# Supplementary material for: Myorhythmia: A Quantitative Study of Synchrony and Rhythmicity Between the Head and Upper Limbs
Source: Tremor Other Hyperkinet Mov (N Y). 2025 Apr 1;15:9. doi: 10.5334/tohm.986 (PMC11967460; doi:10.5334/tohm.986)
Supplement: Supplementary File 3. — Zip folder containing compressed files of transducer recordings and MATLAB live script with code for all analyses. [file tohm-15-1-986-s3.zip]

Archive with 10 entries (10 files):
- 20231130_115139 rest1/Xsens DOT_20231130_115139_629 rest1 head.csv
- 20231130_115139 rest1/Xsens DOT_20231130_115139_646 rest1 R hand.csv
- 20231130_115139 rest1/Xsens DOT_20231130_115139_655 rest1 L hand.csv
- 20231130_115303 rest2 counting/Xsens DOT_20231130_115303_653 rest2 head.csv
- 20231130_115303 rest2 counting/Xsens DOT_20231130_115303_670 rest2 R hand.csv
- 20231130_115303 rest2 counting/Xsens DOT_20231130_115303_680 rest2 L hand.csv
- 20231130_115518 posture/Xsens DOT_20231130_115518_727 posture head.csv
- 20231130_115518 posture/Xsens DOT_20231130_115518_744 posture R hand.csv
- 20231130_115518 posture/Xsens DOT_20231130_115518_753 posture L hand.csv
- MyorhythmiaMATLABscript13Feb2025.mlx
