# Supplementary material for: Myorhythmia: A Quantitative Study of Synchrony and Rhythmicity Between the Head and Upper Limbs
Source: Tremor Other Hyperkinet Mov (N Y). 2025 Apr 1;15:9. doi: 10.5334/tohm.986 (PMC11967460; doi:10.5334/tohm.986)
Supplement: Supplementary File 3. — Zip folder containing compressed files of transducer recordings and MATLAB live script with code for all analyses. [file tohm-15-1-986-s3.zip › 20231130_115139 rest1/Xsens DOT_20231130_115139_629 rest1 head.csv]

sep=
DeviceTag:	Xsens DOT
FirmwareVersion:	2.0.0
AppVersion:	2023.6.0
SyncStatus:	Un-synced
OutputRate:	60Hz
FilterProfile:	General
Measurement Mode:	Custom modes - custom mode1
StartTime:	2023-11-30_11:51:39_617 CST
© Movella Technologies B. V. 2005-2023
PacketCounter	SampleTimeFine	Euler_X	Euler_Y	Euler_Z	FreeAcc_X	FreeAcc_Y	FreeAcc_Z	Gyr_X	Gyr_Y	Gyr_Z
1	2037003284	-55.643883	5.481983	-22.962563	0.550068	-0.491415	0.108226	-0.001709	-0.002662	-0.001564
2	2037019951	-56.083858	4.626191	-23.034857	0.536767	-0.493663	0.017282	-6.400436	0.203986	-5.810512
3	2037036618	-56.505749	3.778722	-23.085510	0.158066	-0.439255	0.096941	-4.609045	7.468339	-3.830931
4	2037053285	-56.894264	3.341536	-23.164392	-0.166228	-0.351031	0.289981	-2.123256	14.117558	-1.123886
5	2037069952	-57.201500	3.279255	-23.293501	-0.519443	-0.261605	0.655681	1.506342	18.652208	1.595859
6	2037086619	-57.414406	3.503048	-23.445717	-0.779059	-0.079420	0.860425	5.888120	20.474281	4.412928
7	2037103286	-57.513069	3.894954	-23.547609	-0.915375	0.030957	0.887277	10.084459	19.118689	5.921839
8	2037119953	-57.512569	4.362783	-23.584286	-0.909884	0.091164	0.612920	13.391885	15.609308	7.168360
9	2037136620	-57.441265	4.863712	-23.559099	-0.921869	0.189155	0.225374	15.155488	12.042311	9.292527
10	2037153287	-57.318928	5.371558	-23.489971	-0.872986	0.218789	-0.023949	15.775444	8.126621	11.340495
11	2037169954	-57.175659	5.856408	-23.411777	-0.899787	0.318892	-0.099885	14.996854	4.328994	12.461602
12	2037186621	-57.035378	6.266233	-23.341860	-0.762462	0.463819	-0.213295	12.985261	-0.397113	10.559364
13	2037203288	-56.915642	6.558378	-23.278915	-0.485455	0.714924	-0.351595	9.747065	-5.812600	6.646941
14	2037219955	-56.849930	6.671507	-23.216146	-0.084344	0.846281	-0.669616	4.263395	-11.265558	-1.073787
15	2037236622	-56.870907	6.648339	-23.189610	-0.318154	0.882654	-0.842711	-2.872761	-12.988683	-7.434770
16	2037253289	-56.976566	6.569731	-23.149315	-0.611090	0.908073	-0.559769	-9.313867	-14.763157	-9.142427
17	2037269956	-57.145016	6.452364	-23.086487	-0.426955	0.801183	-0.184689	-13.891487	-16.924627	-10.258356
18	2037286623	-57.336803	6.297081	-23.008001	-0.200276	0.668610	0.085365	-15.827727	-18.965034	-10.891315
19	2037303290	-57.520847	6.112987	-22.911037	0.043182	0.433541	0.181593	-15.677203	-20.470402	-10.839925
20	2037319957	-57.692253	5.925754	-22.754021	0.148965	0.170759	0.240871	-14.804830	-19.731215	-10.098395
21	2037336624	-57.849121	5.752854	-22.678770	0.369045	-0.100122	0.259547	-13.358600	-16.928083	-9.391965
22	2037353291	-57.986038	5.647057	-22.693270	0.802343	-0.318295	0.151433	-11.070114	-9.066123	-8.014221
23	2037369958	-58.097168	5.650447	-22.815834	0.826390	-0.444661	0.159718	-8.353200	1.535834	-5.079205
24	2037386625	-58.164417	5.737092	-23.062109	0.517629	-0.498914	0.335275	-4.719731	9.466079	-2.589253
25	2037403292	-58.175900	5.892799	-23.327576	0.130499	-0.477320	0.593099	-0.571240	14.304402	0.221518
26	2037419959	-58.119564	6.113665	-23.627634	-0.001136	-0.474851	0.819662	4.158348	17.353359	3.333874
27	2037436626	-57.993183	6.378109	-23.910587	-0.162591	-0.394145	0.926587	8.917326	19.166315	5.479289
28	2037453293	-57.796234	6.655769	-24.175592	-0.252931	-0.316275	0.823022	13.462683	18.737463	6.680298
29	2037469960	-57.542404	6.933360	-24.426048	-0.401577	-0.160084	0.469801	16.971199	17.003828	7.669157
30	2037486627	-57.255295	7.224183	-24.646578	-0.537932	0.036711	0.107667	18.719639	14.118283	10.228615
31	2037503294	-56.968102	7.505816	-24.767332	-0.616118	0.186064	-0.071427	18.350067	10.548411	11.554135
32	2037519961	-56.704227	7.749306	-24.702454	-0.616895	0.332093	-0.124779	16.456573	5.949486	11.469186
33	2037536628	-56.491127	7.904045	-24.657045	-0.587349	0.616721	-0.240730	12.852432	-0.098340	8.804559
34	2037553295	-56.355701	7.918805	-24.561024	-0.421113	0.776467	-0.465254	7.606187	-7.279965	3.211392
35	2037569962	-56.315662	7.819575	-24.495817	-0.264479	0.831237	-0.650380	1.554929	-11.743134	-2.213630
36	2037586629	-56.379498	7.659495	-24.430761	-0.228089	0.847933	-0.683642	-4.813591	-13.215728	-5.734816
37	2037603296	-56.526787	7.450605	-24.357206	-0.281473	0.800604	-0.523214	-10.034788	-14.934864	-8.203542
38	2037619963	-56.731960	7.186661	-24.251108	-0.243655	0.674394	-0.347101	-13.885558	-18.304462	-10.041659
39	2037636630	-56.976540	6.885863	-24.106771	-0.086401	0.474282	-0.126688	-16.649752	-21.736130	-10.506989
40	2037653297	-57.234951	6.569898	-23.888620	0.153377	0.160480	0.186831	-17.570601	-22.824909	-10.891017
41	2037669964	-57.496014	6.264144	-23.779129	0.301647	0.034586	0.286016	-17.378731	-20.313925	-11.633732
42	2037686631	-57.741486	6.028687	-23.752869	0.644935	-0.175398	0.316217	-15.990093	-14.923576	-9.872333
43	2037703298	-57.942844	5.920320	-23.811737	0.845865	-0.442004	0.369885	-12.602482	-5.209921	-6.669756
44	2037719965	-58.077606	5.927341	-23.967247	0.706376	-0.588586	0.466982	-7.948967	3.364543	-3.471790
45	2037736632	-58.133030	6.032292	-24.160671	0.382932	-0.656526	0.520579	-2.590060	10.442091	-0.626922
46	2037753299	-58.114174	6.208500	-24.379511	0.158797	-0.634273	0.642045	2.244884	14.344410	2.196848
47	2037769966	-58.021851	6.441648	-24.636673	0.041005	-0.632655	0.783805	7.030561	17.586296	4.324012
48	2037786633	-57.851608	6.710297	-24.907633	-0.025120	-0.558357	0.781185	12.041340	19.703459	5.565362
49	2037803300	-57.607647	7.000649	-25.169943	-0.215609	-0.438134	0.697844	16.636692	20.269606	6.746384
50	2037819967	-57.305187	7.304506	-25.426743	-0.414712	-0.164088	0.408757	20.098120	19.196846	8.317115
51	2037836634	-56.976955	7.602890	-25.623167	-0.592328	0.122948	0.173578	21.287292	15.885700	9.914032
52	2037853301	-56.652905	7.881122	-25.728354	-0.655189	0.309895	0.062107	20.470528	11.342525	11.250179
53	2037869968	-56.359993	8.117826	-25.821217	-0.584819	0.500365	-0.105839	18.008671	6.351519	11.401800
54	2037886635	-56.122322	8.271157	-25.752430	-0.599777	0.726743	-0.268831	14.101771	0.400487	9.204760
55	2037903302	-55.969837	8.291724	-25.655645	-0.568920	0.914360	-0.535915	8.397492	-7.016231	4.465429
56	2037919969	-55.913982	8.195097	-25.530848	-0.338327	0.880096	-0.745954	2.260648	-12.398012	-0.518260
57	2037936636	-55.971058	8.023623	-25.400743	-0.226913	0.850317	-0.844649	-4.620612	-15.102952	-4.204649
58	2037953303	-56.127411	7.778799	-25.258421	-0.219925	0.776145	-0.714007	-10.705602	-17.956442	-7.674679
59	2037969970	-56.360641	7.471006	-25.084347	-0.180322	0.688786	-0.517210	-15.639312	-21.844698	-9.711492
60	2037986637	-56.654247	7.118913	-24.873165	-0.042551	0.491910	-0.174383	-19.520386	-24.980906	-10.924050
61	2038003304	-56.984402	6.744326	-24.651651	0.124046	0.220792	0.184889	-21.706400	-25.931528	-12.001141
62	2038019971	-57.328560	6.373359	-24.466045	0.295310	0.036805	0.354637	-22.259966	-24.216644	-12.899137
63	2038036638	-57.653622	6.074806	-24.362741	0.731190	-0.235894	0.376776	-20.618198	-18.486473	-11.398571
64	2038053305	-57.918877	5.919326	-24.351377	0.839483	-0.500239	0.473907	-16.263704	-7.981414	-7.768342
65	2038069972	-58.088547	5.916386	-24.434410	0.725749	-0.698667	0.545532	-9.846063	2.247714	-3.197222
66	2038086639	-58.157497	6.028502	-24.603939	0.399022	-0.783337	0.617724	-3.249203	9.918887	0.339157
67	2038103306	-58.143761	6.216312	-24.819664	0.206810	-0.774557	0.649646	2.112390	14.667157	2.857438
68	2038119973	-58.049995	6.455101	-25.069059	0.150238	-0.868141	0.821580	7.280503	18.110054	4.387276
69	2038136640	-57.862946	6.727375	-25.366114	0.077620	-0.859775	0.879725	13.334636	21.410288	4.730350
70	2038153307	-57.585613	7.027125	-25.676203	-0.130633	-0.636760	0.720825	19.060781	23.273148	5.488992
71	2038169974	-57.237911	7.349472	-25.967726	-0.395361	-0.245364	0.500244	23.192547	22.297697	7.635015
72	2038186641	-56.864353	7.670695	-26.151964	-0.564300	0.140127	0.240701	24.364063	19.047424	9.504902
73	2038203308	-56.508495	7.962676	-26.294603	-0.700479	0.435997	0.054237	22.730871	14.181596	10.448764
74	2038219975	-56.197903	8.191615	-26.318190	-0.769944	0.697217	-0.160968	19.276571	7.660191	10.089061
75	2038236642	-55.956276	8.320355	-26.267555	-0.797570	0.953028	-0.408660	14.306711	-0.293560	8.065351
76	2038253309	-55.803688	8.326393	-26.125652	-0.664352	1.101002	-0.673578	8.170346	-8.601313	4.681639
77	2038269976	-55.763962	8.223362	-25.957523	-0.331620	1.030357	-0.870851	1.052228	-13.911918	0.276483
78	2038286643	-55.844013	8.029085	-25.792137	-0.214967	0.955239	-0.904481	-6.161642	-16.898548	-4.392595
79	2038303310	-56.032066	7.747343	-25.612949	-0.175487	0.845651	-0.796066	-12.827266	-20.776928	-8.189909
80	2038319977	-56.310028	7.401553	-25.399834	-0.091659	0.648848	-0.522154	-18.455837	-24.382675	-10.501091
81	2038336644	-56.659725	7.018745	-25.171257	0.049859	0.394312	-0.145941	-22.843357	-26.388313	-11.947727
82	2038353311	-57.053654	6.621480	-24.945004	0.199854	0.181847	0.169043	-25.326468	-26.079792	-13.295442
83	2038369978	-57.455574	6.247578	-24.728727	0.385272	-0.008950	0.376678	-25.512112	-23.619106	-13.298100
84	2038386645	-57.826683	5.952672	-24.603912	0.736282	-0.294645	0.419909	-23.159981	-17.496342	-11.600954
85	2038403312	-58.121803	5.795077	-24.591194	0.749561	-0.567094	0.565690	-17.864630	-7.255679	-8.240643
86	2038419979	-58.313656	5.770157	-24.680962	0.554550	-0.745687	0.621662	-11.067316	1.818778	-4.391517
87	2038436646	-58.404396	5.851602	-24.846479	0.393305	-0.879034	0.658409	-4.503137	8.941442	-1.175354
88	2038453313	-58.404961	6.002436	-25.045820	0.193682	-0.898989	0.754550	1.221323	13.048659	1.276762
89	2038469980	-58.308723	6.211936	-25.278826	0.187889	-1.035082	0.884538	7.351551	16.656437	3.238941
90	2038486647	-58.102753	6.476954	-25.553587	0.074104	-1.032253	0.940858	14.334916	20.458427	4.827294
91	2038503314	-57.790260	6.791614	-25.840546	-0.089183	-0.768868	0.818563	20.994492	22.886381	6.791456
92	2038519981	-57.396294	7.136292	-26.101934	-0.311666	-0.396497	0.629237	25.875849	22.757462	8.913483
93	2038536648	-56.964695	7.480004	-26.310310	-0.483212	0.008170	0.316496	27.820543	19.858915	10.575895
94	2038553315	-56.534687	7.791235	-26.446394	-0.659371	0.338595	0.092708	27.238964	15.304077	11.084918
95	2038569982	-56.148804	8.044376	-26.490215	-0.819020	0.724862	-0.223134	23.886641	8.997093	10.961746
96	2038586649	-55.834835	8.218945	-26.425928	-0.869908	1.056293	-0.450365	18.665495	1.224398	10.401096
97	2038603316	-55.612675	8.285135	-26.253889	-0.789139	1.262196	-0.611851	12.128631	-7.972293	8.705811
98	2038619983	-55.501026	8.231057	-26.019829	-0.398216	1.205590	-0.793997	4.862211	-15.295932	4.898914
99	2038636650	-55.514557	8.068644	-25.791870	-0.059867	1.038165	-0.902434	-2.649637	-18.756868	-0.670772
100	2038653317	-55.662262	7.808226	-25.599337	0.030323	0.966751	-0.978108	-10.438490	-20.432381	-6.713449
101	2038669984	-55.948956	7.472064	-25.423233	0.069394	0.831133	-0.856659	-18.627489	-22.023848	-11.210691
102	2038686651	-56.350624	7.089156	-25.259134	0.126610	0.621082	-0.595965	-25.476101	-23.289907	-13.836149
103	2038703318	-56.835381	6.681224	-25.093725	0.142598	0.434798	-0.261142	-30.412046	-23.896742	-15.340358
104	2038719985	-57.360973	6.279283	-24.907431	0.263478	0.195263	0.075704	-32.788807	-23.368679	-15.367182
105	2038736652	-57.865208	5.916805	-24.781197	0.448427	-0.128118	0.462221	-31.302740	-20.756765	-14.302880
106	2038753319	-58.293289	5.649028	-24.709879	0.615562	-0.543204	0.736798	-26.194929	-13.532773	-12.150989
107	2038769986	-58.606945	5.512221	-24.737316	0.622792	-0.851863	0.883101	-18.753429	-4.625661	-8.353531
108	2038786653	-58.798321	5.512478	-24.861814	0.449996	-1.093195	0.938071	-10.823009	4.582838	-4.234563
109	2038803320	-58.856548	5.614911	-25.047609	0.207293	-1.314083	1.140024	-2.405392	10.944959	-0.821617
110	2038819987	-58.761532	5.801891	-25.268370	0.157850	-1.481182	1.262095	7.109804	15.373057	2.491151
111	2038836654	-58.505501	6.071887	-25.511150	0.158614	-1.402538	1.227374	17.059359	19.147093	6.047742
112	2038853321	-58.103539	6.413914	-25.779156	0.106374	-1.099617	0.967787	26.147718	22.793402	8.847927
113	2038869988	-57.599998	6.799204	-26.058807	-0.198158	-0.654463	0.672260	32.470707	24.710884	10.615856
114	2038886655	-57.056911	7.194015	-26.285358	-0.560995	-0.106912	0.287697	34.656780	22.743374	12.393356
115	2038903322	-56.525642	7.560106	-26.435781	-0.671195	0.322143	-0.016706	33.430672	17.844923	13.355837
116	2038919989	-56.046616	7.856447	-26.486053	-0.849409	0.715979	-0.272407	29.592693	10.983263	12.751891
117	2038936656	-55.654705	8.052149	-26.420229	-0.991361	1.215224	-0.617385	23.358103	1.750613	11.601308
118	2038953323	-55.377331	8.129219	-26.241732	-0.832097	1.436818	-0.763803	15.460568	-7.861137	9.478332
119	2038969990	-55.232609	8.087813	-25.988613	-0.476196	1.490688	-0.933813	6.806857	-15.522286	6.070825
120	2038986657	-55.242729	7.936965	-25.742710	-0.085548	1.328736	-1.013315	-2.493617	-19.020155	0.439918
121	2039003324	-55.408436	7.691291	-25.529995	0.084340	1.188908	-1.070863	-11.571560	-20.556154	-5.493180
122	2039019991	-55.727528	7.370682	-25.347719	0.149738	0.998099	-1.008740	-20.589663	-21.866243	-10.142204
123	2039036658	-56.184708	6.992103	-25.183031	0.190915	0.750020	-0.789063	-28.728142	-22.819618	-13.808354
124	2039053325	-56.743706	6.582711	-25.028147	0.242879	0.540864	-0.470490	-34.747890	-23.258043	-15.852311
125	2039069992	-57.356705	6.176474	-24.884228	0.332449	0.248994	-0.029046	-37.919704	-22.727211	-16.085695
126	2039086659	-57.956245	5.800372	-24.755234	0.320830	-0.094820	0.482954	-36.965778	-20.743576	-15.300712
127	2039103326	-58.489254	5.476120	-24.664932	0.460703	-0.458934	0.750730	-32.640244	-16.563669	-14.299277
128	2039119993	-58.915852	5.250076	-24.654013	0.456662	-0.788877	0.960465	-25.775166	-9.397279	-11.763310
129	2039136660	-59.217426	5.141799	-24.731373	0.499940	-1.146993	1.061825	-17.744568	-1.099158	-8.444276
130	2039153327	-59.375423	5.142057	-24.885126	0.278088	-1.348683	1.149762	-8.660708	6.234333	-5.129548
131	2039169994	-59.373421	5.233551	-25.081560	0.163875	-1.498999	1.205072	1.251418	11.183669	-1.617481
132	2039186661	-59.205357	5.425525	-25.299227	0.114555	-1.472026	1.180847	11.464779	15.526023	2.858490
133	2039203328	-58.885036	5.711059	-25.533548	0.040305	-1.228816	1.054463	20.840723	19.299114	7.137582
134	2039219995	-58.445351	6.059403	-25.778067	-0.188801	-0.868244	0.867468	28.227425	21.968857	9.863505
135	2039236662	-57.934082	6.434156	-25.992090	-0.430958	-0.425083	0.555303	32.454350	21.197290	12.084544
136	2039253329	-57.398178	6.793166	-26.126867	-0.662723	0.050208	0.260142	33.524754	16.981014	13.487395
137	2039269996	-56.871891	7.099492	-26.156389	-0.749354	0.425338	0.010226	32.242641	10.083199	14.047128
138	2039286663	-56.381340	7.343797	-26.079063	-0.883270	0.851928	-0.235230	29.284538	2.761334	14.331057
139	2039303330	-55.962933	7.498767	-25.888924	-0.746859	1.193994	-0.531728	24.008932	-5.898839	13.638192
140	2039319997	-55.665798	7.542280	-25.643772	-0.422578	1.359672	-0.817764	16.213438	-12.416945	9.978873
141	2039336664	-55.528271	7.466216	-25.398445	-0.079694	1.360951	-1.049547	6.557748	-16.531965	4.097877
142	2039353331	-55.568928	7.284861	-25.186821	0.075968	1.336504	-1.229577	-3.922910	-18.497566	-2.246621
143	2039369998	-55.794842	7.021036	-25.003807	0.193835	1.175896	-1.332173	-14.838778	-19.779530	-7.433668
144	2039386665	-56.190968	6.699471	-24.860846	0.261949	0.904915	-1.107577	-24.884645	-20.447277	-11.255624
145	2039403332	-56.711086	6.356158	-24.727970	0.346450	0.538888	-0.641957	-32.091339	-19.364202	-13.642615
146	2039419999	-57.297024	6.004617	-24.654129	0.362004	0.253259	-0.154222	-35.775360	-17.539179	-15.493851
147	2039436666	-57.889824	5.666261	-24.595463	0.324727	-0.006877	0.246677	-35.982533	-15.338416	-16.001377
148	2039453333	-58.444954	5.374048	-24.587332	0.497675	-0.364271	0.598115	-33.450871	-11.467570	-15.161901
149	2039470000	-58.909508	5.158438	-24.660421	0.562670	-0.789416	0.951673	-27.546268	-4.724342	-13.847116
150	2039486667	-59.248936	5.036855	-24.827959	0.430358	-1.061253	1.099585	-19.519550	3.079760	-11.848380
151	2039503334	-59.440338	5.017882	-25.049726	0.175005	-1.270915	1.158875	-10.294701	9.238848	-8.227754
152	2039520001	-59.469719	5.100977	-25.295113	0.134252	-1.407436	1.195704	-0.371308	13.588590	-3.602710
153	2039536668	-59.333443	5.287109	-25.554461	0.016663	-1.377026	1.278576	9.756947	17.478134	1.317743
154	2039553335	-59.044582	5.566150	-25.820410	-0.076113	-1.165300	1.160123	19.096119	20.741486	5.842126
155	2039570002	-58.626717	5.919155	-26.071356	-0.288939	-0.858120	1.017822	26.905197	22.353479	9.974370
156	2039586669	-58.117008	6.296794	-26.267380	-0.584076	-0.371670	0.703757	32.208691	20.361580	12.807224
157	2039603336	-57.558456	6.665086	-26.347815	-0.793090	0.073028	0.344432	34.484131	14.476859	15.695032
158	2039620003	-56.995758	6.995515	-26.287926	-0.957546	0.536215	0.043781	33.752926	6.169076	18.225746
159	2039636670	-56.465324	7.252617	-26.083164	-0.885119	0.854224	-0.178216	30.709377	-3.331024	19.162186
160	2039653337	-56.009735	7.410889	-25.785622	-0.505981	0.989482	-0.401174	25.426752	-11.135829	17.291897
161	2039670004	-55.671776	7.463573	-25.460249	-0.210672	1.138250	-0.744681	18.071592	-15.989666	13.018194
162	2039686671	-55.494423	7.393586	-25.171242	0.132183	1.115979	-1.128937	8.630551	-18.509623	5.883983
163	2039703338	-55.510185	7.212355	-24.950970	0.245481	1.188581	-1.493575	-2.461319	-18.934597	-1.913950
164	2039720005	-55.723892	6.962268	-24.794230	0.354395	1.080734	-1.623285	-13.896774	-18.204046	-7.468921
165	2039736672	-56.126099	6.674171	-24.694061	0.343129	0.877154	-1.372152	-24.807642	-16.531317	-11.424036
166	2039753339	-56.670948	6.365489	-24.642559	0.343425	0.583273	-0.860752	-33.080601	-14.888652	-14.063137
167	2039770006	-57.299538	6.050337	-24.640305	0.399326	0.279696	-0.275253	-37.812939	-12.573035	-16.069666
168	2039786673	-57.947845	5.742836	-24.685547	0.434110	-0.035616	0.264043	-38.693874	-9.530741	-17.448229
169	2039803340	-58.559059	5.455787	-24.772190	0.394967	-0.334177	0.685465	-36.215057	-6.353677	-17.912821
170	2039820007	-59.080578	5.217099	-24.919111	0.351649	-0.672546	1.016562	-30.529518	-1.783830	-17.194557
171	2039836674	-59.471653	5.054563	-25.112535	0.289892	-0.969610	1.205407	-22.431707	3.266043	-14.761556
172	2039853341	-59.704815	4.995621	-25.356268	0.309055	-1.206201	1.254237	-12.662896	9.149873	-10.889893
173	2039870008	-59.770603	5.055771	-25.633551	0.152063	-1.287721	1.266657	-2.372801	14.640621	-5.722112
174	2039886675	-59.683498	5.224383	-25.924017	0.032060	-1.211321	1.143082	6.974546	18.653736	-0.485348
175	2039903342	-59.462063	5.472037	-26.211872	-0.221230	-0.946827	0.987686	15.146358	20.917078	3.670776
176	2039920009	-59.131966	5.774440	-26.449911	-0.551931	-0.591367	0.815805	21.513424	20.090185	7.902946
177	2039936676	-58.718884	6.093884	-26.589941	-0.729813	-0.224604	0.654949	26.025383	15.802959	11.559317
178	2039953343	-58.253311	6.402197	-26.595339	-0.834533	0.195523	0.395817	28.350664	8.522129	15.128234
179	2039970010	-57.765259	6.669301	-26.439930	-0.893051	0.495423	0.235146	28.613770	-0.800631	17.979092
180	2039986677	-57.294331	6.866204	-26.170816	-0.641425	0.623042	0.022536	26.693897	-8.961472	18.204626
181	2040003344	-56.879559	6.990068	-25.835020	-0.400741	0.699133	-0.193498	22.798466	-14.409628	16.607096
182	2040020011	-56.563606	7.030874	-25.496695	-0.105174	0.711358	-0.578831	16.739063	-17.544771	12.816149
183	2040036678	-56.388794	6.973559	-25.204565	0.168231	0.774058	-1.027690	8.545097	-18.657885	6.574426
184	2040053345	-56.383732	6.827767	-24.979841	0.446623	0.770737	-1.410702	-1.142955	-18.069075	-0.164651
185	2040070012	-56.560383	6.625471	-24.853338	0.510111	0.730061	-1.528214	-11.335747	-14.869433	-6.367325
186	2040086679	-56.907593	6.389719	-24.824036	0.415163	0.630579	-1.300552	-20.935114	-11.165370	-11.227673
187	2040103346	-57.387634	6.143189	-24.867926	0.432070	0.432063	-0.842716	-28.432112	-7.562562	-14.334534
188	2040120013	-57.941048	5.897234	-24.998631	0.536500	0.143283	-0.222074	-32.441601	-3.952224	-16.539221
189	2040136680	-58.502140	5.674613	-25.178326	0.509009	-0.108599	0.356727	-32.552361	0.262858	-17.400646
190	2040153347	-59.007103	5.467529	-25.402182	0.294561	-0.323942	0.873464	-28.958223	3.262079	-17.983980
191	2040170014	-59.414375	5.291017	-25.642756	0.151238	-0.495725	1.047383	-23.031826	5.238587	-16.879345
192	2040186681	-59.702301	5.176225	-25.895636	0.190538	-0.731922	1.091434	-15.796532	8.049708	-14.114120
193	2040203348	-59.859951	5.159530	-26.168741	0.151167	-0.907900	1.126042	-7.843218	12.212447	-9.627886
194	2040220015	-59.883881	5.246574	-26.451777	-0.013594	-0.921182	1.055001	0.296871	15.975902	-4.550727
195	2040236682	-59.787537	5.417217	-26.722300	-0.146712	-0.821922	0.984668	7.540549	17.971346	0.104186
196	2040253349	-59.587669	5.630319	-26.964497	-0.301872	-0.645753	0.822721	13.698190	17.890266	3.069130
197	2040270016	-59.297020	5.876652	-27.138006	-0.448242	-0.368131	0.623824	18.835564	15.438813	6.760968
198	2040286683	-58.941582	6.140450	-27.224253	-0.567371	-0.095672	0.399920	22.245203	11.486331	10.261375
199	2040303350	-58.548977	6.408777	-27.205412	-0.762249	0.220964	0.241105	23.839294	6.403929	13.594175
200	2040320017	-58.148052	6.644529	-27.050797	-0.803752	0.516882	0.162038	23.402321	-1.532502	16.148899
201	2040336684	-57.777561	6.806406	-26.775330	-0.669115	0.650570	0.031415	20.695751	-9.846536	16.135450
202	2040353351	-57.459862	6.872729	-26.416504	-0.577488	0.587275	-0.010783	16.852182	-17.256241	14.105496
203	2040370018	-57.194603	6.865078	-26.020155	-0.332871	0.453157	-0.134835	13.405616	-21.495457	11.633865
204	2040386685	-56.999065	6.798109	-25.636471	0.069412	0.486650	-0.566455	9.283511	-22.954693	8.423038
205	2040403352	-56.906406	6.683513	-25.308558	0.291000	0.517141	-0.957405	3.474862	-21.991615	4.451591
206	2040420019	-56.945042	6.525382	-25.048548	0.453156	0.460614	-1.241670	-3.900013	-19.877813	-0.024588
207	2040436686	-57.135529	6.335785	-24.900848	0.616879	0.244140	-1.196200	-12.250559	-15.341696	-5.236307
208	2040453353	-57.460503	6.125071	-24.867210	0.650261	0.013042	-0.884888	-19.459940	-9.439425	-10.548112
209	2040470020	-57.880295	5.915874	-24.986414	0.717721	-0.154276	-0.418900	-24.325216	-2.632711	-14.722041
210	2040486687	-58.336823	5.729901	-25.213861	0.636797	-0.196917	0.101538	-25.896486	3.739909	-16.942219
211	2040503354	-58.771519	5.573058	-25.502550	0.463985	-0.210950	0.527131	-24.220732	8.314379	-17.531607
212	2040520021	-59.125801	5.461631	-25.813444	0.187166	-0.222868	0.858972	-19.286657	11.169504	-15.901367
213	2040536688	-59.368832	5.399190	-26.105532	0.023732	-0.296794	1.038017	-12.724064	11.927065	-12.803067
214	2040553355	-59.509525	5.400230	-26.369953	0.015309	-0.406290	0.909484	-6.723673	12.596307	-8.696712
215	2040570022	-59.556076	5.476852	-26.612082	-0.045868	-0.537234	0.842261	-1.166442	13.807823	-4.105975
216	2040586689	-59.516075	5.605732	-26.835712	-0.130869	-0.618884	0.764087	3.967442	14.408619	-0.808939
217	2040603356	-59.392101	5.771391	-27.024696	-0.251191	-0.529581	0.644410	8.881115	13.882881	2.051176
218	2040620023	-59.196388	5.958367	-27.155157	-0.408463	-0.309508	0.557076	12.897744	11.574680	4.872392
219	2040636690	-58.947170	6.159484	-27.215965	-0.522831	-0.072330	0.398549	15.718451	8.469753	7.671916
220	2040653357	-58.667809	6.358377	-27.173931	-0.781705	0.254313	0.325478	16.876595	3.132444	10.700341
221	2040670024	-58.379074	6.522542	-27.006422	-0.761537	0.475059	0.214526	16.592348	-4.311149	12.780353
222	2040686691	-58.108955	6.629984	-26.739269	-0.643112	0.561201	0.079029	14.766047	-11.082172	12.973206
223	2040703358	-57.870590	6.663342	-26.397964	-0.509470	0.534635	0.024769	12.292226	-17.299482	11.652356
224	2040720025	-57.676113	6.621008	-26.004505	-0.304422	0.436535	-0.227787	9.291150	-22.272242	9.470325
225	2040736692	-57.548981	6.516485	-25.614300	0.046226	0.283921	-0.545795	5.260586	-24.293253	6.386548
226	2040753359	-57.510590	6.375173	-25.278254	0.381863	0.152107	-0.788780	0.334650	-22.747972	2.825361
227	2040770026	-57.576248	6.217588	-25.054613	0.707465	-0.053818	-0.881866	-5.090774	-17.306995	-1.778702
228	2040786693	-57.749783	6.057823	-25.005365	0.809553	-0.151587	-0.820004	-10.545567	-9.530033	-6.848177
229	2040803360	-58.017418	5.908555	-25.103363	0.767000	-0.172046	-0.564292	-15.265188	-1.668426	-11.008249
230	2040820027	-58.339222	5.787336	-25.313583	0.617378	-0.178967	-0.129805	-17.777973	5.565361	-13.440162
231	2040836694	-58.673553	5.691604	-25.602364	0.376745	-0.068270	0.234875	-18.115749	10.217896	-14.375980
232	2040853361	-58.971710	5.619309	-25.915749	0.220229	-0.109877	0.605968	-15.796883	12.553368	-14.014556
233	2040870028	-59.198082	5.582970	-26.225670	0.148874	-0.221711	0.797530	-11.512416	13.687726	-12.065253
234	2040886695	-59.337414	5.599378	-26.525379	0.097040	-0.360130	0.744749	-6.333926	14.926106	-9.037261
235	2040903362	-59.395325	5.673698	-26.815458	-0.023995	-0.429383	0.682289	-1.470606	16.277315	-5.749044
236	2040920029	-59.380989	5.799494	-27.077454	-0.079369	-0.429884	0.645679	2.754834	16.489761	-2.269172
237	2040936696	-59.297264	5.962347	-27.311533	-0.189673	-0.394179	0.622032	6.812940	16.241793	0.453006
238	2040953363	-59.145641	6.138794	-27.488102	-0.341838	-0.227242	0.565251	10.589010	13.738147	2.859014
239	2040970030	-58.943317	6.320940	-27.591345	-0.437108	-0.075020	0.423079	13.202945	10.154095	5.356997
240	2040986697	-58.709377	6.500189	-27.603600	-0.627861	0.172646	0.296591	14.536253	5.533213	7.900507
241	2041003364	-58.469822	6.658195	-27.499439	-0.756486	0.437665	0.170731	14.079269	-1.060469	10.393113
242	2041020031	-58.242096	6.761468	-27.279667	-0.677462	0.570797	0.104321	12.554946	-8.537197	11.124103
243	2041036698	-58.043789	6.803302	-26.976004	-0.584721	0.620848	-0.012318	10.142036	-14.888134	10.740067
244	2041053365	-57.886433	6.774185	-26.609615	-0.438641	0.538016	-0.125320	7.188186	-20.559687	9.291390
245	2041070032	-57.777145	6.681459	-26.208197	-0.211754	0.367158	-0.263710	4.073204	-24.293434	7.159503
246	2041086699	-57.721828	6.539018	-25.803326	0.037266	0.199113	-0.422410	0.848544	-26.051237	4.765913
247	2041103366	-57.731888	6.361825	-25.451998	0.320510	0.007649	-0.540442	-2.636692	-24.313330	1.213398
248	2041120033	-57.819752	6.172552	-25.208118	0.606940	-0.198185	-0.620397	-6.571153	-19.497978	-2.681269
249	2041136700	-57.989658	5.994450	-25.133041	0.801663	-0.374295	-0.595860	-10.478025	-11.380516	-6.983451
250	2041153367	-58.230404	5.843225	-25.208340	0.859135	-0.428740	-0.426136	-13.729856	-2.430815	-10.627553
251	2041170034	-58.512012	5.729877	-25.440928	0.716555	-0.407585	-0.123209	-15.307750	6.257891	-13.236395
252	2041186701	-58.800041	5.661900	-25.750597	0.431751	-0.230471	0.157779	-15.152157	12.517188	-13.743687
253	2041203368	-59.053284	5.627543	-26.084944	0.238619	-0.139106	0.480290	-12.901230	15.174585	-12.862093
254	2041220035	-59.239059	5.634703	-26.430819	0.230185	-0.240735	0.714037	-8.797464	17.038410	-10.969323
255	2041236702	-59.343853	5.698762	-26.776089	0.107157	-0.311120	0.785045	-3.918493	18.837715	-7.990241
256	2041253369	-59.365929	5.821528	-27.112743	-0.067683	-0.326559	0.732082	1.050513	20.308846	-4.729431
257	2041270036	-59.317585	5.975241	-27.407736	-0.210437	-0.257378	0.668496	5.075734	19.066931	-1.836612
258	2041286703	-59.207012	6.153185	-27.644938	-0.234667	-0.176883	0.538568	8.523169	16.950516	1.080403
259	2041303370	-59.048836	6.340449	-27.815256	-0.391678	-0.058468	0.427517	11.006577	13.860001	3.532424
260	2041320037	-58.858829	6.525543	-27.890503	-0.540236	0.131622	0.269014	12.346133	9.113487	6.183546
261	2041336704	-58.662411	6.692308	-27.864239	-0.601012	0.321874	0.102293	12.017597	3.140190	8.473360
262	2041353371	-58.482449	6.822889	-27.717701	-0.721639	0.542356	0.009497	10.194738	-3.963657	10.240636
263	2041370038	-58.332733	6.890824	-27.472136	-0.670523	0.618345	-0.013279	7.617475	-11.175510	10.248260
264	2041386705	-58.219326	6.887700	-27.135841	-0.570713	0.553191	0.003595	4.801831	-17.755659	9.300683
265	2041403372	-58.135273	6.811817	-26.748034	-0.321341	0.336212	-0.031768	2.656869	-22.788166	7.290536
266	2041420039	-58.083084	6.679420	-26.346754	-0.077342	0.133253	-0.142087	0.641452	-25.557362	5.033055
267	2041436706	-58.065899	6.505609	-25.974115	0.153222	-0.076977	-0.224190	-1.231116	-25.621119	2.158393
268	2041453373	-58.093582	6.311125	-25.687368	0.434310	-0.261463	-0.370006	-3.357933	-22.529675	-1.219935
269	2041470040	-58.180603	6.125256	-25.528841	0.734694	-0.449677	-0.484725	-6.033923	-15.829764	-4.769884
270	2041486707	-58.329979	5.975281	-25.500317	0.813398	-0.533056	-0.456733	-8.727816	-6.549749	-7.966196
271	2041503374	-58.524948	5.872220	-25.657740	0.755630	-0.472293	-0.243818	-10.466957	3.099465	-10.545601
272	2041520041	-58.739025	5.813500	-25.932665	0.529087	-0.279406	0.038541	-10.872951	10.796478	-12.044067
273	2041536708	-58.934341	5.789880	-26.245886	0.213492	-0.088960	0.349775	-9.463842	14.405390	-11.671405
274	2041553375	-59.082344	5.797415	-26.570829	0.157411	-0.068958	0.512748	-6.641548	15.317597	-9.959036
275	2041570042	-59.167217	5.841272	-26.881285	0.090421	-0.154561	0.610148	-2.921849	15.809870	-7.661432
276	2041586709	-59.186363	5.937554	-27.156017	0.002444	-0.276466	0.628715	0.963352	16.723133	-4.520185
277	2041603376	-59.143177	6.071384	-27.401896	-0.182957	-0.257827	0.605348	4.545074	16.217524	-1.593240
278	2041620043	-59.050232	6.231575	-27.589321	-0.140485	-0.189214	0.486479	7.263466	14.486573	1.261433
279	2041636710	-58.919262	6.419516	-27.739666	-0.175865	-0.081064	0.383425	9.281225	12.953025	4.096082
280	2041653377	-58.763103	6.606670	-27.842531	-0.276688	0.034688	0.256899	10.476737	10.301059	5.609563
281	2041670044	-58.605408	6.778421	-27.869755	-0.472436	0.281766	0.075865	10.096616	6.201434	6.989255
282	2041686711	-58.471844	6.912754	-27.807817	-0.692673	0.528658	-0.077763	7.978902	0.265213	7.958591
283	2041703378	-58.376194	6.982918	-27.631168	-0.796163	0.692099	-0.090771	4.883096	-7.403739	8.122208
284	2041720045	-58.316299	6.981754	-27.350883	-0.572096	0.565994	-0.040452	1.948853	-15.029048	7.767859
285	2041736712	-58.291016	6.904159	-27.039503	-0.245124	0.344175	-0.054833	-0.442691	-19.639973	5.209240
286	2041753379	-58.292416	6.778070	-26.691523	-0.181313	0.173062	-0.102840	-2.219831	-22.615416	3.616155
287	2041770046	-58.307686	6.616525	-26.333714	-0.013398	-0.106916	-0.020025	-3.098746	-24.417713	2.217430
288	2041786713	-58.337795	6.418567	-26.003078	0.244619	-0.344923	-0.021699	-3.668091	-23.707621	-0.796518
289	2041803380	-58.388100	6.214675	-25.774504	0.582672	-0.517272	-0.089226	-4.153617	-18.862640	-4.198376
290	2041820047	-58.468620	6.046992	-25.698959	0.769985	-0.554106	-0.249229	-4.988063	-10.346679	-6.864233
291	2041836714	-58.581657	5.939445	-25.778391	0.724271	-0.450624	-0.212636	-6.061964	-1.406560	-8.073240
292	2041853381	-58.714962	5.883874	-25.959305	0.634198	-0.337898	-0.069312	-6.509099	6.573061	-9.241848
293	2041870048	-58.845619	5.871377	-26.228563	0.341598	-0.160642	0.169386	-5.894192	11.799021	-9.324223
294	2041886715	-58.946007	5.903362	-26.515287	0.237346	-0.111483	0.365117	-3.929478	14.417151	-7.735043
295	2041903382	-59.002773	5.978995	-26.803865	0.234283	-0.209764	0.461629	-1.147860	16.979925	-6.186908
296	2041920049	-59.008034	6.098771	-27.110195	0.075841	-0.236572	0.515940	2.019468	18.711567	-4.111535
297	2041936716	-58.959888	6.256787	-27.375296	-0.052509	-0.248080	0.488963	5.090665	18.416739	-1.261004
298	2041953383	-58.867134	6.451585	-27.598490	-0.141403	-0.169972	0.437919	7.537488	17.331297	1.947791
299	2041970050	-58.739998	6.666069	-27.781645	-0.192138	-0.088243	0.428004	9.327267	15.474081	4.419829
300	2041986717	-58.586796	6.883711	-27.916920	-0.230547	-0.001837	0.381173	10.599859	13.136941	6.025875
301	2042003384	-58.426067	7.075373	-27.995432	-0.374732	0.191856	0.175307	10.739420	9.913166	6.133599
302	2042020051	-58.279247	7.231912	-28.032980	-0.520616	0.378563	-0.089359	9.374759	5.139146	6.570678
303	2042036718	-58.173031	7.332780	-27.932665	-0.755309	0.701222	-0.224743	6.173348	-1.755994	6.874764
304	2042053385	-58.116264	7.355184	-27.736122	-0.641998	0.725737	-0.224784	2.324642	-9.920317	6.376099
305	2042070052	-58.111462	7.298193	-27.472511	-0.347181	0.541368	-0.207670	-1.333386	-15.966845	4.500124
306	2042086719	-58.154705	7.176797	-27.182230	-0.161106	0.299683	-0.190411	-4.407491	-19.377979	2.043736
307	2042103386	-58.230217	6.997153	-26.892252	-0.041637	0.033434	-0.097376	-6.309763	-21.252813	-0.936146
308	2042120053	-58.326633	6.772223	-26.631699	0.097534	-0.150639	-0.033265	-7.342675	-21.527065	-3.990223
309	2042136720	-58.437241	6.528265	-26.414062	0.262200	-0.312515	0.023045	-7.818212	-19.853447	-6.387754
310	2042153387	-58.557384	6.297110	-26.268261	0.421849	-0.399294	0.027321	-7.812050	-15.506075	-8.167542
311	2042170054	-58.679878	6.113424	-26.214823	0.523462	-0.448849	0.014187	-7.332858	-9.401726	-8.553611
312	2042186721	-58.799870	5.994646	-26.251286	0.575464	-0.458986	0.102551	-6.567099	-2.510839	-8.163040
313	2042203388	-58.900574	5.943346	-26.366339	0.502939	-0.420271	0.263600	-4.849228	4.194305	-7.454438
314	2042220055	-58.969921	5.949812	-26.542999	0.380674	-0.355146	0.335668	-2.575512	9.209941	-6.391947
315	2042236722	-58.997944	6.011382	-26.764824	0.255306	-0.290029	0.359157	0.144731	12.812115	-4.668058
316	2042253389	-58.986595	6.130475	-27.013462	0.252413	-0.339385	0.373734	2.698691	15.942505	-2.506961
317	2042270056	-58.936241	6.301017	-27.283550	0.122133	-0.294574	0.392859	5.207330	18.497225	-0.437145
318	2042286723	-58.847038	6.506344	-27.550266	-0.018428	-0.192733	0.393802	7.559951	19.290276	1.507265
319	2042303390	-58.726364	6.726980	-27.783251	-0.137313	-0.081006	0.370834	9.292743	18.129751	3.250711
320	2042320057	-58.584229	6.952743	-27.954098	-0.297944	0.120769	0.286885	10.230486	15.370271	5.248004
321	2042336724	-58.436375	7.151306	-28.067448	-0.362610	0.248425	0.138266	10.116034	11.102265	5.905314
322	2042353391	-58.308075	7.305074	-28.054766	-0.514385	0.419205	-0.037145	8.415921	5.971815	5.858838
323	2042370058	-58.221504	7.400871	-27.998556	-0.657397	0.640258	-0.229038	5.186861	-0.580986	5.804396
324	2042386725	-58.186512	7.414152	-27.828831	-0.656242	0.696041	-0.242697	1.220234	-8.829418	5.064126
325	2042403392	-58.203415	7.352192	-27.585838	-0.325025	0.491005	-0.240252	-2.483999	-15.043670	3.575952
326	2042420059	-58.259411	7.241588	-27.325287	-0.090706	0.195518	-0.114013	-4.964553	-17.570162	1.679715
327	2042436726	-58.342781	7.075658	-27.076385	-0.051887	0.007742	0.002470	-6.479779	-18.671518	-1.569139
328	2042453393	-58.437885	6.861060	-26.840103	-0.090512	-0.057262	0.068435	-7.081667	-19.827168	-4.312507
329	2042470060	-58.543804	6.612272	-26.587748	-0.022073	-0.113156	0.105004	-7.707542	-21.167683	-5.930069
330	2042486727	-58.652420	6.358673	-26.362568	0.167334	-0.189933	0.081739	-7.714341	-20.627710	-6.623686
331	2042503394	-58.760582	6.123064	-26.174023	0.278703	-0.259244	0.068293	-7.284902	-17.390060	-7.354492
332	2042520061	-58.865517	5.929828	-26.058300	0.408564	-0.323862	0.077517	-6.646142	-12.787818	-7.175238
333	2042536728	-58.955215	5.806186	-26.028393	0.610587	-0.482677	0.145964	-5.217423	-6.498546	-6.086297
334	2042553395	-59.008472	5.773216	-26.095074	0.667455	-0.611897	0.333143	-2.432554	1.328153	-4.420765
335	2042570062	-59.015991	5.838913	-26.249479	0.566962	-0.579894	0.389513	0.896605	9.244362	-2.239831
336	2042586729	-58.980789	5.977727	-26.468346	0.360148	-0.463050	0.426570	3.825843	14.349521	-0.163998
337	2042603396	-58.903667	6.182380	-26.724487	0.335441	-0.422805	0.393909	6.652952	18.527594	1.931514
338	2042620063	-58.786064	6.440431	-27.014639	0.198355	-0.339533	0.373737	9.384979	22.023668	3.546079
339	2042636730	-58.633774	6.723822	-27.306355	-0.004679	-0.185596	0.333259	11.567141	22.900173	4.754555
340	2042653397	-58.465164	7.001572	-27.572914	-0.235048	0.063118	0.219244	12.440403	21.350147	5.250020
341	2042670064	-58.299885	7.248541	-27.752218	-0.410886	0.303126	0.072021	11.824844	17.019482	5.677557
342	2042686731	-58.163631	7.440883	-27.871105	-0.521200	0.546482	-0.110847	9.466430	10.982087	5.513567
343	2042703398	-58.083191	7.562706	-27.864799	-0.567659	0.719228	-0.272232	5.380160	3.878167	4.900140
344	2042720065	-58.064804	7.598051	-27.800446	-0.637338	0.733652	-0.265919	0.912408	-3.524845	3.381228
345	2042736732	-58.104385	7.541060	-27.634176	-0.427109	0.547658	-0.275458	-3.195980	-10.456542	1.133907
346	2042753399	-58.194996	7.427997	-27.455975	-0.096679	0.242757	-0.223719	-6.469479	-13.622740	-0.887250
347	2042770066	-58.313389	7.272041	-27.289080	-0.051271	0.008456	-0.011512	-8.012238	-14.292337	-3.528422
348	2042786733	-58.441631	7.069449	-27.123892	-0.129098	-0.047869	0.098086	-8.578703	-15.791351	-5.916477
349	2042803400	-58.565254	6.839354	-26.939617	-0.141392	-0.094972	0.208833	-8.406139	-17.659790	-6.734306
350	2042820067	-58.680096	6.590899	-26.729063	-0.071945	-0.140919	0.250841	-7.974885	-19.268669	-7.074444
351	2042836734	-58.781326	6.342805	-26.524075	0.087464	-0.184811	0.227634	-7.128308	-19.445629	-6.965244
352	2042853401	-58.867455	6.123305	-26.325399	0.287794	-0.312662	0.214520	-5.982442	-17.117334	-6.393719
353	2042870068	-58.927719	5.973824	-26.200172	0.605384	-0.499785	0.231226	-3.944755	-11.316287	-4.990368
354	2042886735	-58.944321	5.935242	-26.223671	0.717641	-0.675813	0.350826	-0.573327	-1.776663	-2.940927
355	2042903402	-58.920490	6.004253	-26.332346	0.616876	-0.596182	0.296167	2.500459	6.785823	-0.540018
356	2042920069	-58.859219	6.157745	-26.517118	0.376193	-0.480837	0.320830	5.247502	13.281725	1.479986
357	2042936736	-58.763554	6.371277	-26.738003	0.263876	-0.351457	0.317283	7.580747	16.931328	3.479918
358	2042953403	-58.637402	6.627771	-26.973127	0.209413	-0.275060	0.342322	9.637724	19.551353	4.881501
359	2042970070	-58.484718	6.909832	-27.227533	0.132156	-0.195091	0.291336	11.397208	21.039154	5.738583
360	2042986737	-58.313110	7.191935	-27.503193	-0.049302	-0.045266	0.206660	12.592850	20.958515	5.752068
361	2043003404	-58.145584	7.448803	-27.719755	-0.249578	0.182364	0.052182	12.121853	18.162848	5.641675
362	2043020071	-58.009323	7.658256	-27.877903	-0.407339	0.457126	-0.136018	9.776937	13.351077	5.239307
363	2043036738	-57.923534	7.803211	-27.959238	-0.438280	0.571998	-0.228413	6.124255	7.264866	4.444817
364	2043053405	-57.903168	7.866769	-27.948973	-0.573967	0.692242	-0.324867	1.578735	0.841294	2.677353
365	2043070072	-57.938980	7.837233	-27.860218	-0.546976	0.610852	-0.253036	-2.494998	-6.396632	0.599408
366	2043086739	-58.024071	7.738019	-27.720001	-0.217960	0.343165	-0.195130	-5.862443	-11.159025	-1.382869
367	2043103406	-58.135414	7.598595	-27.583206	-0.104301	0.084329	0.010441	-7.387310	-12.186812	-3.612418
368	2043120073	-58.253551	7.412998	-27.441219	-0.231149	0.047393	0.099525	-7.829104	-14.013783	-5.760916
369	2043136740	-58.373886	7.189966	-27.259504	-0.262390	0.021075	0.135130	-8.226965	-17.153925	-6.489050
370	2043153407	-58.488907	6.941830	-27.037226	-0.169254	-0.092567	0.243117	-8.163473	-20.001490	-6.539510
371	2043170074	-58.593197	6.680951	-26.796192	-0.068715	-0.197568	0.288769	-7.620049	-21.560211	-6.513283
372	2043186741	-58.679100	6.431688	-26.548431	0.060949	-0.267732	0.283091	-6.443321	-21.155476	-5.973084
373	2043203408	-58.741936	6.214999	-26.339037	0.314014	-0.384694	0.260318	-4.826412	-18.805485	-5.127106
374	2043220075	-58.767044	6.085693	-26.219145	0.672051	-0.546602	0.259972	-1.993424	-11.905493	-3.176758
375	2043236742	-58.749989	6.073341	-26.226999	0.747414	-0.623104	0.271288	1.312760	-2.137994	-0.868796
376	2043253409	-58.695560	6.176843	-26.300058	0.625587	-0.545062	0.221967	4.219661	6.713929	1.900674
377	2043270076	-58.614292	6.359104	-26.457672	0.401498	-0.425480	0.280046	6.314220	12.823859	3.731511
378	2043286743	-58.512470	6.590928	-26.660454	0.291484	-0.315306	0.280698	7.873348	16.546291	4.938935
379	2043303410	-58.387592	6.851479	-26.901472	0.192055	-0.293622	0.317085	9.556787	19.233089	5.295070
380	2043320077	-58.245197	7.120166	-27.168715	0.045489	-0.151299	0.216558	10.809688	20.439209	5.095880
381	2043336744	-58.100273	7.375955	-27.396063	-0.103822	0.034125	0.057087	10.928913	19.319124	4.828637
382	2043353411	-57.975426	7.598700	-27.591532	-0.240282	0.285501	-0.097090	9.467918	16.245125	4.368706
383	2043370078	-57.887676	7.770155	-27.736229	-0.338919	0.473575	-0.208624	6.750391	11.294637	3.808271
384	2043386745	-57.855671	7.879870	-27.791676	-0.369138	0.547610	-0.272217	2.893550	6.063582	2.684947
385	2043403412	-57.880989	7.906155	-27.802853	-0.503479	0.555645	-0.221748	-1.070252	0.228549	0.428725
386	2043420079	-57.949677	7.843843	-27.748657	-0.452315	0.413872	-0.157195	-4.178059	-5.660676	-2.173724
387	2043436746	-58.053673	7.720758	-27.648142	-0.255905	0.307474	-0.080681	-6.705140	-10.144363	-3.691573
388	2043453413	-58.175220	7.570077	-27.533718	-0.108782	0.071684	0.072568	-7.831460	-11.545074	-4.795597
389	2043470080	-58.294697	7.386925	-27.403711	-0.190996	0.019135	0.192163	-7.796297	-13.265856	-6.042247
390	2043486747	-58.411697	7.174188	-27.259710	-0.186452	-0.007475	0.191750	-7.816993	-15.494359	-6.772455
391	2043503414	-58.523842	6.936858	-27.064398	-0.185691	-0.050062	0.185960	-7.780805	-18.275396	-6.826910
392	2043520081	-58.626526	6.686245	-26.839201	-0.122306	-0.135521	0.227857	-7.379646	-20.234556	-6.593029
393	2043536748	-58.714184	6.436375	-26.607979	0.003636	-0.187642	0.210839	-6.480728	-20.682941	-6.293743
394	2043553415	-58.779346	6.230919	-26.401522	0.409149	-0.372838	0.258473	-4.927442	-18.177906	-4.714971
395	2043570082	-58.804035	6.132373	-26.306587	0.808898	-0.638757	0.322025	-1.796629	-9.581549	-2.417584
396	2043586749	-58.778664	6.163394	-26.335392	0.844095	-0.702334	0.304288	2.048613	1.077251	0.236988
397	2043603416	-58.713230	6.312977	-26.475889	0.624864	-0.638514	0.309270	5.206674	10.618345	2.792573
398	2043620083	-58.617451	6.531425	-26.678442	0.384271	-0.475583	0.284721	7.495533	16.091982	4.303393
399	2043636750	-58.498848	6.793676	-26.915968	0.230830	-0.346432	0.306356	9.176823	19.345978	5.380424
400	2043653417	-58.359425	7.070513	-27.174614	0.134266	-0.218389	0.277950	10.691923	21.171623	5.254668
401	2043670084	-58.209217	7.347151	-27.450354	0.026345	-0.016214	0.120008	11.397491	21.055819	5.277156
402	2043686751	-58.065727	7.604175	-27.699978	-0.166969	0.196862	-0.015827	10.961277	19.755493	4.647645
403	2043703418	-57.950562	7.812294	-27.915546	-0.369902	0.436648	-0.167439	8.890250	15.523948	3.792471
404	2043720085	-57.886604	7.957892	-28.043087	-0.480007	0.565312	-0.256133	5.267645	9.964722	2.807544
405	2043736752	-57.882145	8.025092	-28.095127	-0.568326	0.575014	-0.258523	1.019917	3.322729	1.402929
406	2043753419	-57.922867	8.001058	-28.057718	-0.583421	0.496218	-0.142292	-2.361696	-3.605064	-0.736019
407	2043770086	-58.004124	7.897268	-27.961210	-0.392119	0.391316	-0.113775	-5.293404	-9.169913	-2.919503
408	2043786753	-58.113758	7.758516	-27.841761	-0.052868	0.116561	0.002750	-7.175788	-11.441279	-4.000028
409	2043803420	-58.226749	7.594045	-27.720369	-0.150899	-0.012477	0.192810	-7.378181	-12.374991	-5.254629
410	2043820087	-58.330746	7.396811	-27.579050	-0.196537	-0.024026	0.192183	-6.963499	-14.355165	-6.361240
411	2043836754	-58.426388	7.173528	-27.393572	-0.255011	-0.022734	0.202348	-6.766397	-17.408371	-6.338267
412	2043853421	-58.516136	6.932711	-27.168890	-0.141306	-0.085435	0.212119	-6.643612	-19.870874	-6.088072
413	2043870088	-58.596977	6.687704	-26.928600	0.040435	-0.169080	0.201551	-6.145381	-20.663799	-5.924125
414	2043886755	-58.666264	6.475632	-26.725580	0.425228	-0.337189	0.209250	-5.207735	-18.259729	-5.090096
415	2043903422	-58.703037	6.364328	-26.615316	0.762724	-0.586644	0.280984	-2.539808	-9.941972	-3.077918
416	2043920089	-58.695728	6.375590	-26.636044	0.783371	-0.650985	0.271040	0.959215	0.364270	-0.716861
417	2043936756	-58.650467	6.506404	-26.753443	0.626426	-0.616162	0.251763	3.951446	9.455321	2.166150
418	2043953423	-58.572262	6.706276	-26.947702	0.325895	-0.459148	0.285085	6.382633	14.793135	3.778037
419	2043970090	-58.468365	6.946100	-27.173428	0.256272	-0.329688	0.282172	8.224396	17.848587	4.706333
420	2043986757	-58.346340	7.206640	-27.417835	0.146861	-0.220183	0.298437	9.585257	19.958227	4.841891
421	2044003424	-58.210915	7.467815	-27.673382	0.002193	-0.013221	0.162488	10.487274	20.174746	4.720487
422	2044020091	-58.079018	7.704973	-27.902294	-0.235495	0.206099	0.011037	10.123276	18.032911	4.312922
423	2044036758	-57.973862	7.902344	-28.070534	-0.359383	0.362598	-0.118575	8.069972	13.692080	4.167337
424	2044053425	-57.908272	8.041114	-28.184618	-0.413578	0.455035	-0.153008	5.236359	8.880714	3.005005
425	2044070092	-57.891571	8.107761	-28.206676	-0.490538	0.517925	-0.211222	1.754003	3.252115	1.398396
426	2044086759	-57.918175	8.093159	-28.183880	-0.509668	0.490535	-0.173972	-1.437538	-2.845238	-0.538417
427	2044103426	-57.986607	8.000960	-28.104053	-0.391743	0.371554	-0.139073	-4.370757	-7.851076	-2.916967
428	2044120093	-58.086578	7.867144	-27.993788	-0.241674	0.215037	-0.059475	-6.558200	-10.998459	-3.913982
429	2044136760	-58.199558	7.698621	-27.857534	-0.263701	0.048285	0.139650	-7.513516	-13.288276	-4.965192
430	2044153427	-58.308514	7.490114	-27.683708	-0.233234	-0.025594	0.202884	-7.516850	-16.276287	-5.963617
431	2044170094	-58.408028	7.250919	-27.477646	-0.184853	-0.084399	0.240224	-7.175101	-18.994946	-6.476117
432	2044186761	-58.492943	6.998381	-27.236443	-0.121223	-0.102888	0.274725	-6.496597	-21.129147	-6.131679
433	2044203428	-58.567657	6.740441	-26.975018	0.039752	-0.105043	0.225818	-5.938867	-22.151314	-5.912255
434	2044220095	-58.632488	6.504826	-26.723997	0.237937	-0.144181	0.167355	-5.230340	-21.082464	-5.014130
435	2044236762	-58.681091	6.334481	-26.529701	0.667429	-0.355382	0.152295	-3.858776	-16.430285	-3.271283
436	2044253429	-58.698925	6.288645	-26.464499	0.868793	-0.593534	0.217690	-1.158591	-6.108425	-0.797119
437	2044270096	-58.682690	6.367832	-26.525019	0.884741	-0.715111	0.206892	1.766143	4.564023	1.510951
438	2044286763	-58.629913	6.551192	-26.708529	0.502898	-0.631447	0.302022	4.755149	13.758546	3.252335
439	2044303430	-58.546257	6.783897	-26.946213	0.231901	-0.436466	0.297870	7.038296	18.123182	4.055834
440	2044320097	-58.439934	7.042216	-27.204760	0.127570	-0.290384	0.294553	8.641387	20.187895	4.572163
441	2044336764	-58.314392	7.314635	-27.477627	0.027829	-0.195294	0.252271	9.917172	20.964630	5.058985
442	2044353431	-58.175270	7.578128	-27.731750	-0.190593	0.034521	0.163898	10.634251	19.558563	5.259109
443	2044370098	-58.040211	7.809426	-27.945688	-0.301957	0.175762	0.062485	10.102182	16.338909	4.944340
444	2044386765	-57.918312	7.993990	-28.059126	-0.364590	0.317919	-0.011568	8.851955	11.792488	4.425513
445	2044403432	-57.832722	8.119306	-28.153223	-0.401843	0.414054	-0.167123	6.223971	7.099080	3.160550
446	2044420099	-57.801937	8.171552	-28.176741	-0.487151	0.545488	-0.291300	2.429883	1.736534	1.333826
447	2044436766	-57.825794	8.137419	-28.119432	-0.612555	0.619265	-0.270913	-1.495167	-4.810744	-0.685959
448	2044453433	-57.904446	8.020116	-27.991093	-0.402536	0.481406	-0.234277	-5.359703	-10.907404	-2.771347
449	2044470100	-58.022964	7.856436	-27.838463	-0.123548	0.170258	-0.042706	-7.980553	-13.856317	-4.233360
450	2044486767	-58.148632	7.657640	-27.678118	-0.102059	-0.021965	0.135494	-8.425153	-15.232657	-5.885767
451	2044503434	-58.270161	7.431781	-27.521769	-0.112939	-0.080067	0.199528	-8.214516	-16.550600	-6.999588
452	2044520101	-58.386997	7.187567	-27.338665	-0.109671	-0.047812	0.229589	-8.052927	-18.183071	-7.314153
453	2044536768	-58.496780	6.935574	-27.125689	-0.032662	-0.058357	0.208544	-7.770790	-19.732056	-6.939427
454	2044553435	-58.595066	6.687875	-26.901579	0.162106	-0.089247	0.140373	-7.100505	-20.133970	-6.418706
455	2044570102	-58.679085	6.488904	-26.701204	0.531303	-0.289718	0.134206	-5.981725	-17.035513	-4.907283
456	2044586769	-58.733330	6.397112	-26.604889	0.819294	-0.560870	0.267013	-3.517688	-8.781484	-2.400269
457	2044603436	-58.746815	6.427998	-26.655224	0.806472	-0.732322	0.325241	-0.186345	1.741734	-0.157070
458	2044620103	-58.717812	6.561590	-26.781704	0.574681	-0.711152	0.351771	3.115626	10.554132	1.707772
459	2044636770	-58.653034	6.762658	-26.996136	0.281255	-0.514255	0.320189	5.779223	16.211069	3.019708
460	2044653437	-58.559380	6.999125	-27.246206	0.146862	-0.352150	0.338009	7.789569	18.911133	3.850075
461	2044670104	-58.439453	7.243796	-27.506462	0.049000	-0.228645	0.309684	9.536298	19.892784	3.797633
462	2044686771	-58.303337	7.482769	-27.747154	-0.106499	-0.055269	0.165677	10.498248	19.201126	3.779602
463	2044703438	-58.161903	7.702465	-27.963179	-0.328607	0.151684	0.078434	10.560100	16.573662	4.007887
464	2044720105	-58.036686	7.881654	-28.111202	-0.407058	0.306831	-0.042042	9.115484	12.101161	3.884970
465	2044736772	-57.945400	8.004438	-28.192434	-0.435431	0.398447	-0.109359	6.590014	7.196486	2.928448
466	2044753439	-57.904625	8.054055	-28.219124	-0.472038	0.532990	-0.240736	3.019718	1.591746	1.245526
467	2044770106	-57.911549	8.031260	-28.192610	-0.494605	0.498821	-0.182630	-0.416386	-4.134927	-0.299400
468	2044786773	-57.964523	7.932391	-28.084352	-0.412456	0.433658	-0.170325	-3.670519	-9.530579	-2.329348
469	2044803440	-58.051426	7.791199	-27.943291	-0.144720	0.171132	-0.080336	-6.018065	-12.843431	-3.271384
470	2044820107	-58.148960	7.626956	-27.787352	-0.114484	-0.013303	0.097501	-6.701364	-13.989745	-4.210360
471	2044836774	-58.246521	7.432351	-27.622734	-0.119428	-0.050518	0.194838	-6.746495	-15.430451	-5.480369
472	2044853441	-58.340096	7.211345	-27.436174	-0.077546	0.002315	0.212353	-6.632853	-17.310751	-6.202315
473	2044870108	-58.432262	6.976199	-27.242376	0.087315	-0.038269	0.153152	-6.603988	-18.437483	-6.524870
474	2044886775	-58.522373	6.745857	-27.051834	0.174693	-0.054015	0.090096	-6.398510	-18.032969	-6.455511
475	2044903442	-58.608974	6.553461	-26.891661	0.475271	-0.214823	0.072312	-5.956636	-15.446471	-5.384665
476	2044920109	-58.674904	6.461919	-26.840185	0.789959	-0.522649	0.178894	-4.045105	-7.447599	-3.173978
477	2044936776	-58.706890	6.491920	-26.884945	0.741338	-0.700676	0.279776	-1.226823	2.205791	-0.504160
478	2044953443	-58.697193	6.628039	-27.038906	0.514903	-0.668632	0.358871	1.995941	10.834630	1.721168
479	2044970110	-58.643055	6.833228	-27.245550	0.271338	-0.541138	0.417778	5.127495	16.136021	3.349600
480	2044986777	-58.548157	7.084430	-27.484114	0.168697	-0.438011	0.438420	7.868228	19.256176	4.668235
481	2045003444	-58.412613	7.362504	-27.747868	0.029151	-0.325239	0.383564	10.528844	21.104733	5.399815
482	2045020111	-58.248241	7.636796	-27.978529	-0.166657	-0.086597	0.257687	12.195570	20.096897	5.702621
483	2045036778	-58.075363	7.884748	-28.174879	-0.343157	0.143590	0.121865	12.411747	16.998451	5.717576
484	2045053445	-57.915539	8.087259	-28.320684	-0.436094	0.332047	-0.025918	11.112398	12.153811	5.488379
485	2045070112	-57.796474	8.228515	-28.392830	-0.447276	0.453205	-0.179266	8.109299	6.786543	4.484857
486	2045086779	-57.733562	8.297201	-28.389536	-0.544031	0.575409	-0.272713	4.178335	1.179433	2.851084
487	2045103446	-57.726982	8.272872	-28.315451	-0.566407	0.558462	-0.264036	0.153401	-5.531114	0.475199
488	2045120113	-57.773239	8.167750	-28.178392	-0.371717	0.447108	-0.246536	-3.570361	-11.363796	-1.591420
489	2045136780	-57.862625	8.019750	-28.011524	-0.089295	0.188705	-0.140756	-6.350508	-13.976798	-3.009470
490	2045153447	-57.969566	7.836293	-27.849274	-0.075204	0.045613	0.074270	-7.381793	-15.128402	-4.819522
491	2045170114	-58.083614	7.611594	-27.681816	-0.071492	0.051245	0.102832	-7.825177	-16.750076	-6.748072
492	2045186781	-58.206306	7.356664	-27.484785	-0.064053	0.067127	0.127671	-8.479561	-18.852158	-7.605602
493	2045203448	-58.336060	7.079423	-27.267145	0.018374	0.029346	0.091845	-9.006852	-20.583328	-8.141037
494	2045220115	-58.474213	6.800981	-27.042444	0.174642	-0.035069	0.063560	-9.473785	-20.779089	-8.141257
495	2045236782	-58.614136	6.550647	-26.847851	0.384778	-0.156631	0.074346	-9.357564	-18.680796	-7.479625
496	2045253449	-58.739449	6.384468	-26.733181	0.813968	-0.485699	0.185053	-7.835150	-11.490853	-5.971709
497	2045270116	-58.826679	6.345666	-26.767511	0.796613	-0.674266	0.312021	-4.654135	-0.726235	-3.551483
498	2045286783	-58.864594	6.425726	-26.903675	0.604803	-0.695609	0.364598	-0.960297	8.556161	-0.812730
499	2045303450	-58.853760	6.597296	-27.138073	0.340290	-0.634461	0.412457	2.498451	15.218893	1.600801
500	2045320117	-58.790150	6.835358	-27.379692	0.167697	-0.571783	0.502258	5.950728	19.011854	3.958672
501	2045336784	-58.673527	7.108002	-27.644705	0.096168	-0.481480	0.501706	9.358878	21.186949	5.045897
502	2045353451	-58.507851	7.400344	-27.918329	-0.002477	-0.346509	0.421893	12.438639	22.153597	5.798979
503	2045370118	-58.307606	7.689287	-28.178326	-0.242532	-0.097401	0.280270	14.466017	21.200203	6.087981
504	2045386785	-58.102139	7.950117	-28.383423	-0.440823	0.220359	0.089691	14.365635	17.292467	6.460156
505	2045403452	-57.914719	8.163074	-28.483511	-0.520059	0.376968	-0.004857	12.660778	11.782516	6.448588
506	2045420119	-57.769371	8.305071	-28.499298	-0.641804	0.558498	-0.134523	9.404378	5.125340	5.571245
507	2045436786	-57.679951	8.357578	-28.437780	-0.712509	0.635177	-0.258341	5.240661	-2.418890	3.972320
508	2045453453	-57.642052	8.310397	-28.280991	-0.558996	0.576066	-0.294923	1.347427	-10.208996	1.813156
509	2045470120	-57.666538	8.203672	-28.084396	-0.100427	0.378799	-0.371398	-2.732954	-14.147658	0.067227
510	2045486787	-57.738880	8.057347	-27.908079	-0.007019	0.210561	-0.175628	-5.425492	-14.475848	-2.551629
511	2045503454	-57.844578	7.854132	-27.734829	-0.100779	0.240344	-0.073620	-7.359382	-16.069721	-5.602746
512	2045520121	-57.982841	7.598860	-27.542150	-0.081718	0.236845	-0.069704	-9.447504	-18.794643	-7.609392
513	2045536788	-58.149559	7.307167	-27.322010	0.005400	0.151873	-0.024328	-11.313897	-21.302296	-8.660211
514	2045553455	-58.335743	6.997268	-27.090887	0.151907	0.037961	0.032866	-12.503872	-22.460258	-9.275792
515	2045570122	-58.531124	6.694499	-26.881931	0.337184	-0.105397	0.116823	-12.867200	-21.390591	-9.480321
516	2045586789	-58.716984	6.442071	-26.732540	0.729674	-0.385276	0.170326	-11.815095	-16.668554	-8.867465
517	2045603456	-58.865253	6.313787	-26.750147	0.877402	-0.660963	0.292325	-8.636196	-5.979313	-6.641133
518	2045620123	-58.958023	6.340212	-26.844364	0.765250	-0.832281	0.382580	-4.390748	5.947776	-3.001361
519	2045636790	-58.992207	6.488726	-27.067158	0.424072	-0.785180	0.498073	-0.153459	15.089280	0.082082
520	2045653457	-58.966370	6.707497	-27.323755	0.078242	-0.658079	0.590416	3.755320	19.183315	2.549434
521	2045670124	-58.874073	6.958524	-27.586443	-0.008373	-0.573872	0.624957	7.861467	20.503071	4.000768
522	2045686791	-58.719048	7.233831	-27.848267	-0.047579	-0.450950	0.530858	11.672046	21.051308	5.335925
523	2045703458	-58.510071	7.530948	-28.096071	-0.223386	-0.244351	0.410971	14.892534	21.080784	6.793164
524	2045720125	-58.266125	7.833378	-28.281057	-0.372346	0.019421	0.245671	16.702406	18.943640	8.406075
525	2045736792	-58.015102	8.104249	-28.420506	-0.486940	0.294453	0.091173	16.563927	14.153215	9.096656
526	2045753459	-57.796455	8.295294	-28.438837	-0.562058	0.501266	-0.103436	13.815434	6.734130	8.041571
527	2045770126	-57.636211	8.392337	-28.380312	-0.655188	0.610040	-0.289160	9.471472	-1.117278	6.317496
528	2045786793	-57.538689	8.394563	-28.228031	-0.699477	0.634391	-0.294394	4.901921	-8.727033	4.405995
529	2045803460	-57.506268	8.322409	-28.010572	-0.255763	0.497410	-0.341849	0.464173	-14.194658	2.592731
530	2045820127	-57.531147	8.208041	-27.805054	0.045104	0.293455	-0.200992	-2.866665	-15.022909	0.111870
531	2045836794	-57.599293	8.029973	-27.626677	0.034112	0.308281	-0.179382	-5.222063	-15.820723	-3.923306
532	2045853461	-57.716637	7.791041	-27.447214	-0.018364	0.355838	-0.242867	-8.146657	-17.826185	-6.996927
533	2045870128	-57.881374	7.500432	-27.243509	-0.058630	0.276579	-0.192153	-11.119407	-20.562895	-8.973122
534	2045886795	-58.085308	7.176424	-27.019382	0.031828	0.174166	-0.089421	-13.589342	-22.787428	-9.993643
535	2045903462	-58.310390	6.847397	-26.779657	0.237017	0.041179	-0.010994	-14.835509	-23.280529	-10.104905
536	2045920129	-58.537262	6.542033	-26.561316	0.475757	-0.154716	0.162410	-14.677435	-21.107096	-9.838338
537	2045936796	-58.737751	6.324825	-26.452728	0.879598	-0.542775	0.319647	-12.399023	-13.484694	-8.331836
538	2045953463	-58.882671	6.241271	-26.467678	0.794569	-0.767969	0.477022	-8.165037	-2.455708	-5.646565
539	2045970130	-58.961109	6.295661	-26.626650	0.615473	-0.939300	0.490541	-3.347850	8.257812	-2.416072
540	2045986797	-58.972763	6.452511	-26.854450	0.221294	-0.846278	0.550173	1.208760	15.479017	0.431658
541	2046003464	-58.915470	6.677179	-27.107214	0.061080	-0.748298	0.573905	5.568395	18.842745	3.157801
542	2046020131	-58.786873	6.948822	-27.379704	-0.010635	-0.643065	0.625917	10.051526	21.246628	4.975424
543	2046036798	-58.592766	7.251675	-27.659819	-0.118428	-0.450924	0.553414	14.138983	22.709963	6.226931
544	2046053465	-58.346012	7.570480	-27.912804	-0.255267	-0.197741	0.393537	17.216965	22.084826	7.657497
545	2046070132	-58.069798	7.885209	-28.136614	-0.374517	0.077217	0.199991	18.681488	19.516247	8.884013
546	2046086799	-57.796967	8.153540	-28.270735	-0.635982	0.404469	0.040923	17.830223	13.782524	9.113332
547	2046103466	-57.562286	8.336684	-28.274885	-0.676251	0.619696	-0.202855	14.584609	5.355550	8.341738
548	2046120133	-57.394253	8.429240	-28.162992	-0.685229	0.690407	-0.316880	9.620820	-3.038423	7.229822
549	2046136800	-57.298206	8.417161	-27.975904	-0.469975	0.611392	-0.327050	4.569110	-10.535367	4.583043
550	2046153467	-57.278648	8.329002	-27.773979	0.011456	0.427305	-0.390170	-0.202072	-14.082985	1.441529
551	2046170134	-57.329212	8.189529	-27.609150	0.107302	0.337925	-0.310666	-4.057516	-13.825746	-2.389551
552	2046186801	-57.434952	7.994199	-27.457535	0.076367	0.380328	-0.324019	-7.225350	-14.916122	-5.688484
553	2046203468	-57.593090	7.752325	-27.300198	0.018327	0.354452	-0.286044	-10.404419	-16.814007	-7.815675
554	2046220135	-57.792637	7.468188	-27.120092	0.055700	0.259981	-0.131661	-12.999612	-19.093153	-9.413249
555	2046236802	-58.019276	7.157048	-26.927946	0.146919	0.127574	-0.026200	-14.642278	-20.380781	-10.566597
556	2046253469	-58.260429	6.841943	-26.748821	0.298516	0.003575	0.055107	-15.383925	-19.987537	-11.142323
557	2046270136	-58.500107	6.575904	-26.618584	0.629182	-0.244373	0.183365	-14.913049	-16.013874	-10.180160
558	2046286803	-58.708160	6.428745	-26.611244	0.862315	-0.646216	0.367235	-12.163533	-6.062416	-7.923935
559	2046303470	-58.856575	6.420283	-26.734339	0.698547	-0.862443	0.504977	-7.680726	5.122202	-4.960426
560	2046320137	-58.931862	6.524111	-26.958733	0.270847	-0.849994	0.567554	-2.638084	13.459604	-2.089293
561	2046336804	-58.930294	6.697240	-27.201796	0.031953	-0.792248	0.619724	2.183632	16.893774	0.711208
562	2046353471	-58.847012	6.919778	-27.446493	-0.056500	-0.756734	0.717259	7.143463	18.411825	3.250250
563	2046370138	-58.680992	7.181544	-27.698696	-0.057831	-0.678473	0.680959	12.232348	20.021633	4.993378
564	2046386805	-58.443687	7.481582	-27.937027	-0.201309	-0.443071	0.522572	16.547392	20.961266	7.048294
565	2046403472	-58.156166	7.799551	-28.142235	-0.361812	-0.116707	0.361691	19.318106	19.475739	9.153626
566	2046420139	-57.846115	8.100554	-28.265890	-0.497856	0.181302	0.218622	20.079990	14.973856	10.686356
567	2046436806	-57.543053	8.343225	-28.289301	-0.535066	0.387822	0.045905	18.881084	8.384890	10.655320
568	2046453473	-57.284470	8.506246	-28.245966	-0.621270	0.608464	-0.231274	15.385737	1.105951	9.625026
569	2046470140	-57.099094	8.569065	-28.087833	-0.617465	0.728726	-0.376884	10.142995	-6.798807	7.566779
570	2046486807	-56.995785	8.530562	-27.878101	-0.198916	0.594422	-0.449443	4.717754	-12.854691	4.264512
571	2046503474	-56.983585	8.429159	-27.694880	0.161794	0.437031	-0.494411	-0.475846	-13.428863	0.144411
572	2046520141	-57.055103	8.264311	-27.558767	0.095042	0.476912	-0.467905	-5.097635	-13.327321	-4.466243
573	2046536808	-57.200146	8.040735	-27.421661	-0.040939	0.535886	-0.482349	-9.506435	-15.354732	-7.370859
574	2046553475	-57.407589	7.770443	-27.252560	-0.038383	0.445693	-0.307418	-13.464828	-18.336681	-8.823145
575	2046570142	-57.655083	7.458710	-27.062284	0.058348	0.258524	-0.086376	-15.997251	-20.763159	-10.276510
576	2046586809	-57.924908	7.122516	-26.860973	0.167410	0.118076	0.033147	-17.313509	-21.749105	-11.454240
577	2046603476	-58.203068	6.791464	-26.672237	0.316129	-0.052022	0.125051	-17.654648	-20.885366	-11.695129
578	2046620143	-58.469685	6.501510	-26.527039	0.517795	-0.296286	0.290631	-16.575016	-17.147217	-11.161785
579	2046636810	-58.698483	6.314764	-26.488201	0.792144	-0.644433	0.402312	-13.617803	-8.922464	-8.961216
580	2046653477	-58.860516	6.262450	-26.558924	0.667981	-0.850540	0.524360	-8.852495	1.143371	-5.629507
581	2046670144	-58.942421	6.331593	-26.735117	0.432947	-0.950156	0.566627	-3.371632	10.106859	-2.501414
582	2046686811	-58.942642	6.491264	-26.964190	0.044783	-0.860670	0.658330	1.911189	15.597475	0.550974
583	2046703478	-58.862400	6.704415	-27.200539	-0.066892	-0.771319	0.707210	6.867612	17.843884	2.936301
584	2046720145	-58.704082	6.951713	-27.441292	-0.115857	-0.635935	0.659002	11.603438	18.799082	4.723163
585	2046736812	-58.473469	7.236226	-27.663301	-0.185976	-0.456976	0.530161	15.907632	19.254629	7.006263
586	2046753479	-58.188560	7.549678	-27.846516	-0.308775	-0.216125	0.394098	18.947580	18.282722	9.575276
587	2046770146	-57.873859	7.858822	-27.975904	-0.362842	0.059188	0.275498	20.357292	15.421569	10.985413
588	2046786813	-57.560158	8.120348	-28.024494	-0.408608	0.275660	0.073606	19.737873	10.368523	10.740791
589	2046803480	-57.284130	8.314507	-28.020868	-0.437604	0.462517	-0.202038	16.863392	4.543142	9.644942
590	2046820147	-57.070190	8.430175	-27.935610	-0.565136	0.652480	-0.355082	12.459491	-1.796105	8.124822
591	2046836814	-56.936298	8.441766	-27.771004	-0.506867	0.758588	-0.402680	6.983787	-8.933983	5.322251
592	2046853481	-56.892845	8.366452	-27.571280	-0.077771	0.620442	-0.515194	1.265428	-13.422304	2.030301
593	2046870148	-56.938446	8.232900	-27.394892	0.114829	0.487559	-0.504472	-3.870594	-14.240914	-1.611079
594	2046886815	-57.059383	8.037526	-27.248665	0.067093	0.461583	-0.449877	-8.138509	-14.932617	-5.603770
595	2046903482	-57.244320	7.784848	-27.094273	-0.009935	0.376364	-0.335512	-11.951009	-16.793764	-8.527558
596	2046920149	-57.480606	7.486243	-26.934530	0.023317	0.275279	-0.175740	-15.097854	-18.935785	-10.467052
597	2046936816	-57.750820	7.156119	-26.769619	0.130105	0.158569	-0.067141	-17.166246	-20.462549	-11.789639
598	2046953483	-58.036591	6.825729	-26.592293	0.303035	-0.012519	0.018404	-18.021421	-20.261106	-11.998332
599	2046970150	-58.315468	6.541794	-26.447552	0.556524	-0.234830	0.198864	-17.292786	-16.822025	-10.910396
600	2046986817	-58.559284	6.356134	-26.409445	0.781419	-0.598249	0.434740	-14.515889	-8.883532	-8.899707
601	2047003484	-58.735046	6.291789	-26.474897	0.602065	-0.793380	0.614302	-9.664356	0.813453	-6.286448
602	2047020151	-58.829067	6.343813	-26.631336	0.405311	-0.943648	0.633622	-4.185181	8.867549	-2.979527
603	2047036818	-58.840221	6.488708	-26.841444	0.104819	-0.890814	0.674989	1.122932	14.130913	0.369956
604	2047053485	-58.764229	6.705826	-27.081671	0.077496	-0.878301	0.746707	6.611446	17.942673	3.124964
605	2047070152	-58.597847	6.979846	-27.346210	-0.007034	-0.749368	0.689209	12.294858	21.090431	5.174948
606	2047086819	-58.355457	7.292731	-27.614407	-0.117068	-0.530735	0.536037	16.980083	22.584827	6.931053
607	2047103486	-58.059662	7.626606	-27.867184	-0.331365	-0.206730	0.384738	20.087038	22.005770	8.686941
608	2047120153	-57.740658	7.946607	-28.044706	-0.491600	0.159692	0.206212	20.997398	18.090618	10.063127
609	2047136820	-57.434502	8.210809	-28.128841	-0.503244	0.385534	0.015320	19.477724	11.569517	10.164709
610	2047153487	-57.177124	8.394577	-28.113195	-0.526516	0.555215	-0.208486	15.836843	4.807861	8.729490
611	2047170154	-56.991432	8.481821	-28.024105	-0.607674	0.734189	-0.383135	10.794369	-2.492373	6.550931
612	2047186821	-56.890335	8.464201	-27.867994	-0.447025	0.771989	-0.447672	5.102084	-9.350085	3.513071
613	2047203488	-56.883568	8.367595	-27.684954	-0.016738	0.642945	-0.560497	-0.797554	-13.313514	0.440968
614	2047220155	-56.964310	8.221574	-27.526264	0.093639	0.487066	-0.483983	-5.815764	-13.709603	-2.851362
615	2047236822	-57.111794	8.016411	-27.382292	0.043342	0.424029	-0.393329	-9.687568	-15.000863	-6.266987
616	2047253489	-57.314556	7.760451	-27.234602	0.058539	0.322384	-0.264105	-12.998214	-16.792114	-8.772341
617	2047270156	-57.556934	7.464829	-27.080553	0.045966	0.225721	-0.097583	-15.414527	-18.535494	-10.524244
618	2047286823	-57.824997	7.139418	-26.920372	0.115587	0.139901	-0.015341	-16.969410	-19.876509	-11.840605
619	2047303490	-58.112160	6.815280	-26.740013	0.242489	0.048299	0.018216	-18.087831	-19.934038	-11.775410
620	2047320157	-58.397987	6.530225	-26.593052	0.510829	-0.231027	0.179142	-17.742552	-17.115513	-10.819101
621	2047336824	-58.650547	6.347373	-26.562166	0.757383	-0.611857	0.397809	-15.071632	-9.062220	-8.593315
622	2047353491	-58.835579	6.293972	-26.642096	0.681226	-0.874887	0.599961	-10.192156	1.367021	-5.842938
623	2047370158	-58.935204	6.355872	-26.810299	0.342231	-0.954903	0.656997	-4.431076	9.864588	-2.868572
624	2047386825	-58.940559	6.513286	-27.025335	0.062247	-0.914515	0.722077	1.516676	14.812420	0.862527
625	2047403492	-58.848106	6.747298	-27.258852	-0.013435	-0.873834	0.814818	7.565497	18.144464	4.213161
626	2047420159	-58.657009	7.029029	-27.493114	-0.041739	-0.738315	0.775295	13.589659	19.899847	6.459914
627	2047436826	-58.380955	7.349721	-27.730505	-0.125388	-0.534650	0.607127	18.757792	21.070164	8.420719
628	2047453493	-58.048595	7.686954	-27.936398	-0.268609	-0.260746	0.409792	22.013111	20.294659	9.980926
629	2047470160	-57.697048	8.010144	-28.089684	-0.355220	0.056973	0.161045	22.798857	17.190117	10.846304
630	2047486827	-57.361454	8.288427	-28.167332	-0.513075	0.305669	-0.012562	21.266642	12.126357	10.804571
631	2047503494	-57.071621	8.487624	-28.169582	-0.581162	0.528718	-0.194191	17.793814	5.350456	9.487258
632	2047520161	-56.857929	8.592866	-28.072927	-0.669884	0.799548	-0.374000	12.438669	-2.053525	7.566784
633	2047536828	-56.730942	8.586046	-27.897661	-0.486177	0.868326	-0.480515	6.458008	-9.989277	4.734977
634	2047553495	-56.703854	8.498178	-27.692026	-0.002318	0.707115	-0.634463	0.209019	-14.091220	1.616860
635	2047570162	-56.768158	8.350615	-27.514973	0.134128	0.534230	-0.570834	-5.023693	-14.752086	-2.241088
636	2047586829	-56.912106	8.147816	-27.361410	0.147954	0.410950	-0.494325	-9.562603	-15.332293	-5.845889
637	2047603496	-57.120277	7.890004	-27.220737	0.068239	0.350980	-0.343372	-13.284717	-16.533350	-9.035614
638	2047620163	-57.381702	7.587550	-27.076448	0.067777	0.277030	-0.194592	-16.486229	-18.234905	-11.167690
639	2047636830	-57.678619	7.261914	-26.921604	0.145534	0.181414	-0.031240	-18.629183	-19.296995	-12.193216
640	2047653497	-57.993000	6.934061	-26.770813	0.294526	0.043009	0.090590	-19.592445	-19.086889	-12.539763
641	2047670164	-58.297497	6.652651	-26.654615	0.560739	-0.238049	0.240896	-18.685923	-15.638183	-11.457564
642	2047686831	-58.561901	6.478410	-26.635153	0.745332	-0.582618	0.433497	-15.549822	-6.983888	-9.262832
643	2047703498	-58.756168	6.431851	-26.730873	0.609386	-0.790984	0.551521	-10.563528	2.900108	-6.305133
644	2047720165	-58.869270	6.503017	-26.926537	0.317101	-0.871150	0.616718	-5.069307	11.221962	-3.054214
645	2047736832	-58.897335	6.651384	-27.155125	-0.021589	-0.817241	0.691878	0.289161	15.307974	-0.086008
646	2047753499	-58.836143	6.850604	-27.390312	-0.059973	-0.871659	0.772747	5.730290	17.154207	2.362499
647	2047770166	-58.682152	7.099604	-27.626055	-0.056368	-0.824203	0.746082	11.348015	18.624557	4.937363
648	2047786833	-58.441906	7.388616	-27.846073	-0.123934	-0.612664	0.611077	16.494394	19.217558	7.335579
649	2047803500	-58.137123	7.701909	-28.029289	-0.264798	-0.367465	0.512149	20.160728	18.218050	9.593833
650	2047820167	-57.797726	8.002751	-28.166454	-0.476370	-0.018451	0.324467	21.812881	14.848447	10.750226
651	2047836834	-57.459801	8.256976	-28.203447	-0.562249	0.290582	0.106904	21.023649	9.069407	11.042537
652	2047853501	-57.161674	8.441200	-28.137154	-0.601041	0.579210	-0.188074	17.834694	2.242862	10.407767
653	2047870168	-56.932190	8.525794	-27.999685	-0.654547	0.773054	-0.344169	12.942525	-5.290833	8.180351
654	2047886835	-56.793293	8.498567	-27.791218	-0.337073	0.790079	-0.549062	6.893222	-12.322114	4.778764
655	2047903502	-56.757320	8.404037	-27.575037	0.052359	0.637972	-0.658485	0.654872	-14.925275	1.671070
656	2047920169	-56.815655	8.248501	-27.386816	0.125343	0.510332	-0.587009	-4.732950	-15.516880	-2.322472
657	2047936836	-56.953678	8.034811	-27.221941	0.115802	0.476946	-0.500172	-9.329863	-16.532614	-5.849052
658	2047953503	-57.158127	7.771318	-27.062773	0.090718	0.395970	-0.287683	-13.193370	-17.630806	-8.737007
659	2047970170	-57.409367	7.468500	-26.902800	0.091030	0.313700	-0.120456	-15.986722	-19.070869	-10.662134
660	2047986837	-57.691624	7.147436	-26.739061	0.172579	0.192791	-0.032578	-17.835421	-19.860558	-11.512034
661	2048003504	-57.989426	6.829287	-26.576366	0.306313	0.020067	0.055012	-18.639145	-19.181944	-11.793530
662	2048020171	-58.282566	6.547989	-26.460577	0.492083	-0.235590	0.201044	-18.046570	-16.058537	-11.184849
663	2048036838	-58.538410	6.370710	-26.442244	0.818726	-0.623235	0.351369	-15.082530	-7.482170	-9.167770
664	2048053505	-58.730255	6.327154	-26.553646	0.680452	-0.772841	0.511963	-10.397594	3.188033	-6.269633
665	2048070172	-58.849258	6.396569	-26.764095	0.359495	-0.838400	0.568809	-5.342121	11.949261	-3.621984
666	2048086839	-58.898300	6.531152	-27.014122	-0.032965	-0.753835	0.621919	-0.858269	15.932373	-1.431239
667	2048103506	-58.868275	6.722246	-27.268545	-0.040362	-0.806020	0.722591	3.981492	18.023773	1.273407
668	2048120173	-58.745255	6.965824	-27.524563	-0.079149	-0.797370	0.751810	9.609779	19.533705	4.020080
669	2048136840	-58.529591	7.247500	-27.760088	-0.137150	-0.657778	0.658620	15.083027	19.629305	6.589682
670	2048153507	-58.241360	7.552062	-27.955288	-0.222041	-0.435920	0.534929	19.241049	18.591908	8.769538
671	2048170174	-57.907265	7.850499	-28.091133	-0.368676	-0.181364	0.398035	21.603292	15.605089	10.121829
672	2048186841	-57.563313	8.115484	-28.158566	-0.502284	0.161679	0.169184	21.635452	10.930702	10.638601
673	2048203508	-57.246395	8.322781	-28.139139	-0.632566	0.492088	-0.092933	19.312029	4.942293	10.325362
674	2048220175	-56.989010	8.449519	-28.034143	-0.669909	0.753719	-0.277759	14.888660	-2.474484	9.363226
675	2048236842	-56.809772	8.468968	-27.836927	-0.506472	0.826681	-0.421893	9.441303	-10.147670	6.698911
676	2048253509	-56.726414	8.401579	-27.607868	-0.077774	0.711721	-0.600927	3.408714	-14.565621	3.387314
677	2048270176	-56.743591	8.269673	-27.403143	0.118692	0.547965	-0.619761	-2.413525	-15.605241	-0.555309
678	2048286843	-56.848507	8.067842	-27.228819	0.094449	0.514100	-0.549267	-7.380706	-16.345982	-5.102491
679	2048303510	-57.028954	7.812712	-27.069672	0.093557	0.466161	-0.465098	-11.758169	-17.388531	-8.271442
680	2048320177	-57.274353	7.514520	-26.912909	0.113804	0.409533	-0.324267	-15.630072	-18.875299	-10.430285
681	2048336844	-57.570328	7.188997	-26.742331	0.167671	0.305360	-0.174447	-18.690914	-20.195267	-11.589040
682	2048353511	-57.896824	6.858080	-26.577522	0.275811	0.089308	0.000559	-20.423395	-20.021095	-12.147864
683	2048370178	-58.229862	6.552786	-26.426252	0.425557	-0.123780	0.174973	-20.584505	-17.815405	-11.779176
684	2048386845	-58.530437	6.333417	-26.367783	0.753059	-0.568998	0.404683	-18.006750	-10.610249	-10.209819
685	2048403512	-58.761681	6.242789	-26.439318	0.717410	-0.812278	0.549689	-12.988735	0.028616	-7.654631
686	2048420179	-58.907692	6.291770	-26.625525	0.483172	-0.874832	0.604905	-7.134267	10.149338	-3.958240
687	2048436846	-58.969032	6.433645	-26.878235	0.120125	-0.822741	0.682373	-1.609721	16.255070	-1.096750
688	2048453513	-58.947662	6.627466	-27.143305	-0.049312	-0.809745	0.717827	3.498411	18.579943	1.152528
689	2048470180	-58.840054	6.866880	-27.407171	-0.139978	-0.811583	0.757041	8.727369	19.902735	3.531965
690	2048486847	-58.645741	7.137903	-27.647121	-0.132039	-0.705197	0.675591	13.836439	19.710121	5.821273
691	2048503514	-58.378426	7.428287	-27.853224	-0.197892	-0.486761	0.528197	18.040398	18.664185	7.757793
692	2048520181	-58.064240	7.721912	-27.988279	-0.393141	-0.204992	0.369176	20.428135	15.669769	9.766870
693	2048536848	-57.733337	7.983017	-28.058163	-0.465090	0.089442	0.183316	20.801371	10.510612	10.642427
694	2048553515	-57.419674	8.190372	-28.060432	-0.581639	0.382831	-0.009675	19.113016	4.832478	10.400573
695	2048570182	-57.158276	8.312612	-27.946781	-0.644197	0.700776	-0.284605	15.195767	-2.337123	8.929871
696	2048586849	-56.976925	8.323832	-27.762726	-0.474042	0.825461	-0.454781	9.715243	-9.767051	5.826324
697	2048603516	-56.897919	8.246102	-27.553129	-0.068628	0.752952	-0.609120	3.319120	-14.156483	2.337167
698	2048620183	-56.920086	8.105477	-27.366674	0.134604	0.660682	-0.597037	-2.504360	-14.875981	-1.696305
699	2048636850	-57.030869	7.908346	-27.210165	0.107821	0.629127	-0.577682	-7.561503	-15.344570	-5.452244
700	2048653517	-57.221981	7.667040	-27.067490	0.141178	0.563258	-0.493883	-12.231032	-16.036457	-8.192811
701	2048670184	-57.477264	7.390254	-26.925400	0.137281	0.432855	-0.323702	-16.020662	-16.976095	-10.160631
702	2048686851	-57.778011	7.089738	-26.785282	0.142634	0.313262	-0.153524	-18.706438	-17.670019	-11.454671
703	2048703518	-58.116707	6.762105	-26.644478	0.287980	0.155852	-0.051851	-20.927568	-18.387138	-12.980597
704	2048720185	-58.480736	6.434206	-26.531563	0.354807	-0.087634	0.015467	-22.209782	-16.883501	-13.985655
705	2048736852	-58.821938	6.185639	-26.467751	0.604109	-0.564506	0.320786	-20.438101	-11.454092	-11.763777
706	2048753519	-59.091984	6.066693	-26.522604	0.634796	-0.853769	0.584075	-15.488260	-2.087809	-8.334151
707	2048770186	-59.258900	6.078631	-26.664803	0.290455	-1.030002	0.864430	-8.715674	6.707298	-4.415196
708	2048786853	-59.312565	6.180521	-26.849789	0.062296	-1.057097	0.951571	-1.637766	11.592525	-1.012932
709	2048803520	-59.250847	6.364085	-27.052284	-0.033880	-1.061717	1.018551	5.446334	15.098669	2.607523
710	2048820187	-59.076103	6.608644	-27.271105	-0.081810	-0.930753	0.890796	12.392706	17.819635	5.220575
711	2048836854	-58.807129	6.901454	-27.496449	-0.096959	-0.706016	0.679516	18.152889	19.601868	7.471174
712	2048853521	-58.468552	7.228834	-27.706430	-0.238360	-0.415754	0.497461	22.290676	19.904434	9.634233
713	2048870188	-58.091949	7.556059	-27.862106	-0.351522	-0.030553	0.208288	24.228846	17.220560	11.190542
714	2048886855	-57.720249	7.836898	-27.933685	-0.427924	0.396161	-0.106646	23.270012	11.315894	11.535357
715	2048903522	-57.406326	8.011016	-27.883795	-0.613290	0.746288	-0.427160	18.835936	2.005305	9.830150
716	2048920189	-57.193413	8.068700	-27.717279	-0.777065	0.920864	-0.555511	11.786150	-7.564756	7.679675
717	2048936856	-57.082417	8.031652	-27.473997	-0.375975	0.716052	-0.365675	5.052544	-14.259433	5.259098
718	2048953523	-57.071030	7.940919	-27.280085	0.178349	0.525021	-0.261561	-0.527340	-13.711933	1.078776
719	2048970190	-57.126328	7.792418	-27.135994	0.164742	0.548788	-0.297078	-4.093590	-13.069144	-3.471765
720	2048986857	-57.247086	7.589911	-27.006262	0.158019	0.583583	-0.589253	-7.882802	-14.097485	-6.681092
721	2049003524	-57.434322	7.351184	-26.866901	0.055549	0.482584	-0.557371	-11.938086	-15.836166	-8.174088
722	2049020191	-57.679848	7.073621	-26.711594	0.075309	0.305349	-0.326910	-15.538863	-17.992321	-9.603389
723	2049036858	-57.971340	6.772996	-26.560455	0.281758	0.166846	-0.190329	-18.199730	-18.325207	-11.082773
724	2049053525	-58.290268	6.477551	-26.451797	0.308569	0.049356	-0.010038	-19.615322	-16.774969	-11.734504
725	2049070192	-58.607075	6.222469	-26.362886	0.515618	-0.237921	0.251955	-19.200222	-13.476422	-10.966871
726	2049086859	-58.876633	6.075733	-26.379707	0.691680	-0.672664	0.616855	-15.710644	-5.004446	-8.530231
727	2049103526	-59.064743	6.057266	-26.507103	0.535900	-0.923792	0.779700	-10.087043	4.938048	-5.518042
728	2049120193	-59.151070	6.140239	-26.705805	0.162665	-0.998849	0.835671	-3.515358	11.743358	-2.467196
729	2049136860	-59.128654	6.305799	-26.929682	-0.016982	-0.999981	0.854165	3.210395	15.621258	1.001464
730	2049153527	-59.000328	6.536217	-27.169241	-0.004019	-0.978907	0.841637	9.724318	18.418356	3.844530
731	2049170194	-58.772980	6.820085	-27.419147	-0.080720	-0.785466	0.668477	15.801441	20.560932	6.249828
732	2049186861	-58.468338	7.146009	-27.656124	-0.196645	-0.497505	0.495063	20.436474	21.281824	8.687799
733	2049203528	-58.117027	7.487255	-27.847717	-0.354567	-0.131901	0.316175	22.991457	19.618765	10.700876
734	2049220195	-57.753506	7.801217	-27.971167	-0.418595	0.241032	0.127167	23.195744	15.032722	11.554790
735	2049236862	-57.419209	8.035096	-27.983269	-0.503372	0.608109	-0.190543	20.625868	7.381833	10.663812
736	2049253529	-57.166512	8.161552	-27.888529	-0.575149	0.832192	-0.485447	14.805594	-1.514083	8.703031
737	2049270196	-57.010765	8.182959	-27.702246	-0.683742	0.855367	-0.443019	8.185280	-9.550456	6.410831
738	2049286863	-56.952084	8.123123	-27.485029	-0.194811	0.616129	-0.384120	2.101491	-13.716107	3.318505
739	2049303530	-56.977859	8.017332	-27.304667	0.007887	0.516850	-0.292500	-2.662377	-13.513319	-0.102361
740	2049320197	-57.067547	7.848297	-27.143436	0.085917	0.493593	-0.357652	-6.315892	-14.621637	-3.922716
741	2049336864	-57.211926	7.627109	-26.984800	0.121339	0.419111	-0.456413	-9.551719	-16.221992	-6.638360
742	2049353531	-57.407665	7.362354	-26.811899	0.088855	0.318603	-0.379698	-12.684291	-18.168083	-8.530352
743	2049370198	-57.652569	7.064667	-26.638626	0.149573	0.173375	-0.241786	-15.607958	-19.346333	-10.169690
744	2049386865	-57.932934	6.748605	-26.478720	0.265628	0.089164	-0.160353	-17.598957	-19.318485	-11.545725
745	2049403532	-58.237118	6.452114	-26.336576	0.364022	-0.008860	-0.010491	-18.837248	-17.610086	-11.283143
746	2049420199	-58.532223	6.219920	-26.235512	0.557757	-0.305479	0.358183	-17.955360	-13.225299	-9.501741
747	2049436866	-58.773506	6.096133	-26.241898	0.647646	-0.647442	0.708603	-14.044736	-4.552661	-7.193576
748	2049453533	-58.931213	6.093264	-26.358980	0.553769	-0.877452	0.810335	-8.325629	4.854498	-4.392004
749	2049470200	-58.993111	6.188530	-26.554661	0.225659	-0.935076	0.767568	-2.065768	11.909010	-1.741780
750	2049486867	-58.960262	6.362839	-26.785316	0.019924	-0.911439	0.655730	3.885776	16.154743	1.248652
751	2049503534	-58.834362	6.594992	-27.031988	0.008466	-0.867522	0.623757	9.631357	18.769663	3.705952
752	2049520201	-58.627354	6.872713	-27.293793	0.007881	-0.714696	0.514567	14.671955	20.937452	5.541993
753	2049536868	-58.358803	7.173122	-27.548895	-0.155620	-0.444107	0.371883	18.399380	21.327406	6.827040
754	2049553535	-58.058617	7.481494	-27.752520	-0.316110	-0.111098	0.251233	20.004736	19.124744	8.666730
755	2049570202	-57.755417	7.764915	-27.884754	-0.415513	0.212305	0.150569	19.733332	15.125095	9.328251
756	2049586869	-57.482956	7.992287	-27.939100	-0.562869	0.523817	0.033885	17.250341	9.218353	9.039178
757	2049603536	-57.266346	8.131147	-27.905602	-0.627177	0.716239	-0.161106	13.164329	1.977654	7.342992
758	2049620203	-57.121395	8.168063	-27.787338	-0.614555	0.847700	-0.367456	8.097568	-5.799255	5.077649
759	2049636870	-57.059998	8.114317	-27.615816	-0.219163	0.725120	-0.529552	2.653125	-11.252599	2.132802
760	2049653537	-57.086456	7.996305	-27.451019	-0.013188	0.609710	-0.594040	-2.563449	-13.091644	-1.271697
761	2049670204	-57.199871	7.821471	-27.300758	0.061188	0.514511	-0.585366	-7.640545	-14.225552	-4.614952
762	2049686871	-57.384914	7.594218	-27.149986	0.068812	0.378949	-0.430912	-11.910334	-15.900952	-7.307007
763	2049703538	-57.620930	7.322520	-26.989590	0.055345	0.244586	-0.160522	-15.006359	-17.801811	-9.297634
764	2049720205	-57.886990	7.012801	-26.827448	0.112674	0.145392	0.024848	-16.796122	-19.209423	-11.156884
765	2049736872	-58.167553	6.691739	-26.668589	0.200301	0.016708	0.142091	-17.652901	-19.816450	-11.634130
766	2049753539	-58.438103	6.399017	-26.521715	0.413006	-0.187975	0.257551	-16.907112	-18.188890	-10.696825
767	2049770206	-58.667835	6.201136	-26.436361	0.782948	-0.579721	0.434304	-13.922429	-11.314630	-8.275961
768	2049786873	-58.823933	6.146307	-26.484299	0.710456	-0.816798	0.590587	-8.660681	-0.254565	-4.957788
769	2049803540	-58.897800	6.214674	-26.642504	0.477415	-0.874443	0.589745	-3.016459	9.145483	-1.984498
770	2049820207	-58.897430	6.360216	-26.859972	0.118237	-0.766070	0.566084	1.859375	14.659934	0.110333
771	2049836874	-58.832253	6.551325	-27.095673	0.009141	-0.690492	0.574645	5.910361	16.979809	1.899216
772	2049853541	-58.699570	6.777317	-27.345791	-0.004363	-0.620163	0.553882	10.129704	18.891041	3.161490
773	2049870208	-58.503769	7.029067	-27.600546	-0.096596	-0.472670	0.457173	14.007516	19.870827	4.326103
774	2049886875	-58.258228	7.316292	-27.829206	-0.274294	-0.255075	0.337694	16.882458	19.762215	6.825334
775	2049903542	-57.983177	7.615555	-27.998568	-0.484837	0.052678	0.305472	18.253082	17.088089	9.264143
776	2049920209	-57.697670	7.884292	-28.078545	-0.497780	0.252719	0.244489	18.240282	11.871234	10.316810
777	2049936876	-57.426292	8.091963	-28.077208	-0.493048	0.401897	0.093126	16.742872	5.912476	9.728568
778	2049953543	-57.201252	8.218035	-27.999619	-0.551416	0.586743	-0.211263	13.234689	-0.976114	8.324550
779	2049970210	-57.044411	8.250182	-27.836578	-0.483032	0.658724	-0.410416	8.440881	-8.013898	6.174413
780	2049986877	-56.970421	8.193877	-27.632713	-0.160053	0.580973	-0.539086	3.095162	-13.067185	3.143801
781	2050003544	-56.983360	8.085970	-27.441563	0.102057	0.437139	-0.545218	-1.999854	-14.136670	0.149854
782	2050020211	-57.075554	7.921678	-27.279472	0.114502	0.404113	-0.456061	-6.482810	-14.492485	-3.665334
783	2050036878	-57.234879	7.701584	-27.128370	0.033896	0.411161	-0.324989	-10.392496	-15.758349	-6.859577
784	2050053545	-57.446220	7.427026	-26.964458	0.000218	0.347523	-0.164159	-13.594442	-18.248497	-9.180917
785	2050070212	-57.696918	7.109525	-26.784840	0.079725	0.203041	-0.051826	-16.007929	-20.260033	-11.004987
786	2050086879	-57.966381	6.778923	-26.594954	0.237546	0.036062	-0.005614	-17.126175	-20.992386	-11.530885
787	2050103546	-58.232594	6.494363	-26.439455	0.597862	-0.252693	0.119184	-16.665173	-17.971413	-10.216891
788	2050120213	-58.456066	6.340148	-26.397575	0.938283	-0.708754	0.400929	-13.292557	-7.976328	-7.233213
789	2050136880	-58.598995	6.348681	-26.498186	0.761137	-0.947285	0.677675	-7.503012	4.453403	-3.391571
790	2050153547	-58.653545	6.484249	-26.721207	0.375755	-0.896373	0.745570	-1.373200	14.622013	-0.642418
791	2050170214	-58.634178	6.680488	-26.991184	0.030191	-0.703347	0.713729	3.428027	18.902674	1.023453
792	2050186881	-58.543903	6.902515	-27.274773	-0.034709	-0.663323	0.689549	7.837723	20.367170	1.927148
793	2050203548	-58.384846	7.133045	-27.561413	-0.013484	-0.537432	0.435230	12.061679	20.809139	2.213653
794	2050220215	-58.176456	7.381771	-27.825125	-0.072087	-0.320998	0.172773	14.949563	20.408066	3.682564
795	2050236882	-57.938530	7.655666	-28.057055	-0.304079	-0.120600	0.106952	16.501667	19.313206	6.072958
796	2050253549	-57.688107	7.937428	-28.216486	-0.520411	0.114120	0.246739	16.776398	16.232716	8.497972
797	2050270216	-57.440907	8.191660	-28.290482	-0.545668	0.309663	0.291195	15.932298	11.238328	9.659366
798	2050286883	-57.214588	8.373341	-28.283422	-0.601524	0.459168	0.203104	13.945212	4.572543	8.733651
799	2050303550	-57.029854	8.468244	-28.182201	-0.630563	0.614417	-0.113119	10.624713	-2.902997	7.361166
800	2050320217	-56.902054	8.470959	-27.991552	-0.517574	0.659032	-0.357969	6.416337	-10.310334	5.590289
801	2050336884	-56.841625	8.401997	-27.754524	-0.080637	0.501149	-0.550742	1.952656	-15.067695	3.575171
802	2050353551	-56.855835	8.289334	-27.539631	0.156266	0.327160	-0.513478	-2.311945	-15.381298	0.651172
803	2050370218	-56.935356	8.123719	-27.358210	0.122128	0.328141	-0.413737	-5.934686	-15.571935	-3.029691
804	2050386885	-57.081085	7.894021	-27.192440	0.076578	0.342201	-0.294057	-9.744251	-16.904150	-6.774877
805	2050403552	-57.284382	7.602635	-27.024782	0.031662	0.322916	-0.158732	-13.170784	-18.998249	-9.865778
806	2050420219	-57.533108	7.265916	-26.845776	0.096084	0.253530	-0.110005	-15.924182	-20.933975	-11.905459
807	2050436886	-57.811214	6.927832	-26.666908	0.315600	0.090607	-0.097702	-17.606876	-20.815235	-12.136167
808	2050453553	-58.091984	6.659439	-26.537880	0.649416	-0.251175	0.130774	-17.348675	-15.942407	-10.313194
809	2050470220	-58.325985	6.528318	-26.535471	0.794627	-0.645077	0.484795	-13.673251	-5.367697	-7.210968
810	2050486887	-58.481701	6.544142	-26.662817	0.669036	-0.857813	0.687103	-8.068131	6.028572	-3.862089
811	2050503554	-58.550739	6.663725	-26.885035	0.279256	-0.870253	0.779728	-2.213989	14.005874	-1.420545
812	2050520221	-58.532043	6.843570	-27.144474	0.019053	-0.810075	0.705724	3.360191	17.843382	0.482422
813	2050536888	-58.427708	7.065589	-27.410168	0.035507	-0.798922	0.634983	8.603006	19.473017	2.435291
814	2050553555	-58.246216	7.322654	-27.680407	0.068691	-0.663984	0.461778	13.338337	20.817659	4.033863
815	2050570222	-58.011318	7.611029	-27.940395	-0.034854	-0.451986	0.289757	16.605764	21.726473	5.614582
816	2050586889	-57.739304	7.922192	-28.168516	-0.359253	-0.200287	0.323253	18.594778	20.445290	7.951634
817	2050603556	-57.451775	8.227703	-28.330074	-0.530097	0.095281	0.338323	19.007010	16.742891	9.819839
818	2050620223	-57.164974	8.492840	-28.404497	-0.618374	0.368029	0.312122	18.276020	11.284036	10.383824
819	2050636890	-56.900944	8.681950	-28.384565	-0.658533	0.577713	0.083857	16.094650	4.222484	9.495453
820	2050653557	-56.690784	8.774465	-28.269905	-0.639719	0.765030	-0.313476	11.991535	-3.631551	7.706361
821	2050670224	-56.556042	8.762972	-28.074999	-0.435022	0.770652	-0.613853	6.727712	-11.000674	5.103724
822	2050686891	-56.514866	8.670449	-27.853643	-0.057907	0.607128	-0.730221	0.872043	-15.025547	1.950581
823	2050703558	-56.569260	8.521714	-27.654541	0.165798	0.455087	-0.671895	-4.644623	-15.833772	-1.562811
824	2050720225	-56.709938	8.314117	-27.490095	0.162881	0.387762	-0.505698	-9.483844	-16.047440	-5.675103
825	2050736892	-56.920025	8.048326	-27.338522	0.062364	0.377601	-0.279076	-13.510673	-17.360655	-9.024755
826	2050753559	-57.183937	7.722445	-27.179977	0.093977	0.324131	-0.113052	-16.745554	-19.602530	-11.913858
827	2050770226	-57.485870	7.363923	-27.019413	0.182724	0.214507	-0.035502	-18.987513	-20.687613	-13.601862
828	2050786893	-57.805744	7.022433	-26.870697	0.312105	0.046440	0.015852	-19.911892	-19.447699	-13.238570
829	2050803560	-58.111576	6.761709	-26.774918	0.656424	-0.342346	0.257636	-18.656023	-14.218870	-10.849524
830	2050820227	-58.358414	6.652072	-26.807852	0.890018	-0.783928	0.580194	-14.178654	-2.748156	-7.316159
831	2050836894	-58.516388	6.690441	-26.985701	0.663025	-0.970588	0.733460	-7.844995	9.211402	-4.222858
832	2050853561	-58.575764	6.814574	-27.243057	0.061230	-0.859439	0.791600	-1.339289	16.029125	-2.328440
833	2050870228	-58.547455	6.982735	-27.498669	-0.066426	-0.796251	0.641379	3.956545	17.322481	-0.013690
834	2050886895	-58.436066	7.196863	-27.736683	-0.025356	-0.785565	0.584075	8.870811	17.905230	2.844301
835	2050903562	-58.248646	7.457895	-27.968632	0.003584	-0.714006	0.531635	13.443729	19.033100	5.413710
836	2050920229	-57.990696	7.764434	-28.181141	-0.157578	-0.494832	0.550695	17.610500	19.620975	8.203547
837	2050936896	-57.678638	8.092340	-28.351126	-0.307499	-0.237332	0.592220	20.616295	18.426683	10.393980
838	2050953563	-57.334042	8.405541	-28.471672	-0.427134	0.070178	0.435434	22.127687	15.066386	11.415478
839	2050970230	-56.992413	8.663988	-28.515169	-0.546258	0.389003	0.145277	21.300909	9.519809	11.030896
840	2050986897	-56.698135	8.839908	-28.463434	-0.647563	0.717575	-0.278620	17.617252	2.249586	9.842636
841	2051003564	-56.487446	8.910857	-28.315388	-0.664419	0.899527	-0.566911	11.707489	-5.907228	7.685627
842	2051020231	-56.377014	8.871413	-28.093845	-0.354571	0.853451	-0.746665	4.994845	-13.232695	4.617608
843	2051036898	-56.376690	8.760676	-27.868093	0.088890	0.658532	-0.792179	-1.647820	-15.868361	1.241980
844	2051053565	-56.479317	8.597152	-27.681810	0.148461	0.494494	-0.610388	-7.437219	-15.656589	-2.716768
845	2051070232	-56.661419	8.365556	-27.521551	0.014865	0.475349	-0.401321	-11.953836	-16.688158	-6.963541
846	2051086899	-56.909737	8.067698	-27.362864	0.014448	0.441509	-0.255488	-15.872342	-18.773258	-10.394926
847	2051103566	-57.211002	7.721518	-27.194412	0.061331	0.334035	-0.146689	-19.077127	-20.787178	-12.601488
848	2051120233	-57.546551	7.351089	-27.014030	0.154466	0.225037	-0.085898	-21.159092	-22.051596	-13.587796
849	2051136900	-57.898640	7.005331	-26.833893	0.288315	0.020044	0.065005	-22.080486	-21.148603	-12.483690
850	2051153567	-58.235840	6.729873	-26.708822	0.651014	-0.372107	0.309518	-20.751724	-16.180294	-10.683805
851	2051170234	-58.515476	6.572075	-26.703114	0.782365	-0.764209	0.594453	-16.429672	-6.303870	-8.516656
852	2051186901	-58.704109	6.539412	-26.822046	0.678656	-0.974402	0.717641	-10.111654	4.004605	-6.004618
853	2051203568	-58.787766	6.615161	-27.035944	0.288673	-1.005526	0.732986	-3.151824	12.244202	-3.367623
854	2051220235	-58.782509	6.772853	-27.274370	0.050935	-0.917786	0.611382	2.384807	16.043995	0.094530
855	2051236902	-58.682541	7.001350	-27.520790	0.021335	-0.934917	0.728586	8.182053	18.665142	3.462023
856	2051253569	-58.485989	7.295053	-27.776228	0.024387	-0.846576	0.766989	14.120346	21.206757	6.453039
857	2051270236	-58.201046	7.633395	-28.036379	-0.105918	-0.616556	0.764245	19.549196	22.874929	8.499200
858	2051286903	-57.849613	7.979894	-28.274773	-0.271426	-0.298433	0.569395	23.443825	21.973866	9.538752
859	2051303570	-57.467705	8.304472	-28.452253	-0.442829	0.077058	0.267906	24.860413	18.399048	10.138012
860	2051320237	-57.102818	8.581244	-28.536926	-0.555429	0.455126	-0.083081	23.088472	12.345580	10.531979
861	2051336904	-56.796070	8.786190	-28.522713	-0.733994	0.735341	-0.293376	18.711613	5.052530	10.094051
862	2051353571	-56.572250	8.881587	-28.389614	-0.820576	1.013473	-0.511019	12.654025	-4.301183	8.371052
863	2051370238	-56.449699	8.850448	-28.165478	-0.450097	0.947356	-0.648611	5.717828	-13.024235	5.055816
864	2051386905	-56.443531	8.733490	-27.936144	0.102087	0.640283	-0.697855	-1.320758	-16.234266	1.015909
865	2051403572	-56.535923	8.559606	-27.757492	0.133206	0.521238	-0.595274	-6.748888	-15.637722	-3.489222
866	2051420239	-56.710964	8.320110	-27.602386	0.062762	0.505343	-0.479758	-11.463123	-16.614716	-7.590605
867	2051436906	-56.951519	8.022297	-27.453650	0.058709	0.473366	-0.335269	-15.308580	-18.239115	-10.750713
868	2051453573	-57.246639	7.678970	-27.288557	0.032137	0.443014	-0.235117	-18.664867	-20.461271	-12.616703
869	2051470240	-57.581509	7.319810	-27.102018	0.114109	0.302793	-0.128672	-21.162729	-22.009758	-12.820512
870	2051486907	-57.934948	6.978593	-26.906254	0.205452	0.058207	0.117468	-22.269264	-21.761337	-11.783257
871	2051503574	-58.275829	6.684345	-26.744331	0.583221	-0.355990	0.392017	-21.210711	-18.483721	-10.586544
872	2051520241	-58.561749	6.492610	-26.705870	0.769070	-0.786694	0.625623	-17.026770	-8.984461	-9.262218
873	2051536908	-58.753719	6.424643	-26.793583	0.665192	-1.045467	0.691887	-10.532434	1.328282	-6.850594
874	2051553575	-58.842136	6.479210	-26.978382	0.364618	-1.116786	0.674305	-3.654178	10.169916	-3.586688
875	2051570242	-58.827217	6.645766	-27.202246	0.112269	-1.043460	0.668670	2.842570	15.639979	0.972611
876	2051586909	-58.707661	6.900981	-27.436548	0.030798	-0.995356	0.825483	9.249830	18.939257	5.179133
877	2051603576	-58.478912	7.212575	-27.684765	-0.003722	-0.853397	0.927570	15.964852	21.314806	7.646722
878	2051620243	-58.158611	7.560559	-27.933491	-0.071573	-0.601372	0.802817	21.564840	22.618397	9.327573
879	2051636910	-57.772465	7.919409	-28.156799	-0.207346	-0.321020	0.555410	25.406610	21.733427	10.544916
880	2051653577	-57.360626	8.262648	-28.336554	-0.378989	0.023257	0.213578	26.660769	19.092121	11.002993
881	2051670244	-56.963287	8.569450	-28.439137	-0.558321	0.367088	-0.053858	25.167425	14.091943	11.535839
882	2051686911	-56.619282	8.810143	-28.440712	-0.787994	0.749025	-0.319983	21.101242	7.099018	11.320383
883	2051703578	-56.359779	8.950714	-28.314314	-0.878091	1.018682	-0.473836	14.842966	-2.495000	10.457874
884	2051720245	-56.193829	8.956233	-28.074728	-0.623930	1.027380	-0.549543	8.143251	-12.626113	7.499758
885	2051736912	-56.133625	8.860932	-27.801863	0.014160	0.719196	-0.669554	1.494727	-17.628614	3.595098
886	2051753579	-56.177456	8.693181	-27.583529	0.199374	0.540626	-0.609982	-4.230262	-17.450706	-1.757994
887	2051770246	-56.318386	8.453215	-27.411821	0.174381	0.546612	-0.648167	-9.601435	-17.584322	-6.906052
888	2051786913	-56.550144	8.157085	-27.256205	0.096303	0.563943	-0.617228	-14.858411	-18.586027	-10.326694
889	2051803580	-56.861900	7.818333	-27.089916	0.102140	0.491955	-0.439753	-19.703403	-20.501551	-12.182467
890	2051820247	-57.230194	7.458824	-26.911734	0.154720	0.338969	-0.162419	-23.129026	-21.679714	-12.974934
891	2051836914	-57.626854	7.100185	-26.731220	0.216429	0.130926	0.114611	-24.773544	-21.618633	-13.037114
892	2051853581	-58.022621	6.761843	-26.570635	0.387526	-0.137903	0.345757	-24.525438	-19.984928	-12.712941
893	2051870248	-58.373760	6.512056	-26.499424	0.750930	-0.625016	0.539291	-21.171124	-12.518686	-11.161402
894	2051886915	-58.635780	6.388817	-26.547527	0.654530	-0.901416	0.688044	-14.999773	-2.387606	-8.483511
895	2051903582	-58.791023	6.408524	-26.705284	0.446991	-1.103688	0.655789	-7.864704	7.639971	-4.520593
896	2051920249	-58.840092	6.537991	-26.916283	0.160644	-1.103234	0.706829	-1.114563	13.797436	-0.523101
897	2051936916	-58.780056	6.752420	-27.140293	0.017418	-1.115762	0.890816	5.566626	17.100897	3.439899
898	2051953583	-58.601650	7.033719	-27.379921	0.014150	-1.037762	1.008733	12.845327	19.979156	6.357156
899	2051970250	-58.320801	7.350564	-27.627405	-0.036039	-0.750160	0.834904	19.125208	21.474848	7.878381
900	2051986917	-57.968513	7.683641	-27.861755	-0.176126	-0.425718	0.570102	23.402916	21.407167	8.974243
901	2052003584	-57.583809	8.012778	-28.051817	-0.364219	-0.057108	0.239916	25.079370	19.173698	9.997004
902	2052020251	-57.207558	8.309709	-28.169430	-0.536540	0.314856	-0.012032	23.998478	14.445859	10.635355
903	2052036918	-56.872597	8.548308	-28.193089	-0.685007	0.646846	-0.200167	20.737310	7.991634	10.592532
904	2052053585	-56.609768	8.690578	-28.102520	-0.824029	0.971553	-0.402791	15.381679	-0.812116	9.438079
905	2052070252	-56.441448	8.697198	-27.900949	-0.648720	1.049163	-0.557359	8.690067	-10.780367	6.286661
906	2052086919	-56.385952	8.590622	-27.653967	-0.018664	0.812211	-0.711229	1.511644	-16.796082	2.147057
907	2052103586	-56.444592	8.412476	-27.454752	0.265891	0.588007	-0.736649	-4.883412	-16.835665	-2.985009
908	2052120253	-56.605396	8.179197	-27.298740	0.232850	0.550314	-0.715725	-10.603021	-16.530088	-7.180454
909	2052136920	-56.856243	7.905441	-27.167074	0.217329	0.480973	-0.553543	-15.760654	-16.607273	-10.075097
910	2052153587	-57.172115	7.604151	-27.041531	0.186899	0.341226	-0.247605	-19.582935	-17.206671	-11.702513
911	2052170254	-57.523705	7.281907	-26.917223	0.208363	0.192660	0.024715	-21.669262	-17.706503	-12.927720
912	2052186921	-57.888584	6.963669	-26.805847	0.296305	0.021972	0.180319	-22.336681	-16.887022	-13.216107
913	2052203588	-58.238270	6.680878	-26.727566	0.434048	-0.221504	0.355647	-21.140886	-13.909171	-12.614009
914	2052220255	-58.538177	6.489975	-26.738800	0.673493	-0.667035	0.511335	-17.524725	-6.450928	-10.757339
915	2052236922	-58.755352	6.436152	-26.865437	0.554905	-0.944690	0.605214	-11.780251	3.757597	-7.335918
916	2052253589	-58.872707	6.505937	-27.068106	0.200689	-1.024303	0.689025	-5.268010	11.529119	-3.337656
917	2052270256	-58.880745	6.670455	-27.294981	0.014979	-1.042664	0.833994	1.488669	15.718929	0.792874
918	2052286923	-58.768841	6.915751	-27.534792	0.022131	-1.059667	0.973745	8.836273	18.926435	4.505927
919	2052303590	-58.538589	7.215403	-27.779900	-0.074630	-0.867492	0.929532	16.042189	20.832932	7.117217
920	2052320257	-58.214447	7.544612	-28.007423	-0.168303	-0.557197	0.722953	21.617649	20.849482	9.109375
921	2052336924	-57.838181	7.873429	-28.191870	-0.315497	-0.243274	0.450022	24.494917	18.820595	10.251988
922	2052353591	-57.446453	8.185071	-28.309187	-0.515061	0.132977	0.182154	24.916878	14.912113	11.420489
923	2052370258	-57.076927	8.445043	-28.334242	-0.621805	0.459840	-0.064522	22.829664	8.767334	11.625847
924	2052386925	-56.763302	8.628553	-28.261129	-0.731564	0.766100	-0.299214	18.602388	1.426278	10.914787
925	2052403592	-56.531757	8.699137	-28.071936	-0.709370	1.019501	-0.516969	12.610867	-8.026016	9.041310
926	2052420259	-56.403984	8.655562	-27.814188	-0.154663	0.838947	-0.676183	5.757350	-15.170021	5.591034
927	2052436926	-56.391403	8.528401	-27.588608	0.195371	0.655803	-0.722821	-0.862393	-16.441408	0.432477
928	2052453593	-56.489067	8.332016	-27.416449	0.244147	0.596314	-0.732385	-6.975985	-16.121344	-4.777017
929	2052470260	-56.687382	8.079751	-27.274382	0.169477	0.550141	-0.669166	-12.730546	-16.521963	-8.561700
930	2052486927	-56.966965	7.789220	-27.133612	0.162864	0.471164	-0.471338	-17.549509	-17.616089	-10.633511
931	2052503594	-57.307877	7.473882	-26.990458	0.190091	0.325509	-0.189548	-21.207140	-18.506119	-11.885700
932	2052520261	-57.679363	7.143889	-26.849291	0.212764	0.155030	0.077224	-22.981501	-18.817205	-12.793692
933	2052536928	-58.053905	6.822931	-26.720806	0.306051	-0.043091	0.257136	-23.009518	-17.683748	-12.929796
934	2052553595	-58.403786	6.558094	-26.650208	0.587832	-0.402869	0.386578	-21.102219	-13.015230	-11.915828
935	2052570262	-58.686852	6.405645	-26.686140	0.691748	-0.778352	0.565461	-16.343536	-3.935972	-9.586564
936	2052586929	-58.878063	6.396228	-26.838543	0.468054	-1.027903	0.652463	-10.061763	6.435867	-5.819990
937	2052603596	-58.961487	6.501597	-27.050524	0.130954	-1.073196	0.772181	-3.176668	13.082444	-1.753114
938	2052620263	-58.931801	6.698487	-27.280918	0.010559	-1.092595	0.914300	3.781674	16.900782	2.369171
939	2052636930	-58.779934	6.965957	-27.526251	0.014775	-1.040515	1.016967	11.277453	19.827488	5.526943
940	2052653597	-58.520905	7.277101	-27.781406	-0.112919	-0.777796	0.866602	17.857632	21.683760	7.406556
941	2052670264	-58.180202	7.606461	-28.010180	-0.259286	-0.449331	0.639862	22.652819	21.026012	9.005030
942	2052686931	-57.803890	7.923943	-28.178679	-0.445849	-0.056091	0.290861	24.387913	17.710608	10.135884
943	2052703598	-57.428909	8.210203	-28.255510	-0.583602	0.298606	0.019249	23.579485	12.096562	11.396961
944	2052720265	-57.095329	8.437090	-28.230204	-0.668405	0.662271	-0.212391	20.220375	5.088773	11.628246
945	2052736932	-56.830353	8.567225	-28.092173	-0.716080	0.898269	-0.353197	15.100632	-3.602302	10.357410
946	2052753599	-56.660912	8.569847	-27.870640	-0.407030	0.909696	-0.551785	8.610146	-11.899402	6.678063
947	2052770266	-56.602921	8.476519	-27.650089	0.071310	0.710086	-0.671892	1.921819	-15.093128	1.912816
948	2052786933	-56.655884	8.317504	-27.475136	0.218965	0.620789	-0.751866	-4.302232	-14.970674	-2.888334
949	2052803600	-56.812656	8.096028	-27.335478	0.141283	0.631162	-0.740153	-10.202358	-15.282849	-7.189532
950	2052820267	-57.062328	7.820808	-27.203398	0.127777	0.557178	-0.589775	-15.684778	-16.677261	-10.166279
951	2052836934	-57.385632	7.509488	-27.062935	0.180697	0.418236	-0.349679	-20.130234	-18.196341	-11.813074
952	2052853601	-57.756844	7.176566	-26.925190	0.231221	0.248596	-0.073522	-22.956106	-18.815197	-13.016217
953	2052870268	-58.146820	6.841609	-26.796415	0.263317	0.087524	0.160628	-23.953024	-18.218933	-13.599410
954	2052886935	-58.529572	6.537913	-26.693926	0.399629	-0.150545	0.327094	-23.290052	-15.788054	-12.954639
955	2052903602	-58.867214	6.317688	-26.674662	0.634530	-0.591087	0.531882	-19.999271	-8.886448	-11.332401
956	2052920269	-59.119030	6.215141	-26.759911	0.595341	-0.903717	0.659315	-14.160880	0.137688	-8.518716
957	2052936936	-59.267471	6.229911	-26.936417	0.285801	-1.060879	0.716227	-7.361555	8.487650	-5.275373
958	2052953603	-59.308910	6.343766	-27.147930	0.065101	-1.075204	0.779979	-0.696307	13.315032	-1.202479
959	2052970270	-59.231819	6.545257	-27.368191	-0.020181	-1.095272	0.943402	6.522429	16.505169	3.017903
960	2052986937	-59.033600	6.816606	-27.599421	-0.019428	-1.016709	0.983963	13.931437	19.255816	6.223957
961	2053003604	-58.728889	7.133302	-27.837284	-0.054178	-0.761157	0.813203	20.438932	20.977570	8.294579
962	2053020271	-58.349140	7.486232	-28.065487	-0.142145	-0.458298	0.577887	24.963913	21.733871	10.283639
963	2053036938	-57.933773	7.837750	-28.255657	-0.361482	-0.056220	0.289213	26.875273	19.778027	11.288417
964	2053053605	-57.521526	8.160953	-28.368050	-0.585234	0.300717	0.057323	26.116323	15.094766	12.138050
965	2053070272	-57.145935	8.427164	-28.362047	-0.804823	0.731852	-0.150250	22.915134	7.350564	12.981056
966	2053086939	-56.833641	8.592510	-28.221151	-0.849535	0.966582	-0.310418	17.917528	-2.578627	12.208525
967	2053103606	-56.613365	8.629991	-27.969677	-0.550438	1.017562	-0.513173	11.387529	-12.205581	9.387726
968	2053120273	-56.500698	8.557199	-27.692234	0.054377	0.729692	-0.675097	4.687469	-17.172375	4.782146
969	2053136940	-56.501205	8.408177	-27.468307	0.276362	0.582594	-0.765413	-1.610323	-17.102692	-0.731320
970	2053153607	-56.615063	8.193219	-27.299007	0.231244	0.590191	-0.826874	-7.903884	-16.593836	-5.825193
971	2053170274	-56.836746	7.921943	-27.150164	0.174386	0.631095	-0.773818	-14.168000	-17.467066	-9.329509
972	2053186941	-57.153526	7.610249	-27.000868	0.192261	0.495875	-0.521147	-19.834892	-18.775690	-11.422862
973	2053203608	-57.531216	7.268831	-26.853020	0.256525	0.324198	-0.192119	-23.422150	-19.530514	-13.123344
974	2053220275	-57.941753	6.926203	-26.716181	0.319590	0.121300	0.082645	-25.257515	-18.920446	-13.665583
975	2053236942	-58.351589	6.614480	-26.624075	0.484120	-0.142709	0.307947	-24.869112	-15.702332	-13.550550
976	2053253609	-58.721069	6.382439	-26.617579	0.631769	-0.495212	0.502638	-21.823671	-8.625507	-12.318164
977	2053270276	-59.012691	6.255460	-26.716534	0.603043	-0.826850	0.627707	-16.454350	0.079700	-10.209389
978	2053286943	-59.203091	6.253584	-26.901428	0.277271	-0.996084	0.690207	-9.818777	8.400018	-6.404294
979	2053303610	-59.282066	6.357807	-27.122791	0.077309	-1.082345	0.770115	-2.885144	13.491939	-1.992067
980	2053320277	-59.241474	6.555718	-27.356264	-0.013033	-1.151746	0.975130	4.418561	17.048248	2.442180
981	2053336944	-59.077538	6.821468	-27.598017	-0.019666	-1.107537	1.061384	11.945703	19.604645	5.631404
982	2053353611	-58.797752	7.140688	-27.853949	-0.100540	-0.864603	0.938548	19.082106	22.016319	7.862260
983	2053370278	-58.429470	7.488443	-28.089293	-0.280778	-0.479663	0.635014	24.325497	21.879295	9.852266
984	2053386945	-58.021877	7.832262	-28.262585	-0.513983	-0.001887	0.308565	26.279936	18.708534	11.426904
985	2053403612	-57.612839	8.141290	-28.334599	-0.668548	0.404901	0.010932	25.570105	12.506510	12.772268
986	2053420279	-57.245296	8.379150	-28.274942	-0.850799	0.777538	-0.193676	21.975821	3.758397	13.253881
987	2053436946	-56.950390	8.508301	-28.084534	-0.773343	0.952102	-0.336022	16.447189	-6.246410	11.973540
988	2053453613	-56.749298	8.514289	-27.818846	-0.367676	0.817792	-0.482515	10.124823	-14.037890	8.285802
989	2053470280	-56.657890	8.428910	-27.568895	0.137936	0.618996	-0.639810	3.683833	-16.271404	3.236866
990	2053486947	-56.675831	8.272357	-27.378183	0.289560	0.595312	-0.760931	-2.330655	-15.674345	-2.257070
991	2053503614	-56.805714	8.054685	-27.227116	0.252296	0.628405	-0.820453	-8.687468	-15.784551	-6.587748
992	2053520281	-57.034237	7.788426	-27.087431	0.221623	0.566458	-0.718714	-14.475842	-16.783871	-9.450772
993	2053536948	-57.347244	7.478914	-26.949827	0.222143	0.462000	-0.499886	-19.490133	-18.043896	-11.774310
994	2053553615	-57.720577	7.144823	-26.816023	0.318430	0.283018	-0.210985	-23.038645	-18.606709	-13.223412
995	2053570282	-58.126987	6.808763	-26.703121	0.367288	0.085708	0.062686	-24.816254	-17.451920	-14.150752
996	2053586949	-58.531170	6.515622	-26.634037	0.539231	-0.240120	0.352897	-24.346043	-13.804203	-13.430500
997	2053603616	-58.879932	6.314904	-26.663513	0.681598	-0.654083	0.660453	-20.340380	-5.805873	-11.830734
998	2053620283	-59.135056	6.232348	-26.805559	0.607410	-0.938614	0.753382	-13.987482	3.643135	-9.219391
999	2053636950	-59.276958	6.274146	-27.028614	0.205886	-1.043961	0.835239	-6.661472	11.680252	-5.282995
1000	2053653617	-59.303581	6.413845	-27.281301	0.040259	-1.072468	0.845839	0.488454	16.295038	-1.164675
1001	2053670284	-59.213226	6.634591	-27.546757	-0.067461	-1.060136	0.911738	7.644436	19.408504	2.635134
1002	2053686951	-59.010849	6.913212	-27.817469	-0.128816	-0.949733	0.892446	14.480350	21.484364	5.395694
1003	2053703618	-58.707806	7.242542	-28.081993	-0.229599	-0.656961	0.713126	20.567432	22.769865	8.092777
1004	2053720285	-58.332916	7.597412	-28.303137	-0.420405	-0.271440	0.568891	24.637131	21.393154	10.623276
1005	2053736952	-57.926010	7.940163	-28.447025	-0.534566	0.096462	0.323370	26.022715	17.226049	12.250584
1006	2053753619	-57.519722	8.234577	-28.487446	-0.667922	0.423232	0.115397	25.163425	10.580223	12.941890
1007	2053770286	-57.154457	8.455566	-28.399523	-0.773488	0.742254	-0.176114	21.587208	1.823865	13.296845
1008	2053786953	-56.854767	8.576307	-28.183264	-0.719542	0.853999	-0.291292	16.503794	-7.710037	12.342927
1009	2053803620	-56.641827	8.584653	-27.897657	-0.301569	0.757606	-0.480503	10.640574	-14.912515	9.060947
1010	2053820287	-56.534000	8.511861	-27.631636	0.242523	0.576638	-0.655520	4.501649	-16.667175	4.439205
1011	2053836954	-56.533607	8.372510	-27.436213	0.345884	0.550302	-0.766988	-1.288128	-15.321055	-1.220664
1012	2053853621	-56.643944	8.169645	-27.288471	0.194354	0.651152	-0.852895	-7.499074	-15.115441	-5.935160
1013	2053870288	-56.863861	7.911898	-27.140547	0.092071	0.684483	-0.750715	-14.048901	-16.958097	-8.695477
1014	2053886955	-57.176556	7.599549	-26.979954	0.139362	0.525753	-0.496563	-19.663593	-19.242558	-11.169808
1015	2053903622	-57.551327	7.251136	-26.818266	0.215054	0.346732	-0.237322	-23.352638	-20.470390	-13.022597
1016	2053920289	-57.962856	6.895520	-26.668072	0.304162	0.144579	0.017404	-25.420919	-20.068111	-13.866481
1017	2053936956	-58.377129	6.567347	-26.543955	0.395416	-0.130194	0.325942	-25.339283	-17.715441	-13.465150
1018	2053953623	-58.742912	6.315152	-26.493351	0.713596	-0.639278	0.644524	-21.900633	-11.519559	-11.966798
1019	2053970290	-59.010036	6.194862	-26.571520	0.638405	-0.997748	0.827557	-15.127428	-0.790319	-9.213053
1020	2053986957	-59.151093	6.215609	-26.751059	0.389171	-1.189412	0.879876	-6.902894	8.803121	-5.069383
1021	2054003624	-59.164780	6.361989	-26.994059	0.138076	-1.206767	0.858682	1.175912	15.917303	-0.514777
1022	2054020291	-59.060593	6.594982	-27.257450	-0.025987	-1.102685	0.900756	8.439073	19.615168	3.319636
1023	2054036958	-58.848282	6.887121	-27.529240	-0.077103	-0.955420	0.835730	15.070008	21.940071	6.014947
1024	2054053625	-58.545574	7.220801	-27.802990	-0.195346	-0.701634	0.713793	20.601591	23.349152	7.992682
1025	2054070292	-58.176022	7.577094	-28.045029	-0.360843	-0.354991	0.545965	24.473671	22.526932	9.981509
1026	2054086959	-57.773239	7.927190	-28.227037	-0.481953	0.037848	0.277658	26.068197	19.338213	11.422281
1027	2054103626	-57.378338	8.231954	-28.317022	-0.589155	0.398866	-0.015697	24.889076	13.371442	11.898041
1028	2054120293	-57.025116	8.464261	-28.290424	-0.737741	0.747004	-0.218068	21.393473	5.254400	11.910170
1029	2054136960	-56.745636	8.595384	-28.132557	-0.749454	1.002011	-0.389886	15.795289	-4.512003	11.034317
1030	2054153627	-56.562748	8.603156	-27.884226	-0.355525	0.957064	-0.536609	9.168810	-13.049900	7.830213
1031	2054170294	-56.496910	8.515406	-27.641699	0.165328	0.737401	-0.703965	2.198948	-15.930539	2.896395
1032	2054186961	-56.547028	8.361494	-27.457846	0.297706	0.620114	-0.808433	-4.232553	-15.315318	-2.268813
1033	2054203628	-56.710991	8.151771	-27.317053	0.208436	0.616047	-0.815773	-10.661442	-15.032716	-6.489626
1034	2054220295	-56.969769	7.889470	-27.180641	0.118391	0.514983	-0.563959	-16.272179	-16.445257	-9.373012
1035	2054236962	-57.300591	7.576964	-27.046003	0.131157	0.372951	-0.306572	-20.548134	-18.002443	-12.004568
1036	2054253629	-57.676617	7.226959	-26.901840	0.146712	0.245260	-0.087461	-23.279791	-19.539682	-13.752702
1037	2054270296	-58.073200	6.867229	-26.757421	0.218182	0.083455	0.093938	-24.472704	-19.855164	-14.312694
1038	2054286963	-58.461647	6.538262	-26.630592	0.392247	-0.176463	0.281550	-23.804916	-17.864002	-13.442889
1039	2054303630	-58.802029	6.288212	-26.566740	0.623537	-0.606122	0.586030	-20.458937	-12.098008	-11.467166
1040	2054320297	-59.046001	6.165423	-26.611477	0.658717	-0.997493	0.767703	-13.953402	-2.545776	-8.326401
1041	2054336964	-59.170567	6.182548	-26.761669	0.411242	-1.174400	0.853929	-6.107158	7.191709	-4.352521
1042	2054353631	-59.175632	6.324375	-26.982920	0.174195	-1.171812	0.871692	1.544799	14.677489	-0.089068
1043	2054370298	-59.063698	6.555792	-27.232124	-0.051502	-1.061339	0.948009	8.802939	18.884689	3.648272
1044	2054386965	-58.847919	6.844975	-27.497524	-0.058681	-0.910265	0.826499	15.227719	21.562666	6.035284
1045	2054403632	-58.544010	7.174948	-27.768486	-0.127505	-0.666397	0.653246	20.641584	23.095137	7.886057
1046	2054420299	-58.176949	7.527860	-28.015659	-0.298383	-0.338670	0.456776	24.352098	22.694208	9.639502
1047	2054436966	-57.777637	7.878992	-28.207945	-0.548461	0.040254	0.255848	25.928352	19.845539	11.178998
1048	2054453633	-57.386745	8.188026	-28.302019	-0.677895	0.441914	-0.012414	24.675858	13.704651	11.990143
1049	2054470300	-57.045902	8.420902	-28.274342	-0.765592	0.822705	-0.253056	20.648943	5.255820	11.948406
1050	2054486967	-56.787457	8.543222	-28.112242	-0.736513	1.049511	-0.411888	14.498733	-5.048205	10.746865
1051	2054503634	-56.635353	8.528845	-27.864525	-0.293984	0.972272	-0.577209	7.338423	-13.779506	6.700449
1052	2054520301	-56.603580	8.416029	-27.630367	0.251570	0.703900	-0.735512	0.249833	-16.352737	1.345660
1053	2054536968	-56.690048	8.242390	-27.463465	0.335058	0.603138	-0.825143	-6.236698	-15.074447	-3.873297
1054	2054553635	-56.885113	8.019675	-27.336861	0.222430	0.582351	-0.827596	-12.383874	-14.698600	-7.667365
1055	2054570302	-57.171772	7.755424	-27.214579	0.098910	0.492590	-0.544950	-17.819029	-15.842915	-9.934319
1056	2054586969	-57.519310	7.449992	-27.083378	0.113208	0.322932	-0.174388	-21.511408	-17.583931	-11.803959
1057	2054603636	-57.899445	7.110693	-26.945501	0.120942	0.174861	0.065830	-23.468559	-18.901066	-13.435296
1058	2054620303	-58.288849	6.769755	-26.809317	0.276969	-0.000825	0.179181	-23.958736	-18.747902	-13.712272
1059	2054636970	-58.658546	6.470384	-26.709644	0.477494	-0.322018	0.379622	-22.481709	-15.518453	-12.829865
1060	2054653637	-58.964428	6.260951	-26.689823	0.656274	-0.713436	0.609659	-18.090893	-8.538622	-10.784502
1061	2054670304	-59.174164	6.188630	-26.786007	0.665180	-1.046488	0.715899	-11.555918	1.713676	-7.337709
1062	2054686971	-59.269348	6.248218	-26.973089	0.319811	-1.144306	0.819197	-4.088762	10.451286	-3.305500
1063	2054703638	-59.247795	6.408913	-27.205469	0.054262	-1.111596	0.884919	3.235137	15.836186	0.563730
1064	2054720305	-59.112762	6.644557	-27.461800	-0.031914	-1.039264	0.978775	10.263071	19.369196	3.673911
1065	2054736972	-58.867756	6.932711	-27.738390	-0.062150	-0.861455	0.873739	17.082998	22.072815	5.668178
1066	2054753639	-58.535561	7.251074	-28.010935	-0.209923	-0.585460	0.627089	22.371120	22.793913	7.256253
1067	2054770306	-58.145901	7.592123	-28.239283	-0.399560	-0.273136	0.402874	25.588570	21.405243	9.592630
1068	2054786973	-57.732407	7.927967	-28.397364	-0.569416	0.072834	0.232096	26.522486	17.702127	11.429272
1069	2054803640	-57.328026	8.228841	-28.455002	-0.705442	0.424555	0.031177	25.193508	11.695302	12.681332
1070	2054820307	-56.970242	8.451515	-28.389957	-0.783304	0.803431	-0.181893	21.343256	3.097549	12.614558
1071	2054836974	-56.694248	8.551414	-28.201118	-0.668852	1.044310	-0.441946	15.328422	-7.002970	10.433405
1072	2054853641	-56.534191	8.515745	-27.953230	-0.097919	0.931229	-0.683212	7.822979	-14.430840	5.629467
1073	2054870308	-56.503967	8.391113	-27.744141	0.307208	0.785658	-0.891260	0.386656	-15.482990	-0.049151
1074	2054886975	-56.612621	8.204345	-27.588806	0.303556	0.805662	-1.042839	-7.452075	-14.879600	-4.925917
1075	2054903642	-56.853912	7.962690	-27.458254	0.156851	0.796304	-0.975767	-15.176704	-15.474632	-8.508837
1076	2054920309	-57.206383	7.669482	-27.323935	0.060815	0.654048	-0.639291	-21.842155	-17.286194	-11.069945
1077	2054936976	-57.633198	7.327999	-27.170160	0.056173	0.455349	-0.220107	-26.421740	-19.795809	-12.971108
1078	2054953643	-58.097137	6.948070	-27.005915	0.134037	0.227427	0.116546	-28.668060	-21.443974	-14.745461
1079	2054970310	-58.562588	6.568725	-26.846613	0.200969	-0.009532	0.295654	-28.657278	-21.037384	-15.049359
1080	2054986977	-58.998745	6.224679	-26.708910	0.303576	-0.282432	0.439238	-26.697104	-18.741060	-14.051176
1081	2055003644	-59.367458	5.968644	-26.635843	0.654624	-0.750609	0.618763	-22.192354	-12.618284	-11.619900
1082	2055020311	-59.631241	5.841831	-26.674332	0.627827	-1.084897	0.798911	-15.186965	-2.830872	-8.409413
1083	2055036978	-59.769573	5.833895	-26.810001	0.413777	-1.242408	0.850707	-7.071669	5.756718	-5.149986
1084	2055053645	-59.787556	5.935379	-26.996683	0.117346	-1.230187	0.881067	0.478810	11.727812	-1.012253
1085	2055070312	-59.679394	6.131089	-27.201458	0.025208	-1.202603	1.008903	8.195798	15.505645	3.323539
1086	2055086979	-59.442371	6.398379	-27.432957	-0.036683	-1.075812	1.055371	16.163782	19.130829	6.135159
1087	2055103646	-59.091114	6.719995	-27.686487	-0.088340	-0.854101	0.859365	23.239201	21.891979	8.205641
1088	2055120313	-58.651485	7.077752	-27.925634	-0.294860	-0.533528	0.634702	28.528673	22.311159	10.365927
1089	2055136980	-58.160332	7.443902	-28.111259	-0.468269	-0.155114	0.331761	31.323029	20.042742	12.216907
1090	2055153647	-57.665123	7.788541	-28.211458	-0.615153	0.234788	0.091098	30.948833	15.098572	13.678547
1091	2055170314	-57.204140	8.081102	-28.200245	-0.794157	0.691508	-0.162880	28.002556	7.926386	14.488334
1092	2055186981	-56.818363	8.275323	-28.062277	-0.684416	0.961253	-0.357782	22.412275	-1.440039	13.532254
1093	2055203648	-56.541599	8.343804	-27.839144	-0.337885	1.090799	-0.619906	15.112057	-9.724375	9.998667
1094	2055220315	-56.403042	8.298818	-27.606701	0.179701	0.996840	-0.862817	6.720414	-13.979257	4.702669
1095	2055236982	-56.411690	8.160172	-27.425858	0.281281	0.949669	-1.048657	-1.649177	-14.512755	-1.672882
1096	2055253649	-56.576641	7.947168	-27.280624	0.208355	0.986458	-1.236318	-10.714639	-15.303493	-6.520285
1097	2055270316	-56.889614	7.680226	-27.144218	0.129041	0.839070	-1.033752	-19.493456	-16.614233	-9.576691
1098	2055286983	-57.318722	7.364477	-27.008608	0.110466	0.584434	-0.627374	-26.415981	-18.112900	-12.159295
1099	2055303650	-57.816917	7.005558	-26.874386	0.113454	0.376694	-0.171604	-30.509151	-19.355070	-14.518942
1100	2055320317	-58.342014	6.630190	-26.744240	0.187287	0.146207	0.188866	-32.045109	-19.558371	-15.640846
1101	2055336984	-58.855453	6.271790	-26.630054	0.274419	-0.095601	0.423287	-31.180429	-18.015928	-15.472356
1102	2055353651	-59.311443	5.973012	-26.555099	0.458673	-0.482642	0.690386	-27.452059	-14.089885	-13.720638
1103	2055370318	-59.667816	5.779156	-26.565201	0.570785	-0.923792	0.854331	-20.923813	-6.388717	-10.985207
1104	2055386985	-59.897530	5.705068	-26.661228	0.492537	-1.232244	0.941304	-12.807628	1.730133	-7.388783
1105	2055403652	-59.988358	5.746293	-26.826820	0.262036	-1.394399	0.978670	-4.052558	8.832562	-3.480024
1106	2055420319	-59.937752	5.890497	-27.027458	0.080026	-1.387802	1.046081	4.661751	13.676108	0.865755
1107	2055436986	-59.749157	6.120275	-27.242893	0.020729	-1.318606	1.076884	13.083802	17.055981	4.815509
1108	2055453653	-59.427853	6.412405	-27.481911	-0.067990	-1.077528	0.995429	21.268438	20.220299	7.233632
1109	2055470320	-59.001518	6.752189	-27.728901	-0.177713	-0.736469	0.725543	27.709274	22.135757	9.314966
1110	2055486987	-58.511116	7.117306	-27.951742	-0.357252	-0.311370	0.418351	31.472750	21.759899	11.184277
1111	2055503654	-57.999775	7.471234	-28.115408	-0.521138	0.168630	0.106766	32.371265	18.548748	12.244569
1112	2055520321	-57.522961	7.782757	-28.171911	-0.736646	0.721929	-0.186453	29.505625	11.923141	13.311879
1113	2055536988	-57.127117	8.006386	-28.094316	-0.793242	1.123223	-0.433795	23.557730	2.471113	13.071236
1114	2055553655	-56.845058	8.101047	-27.903763	-0.613578	1.304055	-0.587418	15.749931	-7.379273	10.267512
1115	2055570322	-56.705368	8.068247	-27.657911	-0.066981	1.213172	-0.869204	6.731056	-14.279721	5.686838
1116	2055586989	-56.721931	7.943437	-27.448488	0.358997	0.990057	-1.072085	-2.321819	-15.477423	-0.115565
1117	2055603656	-56.891754	7.753197	-27.302288	0.354962	0.877481	-1.183833	-10.976068	-14.525748	-5.454552
1118	2055620323	-57.204639	7.504620	-27.183590	0.174529	0.791122	-1.053580	-19.316183	-15.057013	-9.326041
1119	2055636990	-57.634285	7.199374	-27.056768	0.021479	0.606693	-0.622547	-26.348013	-17.198111	-12.048876
1120	2055653657	-58.128181	6.849993	-26.914730	0.076690	0.305769	-0.060511	-30.281374	-19.339046	-13.905540
1121	2055670324	-58.632721	6.487917	-26.761784	0.116763	0.052772	0.362984	-30.942633	-20.158140	-14.383110
1122	2055686991	-59.101116	6.141745	-26.618433	0.203396	-0.210914	0.658092	-28.661684	-19.125456	-13.983193
1123	2055703658	-59.501957	5.846210	-26.515059	0.377082	-0.533954	0.760182	-24.309496	-15.418696	-12.725329
1124	2055720325	-59.806229	5.638155	-26.483690	0.489447	-0.894806	0.766811	-18.048853	-8.944675	-10.474652
1125	2055736992	-59.999142	5.549687	-26.532465	0.444514	-1.156081	0.805977	-10.892358	-1.163765	-6.695765
1126	2055753659	-60.068333	5.576845	-26.648718	0.263105	-1.324448	0.854918	-3.068799	5.856030	-2.721990
1127	2055770326	-60.010834	5.699800	-26.800266	0.067959	-1.294398	0.918665	4.751408	10.515715	1.231901
1128	2055786993	-59.831501	5.898684	-26.958925	0.022959	-1.143180	0.957123	12.140710	13.217340	4.914526
1129	2055803660	-59.536812	6.163126	-27.137674	0.047551	-0.929839	0.866572	19.234104	16.264650	7.646594
1130	2055820327	-59.146126	6.468037	-27.329128	-0.115947	-0.632826	0.698465	25.136620	18.227928	9.233866
1131	2055836994	-58.698101	6.800889	-27.499769	-0.244847	-0.244956	0.410458	28.498568	18.081886	11.182868
1132	2055853661	-58.230976	7.124838	-27.620800	-0.343814	0.165135	0.138628	29.342567	15.370151	12.123869
1133	2055870328	-57.789986	7.413844	-27.676754	-0.426180	0.562967	-0.139983	27.323259	11.088039	12.256573
1134	2055886995	-57.423565	7.632854	-27.644182	-0.559650	1.014720	-0.483559	22.159241	4.426454	11.477620
1135	2055903662	-57.177319	7.743134	-27.523979	-0.496778	1.255238	-0.744868	14.236418	-3.419529	8.768165
1136	2055920329	-57.086235	7.723155	-27.353437	-0.269788	1.284678	-0.972914	4.503323	-10.181207	3.850429
1137	2055936996	-57.157154	7.597961	-27.178320	0.073270	1.086112	-1.091930	-5.237558	-13.792578	-1.335729
1138	2055953663	-57.382191	7.407831	-27.047081	0.303355	0.775098	-1.053881	-14.125899	-13.765195	-6.018993
1139	2055970330	-57.723946	7.168937	-26.964067	0.264085	0.532867	-0.744063	-20.748144	-12.966359	-10.040831
1140	2055986997	-58.142273	6.892318	-26.903147	0.212861	0.298393	-0.353498	-25.146238	-12.884679	-12.802654
1141	2056003664	-58.587555	6.595865	-26.845419	0.104452	0.104874	0.091207	-26.724239	-13.253086	-14.005872
1142	2056020331	-59.017738	6.296523	-26.779423	0.076540	-0.124485	0.461405	-25.857834	-13.667627	-13.987839
1143	2056036998	-59.394253	6.023933	-26.712051	0.162627	-0.427984	0.741093	-22.632149	-12.876373	-12.622460
1144	2056053665	-59.684952	5.817575	-26.682592	0.364743	-0.794821	0.903339	-17.228703	-8.821067	-10.423028
1145	2056070332	-59.864395	5.716045	-26.728434	0.461881	-1.109792	0.961838	-10.085876	-1.682986	-7.306935
1146	2056086999	-59.920582	5.739195	-26.856232	0.309739	-1.224669	0.895765	-2.198902	6.329534	-3.294358
1147	2056103666	-59.857613	5.866323	-27.019625	0.103251	-1.142584	0.807971	5.183571	11.301359	1.038935
1148	2056120333	-59.683620	6.068828	-27.193851	0.016295	-0.997733	0.781208	11.943516	14.129114	4.605277
1149	2056137000	-59.406513	6.328236	-27.376354	-0.000393	-0.795461	0.721313	18.229952	16.298058	7.245933
1150	2056153667	-59.051399	6.611238	-27.550013	-0.085178	-0.497426	0.603216	22.906219	16.611814	8.638274
1151	2056170334	-58.647598	6.898255	-27.701847	-0.126949	-0.204719	0.368269	25.733549	15.728295	9.375055
1152	2056187001	-58.233181	7.170025	-27.809271	-0.336545	0.190803	0.084933	26.088305	13.055623	9.866691
1153	2056203668	-57.848213	7.407963	-27.843649	-0.456761	0.558534	-0.167819	23.788719	8.322798	10.371730
1154	2056220335	-57.530506	7.591319	-27.787897	-0.517620	0.911986	-0.408382	19.052120	2.094476	10.416645
1155	2056237002	-57.312290	7.688809	-27.651392	-0.413400	1.074324	-0.557775	12.433369	-4.637619	8.617662
1156	2056253669	-57.222153	7.677896	-27.478125	-0.177119	1.102783	-0.774806	4.441493	-9.973333	4.335406
1157	2056270336	-57.273746	7.566667	-27.311504	0.037064	0.957112	-0.934736	-4.012142	-12.969127	-0.893999
1158	2056287003	-57.460823	7.384610	-27.180450	0.204712	0.707853	-0.958629	-11.841009	-13.471746	-5.645571
1159	2056303670	-57.760910	7.158058	-27.090508	0.231343	0.472578	-0.761359	-18.288363	-12.828530	-9.255412
1160	2056320337	-58.138153	6.907296	-27.029264	0.207183	0.277204	-0.412388	-22.683796	-12.087332	-11.471421
1161	2056337004	-58.548759	6.641173	-26.984629	0.165355	0.083964	0.026950	-24.550360	-11.631685	-12.864044
1162	2056353671	-58.948380	6.377072	-26.942518	0.141426	-0.086570	0.408791	-23.847519	-11.232253	-12.986216
1163	2056370338	-59.306744	6.141540	-26.910419	0.225400	-0.347560	0.632182	-21.315197	-9.909245	-11.797188
1164	2056387005	-59.590034	5.972123	-26.919737	0.322092	-0.672387	0.807854	-16.536364	-5.676922	-9.700055
1165	2056403672	-59.772816	5.894132	-26.987644	0.297490	-0.963181	0.870067	-10.138754	0.197967	-6.774409
1166	2056420339	-59.845352	5.914634	-27.100277	0.115247	-1.053116	0.860852	-3.250214	5.442604	-2.974647
1167	2056437006	-59.805950	6.017953	-27.230906	0.104922	-1.069774	0.834626	3.592150	8.892610	0.772947
1168	2056453673	-59.657433	6.193628	-27.375834	0.080653	-0.978098	0.802306	10.260694	11.882016	4.043115
1169	2056470340	-59.411049	6.424128	-27.528803	-0.002190	-0.731296	0.672484	16.219545	13.971911	6.597747
1170	2056487007	-59.088829	6.687925	-27.675110	-0.091380	-0.435633	0.526853	20.764544	14.660316	8.462015
1171	2056503674	-58.726009	6.959730	-27.786051	-0.199428	-0.090254	0.278762	22.990404	13.149080	9.873077
1172	2056520341	-58.359943	7.218200	-27.825045	-0.344420	0.275180	0.036650	22.679972	9.108265	11.357578
1173	2056537008	-58.028080	7.436800	-27.789616	-0.381185	0.539481	-0.148666	20.072861	4.185182	11.576279
1174	2056553675	-57.764481	7.582542	-27.678999	-0.459413	0.841957	-0.323459	15.374510	-1.883535	10.231511
1175	2056570342	-57.595974	7.631200	-27.517384	-0.228076	0.895654	-0.544356	9.251972	-7.509532	6.923059
1176	2056587009	-57.551346	7.579483	-27.361168	-0.014440	0.886180	-0.799191	1.838692	-10.598667	1.767757
1177	2056603676	-57.638176	7.459702	-27.234478	0.150814	0.755292	-0.907037	-5.799333	-11.253149	-2.661174
1178	2056620343	-57.850925	7.280206	-27.153992	0.192670	0.616607	-0.896297	-12.977354	-10.798979	-7.209150
1179	2056637010	-58.165100	7.049289	-27.099360	0.147294	0.434954	-0.614816	-18.854429	-11.092999	-10.689457
1180	2056653677	-58.542015	6.784474	-27.062862	0.148853	0.233080	-0.234613	-22.482569	-11.223604	-13.021467
1181	2056670344	-58.936050	6.510272	-27.034698	0.111702	0.058908	0.149223	-23.442862	-11.009294	-13.828593
1182	2056687011	-59.312866	6.249640	-27.010662	0.138694	-0.138504	0.466504	-22.363533	-10.215115	-13.367663
1183	2056703678	-59.636635	6.030316	-27.002615	0.185731	-0.418908	0.711406	-19.081078	-8.117002	-11.736827
1184	2056720345	-59.881172	5.877241	-27.036615	0.279798	-0.710965	0.801793	-14.058478	-3.860094	-9.618782
1185	2056737012	-60.028599	5.818563	-27.120335	0.268374	-0.892637	0.787271	-7.928887	1.593860	-6.219227
1186	2056753679	-60.075867	5.856365	-27.245052	0.175542	-0.989851	0.740782	-1.659498	6.661460	-2.444553
1187	2056770346	-60.021858	5.972429	-27.390207	0.019587	-0.900001	0.725343	4.554920	10.059437	1.019789
1188	2056787013	-59.876411	6.144396	-27.538294	0.002083	-0.781325	0.673210	10.086423	11.886062	3.822795
1189	2056803680	-59.651321	6.352820	-27.684673	-0.030789	-0.579993	0.602790	14.884415	12.892012	5.737491
1190	2056820347	-59.367966	6.589238	-27.814459	-0.088330	-0.312784	0.418295	18.307436	12.958098	7.603382
1191	2056837014	-59.055645	6.835780	-27.907984	-0.189130	0.022229	0.239146	19.824301	11.434576	9.170985
1192	2056853681	-58.745468	7.065935	-27.937956	-0.295222	0.339976	0.058290	19.257116	7.731496	10.219838
1193	2056870348	-58.464397	7.259470	-27.884956	-0.369348	0.618963	-0.122273	16.897305	2.428184	10.868629
1194	2056887015	-58.240452	7.390651	-27.762814	-0.306347	0.742764	-0.258657	12.929835	-2.995793	9.829441
1195	2056903682	-58.089142	7.443633	-27.596035	-0.180931	0.729060	-0.423782	8.206001	-7.721812	7.264606
1196	2056920349	-58.034122	7.416308	-27.425251	-0.020795	0.677331	-0.597608	2.386573	-10.497267	3.334986
1197	2056937016	-58.084545	7.316400	-27.282480	0.148774	0.510035	-0.663651	-3.712691	-11.376411	-1.250041
1198	2056953683	-58.231747	7.165628	-27.181461	0.191165	0.346169	-0.642007	-9.192033	-10.901015	-5.155852
1199	2056970350	-58.457336	6.979280	-27.121702	0.175460	0.205683	-0.482968	-13.592498	-10.040318	-8.217537
1200	2056987017	-58.729424	6.763334	-27.088362	0.122031	0.084193	-0.161984	-16.164417	-9.468839	-10.665402
1201	2057003684	-59.018646	6.538129	-27.076588	0.096240	-0.011700	0.110115	-17.084457	-8.971440	-11.626124
1202	2057020351	-59.289894	6.329811	-27.065971	0.153308	-0.205735	0.380618	-15.951013	-8.015546	-11.023223
1203	2057037018	-59.518059	6.164440	-27.079004	0.289372	-0.437894	0.546416	-13.170345	-5.125439	-9.741096
1204	2057053685	-59.679325	6.069335	-27.145533	0.320558	-0.655384	0.648580	-8.841033	-0.412134	-7.611803
1205	2057070352	-59.763683	6.058022	-27.261314	0.180691	-0.731058	0.649981	-3.912712	4.705572	-4.764399
1206	2057087019	-59.767387	6.125204	-27.395176	0.026889	-0.735821	0.661395	1.045235	7.986598	-1.216821
1207	2057103686	-59.691959	6.251553	-27.535789	0.025560	-0.685488	0.607129	5.850602	10.115452	1.646712
1208	2057120353	-59.543854	6.422375	-27.682598	-0.000741	-0.558574	0.583940	10.281465	11.817946	3.724698
1209	2057137020	-59.340683	6.614302	-27.830326	-0.045527	-0.359856	0.492924	13.620383	12.506561	4.758455
1210	2057153687	-59.097504	6.818960	-27.959354	-0.109252	-0.115632	0.336214	15.910958	11.874802	5.983718
1211	2057170354	-58.841602	7.019811	-28.044373	-0.198661	0.148061	0.109082	16.401735	9.664114	7.008726
1212	2057187021	-58.599049	7.205009	-28.072927	-0.262547	0.397086	-0.081137	15.184385	6.237462	7.963452
1213	2057203688	-58.398365	7.350717	-28.022547	-0.323773	0.616745	-0.241427	12.085661	1.098690	8.323652
1214	2057220355	-58.258427	7.436841	-27.896969	-0.332154	0.704454	-0.310010	7.855374	-4.545385	7.611836
1215	2057237022	-58.191322	7.437170	-27.714359	-0.250800	0.697131	-0.382640	3.026750	-10.177698	5.056724
1216	2057253689	-58.200710	7.363532	-27.519911	0.070521	0.514233	-0.438143	-1.653774	-13.145533	1.678881
1217	2057270356	-58.287552	7.240977	-27.362474	0.195227	0.304307	-0.426430	-6.006925	-12.860940	-1.961537
1218	2057287023	-58.439945	7.076900	-27.255999	0.202619	0.159161	-0.347410	-9.546720	-11.648397	-5.658004
1219	2057303690	-58.643219	6.877748	-27.176716	0.121407	0.102511	-0.239159	-12.392975	-11.418475	-8.288484
1220	2057320357	-58.875576	6.659450	-27.113636	0.152509	-0.012084	-0.054851	-14.001201	-11.138594	-9.823111
1221	2057337024	-59.108780	6.446169	-27.064066	0.162108	-0.099124	0.123128	-13.883128	-9.785358	-10.303006
1222	2057353691	-59.323589	6.257331	-27.045568	0.163290	-0.241988	0.307740	-12.591102	-7.599860	-9.908848
1223	2057370358	-59.503490	6.115312	-27.057974	0.282993	-0.420371	0.436269	-10.288167	-4.514728	-8.472110
1224	2057387025	-59.627777	6.047839	-27.131384	0.388621	-0.668008	0.580143	-6.584117	0.738370	-6.365526
1225	2057403692	-59.680656	6.065623	-27.257942	0.257587	-0.759043	0.599085	-1.952994	6.168455	-3.606115
1226	2057420359	-59.659039	6.160802	-27.420752	0.103441	-0.719466	0.600814	2.754513	10.338397	-0.659502
1227	2057437026	-59.567043	6.315550	-27.598032	0.041771	-0.613573	0.577654	7.088711	12.849537	2.002038
1228	2057453693	-59.410843	6.515795	-27.782209	0.010509	-0.435331	0.554429	11.025019	14.597941	4.115806
1229	2057470360	-59.198959	6.744853	-27.960320	-0.062663	-0.272733	0.497455	14.374439	15.256080	5.694641
1230	2057487027	-58.946342	6.990700	-28.105387	-0.140056	-0.070214	0.355436	16.649122	14.257201	7.416984
1231	2057503694	-58.679783	7.234383	-28.210821	-0.198801	0.152602	0.148950	17.179525	11.847042	8.676619
1232	2057520361	-58.425480	7.451771	-28.252911	-0.292556	0.353593	-0.038350	16.030785	8.179088	9.036166
1233	2057537028	-58.213825	7.623304	-28.218605	-0.385559	0.602575	-0.236683	12.833913	2.600030	9.230240
1234	2057553695	-58.062866	7.733110	-28.100752	-0.455566	0.740971	-0.353778	8.531409	-3.435049	8.625254
1235	2057570362	-57.984879	7.755565	-27.911264	-0.339526	0.743578	-0.394741	3.552413	-9.879400	6.481636
1236	2057587029	-57.988369	7.690109	-27.698128	-0.055606	0.547255	-0.424929	-1.523509	-13.857685	2.753348
1237	2057603696	-58.068970	7.560692	-27.514729	0.193960	0.327774	-0.454850	-5.899775	-14.431577	-1.424977
1238	2057620363	-58.221169	7.378547	-27.382658	0.234766	0.173644	-0.471808	-9.765133	-13.502286	-5.753168
1239	2057637030	-58.438961	7.157768	-27.295509	0.148668	0.101566	-0.388296	-13.336361	-12.447227	-9.157155
1240	2057653697	-58.701073	6.917877	-27.224752	0.108096	0.040111	-0.156706	-15.855687	-12.182844	-10.687469
1241	2057670364	-58.978008	6.671012	-27.164169	0.125464	-0.034988	0.126554	-16.644239	-11.753383	-11.460474
1242	2057687031	-59.243599	6.435501	-27.118374	0.181184	-0.142204	0.315275	-15.833735	-10.499855	-11.435963
1243	2057703698	-59.473469	6.241111	-27.103428	0.271562	-0.327520	0.500560	-13.497808	-7.779701	-10.191856
1244	2057720365	-59.643002	6.117617	-27.147282	0.398712	-0.607660	0.612351	-9.484413	-2.490388	-8.368032
1245	2057737032	-59.736820	6.087275	-27.253736	0.339127	-0.726391	0.591428	-4.543464	3.589640	-5.437654
1246	2057753699	-59.750141	6.151717	-27.406546	0.159499	-0.778031	0.592019	0.591365	8.883877	-1.932914
1247	2057770366	-59.684010	6.293365	-27.572424	0.058122	-0.724116	0.604897	5.470166	11.950823	1.638593
1248	2057787033	-59.545467	6.488347	-27.751539	0.073901	-0.607983	0.601233	9.929074	14.207218	4.005927
1249	2057803700	-59.342262	6.722020	-27.939110	0.049590	-0.456976	0.581916	13.913678	15.862616	5.688980
1250	2057820367	-59.084858	6.972136	-28.115160	-0.060985	-0.213356	0.447498	17.138962	15.845402	6.796108
1251	2057837034	-58.799774	7.226746	-28.261770	-0.105249	0.038776	0.224957	18.586004	14.210896	8.036546
1252	2057853701	-58.520653	7.465030	-28.355356	-0.192539	0.261573	-0.010451	17.896885	11.312029	8.605236
1253	2057870368	-58.276840	7.671677	-28.390482	-0.351824	0.548169	-0.186386	15.320326	7.270219	8.830893
1254	2057887035	-58.095512	7.815158	-28.340485	-0.498755	0.796806	-0.337578	10.897230	1.065662	8.208241
1255	2057903702	-57.991020	7.871275	-28.204987	-0.414057	0.861787	-0.408780	5.584627	-5.967248	6.421113
1256	2057920369	-57.968376	7.827440	-28.022459	-0.240720	0.743615	-0.450851	0.270323	-11.601672	2.877326
1257	2057937036	-58.035736	7.699997	-27.839762	0.040436	0.509941	-0.557612	-5.114142	-14.250915	-1.390271
1258	2057953703	-58.182652	7.518191	-27.687084	0.176226	0.239997	-0.523882	-9.630513	-14.518868	-5.089761
1259	2057970370	-58.397865	7.295550	-27.573105	0.156388	0.068810	-0.382981	-13.389405	-13.777822	-8.461911
1260	2057987037	-58.655064	7.051588	-27.486607	0.126629	-0.026205	-0.117286	-15.670787	-12.982460	-10.481170
1261	2058003704	-58.923878	6.801406	-27.421970	0.102853	-0.098103	0.147005	-16.218004	-12.247541	-11.388554
1262	2058020371	-59.177387	6.564387	-27.363232	0.165579	-0.210994	0.371289	-15.198819	-11.162621	-11.140621
1263	2058037038	-59.388592	6.371199	-27.343134	0.299794	-0.406442	0.504302	-12.410633	-7.987060	-9.982994
1264	2058053705	-59.533855	6.259402	-27.381119	0.413055	-0.605210	0.616095	-8.054429	-2.403932	-7.608332
1265	2058070372	-59.603352	6.247679	-27.485615	0.406729	-0.742236	0.574430	-3.065521	4.158485	-4.491867
1266	2058087039	-59.597649	6.331774	-27.642601	0.139441	-0.711169	0.577101	1.787889	9.685002	-1.060750
1267	2058103706	-59.521648	6.486077	-27.810659	0.094282	-0.643752	0.527400	6.108268	12.452806	2.192878
1268	2058120373	-59.381496	6.686864	-27.983797	0.045063	-0.521471	0.568201	10.027019	14.130486	4.420878
1269	2058137040	-59.183453	6.914258	-28.158640	-0.019643	-0.361072	0.545026	13.540565	14.952213	5.755445
1270	2058153707	-58.943966	7.153612	-28.314045	-0.086385	-0.134477	0.389676	15.938151	14.412194	6.869920
1271	2058170374	-58.682629	7.391387	-28.437738	-0.135274	0.064558	0.218228	17.040462	12.728248	7.730587
1272	2058187041	-58.428486	7.606187	-28.520746	-0.186526	0.287317	-0.038893	16.269794	9.664076	7.948677
1273	2058203708	-58.214153	7.788177	-28.530624	-0.294519	0.535092	-0.264551	13.401888	5.552755	8.148424
1274	2058220375	-58.062969	7.907501	-28.463936	-0.510818	0.772562	-0.373483	8.941724	-0.544757	7.504748
1275	2058237042	-57.986149	7.935440	-28.302488	-0.491871	0.835338	-0.391325	3.690261	-8.214356	5.833635
1276	2058253709	-57.990074	7.866775	-28.092649	-0.122861	0.626169	-0.400880	-1.554013	-13.725099	2.445918
1277	2058270376	-58.072544	7.726323	-27.912289	0.224760	0.320403	-0.439645	-6.013189	-14.580695	-2.110232
1278	2058287043	-58.227779	7.537337	-27.786913	0.222009	0.201792	-0.454531	-9.901625	-13.268431	-6.379926
1279	2058303710	-58.443264	7.316594	-27.701490	0.138301	0.115962	-0.318613	-13.183796	-12.244962	-9.277534
1280	2058320377	-58.697697	7.075655	-27.628660	0.009059	0.060757	-0.079492	-15.413493	-12.254456	-10.715782
1281	2058337044	-58.961918	6.822937	-27.548298	-0.034482	0.013895	0.142785	-16.046658	-13.020061	-11.102025
1282	2058353711	-59.215256	6.568414	-27.451757	0.012878	-0.074914	0.331099	-15.466308	-13.722552	-10.833897
1283	2058370378	-59.435959	6.345168	-27.366343	0.252080	-0.299839	0.444999	-13.431318	-12.330470	-9.504361
1284	2058387045	-59.598537	6.202253	-27.341370	0.504469	-0.636678	0.566972	-9.508861	-6.561798	-7.326658
1285	2058403712	-59.680214	6.169665	-27.405300	0.525305	-0.862342	0.610265	-4.076261	1.350884	-4.289218
1286	2058420379	-59.679497	6.250766	-27.543394	0.288036	-0.845775	0.585272	1.350513	8.632564	-0.638717
1287	2058437046	-59.602123	6.416111	-27.712234	0.094852	-0.734018	0.628900	6.178230	12.778845	2.787080
1288	2058453713	-59.453430	6.632291	-27.887180	0.031072	-0.549506	0.624541	10.528131	14.599389	5.233378
1289	2058470380	-59.241566	6.877493	-28.059591	0.074116	-0.427241	0.582359	14.351568	15.423501	6.732930
1290	2058487047	-58.978085	7.144019	-28.239643	0.103159	-0.285994	0.439840	17.549803	16.483082	7.540287
1291	2058503714	-58.683475	7.420796	-28.412758	-0.025001	-0.070866	0.211497	19.438700	16.627851	8.111696
1292	2058520381	-58.393372	7.683083	-28.560518	-0.199063	0.206431	-0.044724	18.985029	14.712513	8.201468
1293	2058537048	-58.143597	7.906221	-28.645134	-0.358126	0.479251	-0.254179	16.098188	10.389557	8.062859
1294	2058553715	-57.960453	8.065789	-28.643583	-0.530003	0.728566	-0.373771	11.394005	4.032948	7.506095
1295	2058570382	-57.857227	8.137465	-28.543392	-0.534270	0.862437	-0.370019	5.757947	-3.748855	6.157684
1296	2058587049	-57.824329	8.105433	-28.370951	-0.312651	0.741195	-0.317765	0.920335	-10.701348	3.182450
1297	2058603716	-57.868492	7.998075	-28.189026	0.123575	0.530358	-0.460345	-3.773893	-13.587468	-0.345682
1298	2058620383	-57.985062	7.848211	-28.055012	0.252472	0.270101	-0.453182	-7.695982	-12.513311	-4.047449
1299	2058637050	-58.167881	7.661687	-27.973440	0.169144	0.159388	-0.407220	-11.230783	-11.056026	-7.571236
1300	2058653717	-58.401779	7.444048	-27.907784	-0.015377	0.133678	-0.223060	-14.148003	-11.168588	-9.716705
1301	2058670384	-58.662056	7.198828	-27.830744	-0.076622	0.051533	0.067096	-15.798965	-12.554677	-10.829056
1302	2058687051	-58.921577	6.933292	-27.736843	-0.036622	-0.019347	0.246975	-15.853998	-13.976083	-11.417946
1303	2058703718	-59.163292	6.678570	-27.637495	0.127316	-0.182512	0.365685	-14.812364	-13.966758	-10.695241
1304	2058720385	-59.360432	6.479729	-27.572960	0.395407	-0.461821	0.475962	-11.860755	-10.330304	-8.983075
1305	2058737052	-59.488216	6.384590	-27.584995	0.469844	-0.700134	0.591720	-7.169240	-3.162657	-6.000750
1306	2058753719	-59.534134	6.406374	-27.671654	0.357673	-0.810229	0.609050	-1.758760	4.223118	-2.203333
1307	2058770386	-59.497581	6.518536	-27.798992	0.139136	-0.777677	0.639489	3.468480	9.031727	1.262393
1308	2058787053	-59.388721	6.686502	-27.930849	0.059634	-0.642960	0.580628	7.860370	10.983021	3.989533
1309	2058803720	-59.216457	6.896008	-28.071529	0.081534	-0.514883	0.541987	11.750063	12.668740	5.866627
1310	2058820387	-58.995548	7.123450	-28.209599	0.036475	-0.313953	0.450331	14.691293	13.170268	6.788701
1311	2058837054	-58.748745	7.349693	-28.343021	-0.005784	-0.116526	0.247747	16.226126	12.795890	6.890974
1312	2058853721	-58.502312	7.560476	-28.451721	-0.101394	0.130762	0.001794	16.087591	11.392956	6.620304
1313	2058870388	-58.290264	7.742026	-28.529394	-0.206199	0.393095	-0.222310	13.766282	8.714005	6.177219
1314	2058887055	-58.137657	7.873327	-28.551805	-0.393409	0.685894	-0.337515	9.760667	4.347982	5.316053
1315	2058903722	-58.057968	7.924824	-28.490761	-0.482252	0.855112	-0.398389	4.695135	-2.396696	3.868076
1316	2058920389	-58.051125	7.882790	-28.361053	-0.321650	0.773738	-0.390265	-0.247982	-8.852661	1.279207
1317	2058937056	-58.118797	7.774525	-28.207281	0.036216	0.522398	-0.431367	-4.911879	-12.190089	-1.331976
1318	2058953723	-58.248802	7.626710	-28.082085	0.180664	0.224316	-0.308977	-8.404698	-12.005744	-4.258895
1319	2058970390	-58.424389	7.443540	-27.985407	0.132861	0.075796	-0.209062	-10.894463	-11.670079	-6.981337
1320	2058987057	-58.629333	7.239794	-27.903507	0.053204	-0.022365	-0.014417	-12.523856	-11.546180	-8.526504
1321	2059003724	-58.839684	7.021844	-27.817965	-0.001819	-0.077734	0.153573	-12.850511	-12.092387	-9.213056
1322	2059020391	-59.038921	6.808390	-27.730288	0.049812	-0.190743	0.332446	-12.184002	-12.067375	-8.934246
1323	2059037058	-59.203297	6.625275	-27.650721	0.168346	-0.342032	0.469252	-9.987284	-10.472528	-7.786305
1324	2059053725	-59.310467	6.517220	-27.622725	0.418609	-0.584132	0.539289	-6.209045	-5.667721	-5.414629
1325	2059070392	-59.343777	6.519927	-27.674755	0.456686	-0.727115	0.561037	-1.213069	1.957572	-2.209774
1326	2059087059	-59.308823	6.619066	-27.792065	0.233285	-0.695752	0.506245	3.312792	8.095708	0.880123
1327	2059103726	-59.209873	6.778216	-27.926701	0.033716	-0.531998	0.475022	7.305213	10.913111	3.386545
1328	2059120393	-59.064354	6.970978	-28.056427	0.063388	-0.386243	0.445530	10.084184	11.658097	5.272027
1329	2059137060	-58.876656	7.181744	-28.180672	0.078096	-0.280564	0.398534	12.611400	12.005249	6.297875
1330	2059153727	-58.660412	7.398220	-28.300596	0.039107	-0.137193	0.255810	14.344481	12.154299	6.577331
1331	2059170394	-58.437946	7.608657	-28.412949	-0.059888	0.031884	0.096032	14.653232	11.380630	6.593493
1332	2059187061	-58.232151	7.797569	-28.502041	-0.108187	0.204362	-0.055631	13.487873	9.547407	6.176605
1333	2059203728	-58.067059	7.945117	-28.556635	-0.209568	0.421049	-0.209424	10.777134	6.510439	5.119463
1334	2059220395	-57.963444	8.030298	-28.559610	-0.365605	0.676547	-0.351983	6.661961	1.926184	3.560006
1335	2059237062	-57.935101	8.037874	-28.496202	-0.383700	0.752778	-0.459577	1.583307	-3.912494	1.718363
1336	2059253729	-57.977154	7.962683	-28.376526	-0.281352	0.653003	-0.410952	-3.115453	-9.408508	-0.704029
1337	2059270396	-58.088200	7.833145	-28.233418	0.038684	0.411956	-0.380194	-7.438433	-12.330795	-2.737859
1338	2059287063	-58.247849	7.670701	-28.105902	0.123501	0.097143	-0.155627	-10.209848	-12.584532	-4.928977
1339	2059303730	-58.427746	7.479882	-28.001865	0.069161	-0.029692	0.011343	-11.215508	-12.281048	-7.142635
1340	2059320397	-58.614746	7.276226	-27.899548	0.033778	-0.107541	0.161689	-11.576199	-12.367620	-8.016491
1341	2059337064	-58.790237	7.070502	-27.795452	0.052359	-0.199553	0.296605	-10.894616	-12.620466	-8.028693
1342	2059353731	-58.936489	6.881682	-27.697311	0.168545	-0.299223	0.380214	-9.076739	-11.775898	-7.373801
1343	2059370398	-59.040947	6.751559	-27.637865	0.398292	-0.490539	0.415585	-6.287216	-8.052905	-5.515378
1344	2059387065	-59.086376	6.718680	-27.655645	0.441483	-0.663956	0.491210	-2.186800	-1.029541	-2.925969
1345	2059403732	-59.072956	6.774790	-27.738447	0.253531	-0.597541	0.454950	1.809044	5.075944	-0.355427
1346	2059420399	-59.013069	6.894847	-27.859119	0.138623	-0.481160	0.407231	4.874835	8.959409	1.787402
1347	2059437066	-58.911510	7.057117	-27.989845	0.070561	-0.354071	0.383723	7.465844	10.784139	3.634848
1348	2059453733	-58.768848	7.249301	-28.131142	0.068205	-0.280673	0.395794	10.024085	12.165820	4.878501
1349	2059470400	-58.594624	7.460824	-28.271511	0.007170	-0.160771	0.338350	11.952291	12.808435	5.819514
1350	2059487067	-58.400200	7.671110	-28.411293	-0.034075	-0.057681	0.204713	13.132064	12.373722	5.968068
1351	2059503734	-58.204632	7.865944	-28.521004	-0.155163	0.114919	0.017967	13.042263	10.744982	5.851503
1352	2059520401	-58.038029	8.026459	-28.595079	-0.212983	0.267819	-0.132810	11.028753	7.875521	5.185737
1353	2059537068	-57.922001	8.140322	-28.627483	-0.260741	0.414004	-0.261023	7.649843	4.296871	4.107824
1354	2059553735	-57.868629	8.182157	-28.604670	-0.323795	0.597299	-0.351007	3.419519	-0.794391	2.194746
1355	2059570402	-57.878544	8.144448	-28.528660	-0.248276	0.599849	-0.360869	-0.835486	-6.023249	-0.159285
1356	2059587069	-57.958706	8.039272	-28.428362	0.024729	0.458755	-0.421380	-5.251309	-9.401607	-2.825875
1357	2059603736	-58.093456	7.909536	-28.341375	0.120723	0.238644	-0.255672	-8.406773	-9.509285	-4.510323
1358	2059620403	-58.259056	7.750951	-28.265230	0.041474	0.063870	-0.051072	-10.156121	-9.865943	-6.342068
1359	2059637070	-58.435432	7.569961	-28.180918	-0.023968	-0.015492	0.127707	-10.837961	-10.849986	-7.331131
1360	2059653737	-58.602749	7.373478	-28.083712	0.050981	-0.128389	0.305900	-10.391929	-12.070614	-7.690464
1361	2059670404	-58.748970	7.180617	-27.990061	0.098718	-0.179995	0.356082	-9.069222	-11.677917	-7.693831
1362	2059687071	-58.863815	7.017331	-27.912512	0.237982	-0.296479	0.371190	-7.067151	-10.057193	-6.614203
1363	2059703738	-58.934349	6.923419	-27.883129	0.412056	-0.491803	0.383835	-4.029685	-5.322281	-4.617035
1364	2059720405	-58.955051	6.922059	-27.922697	0.448290	-0.595758	0.356899	-0.547766	1.016114	-1.950241
1365	2059737072	-58.926678	7.005188	-28.022196	0.295882	-0.593815	0.376472	2.829698	6.642430	0.581466
1366	2059753739	-58.854496	7.144927	-28.149321	0.089515	-0.453396	0.401741	5.701997	9.993752	2.522154
1367	2059770406	-58.743923	7.312452	-28.279781	0.021616	-0.316459	0.406816	8.043103	10.956051	3.875812
1368	2059787073	-58.596371	7.509118	-28.410952	0.021838	-0.247142	0.395423	10.304550	11.993863	5.270331
1369	2059803740	-58.415939	7.724828	-28.537918	-0.060442	-0.097220	0.323045	12.266685	12.349543	6.365960
1370	2059820407	-58.218212	7.937102	-28.647602	-0.102155	0.037657	0.165813	13.180126	11.306235	6.738076
1371	2059837074	-58.030190	8.124061	-28.727919	-0.192539	0.181835	-0.014600	12.374409	9.042450	6.330691
1372	2059853741	-57.877556	8.263393	-28.764898	-0.283142	0.363973	-0.208858	9.893236	5.356098	5.248640
1373	2059870408	-57.782539	8.346358	-28.749674	-0.300296	0.501586	-0.333364	5.983479	0.922537	4.033904
1374	2059887075	-57.749313	8.353931	-28.688816	-0.287361	0.539056	-0.326769	1.872193	-3.805177	1.666254
1375	2059903742	-57.782089	8.285025	-28.593529	-0.134591	0.544740	-0.393942	-2.388487	-7.989806	-1.122246
1376	2059920409	-57.885963	8.170601	-28.498158	0.147667	0.337599	-0.412768	-6.647433	-9.449567	-3.440338
1377	2059937076	-58.039642	8.024625	-28.422739	0.082213	0.205225	-0.227950	-9.455906	-9.444664	-5.692119
1378	2059953743	-58.224529	7.843633	-28.344893	-0.006718	0.138273	-0.081186	-11.323974	-10.586597	-7.471399
1379	2059970410	-58.424244	7.631912	-28.249001	-0.036237	0.041886	0.121434	-12.346194	-12.462257	-8.499239
1380	2059987077	-58.619667	7.394312	-28.132193	0.000646	-0.052203	0.263358	-12.229596	-14.289436	-9.225722
1381	2060003744	-58.797855	7.155074	-28.012047	0.110619	-0.175085	0.340798	-11.195725	-14.522614	-9.223544
1382	2060020411	-58.944431	6.955099	-27.910965	0.321538	-0.345360	0.388112	-9.137584	-12.348702	-7.807899
1383	2060037078	-59.039562	6.850448	-27.882586	0.546110	-0.598255	0.465656	-5.514045	-5.707626	-5.139498
1384	2060053745	-59.073967	6.860507	-27.931583	0.420671	-0.658424	0.490073	-1.285629	1.985791	-1.726578
1385	2060070412	-59.049137	6.950766	-28.037025	0.214481	-0.623261	0.480227	2.664727	7.247864	0.733208
1386	2060087079	-58.973557	7.083968	-28.159939	0.064776	-0.487887	0.443756	5.849501	9.447165	2.413121
1387	2060103746	-58.854210	7.247619	-28.285616	0.047698	-0.345283	0.384886	8.522203	10.572564	3.854964
1388	2060120413	-58.698170	7.440137	-28.419901	0.087828	-0.280477	0.303925	10.806808	11.868377	5.074540
1389	2060137080	-58.512611	7.661941	-28.559879	0.002737	-0.164215	0.251048	12.645897	13.038502	6.391267
1390	2060153747	-58.307869	7.899252	-28.689400	-0.053480	-0.022148	0.180198	13.757977	13.099809	7.413063
1391	2060170414	-58.102070	8.123504	-28.797625	-0.155748	0.140106	0.103448	13.675695	11.635039	7.366408
1392	2060187081	-57.918091	8.305962	-28.870989	-0.232259	0.279421	-0.016712	12.089224	8.571098	6.296267
1393	2060203748	-57.781460	8.427447	-28.898903	-0.315400	0.453688	-0.230230	8.859174	4.340067	4.618350
1394	2060220415	-57.708523	8.476336	-28.867737	-0.413130	0.595114	-0.363518	4.512516	-0.973078	2.815035
1395	2060237082	-57.699165	8.439467	-28.776461	-0.307952	0.610350	-0.366057	0.162570	-6.755529	0.381290
1396	2060253749	-57.760143	8.339540	-28.662876	0.092073	0.445097	-0.453493	-4.248624	-9.900594	-2.113036
1397	2060270416	-57.884151	8.206937	-28.577789	0.086395	0.306695	-0.337070	-7.771333	-9.512280	-4.687062
1398	2060287083	-58.052422	8.034612	-28.496351	-0.037189	0.242600	-0.189311	-10.385114	-10.583972	-6.843604
1399	2060303750	-58.250175	7.822134	-28.392979	-0.087130	0.133280	-0.015587	-12.309955	-12.892401	-8.265395
1400	2060320417	-58.456890	7.579360	-28.256842	-0.043403	-0.000257	0.182942	-13.086203	-15.460236	-8.843863
1401	2060337084	-58.652077	7.320778	-28.107141	0.053742	-0.147687	0.315105	-12.462534	-16.610493	-9.285953
1402	2060353751	-58.826344	7.071981	-27.960808	0.175040	-0.232597	0.365622	-11.153223	-16.184885	-8.890606
1403	2060370418	-58.965435	6.872433	-27.846834	0.430569	-0.413326	0.414589	-8.764008	-12.933517	-7.426717
1404	2060387085	-59.050571	6.776767	-27.820911	0.625925	-0.647960	0.432079	-4.875827	-5.165532	-4.835807
1405	2060403752	-59.075760	6.798390	-27.885351	0.442519	-0.680900	0.411894	-0.626294	3.148767	-1.612755
1406	2060420419	-59.044323	6.903502	-28.007076	0.210453	-0.612651	0.413075	3.171205	8.536734	1.001053
1407	2060437086	-58.966515	7.054840	-28.144958	0.012430	-0.425452	0.414040	6.094334	10.820174	2.858834
1408	2060453753	-58.847832	7.232120	-28.283768	0.036068	-0.342949	0.387996	8.583662	11.713165	4.122437
1409	2060470420	-58.694035	7.439821	-28.431471	0.063218	-0.280595	0.353447	10.774424	13.032495	5.433645
1410	2060487087	-58.508324	7.677190	-28.592031	-0.005684	-0.193817	0.312661	12.820860	14.596002	6.534840
1411	2060503754	-58.298923	7.927357	-28.745865	-0.113919	-0.029353	0.228981	14.207918	14.538335	7.434053
1412	2060520421	-58.086605	8.160288	-28.864695	-0.210886	0.176317	0.094188	14.160595	12.461959	7.465004
1413	2060537088	-57.896702	8.344490	-28.933498	-0.244571	0.285583	-0.071390	12.410638	8.413466	6.517305
1414	2060553755	-57.752926	8.468191	-28.953032	-0.307425	0.452348	-0.252580	9.217649	4.004528	4.986237
1415	2060570422	-57.670612	8.522065	-28.917023	-0.327594	0.549309	-0.365889	5.031633	-1.046740	3.216858
1416	2060587089	-57.653934	8.497483	-28.836260	-0.226391	0.561243	-0.349384	0.691165	-5.830501	0.673902
1417	2060603756	-57.705360	8.406558	-28.731953	-0.046705	0.535428	-0.438318	-3.600007	-9.145350	-1.943313
1418	2060620423	-57.823872	8.276339	-28.633211	0.080890	0.349152	-0.361814	-7.568161	-10.122939	-4.126426
1419	2060637090	-57.990589	8.106647	-28.543646	0.024849	0.195492	-0.169571	-10.365329	-10.913774	-6.443393
1420	2060653757	-58.184216	7.900855	-28.444443	-0.054894	0.114669	0.014993	-12.026111	-12.410263	-8.083979
1421	2060670424	-58.385017	7.665669	-28.324594	-0.040111	0.004086	0.179666	-12.603197	-14.368275	-8.971272
1422	2060687091	-58.572426	7.411505	-28.191740	0.037426	-0.127991	0.292724	-11.883211	-15.663127	-9.540478
1423	2060703758	-58.736084	7.171356	-28.059523	0.205134	-0.214822	0.330630	-10.407004	-15.085695	-8.935783
1424	2060720425	-58.864948	6.995757	-27.966549	0.503011	-0.445453	0.377316	-8.007751	-11.123526	-6.829324
1425	2060737092	-58.936127	6.932190	-27.960842	0.561276	-0.668452	0.474236	-3.901096	-3.194416	-3.771138
1426	2060753759	-58.944214	6.975960	-28.032131	0.371084	-0.702848	0.511622	0.449548	4.099613	-0.642789
1427	2060770426	-58.894966	7.093657	-28.152214	0.194805	-0.643041	0.492847	4.249603	8.831141	1.684657
1428	2060787093	-58.794834	7.260981	-28.287384	0.095049	-0.495858	0.446742	7.459903	11.308558	3.657387
1429	2060803760	-58.649654	7.466197	-28.438719	0.052408	-0.379557	0.418195	10.299242	13.208363	5.144284
1430	2060820427	-58.468025	7.694324	-28.599403	-0.035204	-0.252061	0.344825	12.570353	14.245976	6.092469
1431	2060837094	-58.261978	7.938665	-28.745306	-0.077853	-0.111785	0.242477	14.011111	14.390141	7.107491
1432	2060853761	-58.040764	8.187308	-28.882668	-0.117500	0.025990	0.165898	14.851671	13.891513	7.681895
1433	2060870428	-57.820843	8.410625	-28.987913	-0.305936	0.224025	0.085486	14.528905	11.492170	7.353999
1434	2060887095	-57.633595	8.574216	-29.035244	-0.366267	0.436644	-0.162557	12.073881	6.682288	6.124661
1435	2060903762	-57.505783	8.669049	-29.011332	-0.384656	0.562176	-0.345503	7.865349	0.884157	4.909693
1436	2060920429	-57.447731	8.684392	-28.918131	-0.345277	0.625141	-0.417387	3.048840	-5.157848	3.105559
1437	2060937096	-57.458973	8.624499	-28.781096	-0.114363	0.541168	-0.401133	-1.505886	-9.781019	0.700770
1438	2060953763	-57.541435	8.518018	-28.653873	0.163493	0.353532	-0.373233	-5.681131	-10.794772	-1.977135
1439	2060970430	-57.676414	8.369399	-28.554733	0.092615	0.261346	-0.239526	-8.568120	-10.741987	-5.021835
1440	2060987097	-57.848160	8.180458	-28.456194	0.001949	0.178652	-0.133666	-10.750327	-11.978700	-7.120952
1441	2061003764	-58.041138	7.961373	-28.339798	-0.089308	0.131603	0.030354	-12.157250	-13.825908	-8.121056
1442	2061020431	-58.244850	7.706656	-28.194754	-0.083083	0.062222	0.158526	-13.000875	-16.340778	-9.104383
1443	2061037098	-58.444843	7.427047	-28.035379	0.011336	-0.035367	0.201694	-12.851007	-17.829138	-9.977358
1444	2061053765	-58.635029	7.154024	-27.876648	0.181304	-0.127093	0.198799	-12.210161	-17.553122	-9.720678
1445	2061070432	-58.802299	6.938811	-27.748423	0.402374	-0.319256	0.285480	-10.578570	-14.226209	-7.716873
1446	2061087099	-58.922211	6.822341	-27.693579	0.562892	-0.621652	0.479504	-7.163990	-7.239535	-5.036996
1447	2061103766	-58.976513	6.812628	-27.733828	0.479319	-0.751980	0.558175	-2.557518	0.846007	-2.430312
1448	2061120433	-58.963509	6.887331	-27.831366	0.296429	-0.757430	0.517047	1.892555	6.368477	0.162199
1449	2061137100	-58.887318	7.028598	-27.961214	0.066518	-0.630689	0.490494	5.936034	10.109831	2.568116
1450	2061153767	-58.757713	7.212272	-28.096786	0.026736	-0.480825	0.422989	9.203195	11.699948	4.564449
1451	2061170434	-58.582951	7.430287	-28.236246	-0.003059	-0.336593	0.427970	11.980553	13.029778	6.142746
1452	2061187101	-58.369617	7.670053	-28.378260	-0.038661	-0.198672	0.358664	14.327285	13.717049	7.219828
1453	2061203768	-58.132225	7.914824	-28.508114	-0.138335	-0.044578	0.225684	15.746081	13.525993	7.651481
1454	2061220435	-57.893921	8.144249	-28.609083	-0.265892	0.200782	0.061983	15.564406	11.446813	7.825698
1455	2061237102	-57.687305	8.330784	-28.656414	-0.331356	0.432451	-0.145054	13.222841	7.406487	7.299874
1456	2061253769	-57.539154	8.440075	-28.630983	-0.427956	0.660333	-0.327342	9.084001	1.292859	5.676934
1457	2061270436	-57.466309	8.457596	-28.528372	-0.369395	0.742278	-0.419495	3.879908	-5.534111	3.497639
1458	2061287103	-57.468597	8.391749	-28.388531	-0.071056	0.582694	-0.445980	-0.957698	-10.103637	0.481269
1459	2061303770	-57.551605	8.277184	-28.272024	0.146661	0.385695	-0.458417	-5.587760	-10.516876	-2.730354
1460	2061320437	-57.698986	8.123194	-28.185772	0.077460	0.283974	-0.364798	-9.177691	-10.266859	-5.706398
1461	2061337104	-57.894650	7.937383	-28.103008	0.036085	0.176629	-0.226501	-12.031603	-11.096381	-7.458887
1462	2061353771	-58.115635	7.725165	-28.005392	-0.039500	0.071319	0.062974	-13.657184	-12.673694	-8.363416
1463	2061370438	-58.335457	7.480473	-27.881792	-0.038014	-0.002449	0.259683	-13.753608	-14.869784	-9.321719
1464	2061387105	-58.541176	7.222598	-27.747778	0.089810	-0.093468	0.282100	-12.985149	-15.992572	-9.591563
1465	2061403772	-58.725796	6.985712	-27.616381	0.217334	-0.179114	0.290742	-11.628414	-14.923709	-8.801395
1466	2061420439	-58.879456	6.801163	-27.523167	0.422276	-0.360789	0.310722	-9.496313	-11.527147	-7.212184
1467	2061437106	-58.982250	6.729980	-27.512268	0.638973	-0.634113	0.432868	-5.839620	-3.739109	-3.975412
1468	2061453773	-59.025944	6.776661	-27.598780	0.449746	-0.707976	0.511621	-1.607287	4.879687	-0.901849
1469	2061470440	-59.009026	6.885543	-27.746059	0.158361	-0.672761	0.507248	2.472132	9.900228	0.441698
1470	2061487107	-58.937634	7.037609	-27.903757	-0.029131	-0.511010	0.434464	5.836990	11.763515	2.338268
1471	2061503774	-58.820850	7.220149	-28.052958	0.001211	-0.402602	0.417461	8.525826	12.275695	4.147282
1472	2061520441	-58.661156	7.427217	-28.200382	-0.075747	-0.320281	0.409125	11.128593	13.037292	5.382239
1473	2061537108	-58.466324	7.647726	-28.331724	-0.151089	-0.167117	0.362577	13.145242	12.649866	6.532482
1474	2061553775	-58.249130	7.869623	-28.436882	-0.201726	0.010100	0.238898	14.284729	11.268382	7.448446
1475	2061570442	-58.029091	8.070521	-28.500673	-0.207218	0.185266	0.092856	14.143753	8.583817	7.604887
1476	2061587109	-57.837872	8.223883	-28.518038	-0.264056	0.435629	-0.150728	12.054184	4.912180	6.521298
1477	2061603776	-57.705006	8.307685	-28.476532	-0.345455	0.659173	-0.370994	8.030986	-0.352123	4.900857
1478	2061620443	-57.650566	8.305196	-28.371887	-0.302220	0.722925	-0.473165	2.773619	-6.284089	2.529747
1479	2061637110	-57.679424	8.223881	-28.236971	-0.084551	0.608352	-0.484054	-2.483165	-10.341464	-0.500524
1480	2061653777	-57.788414	8.095440	-28.113247	0.173848	0.361785	-0.436377	-7.186146	-11.299125	-3.252866
1481	2061670444	-57.956833	7.943677	-28.024624	0.109102	0.200635	-0.259907	-10.441910	-10.280793	-5.566323
1482	2061687111	-58.159504	7.764677	-27.940643	0.015880	0.096727	-0.072121	-12.445186	-10.901443	-7.124744
1483	2061703778	-58.370647	7.560524	-27.845329	-0.013718	-0.023067	0.170270	-13.031069	-12.270395	-8.074145
1484	2061720445	-58.569092	7.337000	-27.736031	-0.009547	-0.109134	0.304737	-12.367110	-13.629793	-8.627432
1485	2061737112	-58.744663	7.109088	-27.616638	0.085255	-0.165981	0.298136	-11.029112	-14.149563	-8.644515
1486	2061753779	-58.894032	6.900954	-27.513060	0.259105	-0.254444	0.241796	-9.351322	-12.976778	-7.989954
1487	2061770446	-59.006645	6.763431	-27.458929	0.545080	-0.514147	0.311666	-6.739767	-8.008787	-6.052309
1488	2061787113	-59.068748	6.729506	-27.492260	0.561938	-0.652298	0.411807	-3.086856	-0.333849	-3.411036
1489	2061803780	-59.076450	6.797050	-27.613720	0.393413	-0.675549	0.494028	0.801210	7.301203	-0.883702
1490	2061820447	-59.034863	6.915348	-27.777277	0.122548	-0.479810	0.435226	4.071493	11.017326	0.438816
1491	2061837114	-58.953590	7.062450	-27.950788	-0.029099	-0.355193	0.438560	6.550560	12.413425	1.605360
1492	2061853781	-58.828304	7.235287	-28.121111	-0.032993	-0.298279	0.420732	9.197188	13.049969	3.003482
1493	2061870448	-58.671505	7.428336	-28.284559	-0.080295	-0.177818	0.282505	11.093479	13.506197	4.115600
1494	2061887115	-58.491138	7.630614	-28.423372	-0.197999	-0.061291	0.198767	12.316591	12.349325	5.437627
1495	2061903782	-58.300823	7.822994	-28.516668	-0.231180	0.050571	0.090353	12.614529	9.997011	6.155102
1496	2061920449	-58.118305	7.989839	-28.566740	-0.253204	0.194843	0.017954	11.781229	6.855276	6.277581
1497	2061937116	-57.964203	8.111110	-28.563993	-0.314872	0.408258	-0.082232	9.651209	2.838138	5.548437
1498	2061953783	-57.861237	8.164358	-28.499172	-0.372520	0.597284	-0.229413	6.048613	-2.483177	4.065972
1499	2061970450	-57.820385	8.133351	-28.373646	-0.273459	0.669415	-0.320896	1.802014	-8.226327	1.708335
1500	2061987117	-57.851212	8.043883	-28.227034	0.040646	0.495615	-0.402385	-2.671483	-11.163607	-0.589720
1501	2062003784	-57.946991	7.918018	-28.106913	0.138612	0.293662	-0.339899	-6.336534	-11.002312	-3.281629
1502	2062020451	-58.094200	7.758794	-28.010769	0.072423	0.206570	-0.268545	-9.209836	-10.859154	-5.748110
1503	2062037118	-58.276875	7.573195	-27.914637	0.049033	0.080764	-0.125513	-11.322056	-11.686743	-7.116317
1504	2062053785	-58.469254	7.375637	-27.823717	-0.020646	-0.033039	0.146782	-11.869669	-11.944279	-7.821961
1505	2062070452	-58.649414	7.158275	-27.712765	-0.062174	-0.052419	0.310000	-11.245360	-13.403514	-8.344422
1506	2062087119	-58.804779	6.940092	-27.587124	0.053104	-0.126384	0.351560	-9.837159	-14.131518	-7.983105
1507	2062103786	-58.925423	6.746284	-27.467228	0.268413	-0.308360	0.384128	-7.691681	-13.102856	-6.916012
1508	2062120453	-58.995972	6.636831	-27.407917	0.523869	-0.574978	0.427614	-4.246971	-7.426980	-4.436992
1509	2062137120	-59.005703	6.637314	-27.430832	0.539063	-0.734568	0.505141	-0.011142	0.271104	-1.367795
1510	2062153787	-58.959709	6.731543	-27.530039	0.384181	-0.707506	0.469649	3.859815	7.001201	1.151554
1511	2062170454	-58.862736	6.886751	-27.675695	0.162345	-0.588674	0.436677	7.266449	11.292576	2.829751
1512	2062187121	-58.720333	7.076437	-27.841326	0.077122	-0.421390	0.381424	10.172023	13.428143	3.935273
1513	2062203788	-58.541546	7.292454	-28.024958	0.001517	-0.269888	0.334995	12.510483	15.066518	4.755369
1514	2062220455	-58.340069	7.519139	-28.204018	-0.162283	-0.129948	0.222675	13.913283	15.412767	5.251028
1515	2062237122	-58.128040	7.737825	-28.355169	-0.237536	0.045902	0.098955	14.338975	13.590418	5.769121
1516	2062253789	-57.926903	7.941525	-28.461035	-0.320327	0.244621	-0.009654	13.349988	10.845677	6.382954
1517	2062270456	-57.752541	8.109104	-28.513132	-0.337613	0.404708	-0.089272	11.316538	7.043696	6.187245
1518	2062287123	-57.623432	8.213954	-28.507296	-0.420797	0.624689	-0.187829	8.115969	2.135940	4.826324
1519	2062303790	-57.560780	8.230277	-28.427429	-0.390776	0.758806	-0.357434	3.489815	-4.422968	2.696089
1520	2062320457	-57.571384	8.156362	-28.291866	-0.163038	0.648980	-0.472090	-1.384533	-10.132067	-0.091565
1521	2062337124	-57.662205	8.028631	-28.147530	0.127490	0.419047	-0.491368	-6.259594	-12.319703	-2.537426
1522	2062353791	-57.820019	7.866197	-28.035578	0.154503	0.253019	-0.397239	-9.993444	-11.810526	-5.343940
1523	2062370458	-58.031902	7.672596	-27.940056	0.055241	0.162083	-0.250306	-13.085558	-11.966307	-7.478251
1524	2062387125	-58.276123	7.444164	-27.836987	-0.013750	0.109584	-0.029351	-15.063506	-13.429400	-9.056473
1525	2062403792	-58.528267	7.196364	-27.716560	-0.041422	0.027704	0.201345	-15.652002	-14.914176	-9.539033
1526	2062420459	-58.769569	6.933410	-27.578442	0.000669	-0.031840	0.339514	-15.084155	-16.140875	-9.893758
1527	2062437126	-58.987312	6.676515	-27.441488	0.143359	-0.142937	0.353893	-13.614608	-15.784868	-9.722533
1528	2062453793	-59.172977	6.455908	-27.335882	0.334227	-0.281875	0.328231	-11.458638	-13.164958	-8.785155
1529	2062470460	-59.312805	6.321476	-27.293816	0.490277	-0.548079	0.378015	-8.264313	-7.233274	-6.318490
1530	2062487127	-59.388687	6.293782	-27.330618	0.487504	-0.749002	0.520017	-3.899163	0.118901	-3.233143
1531	2062503794	-59.392315	6.359963	-27.441462	0.358273	-0.833113	0.579541	0.930708	6.809784	-0.642034
1532	2062520461	-59.322651	6.499649	-27.593632	0.166375	-0.753630	0.592458	5.615082	11.140948	1.915799
1533	2062537128	-59.184490	6.695386	-27.780527	0.101523	-0.662851	0.579481	9.993734	14.650886	3.723713
1534	2062553795	-58.982475	6.928301	-27.992424	0.065201	-0.543177	0.523371	14.048416	17.099445	4.819851
1535	2062570462	-58.730522	7.188018	-28.214888	-0.063191	-0.330715	0.417527	17.181660	18.506647	5.790578
1536	2062587129	-58.449543	7.462313	-28.420506	-0.149293	-0.146877	0.244189	18.856405	18.125187	6.976079
1537	2062603796	-58.154041	7.734008	-28.596758	-0.269179	0.036473	0.173325	19.551165	16.567059	7.681888
1538	2062620463	-57.864380	7.985320	-28.722435	-0.387251	0.309573	0.048328	18.830273	13.382235	8.165467
1539	2062637130	-57.608391	8.186638	-28.772009	-0.483487	0.618429	-0.143195	16.214020	8.104093	7.905710
1540	2062653797	-57.415508	8.302686	-28.729067	-0.618445	0.916739	-0.338639	11.632624	0.702909	6.535847
1541	2062670464	-57.311081	8.296411	-28.574450	-0.536440	1.048803	-0.511765	5.354036	-8.810632	3.916356
1542	2062687131	-57.306416	8.198497	-28.364262	-0.041515	0.786148	-0.634884	-1.111336	-14.602260	1.106758
1543	2062703798	-57.404194	8.045887	-28.176373	0.166602	0.497907	-0.574731	-7.045215	-15.264042	-2.380319
1544	2062720465	-57.589043	7.849339	-28.032598	0.140617	0.333717	-0.534344	-11.872349	-14.476729	-6.040930
1545	2062737132	-57.844810	7.606970	-27.903645	0.041090	0.296084	-0.376040	-15.973159	-15.169355	-8.893809
1546	2062753799	-58.147804	7.324725	-27.765329	-0.020305	0.180517	-0.109254	-18.843887	-16.861498	-10.702422
1547	2062770466	-58.464836	7.012952	-27.613756	-0.024910	0.083349	0.137274	-19.760117	-18.519358	-11.812998
1548	2062787133	-58.775925	6.691062	-27.440428	0.044718	0.003251	0.267915	-19.464779	-19.576694	-11.938502
1549	2062803800	-59.059566	6.386221	-27.274996	0.177477	-0.168567	0.353866	-17.749409	-18.875309	-11.227744
1550	2062820467	-59.300236	6.136472	-27.141373	0.390006	-0.379411	0.434228	-14.902881	-15.428391	-9.486437
1551	2062837134	-59.474323	5.996497	-27.086161	0.627136	-0.736240	0.600674	-10.383076	-8.005178	-6.257418
1552	2062853801	-59.559258	5.988535	-27.135639	0.536620	-0.963268	0.739828	-4.373830	1.395182	-2.605362
1553	2062870468	-59.552357	6.080972	-27.274359	0.363531	-1.045624	0.727122	1.700940	9.022088	-0.093935
1554	2062887135	-59.458694	6.255969	-27.464460	0.141680	-0.912268	0.647037	7.255579	14.143786	2.632392
1555	2062903802	-59.285934	6.482835	-27.674995	0.085840	-0.759253	0.560121	12.185037	16.826757	4.632032
1556	2062920469	-59.043037	6.747869	-27.901752	0.014679	-0.635007	0.500441	16.562525	18.859335	6.033950
1557	2062937136	-58.741753	7.048872	-28.133957	-0.053325	-0.459817	0.423985	20.175291	20.277025	7.625172
1558	2062953803	-58.398685	7.368877	-28.348560	-0.173801	-0.223799	0.349312	22.629637	20.050673	9.008076
1559	2062970470	-58.037998	7.685494	-28.528696	-0.301463	0.058711	0.195029	23.493628	18.275829	9.775651
1560	2062987137	-57.689758	7.969807	-28.647690	-0.485226	0.465080	0.022376	22.303213	14.218438	9.955179
1561	2063003804	-57.395359	8.181393	-28.670010	-0.635811	0.884245	-0.241083	18.292780	7.108106	9.256119
1562	2063020471	-57.191471	8.286638	-28.577345	-0.677876	1.174453	-0.496778	11.867122	-2.095402	7.571357
1563	2063037138	-57.100483	8.265306	-28.388975	-0.399154	1.121181	-0.646400	4.258517	-10.982986	4.282093
1564	2063053805	-57.130527	8.155047	-28.189760	0.048042	0.853775	-0.781437	-3.087408	-14.427209	0.159113
1565	2063070472	-57.286861	7.980265	-28.024326	0.132477	0.707161	-0.871033	-10.353716	-14.841629	-4.203139
1566	2063087139	-57.554096	7.750847	-27.882492	0.041041	0.550636	-0.752230	-16.785292	-15.443927	-7.752096
1567	2063103806	-57.907471	7.461825	-27.732769	-0.034222	0.421304	-0.469463	-21.985882	-17.748503	-10.580626
1568	2063120473	-58.312473	7.120990	-27.565088	-0.057894	0.259087	-0.076412	-25.163429	-20.178589	-12.801576
1569	2063137140	-58.738384	6.746459	-27.374563	-0.003622	0.145545	0.143826	-26.539701	-22.431032	-13.877590
1570	2063153807	-59.157204	6.364519	-27.171572	0.098294	-0.008033	0.325521	-26.109484	-23.089195	-14.099439
1571	2063170474	-59.547146	6.005688	-26.974436	0.194939	-0.144940	0.408197	-24.270712	-22.065693	-13.192711
1572	2063187141	-59.891968	5.709600	-26.811804	0.385631	-0.443457	0.517188	-21.284365	-18.317419	-11.109327
1573	2063203808	-60.164589	5.509408	-26.731142	0.529866	-0.769019	0.678834	-16.425501	-11.118811	-8.676944
1574	2063220475	-60.339516	5.419067	-26.748747	0.537373	-1.002988	0.782679	-9.986460	-2.688592	-5.922555
1575	2063237142	-60.410294	5.428909	-26.861952	0.488479	-1.142544	0.743184	-3.197362	5.224550	-3.501219
1576	2063253809	-60.377644	5.542829	-27.052889	0.194286	-1.080487	0.668138	3.466661	12.360600	-0.367670
1577	2063270476	-60.254093	5.735207	-27.266094	0.028735	-0.890815	0.632868	9.084508	15.861407	3.039341
1578	2063287143	-60.042637	5.986301	-27.488371	-0.005799	-0.750501	0.646702	14.470748	18.123705	5.761543
1579	2063303810	-59.755924	6.280233	-27.714663	-0.071618	-0.554548	0.572634	19.074181	19.611652	7.803744
1580	2063320477	-59.419273	6.592775	-27.930000	-0.219331	-0.239808	0.429001	22.069748	19.649120	8.991733
1581	2063337144	-59.069347	6.886738	-28.096855	-0.404416	0.203590	0.183158	22.597837	16.674782	9.374987
1582	2063353811	-58.748573	7.127231	-28.175568	-0.619997	0.719810	-0.155749	20.248528	10.573156	9.237350
1583	2063370478	-58.503796	7.275569	-28.135664	-0.640436	1.047317	-0.420648	14.811768	1.707607	8.136477
1584	2063387145	-58.373207	7.299955	-28.001278	-0.509938	1.199932	-0.645875	7.235264	-6.963302	4.739562
1585	2063403812	-58.374336	7.215124	-27.820440	-0.187829	1.073118	-0.813929	-1.016684	-12.734179	0.603890
1586	2063420479	-58.510258	7.056027	-27.643839	0.072698	0.866277	-0.877320	-9.058557	-14.896120	-3.315311
1587	2063437146	-58.752449	6.852957	-27.490456	0.135353	0.545628	-0.680295	-15.240697	-15.119023	-6.311057
1588	2063453813	-59.064938	6.615974	-27.345758	0.054035	0.324726	-0.337714	-19.352835	-15.625114	-8.433910
1589	2063470480	-59.402428	6.342850	-27.195858	-0.019828	0.153544	0.075864	-20.859068	-17.015270	-10.187135
1590	2063487147	-59.733360	6.047560	-27.028721	0.017950	-0.010267	0.355953	-20.531921	-18.515682	-10.908393
1591	2063503814	-60.037159	5.752109	-26.858616	0.154429	-0.188866	0.466075	-18.872965	-18.638786	-10.912424
1592	2063520481	-60.306576	5.484234	-26.713560	0.329874	-0.382493	0.402278	-16.612215	-16.460936	-10.311478
1593	2063537148	-60.529343	5.282878	-26.624599	0.490207	-0.604805	0.395494	-13.462886	-11.537628	-8.558355
1594	2063553815	-60.687023	5.187031	-26.635090	0.634917	-0.859451	0.550551	-8.997771	-3.236307	-5.986024
1595	2063570482	-60.761787	5.201264	-26.752869	0.505306	-0.916511	0.621732	-3.432039	5.660825	-3.397641
1596	2063587149	-60.756752	5.299426	-26.941219	0.261068	-0.814576	0.573668	1.750008	11.799129	-1.054783
1597	2063603816	-60.674961	5.453092	-27.153111	0.051769	-0.690472	0.592272	6.513309	14.642633	1.160826
1598	2063620483	-60.519547	5.659580	-27.387028	0.062536	-0.618043	0.572973	11.100452	17.332699	3.254041
1599	2063637150	-60.305920	5.905914	-27.633657	-0.098500	-0.419372	0.452869	14.731530	19.229832	4.875548
1600	2063653817	-60.052013	6.165547	-27.855284	-0.346818	-0.165210	0.334243	17.054708	18.328306	6.242451
1601	2063670484	-59.782715	6.412250	-27.999996	-0.554180	0.212313	0.147532	17.537605	14.038507	7.759197
1602	2063687151	-59.519562	6.622343	-28.039795	-0.658442	0.512583	0.087532	16.485516	7.526117	8.977591
1603	2063703818	-59.288883	6.763216	-27.967276	-0.581107	0.737877	-0.042588	13.761634	-0.276233	8.750337
1604	2063720485	-59.122822	6.808657	-27.812218	-0.406307	0.819293	-0.263000	9.289329	-7.414727	6.352652
1605	2063737152	-59.048145	6.756279	-27.617062	-0.153261	0.782682	-0.532915	3.515800	-12.513350	2.585572
1606	2063753819	-59.075500	6.631258	-27.420368	0.014186	0.675923	-0.673498	-2.602765	-14.847771	-1.093087
1607	2063770486	-59.201115	6.455700	-27.232450	0.048953	0.553752	-0.667892	-8.411426	-15.978398	-3.968846
1608	2063787153	-59.406658	6.244519	-27.043837	0.000294	0.431693	-0.477656	-13.176630	-17.100464	-5.826912
1609	2063803820	-59.660671	5.996412	-26.838852	-0.029453	0.246157	-0.107429	-16.145208	-19.032776	-7.314274
1610	2063820487	-59.926224	5.723375	-26.623167	0.038647	0.081725	0.203028	-16.848652	-20.321577	-8.358970
1611	2063837154	-60.180908	5.443337	-26.413374	0.112682	-0.030341	0.348793	-16.105015	-20.237711	-8.959743
1612	2063853821	-60.420258	5.169124	-26.229040	0.147994	-0.089782	0.295969	-14.982925	-18.715767	-9.487413
1613	2063870488	-60.645878	4.919813	-26.057411	0.118682	-0.100756	0.149472	-14.038579	-17.263340	-8.642498
1614	2063887155	-60.860607	4.701353	-25.892359	0.196262	-0.244833	0.156540	-13.308638	-15.946149	-7.303960
1615	2063903822	-61.051155	4.518189	-25.760695	0.300790	-0.423476	0.311424	-11.662450	-13.173654	-6.459698
1616	2063920489	-61.198898	4.384618	-25.692516	0.385288	-0.600546	0.452344	-8.780059	-8.430496	-5.702332
1617	2063937156	-61.282337	4.317972	-25.702585	0.416492	-0.753970	0.531032	-4.555667	-2.384799	-4.447377
1618	2063953823	-61.286701	4.345001	-25.795599	0.389901	-0.845614	0.575827	0.565522	4.671905	-1.901871
1619	2063970490	-61.214581	4.464403	-25.956860	0.228826	-0.753404	0.555326	5.475568	10.916747	0.992627
1620	2063987157	-61.078632	4.648766	-26.146978	0.029859	-0.569740	0.524453	9.471247	14.311963	3.554067
1621	2064003824	-60.891083	4.877493	-26.345375	-0.094116	-0.392813	0.467971	12.656542	16.101480	5.569010
1622	2064020491	-60.662304	5.133085	-26.533388	-0.243572	-0.154129	0.349625	15.125778	16.356358	7.223851
1623	2064037158	-60.419067	5.377866	-26.668219	-0.408207	0.225854	0.148809	15.752920	13.313305	8.144564
1624	2064053825	-60.191746	5.570883	-26.716400	-0.468919	0.536083	-0.011893	14.333697	7.316244	7.948764
1625	2064070492	-60.007515	5.683076	-26.678282	-0.420161	0.684647	-0.172575	11.242745	0.421733	6.305242
1626	2064087159	-59.897869	5.702724	-26.570456	-0.331673	0.755061	-0.345392	6.351420	-5.924258	3.564591
1627	2064103826	-59.875004	5.643353	-26.425995	-0.146734	0.664421	-0.468537	0.927865	-10.191526	0.565599
1628	2064120493	-59.937088	5.531118	-26.279419	0.019121	0.513975	-0.501930	-4.176857	-11.949739	-2.086373
1629	2064137160	-60.066250	5.387836	-26.142511	0.083037	0.322181	-0.423858	-8.122908	-12.343948	-4.027280
1630	2064153827	-60.241161	5.224791	-26.017384	0.098594	0.125987	-0.175138	-10.783508	-12.314291	-5.436672
1631	2064170494	-60.428974	5.050253	-25.905336	0.091015	-0.019116	0.104945	-11.468954	-11.999522	-6.436797
1632	2064187161	-60.607391	4.873215	-25.807285	0.123735	-0.108887	0.272341	-10.807621	-11.290703	-7.034189
1633	2064203828	-60.770153	4.708200	-25.731781	0.205366	-0.154822	0.287649	-9.740633	-9.773379	-7.078267
1634	2064220495	-60.911156	4.572020	-25.688025	0.290430	-0.238126	0.266600	-8.268845	-7.255658	-6.514747
1635	2064237162	-61.025841	4.477904	-25.684645	0.316591	-0.367801	0.314599	-6.494371	-3.906719	-5.492684
1636	2064253829	-61.102074	4.441001	-25.735580	0.353972	-0.490613	0.416924	-3.931729	0.608142	-4.065082
1637	2064270496	-61.129120	4.474739	-25.847029	0.283712	-0.536686	0.466658	-0.698228	5.827575	-2.098910
1638	2064287163	-61.106255	4.559313	-25.999786	0.156348	-0.518675	0.469216	2.498961	9.464659	-0.619968
1639	2064303830	-61.032448	4.698304	-26.187471	0.132507	-0.501273	0.417591	5.742018	12.872546	1.219287
1640	2064320497	-60.911087	4.885163	-26.402323	0.009138	-0.386364	0.370849	8.769536	15.717756	2.904157
1641	2064337164	-60.756485	5.104527	-26.614412	-0.209256	-0.191351	0.259295	10.798707	16.568745	4.627651
1642	2064353831	-60.575966	5.329607	-26.773251	-0.480315	0.095455	0.249781	12.115123	13.976643	6.434706
1643	2064370498	-60.382931	5.532260	-26.840727	-0.525369	0.336037	0.199196	12.384193	8.607559	7.891055
1644	2064387165	-60.192478	5.691323	-26.817575	-0.503052	0.506103	0.196461	11.705018	2.574315	8.304482
1645	2064403832	-60.029514	5.782320	-26.713854	-0.397322	0.559315	0.012156	9.566765	-3.606296	7.148900
1646	2064420499	-59.914612	5.794898	-26.561367	-0.198858	0.511138	-0.191765	6.381183	-8.476284	4.544201
1647	2064437166	-59.867928	5.740013	-26.401196	-0.007589	0.428053	-0.433970	2.242527	-10.901549	1.284778
1648	2064453833	-59.898239	5.638951	-26.252537	0.054910	0.360297	-0.537048	-2.291185	-11.660622	-1.476509
1649	2064470500	-59.999264	5.510867	-26.120422	0.094663	0.254959	-0.468484	-6.423311	-11.630785	-3.378740
1650	2064487167	-60.152328	5.364804	-26.000633	0.096719	0.157892	-0.252275	-9.463222	-11.571571	-4.678061
1651	2064503834	-60.327106	5.206691	-25.886736	0.103122	0.013948	0.060384	-10.711985	-11.598915	-5.519286
1652	2064520501	-60.495411	5.041388	-25.787849	0.137321	-0.072634	0.317241	-10.228019	-11.052569	-6.348844
1653	2064537168	-60.641739	4.879268	-25.712234	0.186143	-0.179821	0.388507	-8.771935	-9.732296	-6.891859
1654	2064553835	-60.761932	4.739743	-25.667336	0.288066	-0.244396	0.281100	-7.032393	-7.402959	-6.656309
1655	2064570502	-60.858906	4.642708	-25.663465	0.350830	-0.307973	0.186949	-5.428958	-3.978076	-5.653748
1656	2064587169	-60.928272	4.594823	-25.708704	0.325185	-0.380051	0.245353	-3.539214	-0.009822	-4.487294
1657	2064603836	-60.968060	4.597142	-25.808502	0.313557	-0.434068	0.342510	-1.501416	4.321496	-3.442629
1658	2064620503	-60.972218	4.657537	-25.956373	0.176214	-0.391992	0.391141	0.873336	8.529024	-1.788650
1659	2064637170	-60.939312	4.756902	-26.132872	0.101787	-0.369745	0.427990	3.253782	11.189855	-0.593562
1660	2064653837	-60.866753	4.898471	-26.347057	0.116071	-0.378929	0.383788	5.841409	14.332703	0.546198
1661	2064670504	-60.760044	5.081162	-26.583977	-0.081693	-0.271835	0.298893	8.051266	16.775999	1.984583
1662	2064687171	-60.629765	5.280763	-26.797840	-0.325357	-0.051568	0.194930	9.387622	16.069677	3.510782
1663	2064703838	-60.483757	5.474190	-26.934784	-0.568417	0.184975	0.207158	9.947872	11.928350	5.386464
1664	2064720505	-60.324806	5.632898	-26.967779	-0.584340	0.375234	0.232874	10.143359	5.490605	6.619882
1665	2064737172	-60.167248	5.736462	-26.898752	-0.490654	0.498780	0.161032	9.455578	-1.441957	6.763222
1666	2064753839	-60.034317	5.771695	-26.756117	-0.344140	0.514380	0.020902	7.529619	-7.275099	5.397860
1667	2064770506	-59.946850	5.737185	-26.574671	-0.118564	0.444593	-0.223251	4.565549	-11.378563	2.952358
1668	2064787173	-59.923286	5.650491	-26.393631	0.042679	0.364894	-0.389606	0.743813	-12.925868	0.241227
1669	2064803840	-59.967724	5.537656	-26.229031	0.094500	0.274028	-0.412669	-3.224000	-12.888177	-1.594750
1670	2064820507	-60.065041	5.410740	-26.082235	0.063403	0.175330	-0.265041	-6.275666	-12.387449	-2.873695
1671	2064837174	-60.196472	5.265278	-25.941380	0.039467	0.092243	-0.096141	-8.270155	-12.637111	-4.033683
1672	2064853841	-60.340740	5.106527	-25.802820	0.064642	-0.006315	0.124316	-9.006740	-12.924448	-4.811708
1673	2064870508	-60.478588	4.939901	-25.673700	0.060663	-0.094280	0.254549	-8.548489	-12.653735	-5.531503
1674	2064887175	-60.600445	4.783300	-25.559557	0.164935	-0.164375	0.284574	-7.490530	-11.565257	-5.475743
1675	2064903842	-60.702110	4.652364	-25.473587	0.267742	-0.223492	0.219250	-6.122784	-9.326716	-4.982685
1676	2064920509	-60.782776	4.558178	-25.429142	0.339001	-0.328404	0.226412	-4.654968	-6.115315	-4.262210
1677	2064937176	-60.838982	4.503548	-25.433142	0.357704	-0.414083	0.294680	-2.947420	-2.349466	-3.650309
1678	2064953843	-60.861050	4.505293	-25.504848	0.406651	-0.459878	0.321286	-0.581933	2.809143	-2.652016
1679	2064970510	-60.852779	4.566744	-25.638885	0.267948	-0.388208	0.324128	1.536705	7.811945	-1.337880
1680	2064987177	-60.814625	4.667171	-25.814568	0.150095	-0.291524	0.296091	3.546572	11.158913	-0.529760
1681	2065003844	-60.749603	4.815838	-26.027731	0.154164	-0.293736	0.280456	5.370751	14.560340	0.873733
1682	2065020511	-60.656097	5.006994	-26.280575	0.056952	-0.197379	0.247905	7.313543	17.794683	1.963248
1683	2065037178	-60.547306	5.218129	-26.537634	-0.258788	-0.007662	0.165236	8.312927	18.664227	2.818240
1684	2065053845	-60.431942	5.419286	-26.728300	-0.550718	0.237391	0.137422	8.387368	14.862740	4.247288
1685	2065070512	-60.317211	5.583809	-26.810015	-0.682226	0.362379	0.205541	7.766676	8.193628	5.482240
1686	2065087179	-60.208221	5.682456	-26.772947	-0.594392	0.413345	0.258855	6.732717	0.072631	5.555429
1687	2065103846	-60.106705	5.713762	-26.649145	-0.371753	0.340888	0.173024	5.761481	-6.455119	4.644742
1688	2065120513	-60.024509	5.683930	-26.477879	-0.113111	0.218111	-0.003780	4.318182	-10.735633	2.888736
1689	2065137180	-59.972538	5.617518	-26.307487	0.084194	0.177817	-0.288165	2.518133	-11.782461	0.972162
1690	2065153847	-59.965584	5.536371	-26.155315	0.132607	0.212169	-0.386352	-0.067297	-11.310444	-0.315971
1691	2065170514	-60.008808	5.442985	-26.021206	0.062567	0.216437	-0.299381	-2.957167	-10.708533	-1.515389
1692	2065187181	-60.093105	5.333818	-25.899157	0.079837	0.188262	-0.094241	-5.341442	-10.575745	-2.694867
1693	2065203848	-60.199409	5.206587	-25.793253	0.062940	0.120505	0.125324	-6.561056	-10.295005	-4.119728
1694	2065220515	-60.316910	5.060632	-25.693861	0.075991	0.048086	0.217373	-7.184597	-10.525251	-5.295532
1695	2065237182	-60.431267	4.912296	-25.610748	0.116241	-0.055162	0.175694	-6.891063	-9.681977	-5.954393
1696	2065253849	-60.535252	4.782397	-25.551926	0.216002	-0.191968	0.152725	-6.136332	-7.906157	-5.698521
1697	2065270516	-60.618004	4.691386	-25.534395	0.322664	-0.349296	0.178957	-4.645927	-4.554143	-4.916167
1698	2065287183	-60.667358	4.658468	-25.574762	0.465590	-0.487192	0.294420	-2.361209	0.159894	-3.569079
1699	2065303850	-60.677700	4.699718	-25.693275	0.436562	-0.519031	0.375062	0.359429	6.364827	-1.946527
1700	2065320517	-60.657913	4.789299	-25.868641	0.253797	-0.369118	0.322265	2.464640	10.827817	-1.127651
1701	2065337184	-60.618462	4.892396	-26.076689	0.124910	-0.392145	0.292923	3.832143	12.949655	-1.395714
1702	2065353851	-60.540981	5.041642	-26.316681	0.097463	-0.424971	0.305749	6.305052	15.945492	0.080328
1703	2065370518	-60.435104	5.250878	-26.581303	0.057590	-0.246964	0.187947	8.188374	19.024431	2.447073
1704	2065387185	-60.306023	5.497981	-26.846346	-0.279532	-0.066368	0.319244	9.652298	20.205276	4.352406
1705	2065403852	-60.156071	5.733831	-27.045250	-0.556513	0.178477	0.356456	10.574762	16.371052	5.722992
1706	2065420519	-59.992859	5.936417	-27.149046	-0.619043	0.380099	0.321858	10.836636	10.479608	6.771857
1707	2065437186	-59.825035	6.077113	-27.141737	-0.615229	0.518712	0.209502	10.433793	2.894947	6.851535
1708	2065453853	-59.685562	6.132046	-27.030657	-0.484295	0.591838	-0.071998	8.070406	-5.018926	5.507648
1709	2065470520	-59.592773	6.101342	-26.853180	-0.310738	0.487828	-0.262728	4.835609	-11.078945	3.116856
1710	2065487187	-59.559372	6.015270	-26.659948	0.045139	0.350982	-0.395599	1.190088	-13.505149	0.700629
1711	2065503854	-59.590374	5.908091	-26.497974	0.168375	0.253945	-0.422857	-2.457527	-12.519327	-1.347574
1712	2065520521	-59.676826	5.779508	-26.365805	0.088081	0.219996	-0.322923	-5.600220	-11.771848	-3.283525
1713	2065537188	-59.812157	5.623594	-26.241337	0.112656	0.132815	-0.193178	-8.460958	-12.126624	-4.993994
1714	2065553855	-59.973892	5.453688	-26.123819	0.124140	0.025916	0.063921	-9.958330	-11.955047	-6.087838
1715	2065570522	-60.134052	5.282397	-26.024788	0.109849	-0.065776	0.273824	-9.755489	-11.173730	-6.654032
1716	2065587189	-60.274738	5.122522	-25.944597	0.157928	-0.127966	0.340060	-8.475414	-9.909126	-6.606314
1717	2065603856	-60.389732	4.993740	-25.897743	0.275238	-0.200386	0.271202	-6.744813	-7.241379	-5.990467
1718	2065620523	-60.474529	4.906646	-25.899265	0.263189	-0.295231	0.274654	-4.677469	-3.485096	-5.250298
1719	2065637190	-60.529369	4.875582	-25.952486	0.337878	-0.401571	0.280317	-2.616069	0.865306	-3.848206
1720	2065653857	-60.554676	4.903220	-26.057781	0.224491	-0.471181	0.343915	-0.578284	5.309327	-2.308882
1721	2065670524	-60.546143	4.968537	-26.198048	0.199763	-0.538453	0.355058	1.640103	8.240920	-1.365106
1722	2065687191	-60.490170	5.096079	-26.376802	0.136128	-0.524846	0.404320	4.703692	12.079731	0.748858
1723	2065703858	-60.384323	5.286964	-26.582069	0.186558	-0.466364	0.423997	7.887600	15.488626	3.167379
1724	2065720525	-60.236122	5.528757	-26.832827	0.074597	-0.342049	0.407125	10.720221	19.250366	4.508861
1725	2065737192	-60.054787	5.785403	-27.083769	-0.168399	-0.128250	0.341924	12.777133	19.730980	5.211459
1726	2065753859	-59.855743	6.032694	-27.289698	-0.374769	0.121908	0.216827	13.638474	17.205278	5.964908
1727	2065770526	-59.656677	6.247460	-27.413420	-0.559696	0.399129	0.088874	13.148842	11.907341	6.744838
1728	2065787193	-59.477234	6.402542	-27.427855	-0.673247	0.639041	-0.011728	11.276287	4.525864	6.897320
1729	2065803860	-59.345390	6.477722	-27.323980	-0.603853	0.764552	-0.199024	7.623706	-3.980932	6.351151
1730	2065820527	-59.274269	6.463737	-27.140263	-0.387232	0.661086	-0.262730	3.440217	-10.766303	4.167259
1731	2065837194	-59.274281	6.364662	-26.940285	-0.004476	0.458041	-0.391848	-0.931931	-14.238979	0.297498
1732	2065853861	-59.346935	6.220636	-26.766895	0.138170	0.303585	-0.474095	-5.096817	-14.291950	-2.816529
1733	2065870528	-59.481346	6.051494	-26.620260	0.158601	0.142758	-0.402265	-8.597960	-13.654951	-4.965027
1734	2065887195	-59.656292	5.873132	-26.493620	0.152952	0.075476	-0.185038	-10.881019	-12.890965	-6.082832
1735	2065903862	-59.843330	5.692463	-26.382824	0.127245	-0.013526	0.132230	-11.492302	-12.185293	-6.681362
1736	2065920529	-60.018513	5.511709	-26.286089	0.106242	-0.057334	0.359090	-10.693274	-11.570907	-7.066064
1737	2065937196	-60.171741	5.335110	-26.201012	0.095545	-0.063292	0.380425	-9.276800	-10.696321	-7.301778
1738	2065953863	-60.301048	5.176225	-26.133291	0.158171	-0.154551	0.321839	-7.731326	-9.248034	-6.920057
1739	2065970530	-60.400497	5.054598	-26.094225	0.248104	-0.298253	0.338135	-5.773463	-6.611895	-5.856717
1740	2065987197	-60.462200	4.998901	-26.113054	0.480968	-0.502861	0.345454	-3.193340	-1.574336	-4.170478
1741	2066003864	-60.484966	5.019103	-26.207478	0.406931	-0.593107	0.341545	-0.467368	4.526987	-2.388397
1742	2066020531	-60.463211	5.104040	-26.360788	0.188561	-0.600411	0.345969	2.522218	9.521390	-0.751656
1743	2066037198	-60.393543	5.251139	-26.539049	0.107103	-0.503846	0.349419	5.553036	12.659245	1.748958
1744	2066053865	-60.278454	5.456851	-26.745880	0.090557	-0.429850	0.429065	8.474376	15.917151	3.921443
1745	2066070532	-60.121601	5.692959	-26.972210	-0.015704	-0.302661	0.447044	11.141741	17.833994	4.892398
1746	2066087199	-59.932076	5.939466	-27.194046	-0.164719	-0.161349	0.342607	13.133454	17.923691	5.514418
1747	2066103866	-59.719883	6.186326	-27.381186	-0.315524	0.024653	0.256901	14.313315	16.024900	6.588936
1748	2066120533	-59.497894	6.421299	-27.505451	-0.379797	0.230781	0.154762	14.550885	12.577629	7.733773
1749	2066137200	-59.289684	6.618486	-27.549347	-0.488451	0.458941	0.046650	13.206185	7.332866	8.168854
1750	2066153867	-59.115486	6.748965	-27.506023	-0.548874	0.627065	-0.117812	10.559026	0.829013	7.373266
1751	2066170534	-58.999897	6.787113	-27.375965	-0.480226	0.694174	-0.260866	6.421612	-6.453570	5.285522
1752	2066187201	-58.950714	6.733949	-27.204231	-0.081372	0.558058	-0.395815	2.142894	-11.401984	1.878865
1753	2066203868	-58.980774	6.623088	-27.053072	0.134590	0.414214	-0.521291	-2.455145	-12.137825	-1.717601
1754	2066220535	-59.084305	6.474180	-26.932581	0.110882	0.315221	-0.541690	-6.632887	-11.748170	-4.625849
1755	2066237202	-59.253181	6.300009	-26.817881	0.092509	0.234322	-0.393203	-10.492445	-12.188366	-6.148386
1756	2066253869	-59.460548	6.106594	-26.704397	0.084826	0.063197	-0.027988	-12.776631	-12.730003	-7.195988
1757	2066270536	-59.669857	5.900475	-26.595526	0.073529	-0.039653	0.266238	-12.841816	-12.856236	-8.034587
1758	2066287203	-59.861301	5.694136	-26.497482	0.059750	-0.043969	0.384789	-11.678881	-12.268920	-8.417789
1759	2066303870	-60.023907	5.501672	-26.401623	0.077990	-0.088100	0.397360	-9.917246	-11.743498	-7.780582
1760	2066320537	-60.162395	5.329350	-26.316856	0.146843	-0.149141	0.336930	-8.376397	-10.427693	-7.161547
1761	2066337204	-60.274712	5.190497	-26.265333	0.291161	-0.344064	0.295819	-6.623333	-7.808279	-6.358113
1762	2066353871	-60.343895	5.130163	-26.279665	0.456420	-0.598029	0.313849	-3.660593	-1.932888	-4.289999
1763	2066370538	-60.361721	5.173142	-26.377855	0.432447	-0.677697	0.324553	-0.133084	5.445574	-1.354028
1764	2066387205	-60.328800	5.305724	-26.538059	0.258154	-0.608541	0.410537	3.263566	11.328406	1.484622
1765	2066403872	-60.244919	5.497370	-26.735386	0.084419	-0.495705	0.505754	6.556198	14.985654	3.467380
1766	2066420539	-60.111969	5.730385	-26.963255	0.067022	-0.446100	0.559496	9.721373	17.793509	4.694309
1767	2066437206	-59.932308	5.992615	-27.213280	-0.034945	-0.332801	0.481514	12.729864	19.906378	5.456329
1768	2066453873	-59.715614	6.272248	-27.456587	-0.152437	-0.145924	0.314801	14.971968	20.022715	6.537624
1769	2066470540	-59.477589	6.557672	-27.657349	-0.316708	0.067438	0.150023	16.041021	18.051483	8.030234
1770	2066487207	-59.236305	6.821602	-27.786842	-0.388253	0.269970	0.044144	15.793838	13.766411	9.010033
1771	2066503874	-59.020565	7.032917	-27.837559	-0.495066	0.549716	-0.088408	13.722178	8.130754	8.664381
1772	2066520541	-58.863739	7.147573	-27.786533	-0.481921	0.726027	-0.267377	9.437637	-0.039636	6.801449
1773	2066537208	-58.784687	7.145616	-27.662779	-0.457669	0.741557	-0.366261	4.225783	-7.353165	3.053797
1774	2066553875	-58.789303	7.054508	-27.509672	-0.138964	0.593592	-0.466179	-1.008039	-11.618757	-0.613091
1775	2066570542	-58.874825	6.925117	-27.372522	0.113676	0.466156	-0.535135	-5.729027	-11.996574	-3.078341
1776	2066587209	-59.024399	6.765333	-27.254580	0.083434	0.366054	-0.390884	-9.413379	-11.932159	-5.266232
1777	2066603876	-59.216770	6.568285	-27.134876	0.021224	0.240932	-0.188844	-11.975220	-13.181015	-7.149064
1778	2066620543	-59.431831	6.339875	-27.006033	-0.037086	0.069268	0.080249	-13.372119	-14.582129	-8.535396
1779	2066637210	-59.643570	6.094040	-26.866230	-0.003481	-0.038522	0.317833	-13.207211	-15.619867	-9.171245
1780	2066653877	-59.837124	5.851277	-26.722750	0.098853	-0.100648	0.322332	-12.108424	-15.718349	-8.934941
1781	2066670544	-60.008602	5.627671	-26.583744	0.137314	-0.155018	0.301295	-10.718353	-14.860291	-8.134644
1782	2066687211	-60.150539	5.432196	-26.461565	0.223928	-0.296340	0.310064	-8.829372	-13.236578	-7.146027
1783	2066703878	-60.253376	5.307971	-26.401606	0.487293	-0.562188	0.385198	-6.098846	-7.734782	-5.389234
1784	2066720545	-60.298420	5.298920	-26.447435	0.545250	-0.741194	0.439301	-2.038348	1.187847	-2.528934
1785	2066737212	-60.281288	5.404001	-26.595436	0.356460	-0.702113	0.420712	2.262851	9.857787	0.410809
1786	2066753879	-60.212379	5.588430	-26.792500	0.127515	-0.536525	0.438646	5.677566	14.784745	3.072317
1787	2066770546	-60.093037	5.818962	-27.009546	0.046914	-0.420584	0.499511	8.870798	17.217861	4.843848
1788	2066787213	-59.926682	6.069319	-27.244375	-0.039997	-0.331738	0.495090	11.854599	18.741137	5.301128
1789	2066803880	-59.723995	6.323604	-27.466410	-0.111378	-0.198045	0.321968	14.020758	18.247833	5.808107
1790	2066820547	-59.497513	6.575559	-27.656254	-0.218032	-0.041210	0.208325	15.286004	16.502890	6.612694
1791	2066837214	-59.271126	6.810763	-27.792543	-0.267534	0.173511	0.024899	14.950726	13.244137	7.320409
1792	2066853881	-59.063896	7.007034	-27.872562	-0.358081	0.363131	-0.021818	13.422703	9.177060	6.990310
1793	2066870548	-58.900723	7.134573	-27.882597	-0.493190	0.609595	-0.167598	10.272498	3.474896	5.587715
1794	2066887215	-58.806763	7.166967	-27.808481	-0.504658	0.814734	-0.385874	5.489168	-3.758281	3.285259
1795	2066903882	-58.790962	7.097012	-27.665480	-0.299811	0.753851	-0.479928	0.287996	-10.445645	0.158331
1796	2066920549	-58.858849	6.958204	-27.495928	0.020244	0.534511	-0.524093	-4.914377	-13.939287	-2.562501
1797	2066937216	-58.997421	6.778463	-27.348194	0.091752	0.294746	-0.360144	-8.965339	-14.046058	-5.387983
1798	2066953883	-59.180687	6.571243	-27.226904	0.115939	0.131089	-0.159672	-11.434778	-13.535535	-7.644274
1799	2066970550	-59.383190	6.366812	-27.125799	0.135524	0.079368	0.052378	-12.424966	-12.376455	-8.166697
1800	2066987217	-59.583820	6.168092	-27.039598	0.058599	0.034810	0.263600	-12.199944	-11.454805	-8.336045
1801	2067003884	-59.769375	5.969989	-26.952375	0.001033	0.018507	0.324802	-11.281472	-11.448876	-8.316339
1802	2067020551	-59.933273	5.778874	-26.853788	0.005670	-0.064149	0.387278	-10.032555	-11.784248	-7.654721
1803	2067037218	-60.080906	5.598029	-26.783855	0.454050	-0.338585	0.235574	-8.868135	-9.982559	-8.002028
1804	2067053885	-60.190880	5.495521	-26.799011	0.449476	-0.670972	0.319792	-6.107722	-3.250586	-6.455901
1805	2067070552	-60.234543	5.506615	-26.886904	0.485317	-0.829361	0.310986	-1.699134	4.020291	-2.761920
1806	2067087219	-60.218391	5.629636	-27.031031	0.178310	-0.703143	0.452760	2.224009	10.261251	1.408513
1807	2067103886	-60.134441	5.831861	-27.196451	0.089666	-0.613012	0.697165	6.438289	13.669491	4.925691
1808	2067120553	-59.986198	6.073219	-27.382549	0.038616	-0.459675	0.712038	10.464577	15.930576	6.310535
1809	2067137220	-59.778500	6.333946	-27.587397	-0.043204	-0.310054	0.613495	14.214238	17.571108	6.662548
1810	2067153887	-59.529995	6.597964	-27.789394	-0.214920	-0.034736	0.274997	16.653498	17.199625	7.055244
1811	2067170554	-59.279724	6.851062	-27.939144	-0.339018	0.218257	-0.010385	16.485781	14.495272	7.830629
1812	2067187221	-59.052914	7.066182	-28.017309	-0.412027	0.430028	-0.185607	14.592643	9.686588	8.002705
1813	2067203888	-58.877708	7.209762	-28.007587	-0.418412	0.638013	-0.353222	10.848939	2.979982	7.007556
1814	2067220555	-58.779739	7.247735	-27.908915	-0.518668	0.755908	-0.412218	5.538741	-4.831862	4.327657
1815	2067237222	-58.763294	7.177289	-27.745003	-0.362331	0.626801	-0.375777	0.157089	-11.522825	0.781617
1816	2067253889	-58.822285	7.045559	-27.576540	0.102158	0.372789	-0.324677	-4.387958	-13.662746	-2.227961
1817	2067270556	-58.934383	6.897224	-27.466469	0.274253	0.237755	-0.227907	-7.123395	-11.195369	-4.898355
1818	2067287223	-59.076561	6.733232	-27.388971	0.149012	0.299287	-0.229532	-8.675861	-9.974516	-6.745430
1819	2067303890	-59.248463	6.551000	-27.310465	0.014933	0.274623	-0.173535	-10.459943	-10.624313	-7.646027
1820	2067320557	-59.445950	6.346518	-27.214973	-0.071871	0.156675	0.051993	-12.090771	-12.123772	-8.327505
1821	2067337224	-59.645653	6.124973	-27.100147	-0.043399	0.020906	0.242469	-12.326411	-13.600528	-8.669949
1822	2067353891	-59.837429	5.898342	-26.982433	0.066013	-0.078493	0.260234	-11.841062	-13.868629	-8.894509
1823	2067370558	-60.008957	5.687489	-26.873468	0.075436	-0.186678	0.350256	-10.542480	-12.881666	-8.397786
1824	2067387225	-60.138641	5.532345	-26.795576	0.336338	-0.476343	0.396132	-7.820600	-9.505160	-6.504170
1825	2067403892	-60.205292	5.482397	-26.791597	0.420695	-0.726117	0.516535	-3.613247	-2.625263	-3.179714
1826	2067420559	-60.191971	5.549365	-26.864918	0.388626	-0.856608	0.599230	1.633610	4.888268	0.603083
1827	2067437226	-60.106281	5.712073	-27.002159	0.180283	-0.752267	0.623557	6.358773	11.035028	3.695947
1828	2067453893	-59.957668	5.932118	-27.168335	0.079128	-0.557104	0.567686	10.337354	14.242693	5.800111
1829	2067470560	-59.757641	6.188616	-27.354349	0.001880	-0.380936	0.478609	13.592572	16.393057	7.046328
1830	2067487227	-59.517620	6.469571	-27.541792	-0.056049	-0.211061	0.337164	16.086622	17.480185	8.058842
1831	2067503894	-59.258224	6.754386	-27.719625	-0.141646	0.047968	0.104724	17.208847	16.899366	8.615561
1832	2067520561	-59.006386	7.013000	-27.854923	-0.166359	0.284927	-0.106898	16.497292	13.951204	8.490120
1833	2067537228	-58.795471	7.211361	-27.930758	-0.184476	0.522615	-0.330655	13.632330	9.066527	7.176526
1834	2067553895	-58.665226	7.317617	-27.939123	-0.392887	0.732887	-0.514727	8.284924	2.756984	4.525694
1835	2067570562	-58.631260	7.327699	-27.873476	-0.564962	0.792704	-0.439002	1.940168	-4.007568	1.887099
1836	2067587229	-58.683155	7.246570	-27.759396	-0.370185	0.706191	-0.331427	-3.578928	-9.317955	-1.289574
1837	2067603896	-58.811855	7.115396	-27.649588	0.077665	0.467793	-0.291978	-8.142629	-10.659553	-4.001975
1838	2067620563	-58.979885	6.955362	-27.562136	0.099300	0.271313	-0.142158	-10.321965	-10.400916	-6.200738
1839	2067637230	-59.166561	6.766498	-27.485699	0.019289	0.115604	-0.110260	-11.346246	-10.697206	-8.059108
1840	2067653897	-59.361385	6.559098	-27.395504	-0.069241	0.023327	0.027224	-11.916630	-11.968996	-8.614253
1841	2067670564	-59.551067	6.340196	-27.288652	-0.002143	-0.074283	0.170220	-11.697540	-13.128242	-8.753036
1842	2067687231	-59.728851	6.119113	-27.176512	0.054664	-0.109970	0.275652	-10.988041	-13.409648	-8.763704
1843	2067703898	-59.887680	5.917034	-27.064501	0.086999	-0.138105	0.346914	-9.826642	-12.798885	-7.822229
1844	2067720565	-60.017254	5.746698	-26.973579	0.257565	-0.296759	0.469021	-7.927161	-10.802215	-6.794669
1845	2067737232	-60.095722	5.652987	-26.945398	0.450053	-0.572107	0.531614	-4.450490	-5.041106	-4.820311
1846	2067753899	-60.106354	5.668007	-27.000479	0.413338	-0.741063	0.535524	0.096707	2.369668	-1.553794
1847	2067770566	-60.050976	5.784465	-27.125322	0.276612	-0.726066	0.459990	4.480770	9.017484	1.642754
1848	2067787233	-59.935616	5.976152	-27.280773	0.075488	-0.574549	0.433087	8.291075	12.895948	4.603138
1849	2067803900	-59.770466	6.214428	-27.455366	0.023050	-0.430284	0.412647	11.438615	15.299158	6.414742
1850	2067820567	-59.564850	6.479000	-27.639776	0.024058	-0.281015	0.365383	13.985898	16.661049	7.406419
1851	2067837234	-59.332371	6.756957	-27.835361	-0.074613	-0.125669	0.278122	15.675844	17.306877	7.912490
1852	2067853901	-59.088051	7.025890	-27.996151	-0.212419	0.152645	0.113120	16.235149	15.583383	8.251245
1853	2067870568	-58.861076	7.256111	-28.102322	-0.242202	0.363291	-0.075252	14.827168	11.619992	7.877676
1854	2067887235	-58.682507	7.425644	-28.142712	-0.391600	0.587803	-0.254747	11.434235	6.368628	6.776587
1855	2067903902	-58.575661	7.510263	-28.108648	-0.446717	0.720718	-0.390079	6.550628	-0.072036	4.727067
1856	2067920569	-58.547699	7.493297	-28.012188	-0.394702	0.723869	-0.412412	1.325643	-6.412704	1.460622
1857	2067937236	-58.602859	7.396605	-27.893847	-0.051973	0.572396	-0.466791	-3.825745	-10.020051	-1.944735
1858	2067953903	-58.730938	7.253449	-27.803209	0.078624	0.370178	-0.371349	-7.976684	-10.061072	-5.197716
1859	2067970570	-58.911030	7.076962	-27.729307	-0.009187	0.264845	-0.261678	-10.951015	-10.190177	-7.474767
1860	2067987237	-59.118370	6.871432	-27.643757	-0.062454	0.135038	-0.055059	-12.657249	-11.674374	-8.633015
1861	2068003904	-59.329277	6.647201	-27.537355	-0.053457	0.022801	0.167531	-13.001986	-13.295815	-8.995770
1862	2068020571	-59.524593	6.415123	-27.413633	0.004685	-0.079909	0.334674	-12.155742	-14.364596	-8.937118
1863	2068037238	-59.698673	6.186481	-27.284113	0.068457	-0.117786	0.392049	-10.890253	-14.547419	-8.618775
1864	2068053905	-59.841145	5.980093	-27.159866	0.185338	-0.220566	0.432798	-8.931220	-13.571900	-7.666105
1865	2068070572	-59.939453	5.847292	-27.088715	0.518705	-0.524196	0.434294	-5.931815	-8.604065	-5.460425
1866	2068087239	-59.979000	5.834475	-27.113337	0.528877	-0.712640	0.444578	-1.809806	-0.020260	-2.111703
1867	2068103906	-59.951878	5.933123	-27.223871	0.363438	-0.768052	0.466920	2.720896	7.779137	1.106309
1868	2068120573	-59.865593	6.103561	-27.382744	0.022211	-0.563388	0.467620	6.585639	12.389251	3.407433
1869	2068137240	-59.729939	6.310394	-27.540548	-0.022257	-0.424762	0.421139	9.579743	13.488668	5.273437
1870	2068153907	-59.552044	6.539431	-27.708271	0.014086	-0.323284	0.414471	12.197110	14.529215	6.179873
1871	2068170574	-59.339470	6.789243	-27.882833	-0.067467	-0.190477	0.345799	14.377196	15.600999	6.954648
1872	2068187241	-59.109180	7.040230	-28.044954	-0.129756	-0.003439	0.195354	15.405293	15.095366	7.290303
1873	2068203908	-58.884762	7.274265	-28.179243	-0.231769	0.226142	0.043703	14.886643	13.167362	7.217690
1874	2068220575	-58.689964	7.465708	-28.262774	-0.248892	0.357154	-0.120632	12.742170	9.250938	6.567109
1875	2068237242	-58.543430	7.597990	-28.291048	-0.326257	0.521282	-0.268035	9.420566	4.587396	5.236051
1876	2068253909	-58.464787	7.641929	-28.248322	-0.434870	0.706781	-0.412905	4.783089	-1.774474	2.912004
1877	2068270576	-58.460060	7.591600	-28.140652	-0.361309	0.708342	-0.436968	-0.167878	-8.023306	0.111191
1878	2068287243	-58.537678	7.464488	-28.004349	-0.059368	0.589540	-0.489820	-5.324665	-11.885145	-2.931862
1879	2068303910	-58.686584	7.300808	-27.887989	0.092389	0.345652	-0.336863	-9.431885	-12.022995	-5.438323
1880	2068320577	-58.879017	7.104945	-27.781885	0.009401	0.208920	-0.149095	-11.933331	-12.418767	-7.481197
1881	2068337244	-59.092926	6.881378	-27.668144	-0.072573	0.110234	0.044038	-13.256896	-13.654598	-8.704143
1882	2068353911	-59.310501	6.636072	-27.532497	-0.062791	0.030325	0.183742	-13.608538	-15.441887	-9.186152
1883	2068370578	-59.513077	6.381253	-27.384212	0.027063	-0.067207	0.290634	-12.757441	-16.338730	-9.353532
1884	2068387245	-59.698620	6.129374	-27.234970	0.050883	-0.086622	0.281008	-11.696955	-16.233049	-9.246136
1885	2068403912	-59.858002	5.910314	-27.090876	0.147236	-0.219668	0.340205	-10.057415	-14.934272	-7.754254
1886	2068420579	-59.976295	5.770718	-27.004194	0.514285	-0.523465	0.427655	-7.218009	-9.603693	-5.355184
1887	2068437246	-60.031429	5.746423	-27.018095	0.546594	-0.731647	0.517092	-2.812774	-0.900850	-2.398860
1888	2068453913	-60.018227	5.820145	-27.116579	0.372006	-0.773059	0.524097	1.798915	6.392104	0.186736
1889	2068470580	-59.944290	5.965279	-27.264730	0.144721	-0.617182	0.430502	5.765312	11.137616	2.389339
1890	2068487247	-59.821754	6.158408	-27.426798	0.004684	-0.482550	0.426186	8.790832	13.250072	4.477277
1891	2068503914	-59.655960	6.385736	-27.598595	0.002055	-0.328601	0.389312	11.484127	14.762197	5.943633
1892	2068520581	-59.450096	6.641294	-27.781467	-0.005180	-0.185471	0.360870	14.020577	16.316734	6.954418
1893	2068537248	-59.218575	6.905786	-27.961788	-0.197489	0.029824	0.274171	15.586429	16.443687	7.454572
1894	2068553915	-58.987633	7.142601	-28.100325	-0.353128	0.308200	0.058090	15.290892	13.465460	7.250782
1895	2068570582	-58.791653	7.325910	-28.167143	-0.360486	0.470803	-0.156214	12.680841	8.168660	6.660250
1896	2068587249	-58.651028	7.441876	-28.165817	-0.366225	0.571349	-0.324172	8.837979	2.592205	5.305154
1897	2068603916	-58.581783	7.476202	-28.097244	-0.413435	0.674685	-0.403117	4.025965	-3.390622	3.215847
1898	2068620583	-58.583668	7.421187	-27.976875	-0.257176	0.637910	-0.419509	-0.645530	-8.817636	0.249807
1899	2068637250	-58.663029	7.309120	-27.846548	0.019899	0.483609	-0.430245	-5.361215	-11.107888	-2.370149
1900	2068653917	-58.804707	7.159656	-27.736645	0.089629	0.302389	-0.311119	-8.928913	-11.232881	-4.937376
1901	2068670584	-58.984142	6.978117	-27.638647	0.037094	0.179078	-0.129935	-11.081448	-11.564363	-7.007180
1902	2068687251	-59.183640	6.767055	-27.540062	-0.049861	0.061730	0.070757	-12.269433	-12.484067	-8.543728
1903	2068703918	-59.383286	6.533563	-27.427717	-0.037216	-0.022610	0.234335	-12.351192	-13.850421	-9.320578
1904	2068720585	-59.570160	6.292244	-27.307686	0.037028	-0.071431	0.290189	-11.612714	-14.476792	-9.522597
1905	2068737252	-59.733612	6.073102	-27.186642	0.190818	-0.176772	0.307640	-10.171852	-13.731562	-8.443774
1906	2068753919	-59.862148	5.928148	-27.116879	0.465037	-0.454627	0.382443	-7.747692	-8.958828	-6.090422
1907	2068770586	-59.933960	5.892737	-27.140726	0.499057	-0.656644	0.510045	-3.743514	-0.685409	-3.297750
1908	2068787253	-59.940800	5.960270	-27.245207	0.409689	-0.732809	0.511481	0.647713	6.516660	-0.325576
1909	2068803920	-59.886581	6.095736	-27.399492	0.147070	-0.629056	0.484940	4.638328	11.138387	1.706069
1910	2068820587	-59.777828	6.275716	-27.564575	0.035090	-0.475540	0.426044	8.004116	13.015104	3.691152
1911	2068837254	-59.622387	6.489176	-27.743902	0.029801	-0.391356	0.426159	10.938025	14.787182	4.955839
1912	2068853921	-59.424210	6.731179	-27.931936	-0.045759	-0.263025	0.366656	13.609056	16.136330	6.110106
1913	2068870588	-59.197037	6.988283	-28.100117	-0.167488	-0.056187	0.253964	15.308311	15.972348	7.209829
1914	2068887255	-58.961227	7.240214	-28.237785	-0.326341	0.186696	0.164825	15.585988	13.869295	8.061823
1915	2068903922	-58.741062	7.453988	-28.318024	-0.332384	0.354247	0.022079	14.245552	9.818315	7.795741
1916	2068920589	-58.561989	7.608100	-28.342781	-0.376813	0.525032	-0.180371	11.353110	5.132640	6.437416
1917	2068937256	-58.449379	7.682547	-28.304346	-0.406656	0.710834	-0.411310	6.856744	-0.590565	4.332369
1918	2068953923	-58.417637	7.660330	-28.201324	-0.371889	0.758906	-0.510241	1.484480	-6.901688	1.404620
1919	2068970590	-58.471992	7.557196	-28.063461	-0.066768	0.632650	-0.553554	-3.952528	-11.210196	-1.650381
1920	2068987257	-58.607117	7.407435	-27.950523	0.159998	0.383626	-0.460011	-8.586703	-11.406611	-4.826499
1921	2069003924	-58.798885	7.224850	-27.861717	0.059676	0.252833	-0.263119	-11.772145	-11.110812	-7.334792
1922	2069020591	-59.025585	7.002654	-27.773827	-0.043739	0.162288	-0.063061	-13.843556	-12.282024	-9.426204
1923	2069037258	-59.263714	6.754962	-27.661530	-0.113655	0.062806	0.179923	-14.685402	-14.290684	-10.032680
1924	2069053925	-59.490471	6.492256	-27.520952	-0.045887	-0.041164	0.348814	-14.172929	-16.190868	-9.986155
1925	2069070592	-59.691086	6.238782	-27.369001	0.086710	-0.152425	0.405556	-12.632692	-16.389929	-9.264335
1926	2069087259	-59.854137	6.022274	-27.237549	0.349274	-0.352194	0.423042	-10.211604	-14.193243	-8.009319
1927	2069103926	-59.961479	5.908461	-27.192104	0.618581	-0.652786	0.474204	-6.312137	-6.677194	-5.263168
1928	2069120593	-60.000999	5.920247	-27.253111	0.512159	-0.764510	0.449444	-1.580611	2.612336	-1.928419
1929	2069137260	-59.974621	6.024398	-27.387428	0.250923	-0.739231	0.466674	2.835346	9.169957	0.685953
1930	2069153927	-59.893139	6.185493	-27.546503	-0.031739	-0.535965	0.458992	6.318177	12.167763	2.890786
1931	2069170594	-59.762108	6.383169	-27.701557	0.000038	-0.441803	0.479465	9.292674	13.019902	4.915101
1932	2069187261	-59.577919	6.615044	-27.870390	0.028382	-0.386009	0.498328	12.624345	14.883680	6.171997
1933	2069203928	-59.343258	6.877662	-28.048018	-0.029270	-0.251243	0.421419	15.767895	16.356323	7.400939
1934	2069220595	-59.080666	7.152888	-28.223495	-0.115262	-0.090078	0.286137	17.451809	16.471212	8.160948
1935	2069237262	-58.810238	7.423337	-28.366440	-0.213869	0.142342	0.112247	17.741304	14.798795	8.775776
1936	2069253929	-58.559933	7.656593	-28.465218	-0.312210	0.373189	-0.054896	16.215626	11.394539	8.188080
1937	2069270596	-58.360287	7.832441	-28.503214	-0.420723	0.595327	-0.264399	12.712690	6.587215	7.068222
1938	2069287263	-58.233440	7.926283	-28.458845	-0.577432	0.836298	-0.453165	7.671269	-0.156481	5.440734
1939	2069303930	-58.192078	7.912544	-28.328583	-0.446237	0.866507	-0.467398	1.821108	-7.929950	2.666251
1940	2069320597	-58.240982	7.812086	-28.161997	-0.039203	0.656494	-0.548004	-3.883707	-12.491782	-0.630162
1941	2069337264	-58.371994	7.657414	-28.027414	0.148530	0.365337	-0.470888	-8.532520	-12.598577	-4.406963
1942	2069353931	-58.568092	7.455619	-27.926786	0.052409	0.296850	-0.354246	-12.147721	-12.348691	-7.902692
1943	2069370598	-58.809322	7.218156	-27.820625	-0.081756	0.221028	-0.127942	-14.877623	-13.727649	-9.595852
1944	2069387265	-59.071384	6.943913	-27.684792	-0.116791	0.138162	0.098433	-16.318707	-16.345730	-10.628052
1945	2069403932	-59.333534	6.639802	-27.519396	-0.069937	0.047155	0.266800	-16.489269	-18.702456	-11.353077
1946	2069420599	-59.578896	6.330691	-27.335077	0.008540	-0.035312	0.322774	-15.555952	-19.773161	-11.120988
1947	2069437266	-59.803860	6.040459	-27.146349	0.091686	-0.130461	0.325485	-14.310770	-19.438547	-10.055032
1948	2069453933	-59.994492	5.813380	-26.986450	0.438118	-0.419020	0.375648	-12.013745	-15.962371	-7.738019
1949	2069470600	-60.122414	5.701098	-26.931913	0.687988	-0.765319	0.521104	-7.591352	-7.073450	-4.937529
1950	2069487267	-60.169365	5.722609	-26.998175	0.587777	-0.943245	0.572940	-2.009534	3.187046	-1.574669
1951	2069503934	-60.137424	5.842407	-27.141163	0.245813	-0.865940	0.580567	3.196486	10.103415	1.259371
1952	2069520601	-60.035934	6.036167	-27.310772	0.007541	-0.668036	0.565536	7.556938	13.673742	4.315558
1953	2069537268	-59.868542	6.277971	-27.494102	0.078313	-0.556886	0.575868	11.644710	15.863012	6.351197
1954	2069553935	-59.644325	6.559163	-27.710516	0.077491	-0.397676	0.508678	15.324451	18.761633	7.355209
1955	2069570602	-59.370457	6.863311	-27.947346	0.007308	-0.253065	0.393609	18.514944	20.545216	7.838451
1956	2069587269	-59.069641	7.176323	-28.182272	-0.121132	-0.036813	0.199861	20.186401	20.702896	8.281426
1957	2069603936	-58.771832	7.478118	-28.384100	-0.278358	0.205382	0.012797	19.821512	18.655746	8.644136
1958	2069620603	-58.502441	7.737801	-28.520882	-0.390543	0.460021	-0.123864	17.682039	14.230055	8.310257
1959	2069637270	-58.294273	7.928412	-28.582331	-0.434007	0.700793	-0.314984	13.415568	8.220219	7.101097
1960	2069653937	-58.172092	8.020592	-28.556044	-0.554179	0.939216	-0.463893	7.536032	0.704125	4.794641
1961	2069670604	-58.144341	7.992198	-28.446621	-0.442478	0.926507	-0.520218	1.167792	-7.324605	1.263571
1962	2069687271	-58.216354	7.871133	-28.304825	-0.113998	0.750844	-0.625065	-5.078578	-11.906122	-2.441212
1963	2069703938	-58.376453	7.695523	-28.177019	0.137087	0.464327	-0.561997	-10.227687	-12.894228	-5.699690
1964	2069720605	-58.600258	7.481971	-28.072874	0.027292	0.306480	-0.328177	-13.839779	-12.884320	-8.404704
1965	2069737272	-58.863506	7.223735	-27.958651	-0.177901	0.266118	-0.097923	-16.258360	-14.746182	-10.442396
1966	2069753939	-59.144493	6.925359	-27.802629	-0.168805	0.187378	0.144098	-17.596943	-18.068256	-11.293475
1967	2069770606	-59.421883	6.603104	-27.613068	-0.071420	0.061089	0.301074	-17.568750	-20.474892	-11.583672
1968	2069787273	-59.683723	6.277638	-27.409771	-0.002539	-0.031507	0.337441	-16.668427	-21.259478	-11.407611
1969	2069803940	-59.923737	5.978078	-27.205893	0.143156	-0.166871	0.359942	-15.297560	-20.467020	-10.130836
1970	2069820607	-60.119591	5.752118	-27.050604	0.559391	-0.557414	0.492711	-12.296177	-15.724993	-7.821824
1971	2069837274	-60.242302	5.655602	-27.018375	0.735272	-0.906457	0.568312	-7.142129	-5.434530	-4.795172
1972	2069853941	-60.272144	5.690139	-27.102551	0.535448	-1.022610	0.574427	-0.879015	4.492961	-1.411350
1973	2069870608	-60.217552	5.826293	-27.263500	0.244782	-0.918221	0.539903	4.661494	11.535498	1.586893
1974	2069887275	-60.091103	6.040229	-27.450020	0.064043	-0.716141	0.559125	9.159861	15.155084	4.873878
1975	2069903942	-59.896381	6.307353	-27.658293	0.054154	-0.525303	0.582708	13.446278	17.900064	6.938769
1976	2069920609	-59.643345	6.609366	-27.889761	0.083663	-0.356487	0.542795	17.164085	20.161392	7.988066
1977	2069937276	-59.344330	6.934280	-28.134794	-0.071742	-0.182509	0.426456	20.094465	21.585104	8.667360
1978	2069953943	-59.026707	7.247359	-28.360592	-0.277582	0.106689	0.206842	21.155426	20.306231	8.511032
1979	2069970610	-58.722668	7.527673	-28.522346	-0.442683	0.406418	-0.037022	19.918898	16.093298	8.671899
1980	2069987277	-58.466011	7.748343	-28.598703	-0.519709	0.664038	-0.265632	16.440886	9.944958	8.175617
1981	2070003944	-58.287613	7.883475	-28.574194	-0.622887	0.913087	-0.464715	10.929028	2.138579	6.932894
1982	2070020611	-58.203178	7.901173	-28.447220	-0.548902	1.024118	-0.537666	4.440148	-6.746720	4.146614
1983	2070037278	-58.219837	7.808033	-28.264236	-0.181209	0.837364	-0.611553	-2.075193	-13.048947	0.230662
1984	2070053945	-58.337978	7.645137	-28.094387	0.078961	0.574595	-0.620381	-8.039757	-14.617848	-3.735833
1985	2070070612	-58.538582	7.428576	-27.946161	0.016273	0.419026	-0.482126	-12.788890	-15.224444	-7.174461
1986	2070087279	-58.796986	7.163392	-27.797148	-0.049123	0.322200	-0.272095	-16.230970	-16.772667	-9.688192
1987	2070103946	-59.087906	6.856224	-27.623650	-0.108107	0.198303	0.054347	-18.314146	-19.279442	-11.169705
1988	2070120613	-59.384411	6.518306	-27.426687	-0.050853	0.109844	0.250721	-18.756828	-21.368834	-12.135144
1989	2070137280	-59.671982	6.172103	-27.215242	0.005499	0.023910	0.311110	-18.247084	-22.306337	-12.229758
[truncated: 1,539 more rows]
