# Supplementary material for: Myorhythmia: A Quantitative Study of Synchrony and Rhythmicity Between the Head and Upper Limbs
Source: Tremor Other Hyperkinet Mov (N Y). 2025 Apr 1;15:9. doi: 10.5334/tohm.986 (PMC11967460; doi:10.5334/tohm.986)
Supplement: Supplementary File 3. — Zip folder containing compressed files of transducer recordings and MATLAB live script with code for all analyses. [file tohm-15-1-986-s3.zip › 20231130_115139 rest1/Xsens DOT_20231130_115139_646 rest1 R hand.csv]

sep=
DeviceTag:	Xsens DOT
FirmwareVersion:	2.0.0
AppVersion:	2023.6.0
SyncStatus:	Un-synced
OutputRate:	60Hz
FilterProfile:	General
Measurement Mode:	Custom modes - custom mode1
StartTime:	2023-11-30_11:51:39_642 CST
© Movella Technologies B. V. 2005-2023
PacketCounter	SampleTimeFine	Euler_X	Euler_Y	Euler_Z	FreeAcc_X	FreeAcc_Y	FreeAcc_Z	Gyr_X	Gyr_Y	Gyr_Z
1	2037025312	24.439232	5.325116	-110.367584	-2.294914	1.942572	0.177005	0.005963	0.025224	-0.011710
2	2037041979	22.365847	8.702955	-110.606842	0.039671	2.085405	0.012476	16.310926	82.858864	-55.645618
3	2037058646	20.761177	11.986756	-111.300758	2.047171	2.230414	-0.402080	-1.519033	45.102642	-43.228127
4	2037075313	19.905722	14.569055	-111.858887	2.684479	2.085692	-1.050948	-43.271885	-10.536773	-29.164536
5	2037091980	18.855755	15.661926	-112.403381	3.131498	2.141321	-0.169841	-94.699211	-86.369270	-13.221330
6	2037108647	17.382566	14.856587	-113.087852	2.161718	3.128839	0.151536	-133.783478	-184.942368	3.803499
7	2037125314	15.217443	12.111527	-114.096863	1.610734	4.170728	-0.272932	-157.610489	-293.313110	15.034030
8	2037141981	13.435165	7.799440	-115.300110	-0.383200	6.203744	-1.587090	-117.492630	-383.231232	21.352791
9	2037158648	13.238538	3.219522	-116.538040	-3.538089	4.467809	2.660428	4.154434	-399.188965	20.795528
10	2037175315	12.729095	0.008600	-117.200676	0.132480	-11.993245	13.097143	9.570680	-288.843689	28.214596
11	2037191982	11.332515	-3.428161	-116.400238	5.586278	-5.196944	-3.417512	-82.007462	-202.617081	92.387222
12	2037208649	10.048896	-5.366542	-114.152061	3.380636	-6.579591	-6.133988	-97.348618	-86.356735	155.271133
13	2037225316	9.393749	-6.352903	-111.004784	-1.376368	-3.474304	-5.014669	-62.316372	-5.621605	195.342667
14	2037241983	9.300911	-6.347002	-108.979805	-8.013659	-2.538836	-5.764933	-22.782804	48.394215	117.263832
15	2037258650	10.452677	-4.858415	-108.623741	-12.388096	-4.004028	-6.314319	66.058319	126.002388	-0.311357
16	2037275317	12.964125	-1.363606	-109.560059	-10.367661	-5.381314	-7.313244	167.693222	237.268814	-107.933525
17	2037291984	16.969460	3.630287	-110.716965	-5.949351	-1.359162	-5.985302	273.208740	322.509857	-157.735992
18	2037308651	20.997017	7.602571	-110.559074	9.212056	-1.129354	9.314230	274.858704	275.335815	-81.345741
19	2037325318	22.484955	10.383062	-110.556885	-0.226259	0.937001	5.739625	102.819817	189.681961	-73.407135
20	2037341985	23.625237	12.691550	-110.443420	0.512282	-2.122061	3.467465	78.873657	157.684128	-57.389763
21	2037358652	24.652742	14.457154	-110.113953	-0.232523	-0.852037	1.559873	65.395500	129.567200	-34.913452
22	2037375319	25.734137	15.824876	-109.780457	-1.368311	-0.574198	-0.312752	66.691483	104.400208	-25.759668
23	2037391986	26.617353	16.746006	-109.640251	-0.052509	0.293583	-0.121818	57.731205	72.764412	-24.511690
24	2037408653	26.909229	17.013626	-109.788612	1.177141	0.964737	0.041495	26.227505	27.045107	-21.115131
25	2037425320	26.218073	16.442619	-110.340332	1.745073	1.201396	-0.394313	-27.481321	-31.617916	-18.123075
26	2037441987	24.593431	14.776623	-111.206909	2.163082	1.949958	-0.251956	-80.762451	-101.595322	-6.322935
27	2037458654	22.284386	12.009555	-112.199898	1.866129	2.584030	-0.463197	-123.508972	-168.239090	10.106161
28	2037475321	19.850529	8.045741	-113.318100	0.582897	3.459320	0.875331	-133.940994	-241.345123	22.253635
29	2037491988	17.840948	3.261405	-114.492416	-0.798257	1.528896	6.723536	-112.893280	-292.490448	25.835394
30	2037508655	16.282778	-1.092158	-115.714882	0.309786	-1.222102	7.358061	-90.746269	-270.207153	6.254255
31	2037525322	14.557505	-4.480497	-116.394501	1.778913	-2.060401	-2.616821	-104.802048	-205.375153	14.338541
32	2037541989	13.143612	-6.682549	-115.926849	1.074165	-3.769947	-3.569716	-82.827469	-119.712143	58.298027
33	2037558656	12.169165	-8.183783	-114.451668	0.150017	-2.315122	-2.400273	-48.885170	-65.483673	104.812828
34	2037575323	11.134750	-9.016279	-112.678345	-0.871277	-2.012591	-3.512647	-48.249733	-23.824905	112.536407
35	2037591990	10.831547	-8.502909	-111.290878	-5.120908	-3.748877	-3.884677	-7.308011	50.350281	74.193466
36	2037608657	11.872111	-6.317882	-110.918556	-8.096970	-5.249248	-4.202950	65.141037	138.973969	-5.400874
37	2037625324	14.323081	-2.125548	-111.494606	-7.834744	-4.122553	-6.658884	146.498291	245.511017	-92.772026
38	2037641991	18.842754	3.256537	-111.852501	-3.699370	1.390895	-3.005025	275.132050	313.256195	-115.715492
39	2037658658	21.028284	6.236180	-111.655037	8.768788	0.668413	13.586510	135.042160	181.059067	-52.669010
40	2037675325	22.233353	8.408827	-111.416489	-1.196292	-0.104485	2.464991	72.368248	133.400726	-37.364193
41	2037691992	23.587252	10.392256	-111.143623	0.626845	-1.004039	2.552174	80.623528	122.484665	-33.825218
42	2037708659	24.923557	11.770887	-110.432884	-1.412300	-0.523481	-0.196974	73.636497	98.822823	1.774383
43	2037725326	26.273170	12.860418	-109.946449	-1.125902	0.218376	-0.743124	76.634644	77.257759	-4.875594
44	2037741993	27.414366	13.544126	-109.607048	0.251640	0.667095	-0.551441	65.875854	51.135170	-3.035474
45	2037758660	27.917976	13.606904	-109.528038	1.777988	1.319293	0.162260	30.996662	10.478648	0.319193
46	2037775327	27.568266	12.669475	-109.807449	1.979619	1.943133	-0.075642	-15.750181	-53.147396	9.980811
47	2037791994	26.091391	10.615152	-110.450623	2.940612	1.850764	-0.515083	-79.830818	-123.629433	20.489439
48	2037808661	23.529745	7.653539	-111.257172	3.110890	2.158644	-0.833691	-145.606705	-178.712036	30.106821
49	2037825328	20.654783	3.697824	-112.256096	1.295264	3.128045	0.264980	-166.683929	-240.495804	33.252884
50	2037841995	17.505707	-0.601118	-113.509193	0.821757	0.116902	6.123007	-187.067963	-267.238464	12.894327
51	2037858662	14.929805	-4.067639	-114.970749	-1.471384	-1.923395	6.207411	-158.499252	-223.202728	-26.351738
52	2037875329	12.798660	-6.548765	-116.161316	-0.998724	-0.795245	-3.542886	-134.786804	-160.177597	-33.745953
53	2037891996	11.731915	-7.847147	-116.758026	-1.098963	-2.598366	-3.802035	-68.735199	-82.125229	-18.525484
54	2037908663	11.378725	-8.277256	-116.224655	-0.518047	-2.680249	-3.071411	-16.975210	-16.957447	35.774765
55	2037925330	11.169550	-8.215548	-114.930717	-0.847065	-1.383189	-1.867396	-1.771335	20.997717	74.129311
56	2037941997	11.408688	-7.575949	-113.681404	-2.502621	-2.480063	-1.242743	24.377958	54.664547	64.755615
57	2037958664	12.250606	-5.878837	-113.022171	-4.362070	-3.765145	-2.662907	55.146278	110.609818	16.888027
58	2037975331	13.815950	-2.771205	-112.973854	-4.833593	-3.489972	-3.664673	94.556358	185.854797	-40.151764
59	2037991998	16.498632	1.376166	-112.988190	-3.617775	-0.385223	-2.445699	161.798203	244.103943	-67.059357
60	2038008665	19.658182	4.651665	-112.973381	3.835852	1.626856	7.440763	190.828384	191.284103	-61.427040
61	2038025332	20.712355	6.045287	-112.616936	1.746933	1.312243	4.539604	62.097683	89.359253	-10.050884
62	2038041999	22.092394	7.626502	-112.345268	-1.603002	-1.632296	-0.451427	81.494141	97.345329	-20.640202
63	2038058666	23.120346	8.795327	-111.809608	0.952798	-0.158611	1.098554	57.830742	80.215134	1.234888
64	2038075333	24.088331	9.621434	-111.294006	-1.416240	0.034112	-1.100056	53.723148	60.717205	6.974789
65	2038092000	24.923794	10.141214	-110.965965	0.189333	0.684887	-0.351908	47.507118	39.425228	3.569722
66	2038108667	25.200632	9.910610	-110.837349	1.182423	1.400362	0.306938	15.996686	-6.512833	11.673935
67	2038125334	24.723185	8.711121	-111.094307	1.692374	2.056527	-0.084007	-25.545923	-69.172211	15.619661
68	2038142001	23.436211	6.720398	-111.563957	2.746218	1.472570	-0.204400	-72.981995	-118.318176	22.439171
69	2038158668	21.485239	4.198080	-112.112480	2.403435	1.295294	0.796699	-113.758644	-150.584824	26.876753
70	2038175335	19.310997	1.379661	-112.691940	1.420087	0.104917	3.078585	-128.833679	-169.095459	25.847664
71	2038192002	17.106283	-1.071096	-113.665932	-0.362744	-0.387684	3.058004	-132.378204	-156.523895	-10.020061
72	2038208669	15.090115	-3.066346	-114.823746	-1.427909	0.139072	-0.447968	-123.739777	-132.830658	-33.965870
73	2038225336	13.755013	-4.628896	-115.973457	-2.102514	0.183805	-1.151797	-84.875397	-106.469765	-43.708508
74	2038242003	13.442991	-5.860823	-116.973495	-1.045495	-0.384055	-1.138433	-24.160416	-84.378464	-41.115459
75	2038258670	13.474109	-6.428874	-117.326645	-0.329166	-2.221661	-2.278775	-0.296840	-36.489727	-12.992266
76	2038275337	13.563602	-6.269740	-116.916519	-0.020382	-2.491679	-1.768250	8.114349	16.747913	21.069571
77	2038292004	13.820295	-5.523826	-116.116318	-0.582724	-2.521838	-1.008534	20.255669	56.721428	35.287678
78	2038308671	14.311157	-4.144372	-115.303894	-1.490613	-2.755656	-1.721539	33.446289	94.227669	26.421167
79	2038325338	14.946913	-2.084555	-114.498024	-1.565672	-1.826963	-1.690647	40.708904	134.165604	14.843772
80	2038342005	17.017260	-0.105234	-113.851738	-3.386759	0.697308	1.933520	124.985115	127.389862	3.821030
81	2038358672	18.458996	0.782134	-113.211708	1.202908	1.018557	4.308925	86.668869	64.933472	19.552748
82	2038375339	19.518034	1.592324	-112.770302	-1.016764	-0.747063	0.210040	63.315369	56.898071	8.441645
83	2038392006	20.345415	2.369014	-112.207054	0.494667	-0.166643	0.048350	48.865051	57.674755	15.050112
84	2038408673	20.811119	2.933221	-111.725960	0.497808	0.502364	0.250002	26.949514	44.119522	14.294036
85	2038425340	21.131247	3.238338	-111.382362	0.313435	0.717388	-0.338459	18.410954	26.641989	11.893236
86	2038442007	21.307281	3.205274	-111.163078	0.582516	0.867111	-0.615458	10.124088	4.976443	12.238776
87	2038458674	21.009741	2.589489	-111.065903	0.907767	1.296623	-0.450946	-17.879171	-30.411688	18.084745
88	2038475341	20.086515	1.414596	-111.169815	1.017057	0.938575	-0.537439	-54.956188	-66.419220	18.281813
89	2038492008	18.883266	0.239665	-111.339378	1.706435	0.117459	0.148746	-71.902718	-68.175934	13.436184
90	2038508675	17.442591	-0.982205	-111.602386	2.009458	-0.553489	2.055720	-86.547531	-72.947128	7.525551
91	2038525342	15.756465	-2.238420	-112.356438	-0.749501	0.122125	1.608600	-102.641075	-83.597832	-22.252254
92	2038542009	14.481676	-3.457869	-113.474174	-2.778375	1.075884	0.291986	-80.003151	-86.686394	-46.499355
93	2038558676	13.893970	-4.480804	-114.719040	-2.420802	0.251248	-0.201091	-40.361950	-76.221359	-57.593891
94	2038575343	13.683908	-5.207845	-116.038658	-0.962996	-0.451014	-1.232134	-19.057764	-59.588177	-66.679932
95	2038592010	13.885131	-5.283196	-117.019081	-0.237451	-1.456374	-1.604533	6.951789	-16.716232	-56.286678
96	2038608677	14.579375	-4.614594	-117.256973	0.332205	-1.724082	-1.076701	40.624096	37.117027	-24.148907
97	2038625344	15.340769	-3.629142	-116.829132	1.524265	-1.571502	-0.076545	47.638390	65.548157	8.942801
98	2038642011	15.771607	-2.455980	-116.036827	1.020059	-1.371584	-0.644317	28.326317	82.388954	26.310101
99	2038658678	15.979016	-1.220100	-115.031563	2.116730	-0.828907	-0.362921	14.231059	89.698593	37.142422
100	2038675345	16.842831	-1.186690	-113.824738	-3.177171	1.942351	6.365700	53.041721	24.230036	68.321854
101	2038692012	17.287455	-1.382524	-112.723381	1.954595	-2.021468	0.467973	28.175280	9.931400	66.046249
102	2038708679	17.426702	-1.495069	-111.632164	-1.760357	-0.991975	-0.246754	9.835334	14.929433	63.927326
103	2038725346	17.345190	-1.391552	-110.720650	-0.798038	-0.240122	-0.037098	-3.549318	24.197874	49.711292
104	2038742013	17.100773	-1.178051	-110.153015	-1.123045	0.466154	0.314710	-13.872324	24.226179	28.000195
105	2038758680	16.956924	-0.950757	-109.823219	-0.597749	0.682180	-0.098304	-8.131078	20.758741	14.352528
106	2038775347	16.850084	-0.899077	-109.606400	0.402377	0.917078	-0.755828	-6.003147	8.716681	11.316704
107	2038792014	16.521080	-1.272999	-109.452988	0.808492	1.202991	-1.209627	-19.385197	-17.076372	14.721285
108	2038808681	16.011818	-1.946458	-109.353004	-0.002677	1.093888	-2.202996	-30.244030	-35.474510	16.520674
109	2038825348	16.096512	-2.526901	-109.473923	-0.826687	1.046510	-2.960608	4.966713	-33.863735	2.358049
110	2038842015	17.028505	-2.988592	-109.969063	-0.852460	0.708578	-2.972477	54.699142	-33.653671	-21.464699
111	2038858682	17.768023	-3.310139	-110.609962	1.761885	-1.482719	0.587846	42.559177	-28.395275	-31.195059
112	2038875349	17.304939	-2.985230	-111.575775	-0.928859	-3.591832	4.470111	-30.751106	3.214144	-59.766506
113	2038892016	17.747215	-2.238678	-113.024429	-5.504607	1.837655	1.232557	22.619181	18.226393	-97.153717
114	2038908683	19.162918	-1.540329	-114.887512	-1.719546	1.025052	-0.019341	81.683411	6.045271	-120.142288
115	2038925350	20.172661	-0.827025	-116.810089	1.306911	-0.350420	-1.403012	58.750351	3.430361	-123.067719
116	2038942017	20.793066	0.047249	-117.906799	2.617378	-0.519809	-0.723118	37.182117	27.819946	-80.684044
117	2038958684	21.090578	0.720322	-117.910431	4.018044	-0.833256	1.401797	18.051291	39.478123	-14.806080
118	2038975351	20.889103	1.091873	-117.193634	3.967460	-0.903287	1.711535	-12.828362	37.364269	30.437937
119	2038992018	20.444748	1.522963	-115.670143	1.220512	-0.393960	-0.040658	-28.432398	48.056019	49.539204
120	2039008685	19.790327	1.683032	-114.279861	1.321495	0.892350	3.597392	-41.860340	37.408722	69.550568
121	2039025352	19.765085	0.766105	-112.522285	-0.983158	0.928379	1.927153	-3.460654	-26.284525	85.049278
122	2039042019	19.091555	-0.347685	-110.709465	1.483791	-0.987644	0.958499	-41.064095	-31.215170	108.001656
123	2039058686	18.225571	-1.590971	-109.357864	-1.236230	-0.124175	-0.265251	-51.007545	-43.168056	100.678619
124	2039075353	17.150236	-2.607390	-108.338959	-1.839368	-0.225761	-0.710852	-62.591415	-37.927982	76.808441
125	2039092020	16.138594	-3.225724	-107.691025	-2.262004	-0.246348	-0.909135	-59.064056	-23.747797	44.660671
126	2039108687	15.519763	-3.513870	-107.331207	-1.620092	0.237461	-0.767790	-35.970291	-9.490494	24.020700
127	2039125354	15.261022	-3.803188	-107.170944	-0.846977	0.953979	-0.993022	-14.693370	-11.988843	15.785402
128	2039142021	15.301675	-4.249741	-107.013794	-0.870596	1.020040	-1.698246	2.986198	-22.824093	12.231443
129	2039158688	15.979192	-4.483113	-107.149910	-1.661270	0.703084	-3.208896	40.320324	-13.946268	-3.409046
130	2039175355	17.799955	-4.270430	-107.583656	-1.967229	0.695663	-3.354289	107.437851	5.542109	-30.735851
131	2039192022	19.948336	-3.943884	-108.066422	1.900127	-0.368090	-0.006759	127.337883	10.856283	-33.328449
132	2039208689	20.766214	-3.469576	-108.337242	1.867227	-2.324146	4.400271	48.316414	22.327766	-25.782005
133	2039225356	21.866018	-2.551707	-109.054153	-3.980691	-0.706147	1.254886	63.871311	37.289951	-60.203167
134	2039242023	24.239796	-1.511022	-110.251343	-3.426925	0.515715	0.374145	140.216461	30.902555	-91.129723
135	2039258690	26.515574	-0.608285	-111.908752	-0.428447	0.263948	-1.238215	135.239609	7.889856	-113.767075
136	2039275357	27.795429	0.287174	-113.359756	2.364740	-0.173261	-1.702155	77.086891	9.655201	-102.665253
137	2039292024	28.119144	1.026077	-114.307968	3.719472	-0.328626	0.443203	20.442402	14.032705	-71.699127
138	2039308691	27.362442	1.585592	-114.461792	5.134947	-0.841202	0.819779	-45.071873	26.892229	-24.412357
139	2039325358	25.770964	2.068625	-113.825012	4.993510	-0.602752	0.692548	-96.920914	44.393780	20.613451
140	2039342025	23.822638	2.347513	-113.007614	0.814062	0.166950	1.176322	-119.312508	37.057594	36.942024
141	2039358692	21.736944	2.011618	-112.013588	0.629589	2.018656	4.304994	-127.964767	5.788992	62.260971
142	2039375359	20.620205	0.866729	-111.157181	-2.631637	0.443524	0.872925	-68.519112	-48.618980	61.197586
143	2039392026	19.353773	-0.283006	-109.995644	0.432804	-0.215422	0.272600	-76.619919	-43.787930	77.681618
144	2039408693	17.805845	-1.498948	-108.719978	0.340299	0.252406	0.169646	-92.213402	-47.079483	84.886810
145	2039425360	16.131521	-2.520917	-107.795792	-1.188223	0.225149	-0.405492	-98.887505	-41.257629	70.581779
146	2039442027	14.765129	-3.205148	-107.150291	-1.683071	0.059039	-0.560655	-80.376701	-28.246874	47.173988
147	2039458694	13.891079	-3.639842	-106.751762	-1.375429	0.204314	-0.605586	-51.128586	-17.830738	30.397051
148	2039475361	13.402047	-4.084449	-106.469452	-0.988204	0.687091	-1.074285	-28.379093	-20.996201	21.125013
149	2039492028	13.423315	-4.422291	-106.371574	-1.709690	0.693651	-2.167106	1.812518	-16.756918	11.690518
150	2039508695	14.346541	-4.402075	-106.393463	-1.790260	0.672384	-3.019664	55.379585	2.034176	-1.984122
151	2039525362	16.429543	-3.983402	-106.602524	-1.620713	0.449136	-2.843575	124.245811	21.975878	-19.435331
152	2039542029	18.347393	-3.486919	-106.688225	1.642693	-1.006533	2.164517	115.018867	27.921808	-14.608921
153	2039558696	19.421772	-3.029266	-107.070099	-0.145549	-0.761068	4.488001	63.841232	22.597858	-22.639217
154	2039575363	21.300331	-2.561765	-107.623619	-3.652837	0.490031	1.634338	111.090408	14.694459	-44.771488
155	2039592030	24.549120	-2.230159	-108.731644	-2.758411	0.174882	0.198450	192.521194	-6.384961	-69.624046
156	2039608697	27.598787	-2.046371	-110.318321	-0.079434	0.445254	-1.249583	179.956650	-30.581179	-90.748657
157	2039625364	29.668678	-2.009358	-111.941162	2.144295	0.156460	-1.120070	121.267746	-43.435394	-87.054916
158	2039642031	30.436556	-1.956754	-113.251640	3.965371	-0.796712	-0.308152	43.738598	-35.402111	-70.133156
159	2039658698	29.856199	-1.797236	-113.796059	5.255952	-1.298227	-0.176666	-35.761787	-6.937862	-33.546936
160	2039675365	28.375866	-1.515319	-113.373260	4.736181	-0.809452	-0.417506	-88.290131	28.258926	13.457246
161	2039692032	25.894600	-1.251834	-112.236954	4.723361	-0.366421	0.004453	-147.711899	46.250362	53.029236
162	2039708699	22.548676	-1.278348	-110.899284	3.618966	0.228576	0.772431	-199.730515	32.505554	73.470245
163	2039725366	20.637129	-2.364459	-109.927498	-6.772441	3.082490	6.694304	-113.785988	-38.178795	77.852318
164	2039742033	18.745392	-3.569576	-109.391594	0.839941	-0.660061	-0.933501	-112.457977	-57.227913	51.779324
165	2039758700	16.673052	-4.168025	-108.463661	-1.543565	-0.930070	-1.662902	-121.126411	-16.360003	63.508617
166	2039775367	15.037360	-4.380681	-107.720383	-2.302678	0.532628	-0.312874	-95.279686	0.926518	45.982311
167	2039792034	13.753270	-4.353561	-107.256454	-1.460205	0.505189	0.123140	-75.247673	9.510281	26.100794
168	2039808701	12.674513	-4.328918	-106.640602	-0.186922	0.594065	-0.021778	-63.140182	7.849720	22.193089
169	2039825368	11.774682	-4.496303	-106.209114	0.518596	0.871633	-0.993264	-52.191631	-3.326580	27.108656
170	2039842035	11.222018	-4.625725	-105.533768	-0.451702	0.563098	-2.222664	-31.102083	-1.042226	28.860603
171	2039858702	11.570364	-4.325391	-104.986740	-2.350381	0.581759	-2.508792	22.380484	22.713720	16.623568
172	2039875369	13.115160	-3.761342	-104.977547	-3.387237	0.780794	-2.097865	92.693611	34.105278	-6.959723
173	2039892036	15.783400	-3.144497	-105.042343	-2.669698	0.611369	-0.757347	159.311005	32.733051	-25.190754
174	2039908703	18.239359	-2.733833	-105.042130	0.786414	-0.808901	3.910306	147.139877	21.257847	-18.078875
175	2039925370	19.872484	-2.648875	-105.411804	0.808697	-0.280004	5.259896	97.343292	-0.501860	-20.162453
176	2039942037	22.344297	-2.613150	-106.273140	-3.209223	0.095149	0.740373	146.210953	-15.063867	-47.809147
177	2039958704	25.965637	-2.612825	-107.732002	-1.483609	0.647322	-0.456411	213.665955	-34.691059	-80.026016
178	2039975371	29.428728	-2.778437	-109.569534	1.172513	0.789881	-0.679951	203.041885	-59.015221	-93.352264
179	2039992038	31.686758	-3.277125	-111.601021	3.583739	0.580082	-0.287916	129.427750	-86.704330	-90.013908
180	2040008705	32.092937	-3.907728	-113.335030	5.581007	-0.800267	-0.340980	18.057890	-86.120155	-68.552010
181	2040025372	30.855412	-4.222740	-113.981056	5.394505	-2.483266	-1.201674	-77.107895	-35.504719	-23.426899
182	2040042039	28.421667	-4.168745	-113.347527	5.063722	-2.101144	-1.386178	-143.691635	22.388981	31.045607
183	2040058706	24.872786	-3.932443	-111.615524	5.295365	-0.713858	-1.342080	-206.334641	60.012917	86.013397
184	2040075373	20.272964	-3.855846	-109.531616	1.501331	1.675768	3.780696	-268.516144	52.946880	113.196548
185	2040092040	18.082708	-4.526356	-108.765144	-10.329354	1.373302	1.684612	-129.143982	-22.213795	56.328033
186	2040108707	15.916670	-4.270468	-107.901871	0.773145	-1.243803	-0.029204	-126.491776	30.585987	44.586384
187	2040125374	13.801298	-3.681164	-107.135887	-2.645223	0.749661	0.679298	-124.689407	45.292480	29.246964
188	2040142041	11.986849	-3.069072	-106.511971	0.419540	0.559572	0.731240	-107.078804	44.944790	27.644848
189	2040158708	10.307918	-2.575337	-105.831726	0.087460	1.011721	-0.314656	-99.134995	37.793755	34.030190
190	2040175375	8.964996	-2.231102	-105.228806	-0.456774	1.024909	-1.331424	-79.459343	27.192316	31.875694
191	2040192042	8.114215	-1.915006	-104.736542	-1.342377	0.898161	-2.163687	-50.340340	23.869041	26.065769
192	2040208709	8.106296	-1.495137	-104.429749	-2.732122	1.105462	-2.705399	-0.204979	28.237030	14.352646
193	2040225376	9.310924	-1.021112	-104.296631	-3.806456	1.416890	-2.147523	72.335701	30.001938	3.278183
194	2040242043	12.222215	-0.671189	-104.228004	-4.157094	1.571777	-1.245117	174.733047	20.365612	-9.054260
195	2040258710	16.311258	-0.709857	-104.348358	-1.912854	1.502763	-0.712790	245.503098	-5.899428	-16.553448
196	2040275377	20.014637	-1.547333	-104.421661	1.271816	0.131074	4.458585	222.479553	-50.202682	6.155239
197	2040292044	21.472210	-2.722659	-105.101639	5.433445	-1.540972	8.857658	86.591187	-77.010544	-5.978813
198	2040308711	23.457935	-3.547371	-105.988708	-2.657508	-0.763936	0.299108	116.306007	-65.452309	-30.461081
199	2040325378	26.566288	-4.375844	-107.287941	-1.075756	0.419900	-0.121600	181.308350	-77.275963	-49.766178
200	2040342045	29.716873	-5.386618	-108.918335	1.794755	0.797713	-1.198238	180.958847	-98.793427	-57.657562
201	2040358712	31.420033	-6.652757	-110.697403	4.441547	0.617795	-1.254010	91.170937	-118.779015	-53.040718
202	2040375379	31.130718	-7.674792	-112.021187	5.810815	-1.659191	-1.862978	-27.281017	-92.783989	-35.721512
203	2040392046	29.008810	-8.008577	-112.221222	6.032895	-3.233104	-2.703077	-129.283417	-22.756842	-0.410814
204	2040408713	25.769907	-7.527214	-111.185417	3.818938	-2.507313	-2.489348	-186.616501	54.567726	41.242493
205	2040425380	22.120148	-6.490154	-109.406807	2.625887	-1.093060	-1.945323	-206.863113	100.522110	71.390518
206	2040442047	18.218296	-4.870568	-107.424324	1.158246	0.811477	0.191335	-223.368347	132.721619	77.420692
207	2040458714	16.673153	-4.091074	-106.300346	-11.748003	3.957490	6.005774	-88.548248	65.414314	49.910858
208	2040475381	15.769297	-2.896894	-106.311317	-1.826833	-0.856477	-1.156526	-54.586788	69.905159	-18.525267
209	2040492048	14.607833	-1.251661	-106.087837	-1.198000	0.357385	0.076609	-69.575890	99.429848	-13.262236
210	2040508715	13.810145	-0.028629	-105.758713	-0.009474	1.249956	0.947057	-47.949760	76.646004	0.830778
211	2040525382	12.859247	0.774479	-105.464867	0.500831	1.147426	0.513123	-57.430302	50.889549	2.927995
212	2040542049	12.006248	1.212892	-105.255310	-0.351244	1.075945	-0.386940	-51.631851	28.248789	3.201723
213	2040558716	11.828505	1.558379	-105.114372	-1.214713	0.834401	-1.274984	-11.002789	21.517548	-1.071663
214	2040575383	12.360536	1.845932	-104.953827	-0.997645	0.777277	-0.682753	31.611898	18.266941	0.402064
215	2040592050	13.509892	1.771565	-104.750320	-1.180495	1.111900	0.136072	68.575432	-2.057055	8.727630
216	2040608717	15.218623	1.284739	-104.570068	-1.092342	0.887016	0.463175	102.223137	-25.689631	15.530568
217	2040625384	16.914734	0.291089	-104.631538	0.198482	1.115952	3.177100	101.779541	-57.519939	14.089841
218	2040642051	18.419903	-1.150517	-104.766258	0.869544	0.637722	3.343635	90.251930	-83.177147	22.555683
219	2040658718	19.971014	-2.546203	-105.086250	-0.104162	-0.193574	1.084808	92.537163	-83.482246	13.799408
220	2040675385	21.676790	-3.770657	-105.743286	-0.640003	-0.520396	0.298571	100.421387	-80.300331	-5.539658
221	2040692052	23.624626	-4.884870	-106.749687	0.138298	-0.273816	-0.732867	112.673866	-82.473862	-25.144003
222	2040708719	25.104958	-5.968330	-107.849243	2.364907	0.170158	-1.160294	82.562653	-85.902412	-33.189178
223	2040725386	25.409824	-7.014719	-108.779739	4.177156	-0.299862	-1.274224	11.865193	-80.061577	-23.523159
224	2040742053	24.357754	-7.644330	-109.194717	4.686067	-1.578330	-2.303020	-66.605591	-44.309113	-6.618421
225	2040758720	22.078180	-7.380796	-108.825043	4.327275	-2.606244	-3.903140	-134.415039	23.566303	13.881690
226	2040775387	18.982553	-6.169274	-107.811218	2.599663	-1.864319	-3.193989	-179.327042	89.691963	30.969673
227	2040792054	16.499493	-4.449578	-106.857895	-1.308628	0.702396	1.945670	-144.600357	116.117096	22.677444
228	2040808721	15.298418	-3.171728	-106.370300	-6.901031	2.848387	3.996484	-70.977409	82.167313	6.783095
229	2040825388	14.658715	-1.959430	-106.540428	-2.038103	0.017643	0.116793	-39.289661	68.312012	-27.874886
230	2040842055	13.937819	-0.583025	-106.340820	-0.613798	0.333059	0.043317	-43.386059	83.353065	-9.315362
231	2040858722	13.333456	0.523207	-105.985909	-0.287751	1.059031	0.685477	-36.605598	69.662819	3.571429
232	2040875389	12.762830	1.298781	-105.664223	0.270424	1.047162	0.473818	-34.861778	49.898956	7.238597
233	2040892056	12.365540	1.782474	-105.352592	0.148966	0.950410	0.132023	-24.638983	32.501907	10.601579
234	2040908723	12.304612	1.994603	-105.066513	-0.120021	1.037929	-0.191932	-4.473188	15.973953	11.798948
235	2040925390	12.698154	1.841841	-104.757843	-0.572060	0.759615	-0.048019	22.750002	-5.063606	18.035227
236	2040942057	13.561552	1.346599	-104.468742	-1.343289	0.925416	-0.176513	51.087955	-25.067680	22.027702
237	2040958724	14.858095	0.516154	-104.303658	-1.047818	0.993785	0.605526	77.415466	-45.598396	21.770512
238	2040975391	16.312296	-0.661042	-104.243393	-0.169250	1.129894	2.321362	87.090546	-66.353653	24.056816
239	2040992058	17.861786	-1.995993	-104.328712	0.190363	0.370998	2.531899	92.754105	-77.182953	20.780622
240	2041008725	19.351505	-3.240811	-104.627602	0.565762	-0.160132	0.985806	88.566887	-75.175011	10.147180
241	2041025392	20.881924	-4.337303	-105.142509	0.106751	-0.214291	-0.233576	89.854568	-70.850830	-2.775239
242	2041042059	22.457779	-5.286138	-105.870102	0.344519	-0.208434	-0.917025	91.058540	-67.182480	-15.532679
243	2041058726	23.849895	-6.130829	-106.700478	1.134048	-0.073328	-1.172358	78.396530	-65.860435	-25.741325
244	2041075393	24.499708	-6.950124	-107.563843	3.082663	-0.019942	-1.044689	32.875191	-65.687202	-26.891260
245	2041092060	23.893013	-7.389428	-108.096077	4.056070	-1.341191	-2.253060	-40.720528	-36.818192	-18.139103
246	2041108727	22.064619	-7.108994	-108.045326	3.851410	-1.907777	-3.194739	-109.835052	16.892113	-3.824041
247	2041125394	19.516853	-5.894046	-107.546257	2.758564	-1.454620	-3.067895	-150.169662	78.969658	1.889429
248	2041142061	16.847569	-4.319950	-106.822495	0.742258	-0.374385	0.363251	-157.113190	103.518982	11.557996
249	2041158728	15.383741	-2.919895	-106.509941	-6.960523	2.578143	4.185415	-87.336807	87.035942	-2.500113
250	2041175395	14.624601	-1.612324	-106.666237	-2.217623	0.405832	1.170455	-46.420860	73.903648	-28.424038
251	2041192062	13.886979	-0.268857	-106.565628	-0.866472	0.346246	0.575724	-44.593811	79.916634	-14.033725
252	2041208729	13.116665	0.764847	-106.350189	0.020486	0.940632	0.745706	-46.671478	63.612770	-2.022001
253	2041225396	12.322374	1.449077	-106.113243	0.404239	0.990648	0.405853	-48.282509	43.126244	3.371520
254	2041242063	11.775687	1.860723	-105.849815	0.365467	0.955679	-0.025080	-33.599194	27.364614	8.774017
255	2041258730	11.702376	2.058596	-105.581528	-0.193724	0.775523	-0.274852	-5.271741	14.699819	11.427127
256	2041275397	12.070523	1.815215	-105.279602	-0.460604	0.978535	0.234879	21.172544	-10.799410	18.745491
257	2041292064	12.767508	1.088477	-104.998306	-1.369087	0.973327	-0.462346	41.108128	-39.287354	23.658180
258	2041308731	14.102566	0.039696	-104.785767	-1.475133	1.054158	-0.381613	79.702904	-58.327194	26.099424
259	2041325398	15.753039	-1.221072	-104.677238	-0.616716	1.119390	1.783514	98.874557	-71.348167	25.590380
260	2041342065	17.191771	-2.541815	-104.751183	1.065392	0.402659	3.493992	86.039780	-76.680801	19.840651
261	2041358732	18.661013	-3.735391	-104.951454	0.268017	-0.117862	1.251787	87.381317	-71.096619	12.674974
262	2041375399	20.365995	-4.744101	-105.374809	-0.208556	-0.124014	-0.371024	100.362251	-64.589149	-1.306019
263	2041392066	22.272831	-5.580676	-105.997856	-0.070298	-0.269574	-0.984192	110.833138	-60.202797	-16.462568
264	2041408733	24.060770	-6.307564	-106.880028	0.797284	-0.111272	-1.154613	101.587524	-60.699474	-31.287218
265	2041425400	25.023254	-6.983490	-107.859612	2.862079	-0.170821	-1.401335	50.720478	-61.016075	-36.278824
266	2041442067	24.649517	-7.072574	-108.460205	3.942020	-1.865039	-2.866782	-27.158546	-19.761211	-30.204876
267	2041458734	23.046658	-6.299130	-108.479622	3.775934	-2.043425	-3.182342	-96.798889	42.118805	-19.818491
268	2041475401	20.535545	-4.691395	-108.010742	3.607217	-1.129541	-2.474717	-148.621780	100.145500	-9.829041
269	2041492068	17.723825	-3.200225	-107.326912	0.968923	0.628526	2.170752	-166.679184	98.126183	9.310609
270	2041508735	15.741349	-2.162160	-106.849373	-4.999877	3.254313	4.416148	-118.338196	68.830009	12.072754
271	2041525402	14.819356	-1.200187	-107.023529	-3.634624	-0.124931	0.180130	-56.211784	53.275986	-24.363585
272	2041542069	14.014882	0.050185	-106.922379	-0.618576	0.383972	0.294895	-48.673248	74.333672	-12.757842
273	2041558736	13.262454	1.010669	-106.661461	0.070555	0.806671	0.680189	-45.728802	59.816242	1.504655
274	2041575403	12.507085	1.653257	-106.366463	0.303153	0.883251	0.336301	-46.151306	41.527847	8.094244
275	2041592070	11.968529	2.049151	-106.065125	0.120577	0.836878	-0.136014	-33.275360	26.823318	11.166348
276	2041608737	11.826759	2.272528	-105.825943	-0.284273	0.632455	-0.366035	-9.410491	15.815756	9.724318
277	2041625404	12.192331	2.188225	-105.565735	-0.460878	0.729113	-0.006636	20.978851	-1.958992	14.827001
278	2041642071	13.023967	1.705582	-105.302589	-1.268463	0.926647	-0.421992	49.025646	-25.074738	20.358828
279	2041658738	14.511005	1.015603	-105.107956	-1.614676	0.878367	-0.700754	88.624969	-37.549335	20.570446
280	2041675405	16.348413	0.133458	-105.065872	-0.942155	1.153066	1.407127	109.944046	-50.289894	16.632023
281	2041692072	17.868629	-1.055229	-105.191185	1.249655	0.707860	3.600322	90.923714	-69.878906	15.397905
282	2041708739	19.351191	-2.179091	-105.369545	0.388736	-0.347210	1.177806	88.433083	-66.614967	13.544236
283	2041725406	20.931389	-3.024051	-105.719810	-0.070957	-0.233461	-0.267529	93.674927	-53.950153	0.147721
284	2041742073	22.652340	-3.694495	-106.268021	-0.040160	-0.110824	-0.677864	101.192215	-48.532322	-13.066152
285	2041758740	24.283930	-4.294934	-107.019821	0.562278	0.019052	-1.051473	94.493744	-50.930889	-26.910154
286	2041775407	25.221439	-4.833070	-107.874496	2.609221	0.003985	-1.473690	51.903332	-50.681198	-32.870754
287	2041792074	24.929111	-4.859992	-108.370079	4.106547	-1.375663	-2.437567	-20.398724	-13.990462	-26.097204
288	2041808741	23.467007	-4.294578	-108.336304	3.904516	-1.117705	-1.782712	-88.062218	31.811012	-12.012271
289	2041825408	21.056082	-3.416361	-107.957344	3.487455	-0.411094	-1.398026	-143.767685	57.400806	1.073705
290	2041842075	18.228600	-2.361667	-107.509911	1.094119	-0.063546	0.148578	-169.057892	68.631447	3.994737
291	2041858742	16.166340	-1.640542	-107.166702	-4.376684	2.429368	3.904478	-123.752563	48.251770	9.523224
292	2041875409	15.065323	-0.955421	-107.373718	-3.654843	0.231524	0.581676	-66.946152	36.677544	-21.409876
293	2041892076	14.335139	0.085874	-107.338226	-0.869712	0.003624	-0.079388	-44.285069	60.992538	-13.783376
294	2041908743	13.786865	0.987238	-107.097603	-0.195543	0.784462	0.470293	-33.479012	55.830990	0.181424
295	2041925410	13.242248	1.600919	-106.845383	0.257086	0.773566	0.329309	-33.452927	39.254864	5.697695
296	2041942077	12.873898	1.995806	-106.589752	0.041481	0.816912	-0.068197	-22.990835	26.315411	8.615172
297	2041958744	12.889859	2.227762	-106.369965	-0.181758	0.775338	-0.289990	0.080315	16.232534	8.660630
298	2041975411	13.303740	2.154568	-106.146820	-0.360986	0.877365	-0.039168	23.944984	-1.543041	12.921698
299	2041992078	14.105553	1.735108	-105.967796	-1.078985	0.808099	-0.155477	47.374264	-22.179474	15.509568
300	2042008745	15.233312	1.040006	-105.799248	-0.721708	0.803194	0.185310	67.051033	-37.838245	20.384315
301	2042025412	16.515480	0.233190	-105.758904	-0.454040	0.884194	1.486651	76.560944	-45.895523	15.846211
302	2042042079	17.969778	-0.712399	-105.774597	0.135149	0.651194	2.419869	86.933525	-54.246677	16.908142
303	2042058746	19.476938	-1.705080	-105.880951	0.039346	0.228561	1.013759	90.004242	-57.958164	14.850961
304	2042075413	20.998592	-2.542984	-106.130951	0.061493	0.017311	-0.363482	90.496666	-51.649712	5.516874
305	2042092080	22.417261	-3.207352	-106.545311	0.425768	0.028866	-0.766808	83.664398	-45.406277	-6.045124
306	2042108747	23.630102	-3.792177	-107.108719	0.693585	-0.083931	-0.814746	70.521408	-44.591198	-14.992772
307	2042125414	24.361094	-4.352759	-107.734398	1.701210	-0.029699	-0.644243	40.874687	-46.003777	-20.431616
308	2042142081	24.364460	-4.778829	-108.286667	2.716201	-0.396133	-1.162786	-2.799037	-36.967457	-19.437981
309	2042158748	23.572258	-4.703386	-108.523567	3.174491	-1.280465	-1.984578	-49.151642	-1.677353	-14.669117
310	2042175415	21.885611	-4.335110	-108.357956	3.488915	-0.572010	-0.839212	-100.968880	24.161011	0.699926
311	2042192082	19.437643	-3.817741	-108.015007	2.650178	0.012497	-1.170363	-146.078934	36.230457	8.343831
312	2042208749	17.214874	-3.177696	-107.637909	-1.873316	0.405187	1.432577	-132.618179	44.209358	11.649854
313	2042225416	15.698130	-2.470052	-107.653923	-3.311585	0.885435	1.194777	-91.682022	40.769115	-11.560554
314	2042242083	14.913526	-1.722328	-107.628159	-2.564772	0.633041	0.854421	-47.581242	43.665344	-10.123955
315	2042258750	14.443936	-0.997764	-107.464172	-0.782064	0.549397	0.119710	-28.428688	44.320019	-2.123506
316	2042275417	14.071958	-0.442110	-107.202255	-0.102697	0.734869	0.159930	-22.572403	35.928097	6.277515
317	2042292084	13.877095	-0.110533	-106.940422	0.121812	0.905077	0.115161	-12.055520	22.918350	10.028340
318	2042308751	13.928933	-0.011107	-106.688469	0.080499	0.856773	0.180340	2.697052	9.126433	12.441757
319	2042325418	14.265196	-0.155607	-106.455544	-0.056005	0.734635	0.086439	19.771965	-5.341296	14.792460
320	2042342085	14.987393	-0.377880	-106.278793	-0.901832	0.512350	-0.046497	42.959652	-10.542304	12.915884
321	2042358752	16.048357	-0.642001	-106.132797	-0.549962	0.678281	0.657121	63.340157	-13.131869	12.401570
322	2042375419	17.404179	-1.014885	-106.008766	-0.674201	0.766664	1.384476	81.081818	-19.334553	13.846785
323	2042392086	19.001389	-1.529384	-106.015289	-0.505090	0.774244	1.410189	95.480370	-29.340096	10.034291
324	2042408753	20.725016	-2.169268	-106.176834	-0.141800	0.523517	0.576939	102.816025	-38.836796	5.917202
325	2042425420	22.310053	-2.808465	-106.495674	0.454028	0.203216	-0.444344	94.041618	-41.788052	-1.024367
326	2042442087	23.616659	-3.324118	-106.913307	0.776692	-0.229802	-0.944586	76.827438	-37.495792	-8.797794
327	2042458754	24.514563	-3.743896	-107.357597	1.397481	-0.252521	-0.648192	51.901066	-33.915028	-13.806863
328	2042475421	24.838938	-4.147678	-107.787354	2.277468	-0.123009	-0.406788	17.318256	-32.853371	-13.121252
329	2042492088	24.514059	-4.409968	-108.076996	2.684180	-0.408539	-1.091436	-21.217676	-21.636623	-9.020301
330	2042508755	23.512432	-4.362002	-108.128654	2.944121	-0.559093	-1.185422	-60.838539	1.265060	-3.837268
331	2042525422	21.719982	-4.200204	-107.924767	2.811820	0.041601	-0.302933	-107.222305	13.540948	7.676231
332	2042542089	19.464773	-4.011494	-107.644325	1.153936	0.068441	-0.234309	-134.773087	16.367054	11.862164
333	2042558756	17.298109	-3.575504	-107.500130	-1.212599	-0.011233	-0.091853	-130.123444	27.398275	0.044639
334	2042575423	15.887027	-2.931050	-107.538315	-3.295281	0.644568	0.984795	-85.394684	36.656845	-11.855282
335	2042592090	15.252995	-2.278553	-107.572342	-2.310378	0.831517	0.911086	-38.678322	37.152985	-12.014607
336	2042608757	14.898129	-1.667573	-107.462280	-0.557819	0.573190	0.057364	-21.564137	36.767860	-3.935250
337	2042625424	14.666719	-1.182068	-107.216469	-0.002737	0.662515	0.088577	-13.983967	31.712265	6.534936
338	2042642091	14.580710	-0.944239	-106.905388	0.099743	0.853951	0.279538	-5.273691	18.305696	14.207644
339	2042658758	14.723501	-0.925838	-106.607796	-0.306034	0.793430	0.010559	8.402186	5.390642	16.880796
340	2042675425	15.182592	-1.017154	-106.350128	-0.242712	0.622932	0.013835	27.364172	-1.560766	16.044176
341	2042692092	15.918469	-1.194466	-106.154778	-0.385581	0.657158	0.464224	43.946404	-7.335226	13.976156
342	2042708759	16.927956	-1.410613	-105.989830	-0.623557	0.583249	0.625086	60.377705	-9.700418	13.598347
343	2042725426	18.106459	-1.693156	-105.911133	-0.300006	0.571268	0.894202	70.458076	-14.442872	11.161793
344	2042742093	19.350258	-2.074444	-105.914192	-0.119172	0.544244	0.639160	74.253296	-21.542355	8.288210
345	2042758760	20.586416	-2.503418	-106.099442	0.075370	0.323353	0.111464	73.443527	-26.844164	2.025144
346	2042775427	21.692801	-2.922666	-106.367157	0.535205	-0.020758	-0.147427	65.309891	-28.766554	-4.116637
347	2042792094	22.584427	-3.317031	-106.730186	0.887887	-0.123012	-0.371367	52.021824	-29.436312	-9.063824
348	2042808761	23.057323	-3.700264	-107.098953	1.750982	-0.000410	-0.395916	26.629398	-29.871542	-11.210259
349	2042825428	22.947649	-4.045155	-107.409210	2.475285	-0.012021	-0.610308	-8.270622	-26.441378	-8.822167
350	2042842095	22.252344	-4.216809	-107.587242	2.537827	-0.173067	-0.839634	-42.977863	-13.750022	-5.687994
351	2042858762	20.906193	-4.275456	-107.579361	2.482074	-0.085069	-0.612663	-81.287903	-3.257589	1.916393
352	2042875429	19.174232	-4.251074	-107.485107	1.145372	0.026011	-0.106226	-104.108070	3.154536	5.023055
353	2042892096	17.431149	-4.222604	-107.453026	-0.467346	0.261789	0.598888	-105.084358	2.037807	1.420388
354	2042908763	16.083054	-4.112929	-107.544731	-1.661091	0.297929	0.273706	-81.852882	4.817895	-6.092023
355	2042925430	15.286542	-3.826367	-107.586014	-1.953289	0.452338	0.089207	-48.531246	15.735020	-6.829408
356	2042942097	14.891692	-3.484927	-107.563004	-1.163823	0.651246	0.214268	-24.182007	19.635015	-5.143317
357	2042958764	14.720771	-3.224534	-107.496986	-0.231780	0.788439	0.258675	-10.554673	15.644979	-1.208357
358	2042975431	14.683533	-3.112494	-107.351570	0.261642	0.670190	0.259518	-2.274447	8.183946	5.491115
359	2042992098	14.802707	-3.133485	-107.173744	-0.203187	0.611732	0.033619	7.220832	1.031251	9.693047
360	2043008765	15.170898	-3.205113	-107.006378	-0.393771	0.493047	-0.054414	22.148249	-2.003634	9.965902
361	2043025432	15.888769	-3.220273	-106.830078	-0.927485	0.479820	0.027998	43.189995	1.574468	9.868660
362	2043042099	16.914888	-3.207231	-106.654022	-0.619673	0.580996	0.276952	61.711758	3.359261	9.394312
363	2043058766	18.053350	-3.179285	-106.519333	-0.262461	0.396817	0.415538	68.360275	3.884493	7.458972
364	2043075433	19.278633	-3.164664	-106.473289	0.053544	0.373884	0.420528	73.330711	2.004354	3.844610
365	2043092100	20.479250	-3.202376	-106.487961	0.204615	0.226403	0.264835	71.607094	-2.497399	0.376520
366	2043108767	21.589561	-3.292642	-106.650124	0.478817	0.093232	0.072445	65.808655	-7.469405	-3.769966
367	2043125434	22.468019	-3.408509	-106.837708	0.937229	-0.001611	-0.213658	51.669327	-10.632155	-7.174394
368	2043142101	22.950888	-3.513406	-107.038345	1.616514	-0.010029	-0.381813	27.835941	-10.532475	-8.305624
369	2043158768	22.906361	-3.603744	-107.197372	2.265761	0.113852	-0.482330	-3.716276	-8.869182	-6.486764
370	2043175435	22.333780	-3.660838	-107.263374	2.178321	0.049284	-0.469747	-35.105957	-4.849236	-2.129475
371	2043192102	21.172558	-3.741777	-107.310234	2.157630	0.179884	-0.025460	-70.403198	-5.733901	-0.620171
372	2043208769	19.738935	-3.863281	-107.391800	0.822785	0.228532	0.336552	-86.934464	-8.730426	-1.833521
373	2043225436	18.279572	-4.022818	-107.537361	0.032354	0.325365	0.358448	-88.770172	-12.108658	-4.990263
374	2043242103	16.981680	-4.138650	-107.729904	-0.993100	0.232264	0.160882	-79.296745	-10.344846	-8.779606
375	2043258770	16.084450	-4.164219	-107.928871	-1.371969	0.408246	0.170524	-55.256046	-5.013614	-10.658369
376	2043275437	15.587113	-4.104729	-108.035477	-1.019822	0.508726	-0.040570	-30.853792	1.369138	-7.401109
377	2043292104	15.369390	-4.010239	-108.032310	-0.840464	0.651872	0.036095	-13.603299	5.037119	-2.188799
378	2043308771	15.415020	-3.981391	-107.946945	-0.351781	0.717710	0.155959	2.539583	2.397944	3.070342
379	2043325438	15.697578	-3.992097	-107.786514	-0.327168	0.452880	-0.089091	17.097107	1.403187	8.329921
380	2043342105	16.312006	-3.945189	-107.582550	-0.854207	0.368935	-0.089807	37.202702	5.539039	9.974361
381	2043358772	17.375570	-3.769829	-107.358467	-1.018536	0.331855	-0.047803	64.231873	13.421101	8.830851
382	2043375439	18.655594	-3.514944	-107.106895	-0.422815	0.367475	0.174909	77.335373	18.886623	9.356640
383	2043392106	20.049925	-3.226742	-106.866974	-0.108269	0.400101	0.204540	84.115868	20.952267	8.144320
384	2043408773	21.409201	-2.977687	-106.707237	0.367416	0.459894	0.338574	81.717644	17.548828	4.775279
385	2043425440	22.649729	-2.833574	-106.625938	0.626714	0.436747	0.288585	74.260902	9.463868	0.952011
386	2043442107	23.710012	-2.808803	-106.638855	0.952327	0.240406	0.156734	63.186073	1.104416	-0.598027
387	2043458774	24.467722	-2.811806	-106.685463	1.201574	-0.034763	-0.356194	44.892292	-1.579969	-2.492043
388	2043475441	24.774559	-2.771653	-106.764069	1.800226	-0.164425	-0.412231	17.730831	0.052205	-5.079991
389	2043492108	24.499811	-2.732924	-106.805336	2.151833	0.075234	-0.266421	-17.090809	0.899141	-3.023045
390	2043508775	23.756552	-2.802326	-106.837799	1.807629	0.393447	0.302602	-45.219986	-4.786536	0.119644
391	2043525442	22.593582	-3.034531	-106.920746	1.223957	0.431622	0.108375	-70.594231	-14.967299	1.111221
392	2043542109	21.218599	-3.354185	-107.104271	0.831136	0.343159	0.281138	-83.694786	-22.116625	-2.861603
393	2043558776	19.851793	-3.701926	-107.339310	0.244952	0.303705	0.323547	-83.467751	-24.703970	-5.679909
394	2043575443	18.647451	-4.011613	-107.641495	-0.582638	0.325648	0.261345	-74.066780	-23.733627	-10.760616
395	2043592110	17.764799	-4.260594	-107.968361	-0.950275	0.351602	0.044690	-54.945988	-20.573000	-13.859851
396	2043608777	17.168997	-4.420994	-108.244514	-0.889307	0.343580	-0.126507	-37.541576	-14.380736	-12.743998
397	2043625444	16.905685	-4.483966	-108.362457	-0.929685	0.431653	-0.090650	-16.862986	-5.918538	-5.521246
398	2043642111	16.954325	-4.499995	-108.338226	-0.881779	0.618525	0.016594	2.548188	-0.706155	1.869375
399	2043658778	17.230822	-4.500796	-108.256126	-0.489880	0.454671	-0.073351	16.507536	1.149441	4.780596
400	2043675445	17.730249	-4.416061	-108.038116	-0.670584	0.234528	-0.191796	30.471991	8.237236	10.093947
401	2043692112	18.681164	-4.119649	-107.768951	-1.233280	0.116036	-0.228745	57.810818	21.667330	9.759936
402	2043708779	19.940901	-3.715948	-107.464630	-0.555499	0.362356	0.015121	76.421753	28.720366	9.436782
403	2043725446	21.221375	-3.317631	-107.141121	0.197704	0.526510	0.211274	77.596390	28.839115	9.490306
404	2043742113	22.408945	-2.967299	-106.869362	0.847438	0.500038	0.267560	71.745453	25.442265	7.643557
405	2043758780	23.326147	-2.719232	-106.639938	1.254456	0.416124	0.288189	55.265648	18.542839	6.306069
406	2043775447	23.958900	-2.591542	-106.476303	1.111018	0.227298	0.127674	37.963219	10.620858	5.800483
407	2043792114	24.275585	-2.571740	-106.385475	1.187557	0.123862	0.004784	18.783424	3.175973	4.832617
408	2043808781	24.286455	-2.558750	-106.345566	1.044460	-0.131308	-0.228702	0.270656	1.494379	2.066580
409	2043825448	24.042904	-2.548873	-106.380356	1.289569	0.209548	0.188844	-15.214303	-0.516020	-1.954200
410	2043842115	23.487658	-2.676706	-106.465530	1.236837	0.509623	0.183033	-34.076408	-9.282876	-1.385640
411	2043858782	22.667082	-2.912756	-106.598900	1.068197	0.349672	-0.009140	-50.171654	-16.374483	-1.591768
412	2043875449	21.676847	-3.201613	-106.815407	0.857497	0.350680	0.212794	-60.668335	-21.183054	-5.306044
413	2043892116	20.608931	-3.542172	-107.112968	0.434605	0.321697	0.360868	-65.693199	-25.703699	-9.016855
414	2043908783	19.619890	-3.911244	-107.456329	-0.127214	0.341480	0.254692	-61.254662	-28.135975	-11.590244
415	2043925450	18.817738	-4.223782	-107.801064	-0.609766	0.228674	-0.018339	-50.150314	-24.714983	-13.050463
416	2043942117	18.287216	-4.420269	-108.076584	-0.881307	0.255757	-0.174701	-33.609272	-16.625076	-11.590949
417	2043958784	18.136967	-4.480461	-108.188187	-1.169122	0.377001	-0.151771	-10.016927	-5.572302	-4.492982
418	2043975451	18.295815	-4.462006	-108.157646	-0.949849	0.655576	-0.080853	9.128336	1.089366	0.632115
419	2043992118	18.602028	-4.393331	-108.069695	-0.458327	0.403386	-0.154006	18.318617	5.367948	3.926823
420	2044008785	19.060163	-4.248232	-107.847290	-0.291985	0.257700	-0.153705	28.041111	12.327637	10.012393
421	2044025452	19.755451	-3.968497	-107.530182	-0.634888	0.139991	-0.180232	42.628922	21.907749	12.474037
422	2044042119	20.651409	-3.597015	-107.184586	-0.223672	0.325228	0.013688	54.676888	27.800064	11.752311
423	2044058786	21.555431	-3.223046	-106.809540	0.416029	0.372993	0.163180	55.119011	28.622950	12.555838
424	2044075453	22.263168	-2.917598	-106.434998	0.999468	0.399945	0.231714	43.220894	25.209126	14.253675
425	2044092120	22.603245	-2.758935	-106.160324	1.181609	0.423574	0.310795	20.873928	16.524210	15.766278
426	2044108787	22.727995	-2.697164	-105.875191	0.496283	0.292099	-0.014132	7.797880	9.640255	14.163567
427	2044125454	22.756098	-2.683543	-105.717415	0.542874	0.209163	0.192960	1.645918	4.350197	8.969590
428	2044142121	22.650400	-2.724750	-105.668922	0.857560	0.122280	0.156883	-6.701839	-1.309072	3.987565
429	2044158788	22.384478	-2.808249	-105.713463	1.126112	0.298564	0.140792	-16.597095	-5.847219	-0.304151
430	2044175455	21.972954	-2.957374	-105.844048	1.178085	0.311649	0.030697	-25.612442	-11.430929	-3.598275
431	2044192122	21.324600	-3.179985	-106.066147	1.027794	0.300251	0.139190	-40.170300	-17.670721	-7.544836
432	2044208789	20.540407	-3.462493	-106.406815	0.669842	0.293186	0.219007	-48.791840	-23.352262	-12.797858
433	2044225456	19.748560	-3.790058	-106.827705	0.288163	0.349313	0.361710	-49.658772	-27.295153	-16.491095
434	2044242123	19.063335	-4.108304	-107.251160	-0.182215	0.310207	0.128088	-43.414402	-26.645916	-17.286314
435	2044258790	18.593742	-4.350834	-107.631355	-0.607861	0.246664	-0.131228	-30.427374	-21.517433	-17.112240
436	2044275457	18.409437	-4.477282	-107.919228	-0.718018	0.198641	-0.194425	-12.921913	-12.953545	-13.896927
437	2044292124	18.471607	-4.502760	-108.021492	-0.760932	0.418157	-0.059923	2.737173	-3.651347	-5.229257
438	2044308791	18.654606	-4.490109	-107.965561	-0.859996	0.654649	-0.060809	10.757115	1.576482	3.186791
439	2044325458	18.994873	-4.434737	-107.798622	-0.686337	0.493835	-0.200393	20.692774	5.955956	8.036299
440	2044342125	19.434801	-4.307866	-107.479179	-0.132513	0.256966	-0.121147	27.386974	13.180497	15.533662
441	2044358792	19.936649	-4.124798	-107.044655	-0.081921	0.313823	-0.064641	31.557714	18.805071	20.774036
442	2044375459	20.474829	-3.899753	-106.588188	0.271230	0.251995	-0.006454	33.730911	21.779118	20.876583
443	2044392126	20.820145	-3.691907	-106.093575	0.930041	0.167123	0.182811	22.174891	21.585155	22.686558
444	2044408793	20.867559	-3.559266	-105.712456	0.734928	0.435359	0.160947	3.960330	16.680500	22.237522
445	2044425460	20.725096	-3.503736	-105.332634	0.432320	0.366073	0.108372	-7.669930	10.765018	19.734180
446	2044442127	20.559120	-3.477950	-105.066460	0.334042	0.261660	0.089478	-9.468389	7.093338	15.230579
447	2044458794	20.421194	-3.465092	-104.918304	0.353814	0.192739	0.134484	-8.213255	3.944646	9.148433
448	2044475461	20.348064	-3.462422	-104.924988	0.582479	0.112208	0.209738	-4.879578	0.224873	0.947305
449	2044492128	20.198465	-3.509602	-105.050888	1.342939	0.191860	0.164110	-9.895727	-4.946993	-4.417924
450	2044508795	19.837765	-3.631764	-105.223969	1.128439	0.253933	-0.033731	-22.815887	-10.593591	-6.845894
451	2044525462	19.365587	-3.793324	-105.523552	0.666516	0.297100	0.100630	-30.037035	-15.317425	-13.272357
452	2044542129	18.877151	-3.987931	-105.894485	0.368389	0.241056	0.264251	-31.436659	-19.033319	-18.394022
453	2044558796	18.507433	-4.121533	-106.344574	-0.167962	0.120899	0.083236	-24.669621	-16.648285	-23.306957
454	2044575463	18.399696	-4.127722	-106.824272	-0.466677	0.292149	-0.156221	-9.106394	-9.890247	-27.579626
455	2044592130	18.506828	-4.005269	-107.311813	0.012572	0.174307	-0.164822	3.880048	-2.213123	-28.948612
456	2044608797	18.577337	-3.834561	-107.626175	0.123327	0.381296	-0.001732	2.416799	3.408870	-21.173899
457	2044625464	18.738522	-3.677087	-107.629410	-0.846845	0.473377	0.023972	9.073476	8.110938	-4.659286
458	2044642131	18.929796	-3.544258	-107.501900	-1.295579	0.629610	0.007594	11.477080	9.870369	5.115597
459	2044658798	19.365747	-3.420729	-107.228661	-0.975210	0.435805	-0.121610	26.655945	11.932841	12.610734
460	2044675465	19.859978	-3.252803	-106.842270	-0.013159	0.341523	0.002138	30.539095	16.990400	18.481144
461	2044692132	20.362246	-3.103060	-106.421432	0.468100	0.433941	0.328757	31.089922	17.080961	21.325895
462	2044708799	20.665382	-3.043567	-105.973518	1.044637	0.266029	0.255863	19.221355	13.306680	26.198029
463	2044725466	20.716137	-3.069911	-105.535744	0.490752	0.466580	0.052581	3.960649	7.737456	25.762171
464	2044742133	20.657341	-3.144110	-105.239075	0.463408	0.319023	0.119431	-2.973370	2.993598	21.365604
465	2044758800	20.588499	-3.252005	-105.002502	0.508038	0.260699	0.174367	-3.797534	-0.700098	17.342598
466	2044775467	20.531693	-3.350694	-104.838600	0.431828	0.111338	0.005751	-3.314234	-1.805377	12.869500
467	2044792134	20.529400	-3.374175	-104.759125	0.240024	0.075396	-0.129927	-0.409073	-0.116128	4.501874
468	2044808801	20.537460	-3.371870	-104.830925	0.758967	0.234862	0.050228	-0.305636	-1.709046	-4.166201
469	2044825468	20.490408	-3.365056	-104.973633	0.834605	0.090106	-0.116592	-3.845966	-2.734681	-7.672657
470	2044842135	20.522417	-3.286998	-105.270668	0.137203	0.163246	-0.186955	0.351247	-2.059840	-18.074902
471	2044858802	20.575102	-3.130075	-105.702377	0.560591	0.017801	-0.040502	1.184213	-0.464359	-27.261999
472	2044875469	20.655584	-2.765673	-106.204857	0.118270	-0.145687	-0.546253	2.749223	9.650047	-35.648914
473	2044892136	21.031118	-2.180189	-106.811623	0.179601	0.257162	0.095054	20.438255	19.706223	-46.194027
474	2044908803	21.179802	-1.655191	-107.380997	1.054964	0.394428	0.443069	7.258573	16.827768	-43.110950
475	2044925470	21.121763	-1.238268	-107.828247	-0.007146	0.545257	0.102486	-4.689311	13.293547	-34.183586
476	2044942137	21.069593	-0.946551	-108.124924	-0.422964	0.658756	0.241806	-3.994577	10.738689	-19.943056
477	2044958804	21.028097	-0.819033	-108.152367	-0.884263	0.737468	0.278659	-3.036335	7.427985	-1.135936
478	2044975471	21.152687	-0.849646	-108.089577	-1.235469	0.999890	0.178058	7.028019	0.465133	7.180862
479	2044992138	21.362040	-0.959267	-107.922035	0.173583	0.402944	0.178006	12.245505	-1.805659	14.366637
480	2045008805	21.446770	-1.197220	-107.674843	0.709797	0.461720	0.607637	4.884730	-6.905570	22.379290
481	2045025472	21.339153	-1.670970	-107.361771	0.886406	0.472874	0.681506	-6.451562	-18.770304	30.897188
482	2045042139	21.033459	-2.356557	-107.031860	0.489075	0.520023	0.330049	-18.074835	-29.819124	37.815193
483	2045058806	20.676239	-3.060649	-106.747856	0.147881	0.342963	0.032888	-21.013039	-32.072697	35.424129
484	2045075473	20.371071	-3.659132	-106.439255	0.263526	0.066442	-0.094324	-17.707489	-27.234917	30.563471
485	2045092140	20.126471	-4.123125	-106.154472	0.488174	-0.061683	-0.273415	-13.991653	-20.234495	26.477703
486	2045108807	19.957632	-4.392097	-105.929268	0.152699	-0.190470	-0.579836	-9.657709	-10.917268	18.033392
487	2045125474	20.098438	-4.310421	-105.925858	-0.482560	-0.342065	-1.011990	7.923604	4.261358	-1.772309
488	2045142141	20.384779	-3.934887	-106.059845	0.404278	-0.249236	-0.535705	16.085455	18.026377	-15.430376
489	2045158808	20.653139	-3.309922	-106.202072	0.480497	-0.381930	-0.740377	15.049181	31.867664	-21.043695
490	2045175475	20.980112	-2.264316	-106.474663	0.438420	-0.442976	-0.850768	18.299931	52.509998	-37.667480
491	2045192142	21.178246	-0.934694	-106.875320	0.803055	0.054085	0.200229	10.701961	65.687775	-50.660480
492	2045208809	21.109814	0.222443	-107.390358	0.448629	0.571199	1.058693	-4.856200	54.317768	-51.248310
493	2045225476	20.992407	1.220007	-107.983124	-0.088873	0.470534	0.458371	-7.194777	43.748268	-52.163670
494	2045242143	20.797626	2.048262	-108.496696	-0.122437	0.649361	0.321488	-11.422694	36.023697	-44.161121
495	2045258810	20.566988	2.615206	-108.845787	-0.171358	0.828188	0.304979	-13.621924	25.062294	-29.087540
496	2045275477	20.353989	2.945110	-109.021080	-0.231348	0.815791	0.157204	-12.883062	15.335284	-14.667784
497	2045292144	20.116749	2.960184	-109.079552	0.420589	0.940786	0.551338	-14.644608	-0.003868	-1.753498
498	2045308811	19.780823	2.598384	-109.044395	0.409403	0.866182	0.579517	-20.823246	-19.444202	10.956707
499	2045325478	19.437096	1.727939	-108.989273	-0.363137	1.260296	1.015009	-21.285303	-47.946285	21.971508
500	2045342145	19.257729	0.298546	-108.906265	-0.187985	1.335513	1.460761	-11.349622	-79.179535	34.337242
501	2045358812	19.167923	-1.606128	-108.721802	0.493696	1.216928	1.814447	-5.724194	-104.321999	48.914368
502	2045375479	18.953587	-3.716107	-108.408905	1.194232	0.742306	1.208017	-12.476482	-114.089432	58.461555
503	2045392146	18.485153	-5.688428	-107.819618	1.722562	-0.414758	-0.190649	-25.678074	-100.993668	71.761871
504	2045408813	17.719431	-7.249669	-106.937073	1.367378	-1.040321	-1.549026	-40.474075	-72.897423	79.556839
505	2045425480	16.959913	-8.097138	-106.085495	-0.424649	-1.186213	-2.488576	-39.294632	-33.691734	63.757298
506	2045442147	16.893339	-7.997873	-105.694153	-2.618894	-1.306475	-2.447801	-1.290806	12.168304	20.513502
507	2045458814	17.440889	-7.090576	-105.777771	-2.170187	-1.185336	-1.832990	31.699715	50.417427	-20.350496
508	2045475481	18.284939	-5.456654	-105.855400	-0.002342	-1.306171	-1.603595	49.648552	91.751930	-34.139553
509	2045492148	19.399462	-2.991060	-105.857712	-0.149143	-1.350200	-2.121420	66.363899	139.843201	-47.589413
510	2045508815	20.503979	-0.012323	-105.874939	0.462931	0.135192	0.464394	65.737129	167.372955	-62.132401
511	2045525482	20.894072	2.462093	-106.071854	1.613157	1.359211	4.120236	23.163664	134.575027	-63.298252
512	2045542149	21.159571	4.497100	-106.464241	0.202603	0.447379	1.304400	16.720036	105.989899	-63.904671
513	2045558816	21.220205	6.252528	-106.929192	0.891564	0.625145	0.714099	5.464072	88.941772	-61.269680
514	2045575483	21.132940	7.602672	-107.336189	0.133814	0.857599	-0.046305	-3.154909	67.565468	-49.123005
515	2045592150	20.910990	8.545685	-107.708801	-0.012904	0.922825	-0.011767	-11.065034	45.601265	-38.320496
516	2045608817	20.549288	9.053440	-108.094780	0.200241	1.091375	0.070351	-19.099348	21.160345	-29.376019
517	2045625484	19.981129	9.058716	-108.492264	0.864968	1.178251	0.284946	-31.257189	-7.163743	-19.493015
518	2045642151	19.261187	8.348256	-108.798698	1.174338	1.732702	0.893411	-41.237408	-45.757393	-0.535172
519	2045658818	18.511288	6.685120	-108.984238	-0.133440	2.271141	0.395334	-44.256718	-97.669144	23.742641
520	2045675485	17.980839	3.976072	-109.085228	-0.707937	2.963722	1.532149	-31.813383	-156.233124	46.264980
521	2045692152	18.206528	0.257732	-109.012047	-0.959355	3.206691	3.939191	12.939356	-211.037582	73.533173
522	2045708819	18.618950	-3.576272	-108.812775	2.518118	0.500881	4.059812	24.633873	-215.194183	83.028870
523	2045725486	18.069399	-6.858224	-108.199303	4.485235	-1.460550	0.292461	-30.075905	-175.634232	97.204056
524	2045742153	16.494572	-9.525599	-106.853165	2.851238	-2.341079	-2.467119	-83.487465	-129.316345	124.320061
525	2045758820	14.610610	-11.377747	-105.281174	-0.098130	-1.395346	-3.521784	-96.492722	-82.410744	119.591644
526	2045775487	13.421505	-12.134880	-104.180710	-3.376942	-1.373929	-4.065522	-58.486057	-28.621367	74.137314
527	2045792154	13.590014	-11.643444	-103.957741	-5.344496	-1.812833	-2.835593	12.303680	31.555225	6.240771
528	2045808821	14.582888	-10.230909	-104.313034	-2.075823	-1.557507	-1.506010	55.023972	76.974815	-40.555191
529	2045825488	15.714292	-7.905905	-104.546036	-0.075401	-2.185207	-1.943020	65.194023	130.939117	-49.416199
530	2045842155	17.025581	-4.696004	-104.766708	-0.018850	-1.470045	-1.816548	76.722420	181.003098	-66.549828
531	2045858822	18.587557	-1.253560	-104.984871	-0.252441	0.453852	-0.122060	92.526276	192.602341	-75.259415
532	2045875489	19.403730	1.735089	-105.393929	1.305126	1.198346	2.848060	48.588154	161.480606	-81.298080
533	2045892156	19.455385	3.793375	-106.007019	0.452285	1.099553	2.943164	4.295569	104.641304	-73.997475
534	2045908823	19.430065	5.499491	-106.839935	0.120717	0.411265	0.749909	1.896584	80.377304	-79.185875
535	2045925490	19.157866	6.794621	-107.695091	0.634997	0.740929	0.613344	-11.471441	56.824581	-72.210083
536	2045942157	18.602657	7.612902	-108.528160	0.408086	0.950881	0.230494	-27.611410	30.533501	-61.770184
537	2045958824	17.835659	7.945678	-109.401215	0.394054	1.314464	0.180521	-39.466511	2.782807	-54.694744
538	2045975491	17.008944	7.612907	-110.148994	0.739679	1.846271	0.602267	-43.901669	-32.644077	-36.591080
539	2045992158	16.573900	6.386250	-110.482979	1.254381	2.523492	1.686910	-23.868265	-76.854149	0.883357
540	2046008825	16.627151	4.370514	-110.411148	0.505595	2.477506	1.800953	2.565149	-115.448792	36.988415
541	2046025492	17.192917	1.411578	-110.147346	-0.196191	3.259194	3.632182	32.845093	-166.169540	64.762398
542	2046042159	17.786810	-2.209921	-109.673218	1.897937	2.029538	3.342059	35.396187	-199.717377	90.255600
543	2046058826	17.650181	-5.770488	-109.068474	3.692736	0.414181	1.334215	-6.278224	-193.528336	97.364899
544	2046075493	16.676197	-9.125992	-107.971191	4.310992	-0.776596	-0.322400	-50.390007	-173.360306	122.205025
545	2046092160	14.862079	-12.081868	-106.413628	2.976639	-1.434618	-2.075889	-92.183983	-145.968216	137.027603
546	2046108827	12.825324	-14.373100	-105.011856	-0.904848	-1.201203	-3.036499	-103.551910	-114.133102	112.816086
547	2046125494	11.397349	-15.478790	-104.131927	-4.200841	-2.090245	-4.254740	-72.689842	-54.386543	64.204750
548	2046142161	11.326936	-14.951631	-104.115768	-7.271988	-3.037467	-3.781533	-4.545284	31.004374	-4.934201
549	2046158828	12.798497	-13.062887	-104.867035	-3.736369	-1.991625	-2.098818	76.875717	101.545593	-66.105698
550	2046175495	14.441792	-10.396371	-105.385078	0.031003	-2.226026	-1.873034	91.802528	148.225281	-66.921120
551	2046192162	15.786005	-6.880758	-105.761688	0.476307	-2.249454	-2.719286	76.771408	197.743698	-76.238663
552	2046208829	17.080076	-2.756692	-106.109283	-0.122649	-0.359937	-0.796918	75.386681	231.411407	-89.612778
553	2046225496	18.245914	0.949306	-106.491737	-0.840554	1.620010	1.774992	69.094833	204.278824	-90.915932
554	2046242163	18.519892	3.581712	-107.375824	0.286469	2.149208	4.817950	18.116228	132.924683	-100.352928
555	2046258830	18.233303	5.393777	-108.462379	1.017921	0.362942	1.019246	-12.554229	82.683395	-95.395424
556	2046275497	17.410450	6.723183	-109.717133	0.817508	0.798221	0.383015	-41.806896	52.799198	-95.790237
557	2046292164	16.544573	7.602130	-110.896919	1.636190	1.207315	0.734553	-43.407280	29.515600	-83.304497
558	2046308831	15.559460	7.713864	-111.701813	2.512167	1.728221	1.580523	-52.801979	-7.481789	-49.566254
559	2046325498	14.902780	7.357407	-112.133781	1.017744	1.729445	0.809212	-36.128822	-28.123100	-21.075331
560	2046342165	14.790338	6.323164	-112.194138	0.507296	2.424143	1.621938	-6.459445	-61.674995	10.409612
561	2046358832	15.221237	4.414268	-112.022156	-0.545886	2.765040	2.354524	24.688627	-108.786613	37.506142
562	2046375499	16.112597	1.427742	-111.473572	0.626879	3.191772	3.485466	51.506130	-164.539017	77.934784
563	2046392166	16.804012	-2.234786	-110.636215	2.845185	2.112182	3.096255	41.394627	-197.526840	108.114220
564	2046408833	16.667007	-5.974787	-109.550720	4.448065	0.548654	1.155995	-4.207860	-197.315353	124.255455
565	2046425500	15.462534	-9.446353	-108.112228	4.632335	-0.862973	-0.732733	-61.190041	-176.766113	140.183319
566	2046442167	13.424276	-12.457274	-106.340080	2.319423	-1.249635	-1.915084	-102.647285	-149.177292	146.517715
567	2046458834	11.211946	-14.820354	-104.901474	-2.062447	-1.338163	-3.042638	-112.989677	-120.887848	112.557709
568	2046475501	9.850925	-15.910707	-104.019173	-5.685833	-2.264076	-4.490422	-68.247986	-55.230389	62.477463
569	2046492168	10.012839	-15.289321	-104.163879	-7.453588	-3.339622	-4.007561	6.814647	35.078304	-14.359962
570	2046508835	11.483800	-13.125911	-104.822449	-3.052744	-2.880280	-3.142517	78.054962	120.233505	-61.567757
571	2046525502	13.073095	-10.042768	-105.279648	-0.214251	-2.357967	-1.797589	89.360374	174.935028	-65.339561
572	2046542169	14.407044	-6.319849	-105.692665	0.129239	-1.227852	-1.732390	76.014709	211.077286	-76.624939
573	2046558836	15.683357	-2.369416	-106.143860	-0.243146	0.249828	-0.272801	74.027435	221.828079	-87.344856
574	2046575503	16.806356	1.176251	-106.581566	-0.905370	1.493375	1.763857	66.632454	196.177246	-86.736404
575	2046592170	17.200199	3.774761	-107.508926	-0.253680	1.553300	3.919116	25.660828	132.376755	-99.745628
576	2046608837	16.678728	5.582120	-108.660896	1.770817	0.235561	1.121198	-25.989580	83.304382	-98.108757
577	2046625504	15.699856	6.815297	-109.907501	1.155783	1.207211	0.957135	-50.913250	49.816620	-93.185883
578	2046642171	14.786760	7.614571	-110.972504	1.915952	1.033769	0.273076	-46.943409	29.004637	-75.286728
579	2046658838	14.170631	7.953990	-111.723274	2.367594	1.608482	1.852450	-30.977657	7.857922	-50.265682
580	2046675505	13.792828	7.709421	-112.059532	1.577753	1.825559	1.188608	-20.032728	-19.794827	-17.892883
581	2046692172	13.842212	6.799979	-112.121017	-0.064646	2.432153	1.275875	3.292977	-54.624130	7.351826
582	2046708839	14.325055	4.973717	-111.940323	-0.361475	2.730680	2.160519	27.670267	-104.451950	35.007092
583	2046725506	15.264136	2.060863	-111.402794	0.691368	3.156760	3.531672	54.091702	-161.648941	73.472122
584	2046742173	16.121248	-1.588251	-110.511177	2.612250	2.229308	3.210752	50.774860	-197.264221	108.495743
585	2046758840	16.244692	-5.246393	-109.469826	4.008745	0.541096	0.918236	10.516960	-194.458893	118.657501
586	2046775507	15.294255	-8.631668	-108.136169	4.510231	-0.904027	-0.636046	-47.863785	-174.168411	131.917770
587	2046792174	13.552234	-11.536326	-106.431656	2.290238	-1.441774	-2.041016	-87.165932	-143.984207	141.209167
588	2046808841	11.602269	-13.762467	-105.038643	-2.100312	-1.640656	-2.898542	-99.292503	-112.873711	108.957756
589	2046825508	10.479882	-14.856067	-104.199341	-5.061476	-1.823001	-4.023477	-55.501167	-55.302502	60.718067
590	2046842175	10.651245	-14.334551	-104.272926	-7.097988	-3.346979	-4.192947	8.605648	29.760624	-9.702419
591	2046858842	11.924056	-12.315805	-104.916916	-3.043827	-2.591847	-2.722141	66.955490	111.254799	-60.372009
592	2046875509	13.439318	-9.411923	-105.404091	-0.759565	-2.092980	-2.050169	84.914040	163.549530	-66.062523
593	2046892176	14.734756	-5.903186	-105.779099	0.316540	-1.142059	-1.730432	74.235733	198.658798	-72.681274
594	2046908843	16.050489	-2.103210	-106.183273	-0.905485	0.103395	-0.595702	76.749283	213.305359	-83.655113
595	2046925510	17.321356	1.451078	-106.594170	-0.833531	1.314884	1.728816	75.642693	196.559036	-86.479698
596	2046942177	17.684517	3.975420	-107.490929	0.803631	1.946151	4.513276	23.942402	127.915482	-97.448608
597	2046958844	17.451239	5.802948	-108.405815	1.732315	0.214149	0.827106	-9.737734	87.844879	-85.234612
598	2046975511	16.783329	7.191603	-109.244896	2.207171	0.883249	0.614850	-34.798229	64.711006	-72.348129
599	2046992178	16.085556	8.017013	-109.884552	2.073862	1.310514	2.008319	-37.144321	36.384743	-51.018017
600	2047008845	15.541343	8.341183	-110.344208	0.651980	1.446397	0.472616	-28.963459	10.685310	-32.878860
601	2047025512	15.223524	8.133253	-110.606239	0.970278	1.855391	0.961202	-17.053980	-16.742067	-12.983291
602	2047042179	15.264009	7.189221	-110.614571	0.062337	2.221676	1.042612	2.286414	-55.464527	12.818731
603	2047058846	15.727060	5.312927	-110.469177	-0.279154	2.649625	2.349564	26.596832	-106.914841	36.717022
604	2047075513	16.634995	2.278711	-110.036362	0.656197	3.126360	3.580305	52.445908	-168.453125	73.765724
605	2047092180	17.343569	-1.470412	-109.387955	2.789151	2.049910	3.336351	41.800583	-204.637283	101.139145
606	2047108847	17.284573	-5.235354	-108.540993	4.142046	0.518710	1.311306	-1.155236	-201.483582	113.829773
607	2047125514	16.214087	-8.770157	-107.403122	4.133367	-0.689463	-0.465172	-56.412853	-183.846191	126.240982
608	2047142181	14.279845	-11.924782	-106.041573	1.975713	-1.281496	-1.862058	-101.923172	-161.764542	127.551186
609	2047158848	12.238244	-14.531844	-104.939034	-1.976235	-0.921720	-2.640749	-107.938972	-137.759399	98.789238
610	2047175515	10.950653	-16.275652	-104.260483	-4.564040	-1.269986	-3.472388	-67.027382	-94.864342	59.693779
611	2047192182	10.649917	-16.659828	-104.327347	-5.757506	-3.381700	-3.698743	-19.734083	-23.600744	0.736451
612	2047208849	11.240782	-15.605391	-104.765717	-3.430449	-3.215044	-2.784687	27.637825	57.124207	-36.647923
613	2047225516	12.329489	-13.378205	-105.187042	-0.796566	-2.636957	-2.443043	58.510269	125.661095	-51.098621
614	2047242183	13.658997	-10.042632	-105.599930	-0.525339	-2.411479	-2.993353	74.244133	189.431076	-68.489861
615	2047258850	15.238608	-5.929635	-105.950523	-0.582537	-0.786420	-1.804684	91.337639	233.680740	-81.610512
616	2047275517	16.983377	-1.800811	-106.291458	-1.183589	1.050440	0.313929	102.790947	232.253189	-88.218208
617	2047292184	18.493769	1.556194	-106.643494	-0.720911	2.264368	3.365817	90.117126	184.814194	-82.895134
618	2047308851	18.772116	3.723730	-107.502396	3.112850	2.197701	4.649567	18.641954	106.641624	-90.278572
619	2047325518	18.374290	5.196542	-108.252655	2.328304	0.657826	0.853716	-20.876566	69.523407	-69.971321
620	2047342185	17.735748	6.098637	-108.949463	1.438340	1.521506	0.927055	-34.725895	38.576145	-55.690075
621	2047358852	17.209299	6.411019	-109.438339	1.186409	1.732730	1.035599	-28.828730	8.861493	-33.577854
622	2047375519	16.965090	6.001699	-109.586945	1.023496	2.192192	1.319216	-14.077974	-26.488840	-1.814960
623	2047392186	17.037809	4.731096	-109.518021	-0.000880	2.284777	1.025002	3.589265	-72.173912	25.530981
624	2047408853	17.424311	2.583458	-109.340004	0.345548	2.576102	2.936226	22.141428	-120.580643	47.123714
625	2047425520	18.127523	-0.773718	-108.909706	0.923871	3.399135	4.398933	41.326599	-184.474472	85.336647
626	2047442187	18.323847	-4.862248	-108.346138	3.586486	2.071013	3.264542	12.926955	-223.015732	108.080132
627	2047458854	17.288948	-9.237326	-107.561150	5.118559	0.780305	1.582969	-56.784920	-235.921616	124.997124
628	2047475521	15.088188	-13.693076	-106.337082	3.791475	-0.213417	-0.672163	-117.925690	-236.979156	143.899002
629	2047492188	12.350670	-17.798025	-104.965050	0.375697	-0.522910	-2.771410	-142.423004	-220.783005	135.636642
630	2047508855	10.160073	-20.980570	-103.759460	-3.573037	-0.919115	-4.125870	-107.982620	-174.257660	104.424881
631	2047525522	9.163943	-22.844650	-103.495171	-7.190464	-2.586326	-3.172632	-54.417591	-108.071075	33.482395
632	2047542189	9.183394	-23.431965	-103.739716	-3.676966	-3.744162	-2.368619	-5.111297	-37.183479	-7.528188
633	2047558856	9.727852	-22.766769	-104.062057	-2.290321	-4.116425	-2.771791	24.593458	36.245522	-23.950979
634	2047575523	11.005244	-20.870275	-104.520195	-1.357358	-2.877949	-2.143004	65.946487	107.184464	-45.436794
635	2047592190	12.334216	-18.156778	-105.078674	0.855316	-1.896153	-2.345417	68.063705	152.931229	-63.729198
636	2047608857	13.231275	-14.544480	-105.592957	0.685434	-2.077796	-2.975297	44.642056	204.706085	-76.696663
637	2047625524	14.361747	-10.147568	-106.093124	-1.455819	-1.193944	-2.399992	60.890182	249.122574	-91.258240
638	2047642191	15.874372	-5.781050	-106.637733	-2.718021	0.618114	0.421391	85.709808	244.410812	-99.457855
639	2047658858	17.325352	-2.048886	-107.323608	-0.861166	2.425902	2.568708	83.770866	202.795273	-103.208405
640	2047675525	18.387526	0.555069	-108.247307	1.454059	3.515939	4.242579	62.577011	130.953201	-102.566818
641	2047692192	18.039869	1.689025	-109.319122	5.922314	2.856608	4.289109	-19.969479	43.935986	-83.600014
642	2047708859	17.322054	1.950894	-109.920738	3.002368	2.002500	1.165153	-42.339481	3.526303	-39.983753
643	2047725526	17.002285	1.536043	-109.952530	2.049780	2.329096	2.454288	-19.540087	-25.015284	4.158576
644	2047742193	16.920616	0.114914	-109.733063	-0.265903	2.585937	2.609615	-5.530965	-78.488823	35.844307
645	2047758860	17.169231	-2.230459	-109.443497	0.270143	3.059652	2.838209	14.741478	-130.289474	56.086571
646	2047775527	17.087400	-5.712932	-108.909912	2.965357	3.421210	3.954853	-3.291635	-191.201797	90.104141
647	2047792194	16.384279	-10.051638	-107.999641	4.276988	2.290884	2.758971	-35.181660	-234.007095	126.937004
648	2047808861	14.586059	-14.878777	-106.496788	4.791032	1.270325	0.490650	-88.892967	-255.902817	162.407440
649	2047825528	11.564949	-19.754662	-104.716476	2.089519	0.436495	-1.711563	-149.928513	-262.219696	165.751419
650	2047842195	8.758683	-24.031967	-102.916191	-2.918372	0.089116	-3.611677	-128.611710	-235.251419	144.163132
651	2047858862	7.086999	-27.217348	-102.202408	-7.426050	-1.872478	-2.827791	-82.339615	-184.305069	64.787033
652	2047875529	7.089243	-29.253155	-102.224854	-4.843347	-3.732394	-1.907164	-1.031337	-121.659874	14.050825
653	2047892196	7.649926	-29.928551	-102.398827	-2.179675	-4.930786	-3.125700	27.993963	-41.608582	-3.669321
654	2047908863	8.732271	-29.061974	-102.720222	-2.045564	-5.504848	-3.110208	54.964211	48.870121	-23.896729
655	2047925530	10.198396	-26.905184	-103.245758	-0.862272	-3.586653	-2.142044	72.688431	122.919991	-48.633892
656	2047942197	12.038800	-23.868324	-103.899773	-1.550223	-1.290157	-2.126119	93.101044	171.847473	-69.819756
657	2047958864	14.123423	-20.225922	-104.777710	1.296633	-1.359605	-2.415652	104.797607	201.729935	-96.927429
658	2047975531	15.224466	-15.417940	-105.519470	1.221842	-3.402290	-4.480014	51.926075	268.248047	-113.972046
659	2047992198	16.035255	-9.925306	-105.945259	-1.724351	-0.375060	-2.560283	42.513657	310.598206	-112.706154
660	2048008865	17.525780	-5.065217	-106.533089	-3.366178	3.003892	3.189641	84.299644	269.044586	-117.592926
661	2048025532	19.289671	-1.610103	-107.336708	1.401070	4.808141	6.413057	102.556870	181.433670	-111.057785
662	2048042199	19.393625	-0.087104	-108.523148	6.733273	4.892932	6.469917	4.752936	62.535267	-97.322876
663	2048058866	18.994101	0.182243	-109.170143	3.512526	1.918288	0.770746	-24.396688	2.130207	-42.412098
664	2048075533	18.523228	-0.401411	-109.214577	3.048748	2.755045	2.897483	-28.733803	-34.505810	8.021066
665	2048092200	18.156422	-2.327910	-108.919556	-0.773688	3.675839	3.426645	-22.100815	-104.695572	52.361496
666	2048108867	18.007618	-5.407168	-108.695465	0.318227	3.492714	3.227901	-8.586959	-172.221588	68.741272
667	2048125534	17.268078	-9.509584	-108.339256	3.705381	3.293311	3.501408	-42.071510	-228.427505	94.934410
668	2048142201	15.720716	-14.347345	-107.537003	4.813912	2.417088	2.230595	-83.350632	-265.255371	127.754417
669	2048158868	13.153292	-19.743109	-106.164299	4.462189	1.777503	0.318685	-130.329056	-294.219238	157.195633
670	2048175535	9.911291	-25.239494	-104.149864	1.973691	1.603287	-2.578629	-148.695709	-301.132812	175.595520
671	2048192202	6.900519	-29.885288	-101.894928	-3.437961	-1.364893	-4.274894	-118.523933	-258.553253	159.642120
672	2048208869	5.214154	-33.059601	-100.768417	-7.844389	-4.149121	-3.233363	-66.453918	-183.651932	77.624001
673	2048225536	5.168978	-34.526661	-100.624756	-5.960889	-5.877727	-3.096331	1.547786	-87.309280	15.254252
674	2048242203	6.054061	-34.324200	-100.980415	-3.766761	-5.550650	-2.204109	40.544552	10.135654	-18.580677
675	2048258870	7.645995	-32.720715	-101.709717	-2.198026	-5.519354	-2.362978	70.868416	90.998352	-47.590252
676	2048275537	9.394939	-29.804794	-102.732025	-0.835938	-3.943746	-3.294850	72.614120	165.133499	-77.685722
677	2048292204	11.401722	-25.648455	-104.088737	-1.100724	-2.263683	-3.113983	82.008034	232.187988	-115.809341
678	2048308871	14.018091	-21.708725	-105.643738	-0.704837	4.122450	1.629723	118.980377	211.726669	-135.296890
679	2048325538	16.364737	-17.753298	-106.900101	2.670842	-2.472506	-1.080690	114.846664	210.342438	-130.595901
680	2048342205	17.302256	-13.128277	-107.363960	4.415924	-1.315857	-4.349498	48.345524	257.765045	-105.954666
681	2048358872	16.803583	-7.685527	-107.474525	0.878616	-1.487167	-4.287387	-31.600847	310.220001	-101.914856
682	2048375539	16.671097	-2.902652	-108.537628	-7.571864	5.049089	4.215281	-14.346642	256.445435	-143.401260
683	2048392206	16.903690	-0.472878	-110.109581	2.817002	6.792014	9.985754	10.744845	112.244331	-132.290344
684	2048408873	16.509094	0.128215	-111.212532	5.536385	3.186477	4.080469	-24.222761	14.613671	-76.056679
685	2048425540	15.828658	0.087216	-111.888885	2.644217	1.926068	0.271069	-41.118633	-14.604532	-40.649185
686	2048442207	15.578976	-1.002481	-111.881531	2.153574	3.322359	4.363569	-15.388548	-63.755478	15.796865
687	2048458874	15.336664	-3.613994	-111.368164	3.358610	3.577953	3.742150	-13.797463	-143.775223	69.102318
688	2048475541	14.480826	-7.418516	-110.601395	3.630896	3.376314	3.736955	-47.415657	-209.094681	103.099091
689	2048492208	12.982277	-12.080484	-109.363579	3.999520	2.618664	2.331405	-77.813751	-254.664566	137.644775
690	2048508875	10.817350	-17.084425	-107.449974	3.440123	1.545748	-0.326225	-101.453995	-271.198547	170.809952
691	2048525542	8.083340	-21.804453	-104.923553	1.139841	-0.124065	-2.748579	-114.052757	-256.210815	187.687042
692	2048542209	5.208444	-25.576464	-102.201599	-1.773952	-2.563719	-4.079154	-107.398758	-207.808258	174.919281
693	2048558876	2.959337	-27.465635	-100.178207	-5.457698	-6.369571	-5.361530	-81.335091	-105.640320	116.575951
694	2048575543	2.610674	-26.884771	-99.524750	-9.403780	-7.470633	-4.157066	-3.608476	36.249180	33.263485
695	2048592210	4.691237	-24.033220	-100.313347	-8.931757	-5.778246	-3.978773	103.934853	167.853699	-53.455597
696	2048608877	8.534922	-19.233116	-102.317284	-6.769548	-5.462420	-5.117290	185.663910	273.105621	-144.190384
697	2048625544	12.960437	-12.520543	-104.660751	-3.088861	-3.113927	-7.201270	226.295410	370.410736	-208.054138
698	2048642211	17.554108	-4.189452	-106.482574	-2.235523	0.742706	-5.719248	258.829590	453.810455	-235.990845
699	2048658878	20.268330	2.564009	-107.930183	18.388456	13.623220	23.855263	161.064758	355.168823	-213.520264
700	2048675545	20.868042	4.742644	-107.231895	4.442185	-0.888774	0.733459	32.604881	137.691666	-4.695806
701	2048692212	20.315966	8.057950	-108.376778	-1.333973	-1.734512	-0.942414	-26.233719	162.641006	-132.207443
702	2048708879	19.747231	10.461589	-108.912308	1.014579	2.020101	2.457722	-29.790867	125.063278	-77.582550
703	2048725546	19.335968	12.223089	-109.517059	-0.535955	1.230248	0.704198	-18.399656	88.042404	-67.417679
704	2048742213	18.821941	13.339546	-109.892204	0.136196	1.766641	-0.281296	-26.359175	55.952564	-42.556892
705	2048758880	17.753450	13.633682	-110.313782	1.033524	2.122556	-0.309499	-58.700546	8.843670	-28.808840
706	2048775547	16.041656	12.942725	-110.709938	1.185293	2.413731	-0.278429	-97.733330	-46.606400	-9.998975
707	2048792214	14.506113	11.174743	-110.905090	0.995904	2.662490	0.686150	-90.170181	-105.588722	16.982319
708	2048808881	13.646120	8.259535	-110.924034	0.214693	3.171077	0.215874	-51.889088	-170.194138	41.540295
709	2048825548	13.567973	3.916034	-110.772621	-0.227481	4.820820	2.134337	-5.764472	-252.105011	67.651047
710	2048842215	14.504672	-1.493294	-110.282112	0.027295	4.184679	5.218717	55.221516	-308.776337	104.647346
711	2048858882	14.172338	-5.620982	-109.317482	7.598502	-3.628429	2.872650	-16.888889	-226.790421	114.465073
712	2048875549	12.788396	-7.922714	-107.472412	3.663512	-4.297769	-2.442959	-70.512787	-108.999763	139.217331
713	2048892216	11.618207	-9.132694	-104.909027	0.563101	-3.500664	-2.061733	-47.995743	-39.095837	164.124435
714	2048908883	10.871035	-9.792409	-103.056923	-4.411588	-1.549088	-3.182349	-27.186724	-17.706482	115.334969
715	2048925550	11.529941	-9.311696	-102.486534	-7.358568	-0.982722	-5.801601	44.612183	34.613766	27.599072
716	2048942217	13.098218	-7.460617	-102.901436	-5.853783	-1.627698	-3.533266	89.919022	103.045464	-47.668282
717	2048958884	14.839888	-4.745180	-103.383957	-0.564504	-2.589504	-1.556527	100.914909	150.972977	-67.197983
718	2048975551	16.431778	-1.393663	-103.696556	0.065168	-1.499432	0.354002	93.996712	188.442307	-72.167839
719	2048992218	17.762453	1.860156	-103.925690	0.215926	0.336361	2.134059	79.401459	182.305893	-70.797920
720	2049008885	18.264376	4.687881	-104.552223	0.650835	0.296343	2.123706	31.645229	150.048828	-86.764198
721	2049025552	18.172956	7.288017	-105.551933	0.249681	-0.138144	1.149648	0.061611	129.923111	-103.817635
722	2049042219	17.182858	9.390127	-106.731567	0.712932	0.252239	0.846415	-49.898708	99.258400	-103.452156
723	2049058886	15.848082	10.978107	-108.001701	-0.087309	0.874709	0.255047	-67.328758	70.210449	-97.841667
724	2049075553	14.386519	11.835612	-109.271210	0.854644	1.798489	1.067893	-73.094505	30.029860	-85.440063
725	2049092220	12.937016	12.074571	-110.432251	0.821935	2.034501	0.158632	-73.004700	-2.348346	-69.549355
726	2049108887	11.703300	11.733163	-111.357475	1.482204	2.074335	0.282990	-63.034149	-31.805763	-48.639240
727	2049125554	10.988259	10.674825	-111.855446	1.706415	2.238661	0.685261	-37.561939	-68.248810	-16.185898
728	2049142221	10.936114	8.887316	-111.905403	1.202743	2.509891	0.379755	-3.092270	-106.100502	17.556435
729	2049158888	11.676772	6.007169	-111.807648	-1.064236	3.808681	2.714275	43.487652	-168.967606	37.879330
730	2049175555	12.990611	1.690025	-111.469841	0.554940	4.725861	3.459376	77.155540	-249.450119	73.371025
731	2049192222	14.056394	-2.778062	-110.858360	3.425670	1.468436	3.475896	63.860008	-252.984421	96.205406
732	2049208889	13.862043	-6.203932	-109.823540	5.895977	-2.271781	1.105085	-7.410199	-185.613937	107.058029
733	2049225556	13.287227	-8.448050	-108.019455	3.097224	-3.557181	-2.133001	-21.223879	-106.012634	136.078995
734	2049242223	12.971210	-9.652780	-105.776482	1.636266	-2.840398	-1.987558	1.618732	-40.502651	145.959991
735	2049258890	12.244891	-10.494693	-104.227364	-2.305139	-1.541065	-2.086908	-27.941242	-29.593138	100.448235
736	2049275557	11.960083	-10.836671	-103.770355	-7.461030	-0.265920	-3.864972	-12.624007	-14.666220	30.754467
737	2049292224	12.345696	-10.072187	-104.246567	-6.919172	-2.532796	-3.710910	17.405222	38.686604	-37.038647
738	2049308891	13.224153	-8.398369	-104.539749	-0.739622	-2.377857	-1.596369	49.390533	93.891479	-39.091942
739	2049325558	13.894941	-6.124240	-104.451134	0.174147	-1.516032	-0.154008	40.427383	133.701019	-26.794752
740	2049342225	13.930849	-3.595648	-104.387665	1.440943	-0.774145	0.784898	1.863225	147.432480	-34.861870
741	2049358892	13.449486	-1.246639	-104.545433	0.099638	0.298071	0.544070	-29.805096	134.085770	-44.170464
742	2049375559	12.789734	0.871243	-105.097183	-1.392271	0.002841	-0.576307	-40.143719	115.605362	-62.863464
743	2049392226	12.090340	2.708889	-106.166054	-2.224204	0.316262	-0.693488	-40.319607	93.208679	-88.293465
744	2049408893	11.386884	4.199085	-107.749542	-1.470920	1.028833	-0.612379	-36.733383	67.556511	-113.268501
745	2049425560	10.662971	5.304583	-109.517883	-0.019283	1.858339	-0.597631	-34.834976	44.244419	-118.582100
746	2049442227	10.383965	5.951678	-111.104462	0.739125	2.436889	0.555879	-7.595571	20.304625	-102.021935
747	2049458894	10.846070	5.891123	-112.191910	1.748585	2.780750	2.894318	34.253956	-16.073748	-64.718491
748	2049475561	11.441298	4.863420	-112.598503	4.154816	2.141952	4.253083	37.764900	-65.761307	-13.407965
749	2049492228	12.348856	3.237252	-112.397163	1.695363	1.666149	2.691844	53.330147	-93.679916	30.106936
750	2049508895	13.403914	0.636936	-111.916656	0.862294	2.852351	4.235293	61.990566	-146.486237	60.771282
751	2049525562	14.065327	-2.876391	-111.185440	3.447938	2.986788	3.717443	40.086514	-195.288528	90.334969
752	2049542229	14.144356	-6.931859	-110.026840	4.340335	1.622805	2.044571	10.033161	-220.175873	123.830658
753	2049558896	13.512003	-11.112716	-108.336517	5.074954	0.096025	0.102201	-22.544371	-219.972733	157.288422
754	2049575563	11.778256	-15.044417	-106.104240	3.698925	-1.225778	-1.476269	-74.239586	-201.947311	179.030319
755	2049592230	9.455178	-18.521729	-104.401176	-2.817143	-1.015042	-2.086707	-110.445641	-187.379059	134.690491
756	2049608897	8.115810	-21.010670	-103.646988	-8.127365	-1.460831	-4.171486	-65.649551	-141.409271	64.968422
757	2049625564	8.268940	-22.094242	-104.071922	-7.856078	-3.558691	-3.839015	-0.720843	-68.033920	-14.164702
758	2049642231	9.020848	-21.686274	-104.402802	-2.200711	-4.544173	-3.614408	37.228317	21.169203	-21.880108
759	2049658898	9.820869	-20.267391	-104.521797	0.843750	-2.245753	-1.497921	44.969147	82.676376	-20.508736
760	2049675565	10.319124	-18.260424	-104.344330	0.804338	-1.775259	-0.825484	32.921158	120.122581	-11.150730
761	2049692232	10.654339	-15.597346	-104.301704	1.045265	-1.650943	-1.833845	20.359055	157.378281	-26.671873
762	2049708899	10.940807	-12.156381	-104.534042	-0.607324	-1.578438	-2.314900	13.332435	200.096069	-51.969513
763	2049725566	11.789928	-8.317270	-105.100288	-3.113211	0.128955	-1.448945	44.384018	219.083206	-78.181953
764	2049742233	13.125638	-4.561436	-105.896896	-2.978444	0.529785	-1.036179	74.274200	209.645691	-95.009064
765	2049758900	14.266424	-1.244604	-106.944534	-1.676563	1.898401	1.057133	64.742615	177.639435	-110.698593
766	2049775567	14.760802	1.172753	-108.491493	-0.720530	2.708038	2.194730	29.253712	116.271530	-128.711700
767	2049792234	14.760389	2.798486	-110.252480	1.515916	2.332199	2.146980	3.390625	66.565994	-129.285202
768	2049808901	14.146027	3.288376	-111.508492	6.513858	2.198803	5.230561	-33.061546	8.831104	-82.511276
769	2049825568	14.106634	3.187856	-111.623444	5.008689	1.319127	2.288295	-2.205920	-8.424098	-7.595143
770	2049842235	14.396805	2.346569	-111.312698	0.674370	2.011992	2.603006	16.221012	-45.272945	28.054832
771	2049858902	14.886469	0.554059	-110.761238	0.618825	2.585788	2.420466	28.184025	-96.630447	56.888126
772	2049875569	15.398726	-2.368227	-109.680740	2.309982	2.960838	3.828716	31.301319	-153.364197	105.816757
773	2049892236	15.476565	-6.290574	-108.355919	3.321533	3.258452	3.611732	10.045923	-206.795639	136.627853
774	2049908903	14.758451	-10.870441	-106.749535	4.050987	1.840093	1.912663	-29.209047	-240.743057	163.740555
775	2049925570	12.713637	-15.570824	-104.980370	2.942266	-0.238144	-0.516220	-98.899925	-249.765900	167.400772
776	2049942237	10.254181	-19.834686	-103.338562	-2.353546	-0.411433	-3.163316	-118.131882	-232.378830	142.956055
777	2049958904	8.900765	-22.793917	-102.480194	-7.912611	-2.949982	-4.784003	-63.052242	-167.447205	76.883102
778	2049975571	9.417759	-23.964962	-102.578117	-5.765694	-4.755849	-4.453789	28.154842	-70.543167	5.856905
779	2049992238	10.321344	-23.615509	-102.899345	-1.974418	-3.733696	-2.271848	45.947357	17.364847	-20.992483
780	2050008905	11.230569	-22.919226	-103.129608	0.674984	-1.181307	0.438005	48.613380	38.434471	-20.311802
781	2050025572	11.212295	-21.697018	-103.248466	3.208691	-2.272474	0.179440	-4.290709	70.423920	-20.774612
782	2050042239	10.694270	-19.861961	-103.262390	1.203106	-2.121144	-0.905034	-31.890560	107.742943	-21.712910
783	2050058906	9.881735	-17.496553	-103.492546	1.001277	-1.472369	-1.401246	-53.695835	137.115997	-38.246902
784	2050075573	9.012783	-14.506826	-103.668152	-1.371384	-2.201902	-5.107354	-55.568920	175.108582	-39.472954
785	2050092240	8.980022	-10.484715	-104.259315	-6.751938	-1.158304	-6.563647	-10.172860	232.776352	-71.994308
786	2050108907	10.587526	-6.182095	-105.555122	-7.126445	1.561620	-2.117338	84.651245	241.178757	-119.764977
787	2050125574	12.727199	-2.322968	-107.470367	-2.161644	4.043642	0.697301	119.304543	202.998474	-161.072495
788	2050142241	13.843592	0.107885	-109.327599	1.609649	5.175945	4.542993	64.469055	115.595680	-144.175415
789	2050158908	13.664703	1.165825	-110.914719	4.785517	1.515057	5.883470	-9.934311	38.176277	-109.944901
790	2050175575	13.736471	1.309136	-111.463173	8.424775	1.515490	6.895779	4.749865	-0.292652	-36.353352
791	2050192242	13.789202	0.601878	-110.911537	5.525260	0.979188	2.330481	2.272080	-34.255898	39.814629
792	2050208909	13.754919	-0.945356	-110.031219	1.033476	1.949948	2.077121	-2.327876	-78.567657	70.817261
793	2050225576	13.774654	-3.479474	-108.506035	2.245513	2.672242	2.958089	4.182775	-126.947456	122.269829
794	2050242243	13.529200	-6.902894	-106.726372	2.527522	3.178290	2.967484	-5.754304	-175.515259	149.185745
795	2050258910	12.743794	-10.906184	-105.099907	1.765659	1.975608	2.040199	-32.557568	-212.329254	148.454865
796	2050275577	11.246013	-15.081415	-103.842842	-0.022558	1.077914	-0.272280	-73.442276	-230.124298	123.931076
797	2050292244	9.641499	-18.787771	-102.683960	-1.728246	-1.135801	-3.006088	-76.557930	-206.999771	105.711754
798	2050308911	8.690731	-20.890657	-102.048721	-6.005153	-4.535257	-6.042500	-44.674824	-119.201775	55.461445
799	2050325578	9.513149	-20.749832	-102.162354	-6.022505	-5.566145	-4.611861	46.389297	7.028790	-7.682757
800	2050342245	10.612549	-19.560625	-102.776566	-0.568417	-1.459343	0.116632	52.770664	63.958447	-46.608341
801	2050358912	10.995938	-18.142433	-103.066483	2.742969	-2.294336	0.338696	16.894438	80.259315	-32.199036
802	2050375579	10.625615	-15.834916	-103.209633	1.540385	-3.063960	-0.890442	-25.236729	134.231995	-34.110340
803	2050392246	10.127607	-12.773145	-103.630829	-0.338052	-1.517365	-2.052019	-36.645016	176.090973	-57.259666
804	2050408913	9.676593	-9.386661	-104.158234	-2.216727	-0.479903	-2.992699	-33.661564	194.633011	-65.625732
805	2050425580	9.880832	-5.836718	-104.921036	-4.881317	0.114103	-3.371899	5.437804	201.514923	-83.409111
806	2050442247	10.963184	-2.110638	-106.171349	-4.609911	0.760971	-3.132990	59.176426	205.691101	-116.312698
807	2050458914	12.263794	1.252247	-107.832100	-2.766421	3.779060	-0.171833	76.901207	176.898331	-140.458786
808	2050475581	12.531204	3.378965	-109.717628	1.646241	3.678906	1.829727	20.388035	99.646858	-139.934235
809	2050492248	12.129010	4.412620	-111.439445	1.784477	2.434608	2.601103	-17.242039	37.776493	-116.353584
810	2050508915	11.956073	3.861006	-112.402641	7.333223	1.918160	10.291567	-6.363261	-45.130402	-51.603260
811	2050525582	12.539081	2.794890	-112.099327	7.063641	0.454663	2.388881	33.693050	-59.459126	29.100718
812	2050542249	12.869914	1.418024	-111.445770	0.821619	0.834848	1.702817	18.092567	-72.877998	53.922291
813	2050558916	13.271243	-0.833657	-110.373047	1.468551	2.088868	3.185617	23.348911	-117.991203	90.701973
814	2050575583	13.722314	-4.000604	-108.893867	2.306484	2.786956	2.910554	30.266598	-165.089905	127.887917
815	2050592250	13.721522	-7.734706	-107.220016	3.476483	2.283554	1.716222	9.494985	-195.040497	147.374619
816	2050608917	12.792782	-11.652696	-105.395844	3.313879	1.088845	0.503110	-37.832096	-204.418304	158.848923
817	2050625584	10.789035	-15.454406	-103.775536	0.177737	-0.407362	-0.989100	-97.982628	-204.340637	139.065125
818	2050642251	8.966837	-18.507671	-102.599533	-3.913603	-1.993405	-3.750893	-89.296684	-169.267990	97.840385
819	2050658918	8.630912	-19.482229	-102.396584	-9.056020	-5.314930	-6.347850	-16.770079	-56.369431	20.232109
820	2050675585	10.015068	-18.414200	-103.227051	-4.751901	-3.887642	-3.022089	66.349693	55.309052	-57.008652
821	2050692252	11.259594	-16.870398	-103.868042	0.719597	-1.555239	-0.258755	62.528103	84.019081	-53.256271
822	2050708919	11.549394	-14.604253	-104.007690	1.643896	-3.036059	-1.134914	14.625258	131.449844	-34.927025
823	2050725586	11.695554	-11.472416	-104.307823	-0.472750	-1.875924	-1.389259	4.199280	180.304749	-55.176552
824	2050742253	12.267496	-7.823195	-104.735405	-1.945118	-0.846548	-2.483235	29.500582	208.730240	-70.340324
825	2050758920	13.203258	-3.800320	-105.171539	-2.587673	-0.553054	-3.052937	52.817490	228.863693	-81.204414
826	2050775587	14.482907	0.227788	-105.873260	-2.535146	1.015248	-2.053145	74.976768	223.770996	-101.134285
827	2050792254	15.450575	3.428974	-107.037468	-0.863694	4.076849	1.592250	59.960701	166.771210	-119.072983
828	2050808921	15.317234	5.394455	-108.651154	0.922502	3.159209	1.306225	-0.813975	87.458237	-125.850349
829	2050825588	14.440319	6.292241	-110.369560	1.270951	2.561994	2.769087	-42.312321	25.037844	-114.592438
830	2050842255	13.749870	5.695768	-111.415535	6.122086	1.879563	6.767952	-35.027790	-50.664154	-53.712276
831	2050858922	13.901673	4.649324	-111.384766	4.484875	0.711090	2.352934	8.778052	-61.431126	14.439884
832	2050875589	14.315241	3.160751	-111.021431	-0.035835	1.551870	2.368276	23.088242	-82.276131	40.423256
833	2050892256	14.946855	0.705602	-110.308960	1.412437	2.324112	3.555035	36.116531	-132.684479	76.258659
834	2050908923	15.533113	-2.654743	-109.107010	2.269553	2.510390	2.902490	35.933395	-176.538437	120.353905
835	2050925590	15.536614	-6.496789	-107.691254	4.145155	2.209133	2.201070	6.404720	-200.214127	141.752457
836	2050942257	14.578042	-10.496974	-105.909424	4.102088	0.955731	0.315465	-42.238464	-204.655670	164.342682
837	2050958924	12.387286	-14.331147	-104.020164	2.174939	-0.641612	-0.938848	-107.600517	-198.265991	161.192261
838	2050975591	9.977947	-17.635872	-102.593727	-3.295359	-1.276848	-2.770568	-121.555389	-178.935989	119.068108
839	2050992258	8.912146	-19.316444	-102.090218	-8.621241	-4.112400	-6.046969	-54.960796	-95.126350	44.685894
840	2051008925	10.012555	-18.615076	-102.905807	-7.397543	-5.380342	-5.021879	49.586250	33.582123	-52.720470
841	2051025592	11.612194	-16.835873	-103.665131	-0.757467	-2.240057	-1.317507	81.616867	96.450310	-62.833035
842	2051042259	12.292895	-14.472301	-103.883842	2.156163	-2.181000	-1.054552	36.818832	135.876602	-41.914524
843	2051058926	12.742827	-11.123302	-104.120857	-0.351973	-2.606069	-2.072604	23.341539	192.925003	-57.273548
844	2051075593	13.485428	-7.125902	-104.439461	-1.486593	-0.929795	-2.094825	41.008629	229.095825	-72.989182
845	2051092260	14.510860	-3.026093	-104.857368	-2.289479	0.023644	-2.251750	58.680805	231.853622	-85.986824
846	2051108927	15.497870	0.900897	-105.540825	-2.389827	1.015115	-1.148806	57.990833	216.405701	-102.008003
847	2051125594	16.002460	3.838274	-106.840881	-1.805160	3.542185	2.280187	33.097122	148.075912	-123.636848
848	2051142261	15.250891	5.632093	-108.930641	0.896205	2.723140	1.861327	-35.129772	69.708786	-149.681107
849	2051158928	13.933916	6.076969	-110.992889	3.913090	2.252779	5.424267	-66.709663	-5.599225	-126.630630
850	2051175595	13.142488	5.639185	-112.001617	5.780806	1.762327	3.032466	-41.483597	-40.368858	-54.295696
851	2051192262	13.027491	4.943424	-112.072296	3.606189	0.730349	1.991329	-6.701414	-42.450516	3.123316
852	2051208929	13.356231	3.626082	-111.792702	-1.348340	1.963484	1.915359	18.224100	-74.013535	32.015656
853	2051225596	14.097710	1.307886	-111.199913	1.282573	2.414591	3.675288	42.643345	-127.578957	65.267784
854	2051242263	14.860497	-2.055408	-110.039085	2.354800	3.002983	3.393373	45.784893	-178.914490	115.625404
855	2051258930	15.124631	-5.956110	-108.557350	4.187170	2.317948	2.523016	21.484873	-204.022095	144.251053
856	2051275597	14.482132	-10.040579	-106.708412	4.543505	1.240307	0.729908	-23.628836	-209.222336	168.678879
857	2051292264	12.618887	-13.941455	-104.451996	3.798213	-0.163220	-1.111616	-84.184464	-196.872696	183.447021
858	2051308931	9.830329	-17.455559	-102.635048	-1.565137	-1.586546	-2.110284	-138.361786	-186.768051	143.858368
859	2051325598	8.056462	-19.905533	-101.650391	-7.570277	-2.379423	-5.004923	-88.100212	-136.884415	77.988953
860	2051342265	8.428153	-20.056807	-102.080887	-10.308507	-5.844644	-5.690528	12.916350	-12.810499	-22.901524
861	2051358932	10.328685	-18.409649	-103.041733	-3.255078	-3.487499	-3.037495	94.541969	88.348091	-70.023743
862	2051375599	11.707373	-15.957504	-103.503967	1.696421	-2.283977	-1.322243	74.047760	139.096115	-54.350487
863	2051392266	12.449928	-12.776246	-103.588570	1.438421	-2.110342	-1.488854	42.801212	185.380447	-44.967064
864	2051408933	13.040707	-8.837153	-103.765175	-0.192828	-1.499089	-2.075841	32.950893	227.999481	-62.513088
865	2051425600	14.042658	-4.692677	-104.070808	-2.205577	-0.011461	-1.751690	57.433731	237.278366	-76.156395
866	2051442267	15.263193	-0.693524	-104.595131	-2.410392	0.461268	-1.258601	71.234161	223.701981	-92.280090
867	2051458934	16.179193	2.524672	-105.595665	-2.247594	2.575165	1.758439	55.448059	169.389664	-110.336021
868	2051475601	16.078131	4.594148	-107.331154	-0.201259	2.671240	1.699786	-0.104279	90.428162	-133.791580
869	2051492268	14.957391	5.551232	-109.425865	3.446512	2.051941	3.964978	-56.643169	21.848120	-135.398148
870	2051508935	13.658266	5.501657	-110.821609	5.005666	1.787231	3.382284	-70.262154	-23.839066	-80.583817
871	2051525602	13.131835	5.150216	-111.297043	3.479022	1.308066	2.202570	-29.184336	-27.807901	-24.535427
872	2051542269	13.073434	4.311573	-111.137833	0.879899	1.402821	1.941883	-4.539893	-47.660233	18.569500
873	2051558936	13.415586	2.633457	-110.848083	-0.596789	2.166917	2.473004	19.175671	-94.852356	37.874153
874	2051575603	13.993595	-0.162114	-110.005409	2.129159	2.762355	3.741398	33.215099	-151.830872	86.757126
875	2051592270	14.477170	-3.727088	-108.655991	3.325119	2.790357	3.069373	31.259953	-188.306320	128.980072
876	2051608937	14.288408	-7.698194	-106.974899	4.503117	2.135528	1.979002	-1.912463	-206.712051	154.541672
877	2051625604	13.100923	-11.723412	-104.909607	3.886283	0.469957	-0.336258	-50.863781	-206.091446	175.683884
878	2051642271	10.657538	-15.404392	-102.996620	0.561389	-1.453447	-1.617180	-120.210548	-193.541916	154.490723
879	2051658938	8.498992	-18.455503	-101.736221	-4.607955	-1.134242	-3.169465	-108.058624	-168.854477	101.628403
880	2051675605	7.521490	-19.847095	-101.481560	-8.389518	-4.360631	-5.828111	-54.209141	-81.035408	25.733215
881	2051692272	8.106161	-19.199841	-101.938896	-5.719818	-4.760090	-4.598705	25.390654	34.634930	-31.122044
882	2051708939	9.327673	-17.398651	-102.310875	-0.882090	-2.352059	-2.077793	65.794426	103.333435	-37.565674
883	2051725606	10.368044	-14.724467	-102.408951	0.715495	-2.184953	-1.440968	60.304699	156.862045	-33.255493
884	2051742273	11.270535	-11.183385	-102.449005	0.871183	-1.705704	-1.861592	53.107796	208.007645	-42.423733
885	2051758940	12.243536	-7.124445	-102.728012	-0.793628	-0.405256	-1.102771	55.197346	234.830460	-66.049767
886	2051775607	13.385278	-3.094729	-103.256554	-1.337743	0.401553	-0.875461	65.089958	228.191071	-85.943848
887	2051792274	14.421960	0.368437	-103.919006	-1.982219	1.468561	0.630775	60.766262	191.755722	-89.348557
888	2051808941	15.259974	2.868922	-104.868713	-2.084002	1.597761	1.481640	51.404716	130.299133	-93.408836
889	2051825608	15.171553	4.709964	-106.228928	0.238564	1.248729	0.695449	-0.410893	85.173698	-107.169601
890	2051842275	14.437450	5.750885	-107.909721	2.463375	1.849055	2.780128	-35.370152	34.687534	-112.571938
891	2051858942	13.372445	5.769370	-108.935959	6.069520	1.595394	4.291252	-58.173008	-13.874339	-59.849129
892	2051875609	13.122706	5.285874	-108.968239	3.359266	1.823547	2.687121	-15.168527	-29.178944	3.760004
893	2051892276	13.189943	4.031397	-108.700134	-0.654087	1.661684	1.593463	2.375403	-70.279427	31.298130
894	2051908943	13.447305	1.918223	-108.100006	0.628036	2.316051	2.286441	13.152940	-115.636398	63.146629
895	2051925610	13.942492	-1.177138	-106.793694	2.205147	2.649683	3.558539	28.721489	-162.351852	119.384399
896	2051942277	13.897462	-4.806193	-105.260895	3.913915	2.359515	2.730814	1.581825	-189.672379	141.027008
897	2051958944	13.002037	-8.625090	-103.628433	3.321727	0.842929	0.691033	-42.757782	-200.474152	148.070038
898	2051975611	11.123605	-12.171688	-102.329361	0.329440	-0.829648	-1.681767	-99.166908	-192.446487	119.252792
899	2051992278	9.221836	-14.945463	-101.330025	-1.994477	-1.559256	-3.081974	-100.602386	-153.883240	86.564842
900	2052008945	8.005431	-16.536804	-100.887169	-5.878355	-2.671098	-4.475214	-66.338234	-90.924881	39.377098
901	2052025612	7.846282	-16.564400	-100.956398	-4.943003	-3.805188	-4.463598	-11.260771	-2.514387	-3.943039
902	2052042279	8.578342	-15.381331	-101.156441	-2.788556	-2.251832	-2.318101	40.121841	68.317314	-21.804558
903	2052058946	9.615872	-13.283449	-101.290344	-0.078677	-1.910051	-1.675097	59.777359	122.789948	-27.838362
904	2052075613	10.894788	-10.339983	-101.410271	-0.466502	-1.363528	-1.669339	74.764526	172.280594	-38.625183
905	2052092280	12.318898	-6.878175	-101.741913	-0.238671	-0.673871	-1.135182	81.963432	199.262665	-61.317451
906	2052108947	13.579215	-3.390541	-102.266426	-0.188678	0.260570	-0.272007	72.302589	196.675110	-77.701302
907	2052125614	14.753240	-0.281687	-102.841003	-1.686814	0.928098	0.752069	68.847237	172.264130	-79.058357
908	2052142281	15.746302	2.000246	-103.537552	-1.339137	0.910218	1.967257	59.699554	121.159210	-75.636856
909	2052158948	15.927115	3.565582	-104.595566	0.824721	0.770172	1.630806	13.368584	73.267143	-85.458778
910	2052175615	15.515696	4.580891	-105.738770	2.582719	0.830855	1.326920	-20.428450	40.367329	-81.006714
911	2052192282	15.003286	5.049170	-106.598282	3.863666	1.463951	2.883210	-27.015863	13.691085	-56.036404
912	2052208949	14.696137	4.835161	-106.846901	2.525945	1.832659	2.346946	-17.727514	-16.239491	-10.473788
913	2052225616	14.603657	3.796938	-106.768593	0.031969	2.062393	1.502394	-6.452889	-59.224884	20.548515
914	2052242283	14.713575	1.960063	-106.521614	-0.318554	2.272381	1.935833	5.302605	-102.984055	42.640137
915	2052258950	15.110086	-0.882660	-105.754173	1.334927	2.858543	3.903175	22.848429	-153.153107	88.589104
916	2052275617	15.223360	-4.583029	-104.700378	3.179616	2.819927	3.176647	9.324019	-197.922073	119.380493
917	2052292284	14.383901	-8.524151	-103.546921	3.792215	0.866406	0.581929	-42.868511	-211.068359	127.775085
918	2052308951	12.569191	-12.192437	-102.496765	1.597690	-0.199341	-1.351680	-98.056786	-199.951645	111.392471
919	2052325618	10.615091	-15.289015	-101.576889	-0.810466	-1.133523	-2.474876	-104.664177	-171.593079	89.671669
920	2052342285	9.154570	-17.314770	-100.989441	-4.606615	-2.248961	-4.070214	-78.284500	-114.282990	54.006252
921	2052358952	8.789686	-18.011686	-100.889320	-5.264872	-3.017050	-3.734738	-20.598520	-40.738071	11.968106
922	2052375619	9.245206	-17.367931	-101.012238	-3.074086	-3.270998	-3.277103	24.595461	36.747215	-13.213753
923	2052392286	10.230674	-15.649422	-101.155777	-0.886502	-2.222872	-1.802368	56.200089	99.957481	-25.809217
924	2052408953	11.305752	-13.234349	-101.282227	0.814778	-1.323850	-1.426290	62.130913	140.728271	-34.524925
925	2052425620	12.390433	-10.124498	-101.495026	-0.254222	-1.516748	-1.896072	62.001366	179.806747	-50.780014
926	2052442287	13.538974	-6.689306	-101.908424	-0.670706	-0.398663	-0.533711	64.786819	195.122269	-70.388145
927	2052458954	14.578868	-3.509589	-102.513260	-0.816052	0.630913	0.363556	58.678741	176.059937	-81.647423
928	2052475621	15.330771	-0.804360	-103.182083	-1.292686	0.618339	1.003198	43.137226	146.490204	-80.047417
929	2052492288	15.864924	1.204134	-103.932465	-1.260127	0.887789	1.969004	31.710775	104.096230	-74.872475
930	2052508955	15.807779	2.625048	-104.982300	1.039424	0.706828	1.578562	-1.850270	65.027336	-82.759399
931	2052525622	15.322211	3.551351	-106.082932	2.431606	1.051463	1.273329	-26.127329	36.005619	-77.413597
932	2052542289	14.811966	3.995286	-106.917747	3.122952	1.532313	2.322132	-27.853767	12.730371	-54.597874
933	2052558956	14.485534	3.752765	-107.201965	2.516341	2.060758	2.402511	-18.971052	-18.451290	-12.357961
934	2052575623	14.403481	2.715143	-107.112068	0.017273	2.065162	1.660501	-5.711559	-59.224468	20.539312
935	2052592290	14.579136	0.921159	-106.852554	-0.375631	2.431072	2.445867	9.568673	-100.632118	41.729870
936	2052608957	14.963737	-1.904721	-106.128555	1.418566	2.986828	3.735533	22.970737	-153.193893	84.978287
937	2052625624	14.943085	-5.582794	-105.101982	3.516068	2.794661	2.833883	2.314171	-197.561127	116.490746
938	2052642291	14.045154	-9.657244	-103.705383	4.180111	1.116912	0.672639	-43.244019	-216.234741	141.418427
939	2052658958	11.996999	-13.555872	-102.358002	2.232785	-0.296646	-1.366633	-107.107635	-210.413162	129.698730
940	2052675625	9.722579	-16.905876	-101.166847	-0.792658	-0.837744	-2.351164	-118.202042	-184.763275	105.433067
941	2052692292	8.052269	-19.360828	-100.426521	-4.818207	-1.670783	-3.381739	-86.933594	-139.355164	64.286545
942	2052708959	7.496106	-20.515648	-100.355286	-5.905379	-3.045519	-3.597950	-32.438416	-68.439468	13.156178
943	2052725626	7.807963	-20.315907	-100.584892	-3.173185	-3.690486	-3.488179	13.416961	9.855265	-14.604835
944	2052742293	8.638989	-18.767332	-100.845825	-1.011792	-3.297155	-2.599485	44.150681	89.576523	-28.117111
945	2052758960	9.860334	-16.238178	-101.039154	-0.240886	-2.096131	-1.916577	69.312912	147.752655	-35.538006
946	2052775627	11.075344	-12.916553	-101.338539	0.974254	-1.661848	-2.105436	67.891678	192.592880	-53.533058
947	2052792294	12.324409	-8.999282	-101.860886	-1.574451	-1.243001	-1.253024	68.480980	223.694778	-78.022995
948	2052808961	13.700333	-5.056437	-102.594025	-1.276516	0.325882	0.001783	76.674942	220.457108	-96.040428
949	2052825628	14.731082	-1.599262	-103.303757	-1.314905	0.976039	1.041621	58.897472	190.387329	-92.525070
950	2052842295	15.558432	1.021023	-104.071739	-1.696376	1.433144	2.433433	48.948170	139.631805	-85.378052
951	2052858962	15.456114	2.830095	-105.254501	1.695955	1.233406	2.185010	-4.245234	85.733345	-96.576241
952	2052875629	14.836058	4.029718	-106.472092	2.385834	1.283221	1.242001	-33.355381	50.506706	-88.417648
953	2052892296	14.292781	4.701339	-107.418701	3.445355	1.661373	2.434385	-28.763641	24.657583	-64.711967
954	2052908963	13.961735	4.698685	-107.723816	3.053474	2.044860	2.276737	-18.799307	-4.915883	-18.050966
955	2052925630	13.950005	4.013147	-107.685631	-0.024844	1.936308	1.729313	-1.298354	-39.781750	11.438322
956	2052942297	14.191229	2.559400	-107.473297	-0.475958	2.084871	1.707531	13.319086	-81.951645	32.816032
957	2052958964	14.659977	0.097157	-106.791893	1.363389	3.038216	3.904378	26.731628	-133.320724	75.741661
958	2052975631	14.961581	-3.433226	-105.678467	2.702927	3.184248	3.306426	19.561127	-188.071213	118.358162
959	2052992298	14.553566	-7.477062	-104.332794	4.173835	1.946190	1.623704	-17.272684	-214.425644	139.521957
960	2053008965	12.999496	-11.636979	-102.860718	3.618567	0.170807	-0.253707	-79.053268	-222.015381	143.869034
961	2053025632	10.676812	-15.452868	-101.583176	0.114194	-0.744576	-1.977857	-121.900833	-209.153000	119.741920
962	2053042299	8.602391	-18.531700	-100.565666	-2.925986	-1.126271	-3.084624	-107.145531	-172.696152	88.323799
963	2053058966	7.507519	-20.404140	-100.236504	-6.657334	-2.946559	-3.835898	-59.643284	-108.968315	33.993515
964	2053075633	7.530191	-20.849928	-100.423409	-4.715405	-3.937840	-3.682740	-3.088875	-28.202957	-7.114064
965	2053092300	8.149862	-19.832935	-100.617416	-1.853259	-4.087931	-3.187910	32.662769	58.680241	-19.356939
966	2053108967	9.201508	-17.787621	-100.749092	-0.420540	-2.163470	-1.857358	60.082851	119.939491	-26.131804
967	2053125634	10.540155	-14.932467	-100.890907	0.063471	-1.950753	-2.233102	77.444145	167.145050	-37.639629
968	2053142301	11.441099	-11.237862	-101.225670	1.291530	-1.655067	-1.907385	49.027565	213.663025	-61.697788
969	2053158968	12.653540	-7.129017	-101.772362	-2.496083	-0.690685	-1.020329	67.006111	234.135834	-83.356773
970	2053175635	13.927067	-3.023134	-102.496323	-1.630746	0.077231	-0.091014	72.079300	229.608429	-98.980904
971	2053192302	15.227610	0.395278	-103.189392	-2.665246	1.727020	2.245229	76.610146	187.951065	-91.736832
972	2053208969	15.792518	2.825446	-104.357613	0.537380	1.705159	3.053392	35.377338	121.879669	-105.727631
973	2053225636	15.030284	4.362571	-105.738846	3.915723	1.501857	1.790395	-41.062973	67.077606	-103.328629
974	2053242303	14.238778	5.361885	-106.944275	2.478169	1.669145	1.531534	-41.894661	39.824299	-84.275963
975	2053258970	13.511102	5.662699	-107.560509	3.795526	2.007453	2.825636	-40.577763	8.500640	-40.112801
976	2053275637	13.260111	5.472616	-107.630287	0.796753	1.920944	1.440407	-15.079584	-12.409856	-1.942060
977	2053292304	13.353842	4.587989	-107.572655	-1.002352	1.790909	1.219707	4.927485	-51.305801	14.740871
978	2053308971	13.652998	2.917317	-107.300331	0.873978	2.211944	2.299133	16.478092	-94.111572	38.459068
979	2053325638	14.041149	0.163518	-106.571754	1.849080	3.203053	3.879257	21.669043	-150.379684	81.361816
980	2053342305	14.171601	-3.507935	-105.521919	2.925491	3.210023	3.156857	9.187885	-198.669632	114.359985
981	2053358972	13.667890	-7.640043	-104.173393	3.662606	1.519492	1.450455	-22.839727	-221.594147	137.655136
982	2053375639	12.119184	-11.684240	-102.735313	2.588398	-0.822628	-0.817610	-78.915573	-217.895813	136.897858
983	2053392306	9.997338	-15.078085	-101.477325	-0.558353	-1.887579	-2.851950	-110.342796	-186.112549	110.957283
984	2053408973	8.336552	-17.424349	-100.527649	-4.285366	-2.108612	-3.883214	-84.232407	-130.597458	76.243927
985	2053425640	7.807040	-18.346087	-100.343445	-6.660689	-3.440446	-4.412418	-28.896427	-53.593796	17.985870
986	2053442307	8.284410	-17.749388	-100.606415	-3.997198	-3.895399	-3.746855	23.272074	33.064289	-20.081203
987	2053458974	9.374343	-15.952225	-100.837746	-1.243622	-2.850441	-2.258129	60.908348	104.259979	-29.905533
988	2053475641	10.802703	-13.206842	-100.978607	-0.224117	-2.157642	-2.338052	83.104927	160.514206	-37.135208
989	2053492308	12.034697	-9.514276	-101.138290	0.753259	-1.801480	-1.615261	71.553589	215.095245	-53.300213
990	2053508975	13.423085	-5.414329	-101.565254	-1.060411	-0.436023	-0.686814	79.479164	234.151596	-79.214775
991	2053525642	14.703944	-1.504777	-102.109398	-1.100071	0.909459	0.449678	74.410591	219.527771	-88.496429
992	2053542309	15.897464	1.627517	-102.732292	-2.206927	1.609330	1.951312	71.164322	171.471497	-85.053802
993	2053558976	16.177197	3.891656	-103.852036	0.624048	1.183740	2.484202	19.486435	112.243187	-100.938957
994	2053575643	15.544216	5.440240	-105.087814	2.376681	1.090454	1.389679	-32.527294	69.415199	-95.314896
995	2053592310	14.609420	6.483805	-106.239937	2.587984	1.256153	1.213706	-49.504044	42.717297	-81.705460
996	2053608977	13.783732	6.928071	-106.979630	2.861755	1.693996	2.644897	-44.924786	15.027041	-48.694386
997	2053625644	13.349223	7.002452	-107.229454	0.682376	1.603614	0.766436	-24.763584	0.687517	-15.396785
998	2053642311	13.321452	6.629455	-107.269440	-0.306218	1.774412	1.082124	-1.855528	-22.564342	2.723230
999	2053658978	13.562018	5.639077	-107.219673	-0.197511	1.498053	0.979950	13.685078	-57.425472	16.321491
1000	2053675645	14.035197	3.852388	-106.898430	0.993229	2.308188	2.644276	26.358002	-99.843475	43.888252
1001	2053692312	14.649672	1.118158	-106.178162	1.531914	2.731288	3.273998	34.539925	-148.571533	82.158295
1002	2053708979	14.951090	-2.154294	-105.295860	2.501176	2.038244	2.191056	18.092100	-176.584335	101.257782
1003	2053725646	14.578353	-5.388860	-104.283112	3.188029	0.316924	0.401043	-18.815559	-172.325790	108.593498
1004	2053742313	13.614856	-8.220374	-103.149742	1.455644	-1.646966	-0.992805	-50.243958	-148.654922	106.693260
1005	2053758980	12.496027	-10.466127	-102.320076	-1.336034	-1.541334	-2.088161	-59.558704	-120.484604	78.110970
1006	2053775647	11.676054	-11.964741	-101.815384	-2.647655	-1.851827	-3.275824	-43.821522	-82.010597	47.688999
1007	2053792314	11.460939	-12.262357	-101.700615	-4.584659	-2.851382	-4.223192	-11.963919	-16.435417	9.982203
1008	2053808981	11.978142	-11.364757	-101.872635	-3.739436	-2.613824	-2.853181	28.443047	50.413227	-21.036976
1009	2053825648	12.827322	-9.600371	-101.971970	-0.157078	-1.951452	-1.459252	49.409691	101.889038	-28.672895
1010	2053842315	13.701086	-7.156883	-101.920662	-0.362204	-1.529885	-1.524174	52.413063	143.166336	-30.888165
1011	2053858982	14.407142	-4.168198	-102.007156	0.131549	-1.067554	-1.070638	41.390244	172.485031	-48.751427
1012	2053875649	15.035610	-1.100677	-102.273529	-1.091277	0.348514	-0.013047	36.526646	173.999802	-61.580685
1013	2053892316	15.768018	1.489105	-102.691574	-1.662488	1.137837	1.181386	43.543045	143.264450	-64.626770
1014	2053908983	16.253630	3.410111	-103.325226	-0.540517	0.908245	1.862121	30.233721	100.514046	-67.248337
1015	2053925650	16.010950	4.650868	-104.248116	1.578975	0.796454	1.362636	-11.238490	56.418148	-72.535011
1016	2053942317	15.455274	5.482019	-105.243149	1.143087	0.770628	0.888169	-28.663887	32.091454	-69.606384
1017	2053958984	14.833967	5.923876	-106.152710	1.958656	1.263914	1.331388	-32.438290	11.521566	-58.430508
1018	2053975651	14.527280	6.096243	-106.684242	1.251323	1.412407	0.835221	-15.591714	1.915102	-32.878368
1019	2053992318	14.547300	5.701825	-106.838394	1.450391	1.994752	2.579683	1.657318	-25.365902	-2.825548
1020	2054008985	14.675176	4.468183	-106.770378	-0.695109	1.728860	0.946851	6.813540	-70.755447	22.769581
1021	2054025652	15.112065	2.485354	-106.525993	0.100862	2.415207	2.479255	24.837332	-111.358894	44.936974
1022	2054042319	15.636687	-0.348152	-106.009270	1.549178	2.506982	3.330803	30.428524	-155.866028	75.178955
1023	2054058986	15.698507	-3.496923	-105.385597	2.875655	1.531137	1.624476	4.515990	-171.887497	87.533356
1024	2054075653	15.145267	-6.549489	-104.501503	3.022412	-0.208660	-0.066476	-28.960543	-162.558182	100.291374
1025	2054092320	14.007507	-9.186297	-103.485550	1.103503	-1.367772	-1.436843	-60.400906	-138.229568	98.097115
1026	2054108987	12.872739	-11.257115	-102.597229	-1.385567	-1.266559	-2.108875	-59.124592	-108.956917	79.734184
1027	2054125654	12.111236	-12.598228	-101.984421	-3.011900	-1.453605	-2.902907	-38.590145	-71.073853	52.354053
1028	2054142321	12.007690	-12.916819	-101.808289	-4.478038	-2.260113	-3.300763	-4.364002	-16.820465	13.894485
1029	2054158988	12.488820	-12.237390	-101.926300	-2.358537	-2.313164	-2.392581	26.867071	38.111042	-15.588841
1030	2054175655	13.160778	-10.762153	-101.999031	0.433016	-1.833438	-1.341902	38.999851	85.114731	-24.009621
1031	2054192322	13.812634	-8.784501	-101.900963	0.212192	-1.207995	-0.849223	39.655376	116.508957	-22.231678
1032	2054208989	14.378281	-6.339175	-101.915894	0.276516	-1.152829	-0.962585	33.362755	141.864151	-36.787479
1033	2054225656	14.836946	-3.846492	-102.033112	-0.501671	0.037638	0.145486	26.435347	142.745880	-44.693966
1034	2054242323	15.225829	-1.713642	-102.332169	-0.813639	0.773670	0.548018	22.029449	119.012047	-49.793774
1035	2054258990	15.549435	-0.020067	-102.696999	-1.177906	0.729876	0.454154	18.628082	92.278221	-47.224174
1036	2054275657	15.824260	1.231312	-103.072487	-0.999064	0.567198	0.664197	16.247301	66.363419	-40.991241
1037	2054292324	16.041122	2.086668	-103.626595	0.008399	0.726522	1.292068	13.479896	40.399525	-45.044521
1038	2054308991	15.954396	2.617870	-104.304054	2.087559	0.847549	1.660836	-4.034562	19.582184	-46.922138
1039	2054325658	15.783345	2.787237	-104.847435	1.993539	1.217525	1.560702	-9.245646	1.004758	-33.176685
1040	2054342325	15.588364	2.371081	-105.045906	1.720984	1.898479	1.858085	-11.685317	-27.153717	-3.832709
1041	2054358992	15.423168	1.370953	-105.009781	-0.050104	1.584798	1.104496	-10.490447	-57.198917	18.879709
1042	2054375659	15.536690	-0.195875	-104.866127	-0.432491	2.126120	2.116504	6.243785	-88.310539	33.998173
1043	2054392326	15.708680	-2.436118	-104.627174	0.858632	2.211903	2.514256	10.201733	-125.640488	50.509262
1044	2054408993	15.513947	-5.089891	-104.258469	2.392600	1.217255	1.325296	-10.646140	-147.466766	64.652245
1045	2054425660	14.807755	-7.761532	-103.664963	2.398103	0.093880	-0.182809	-38.788101	-145.577316	76.489334
1046	2054442327	13.748292	-10.126232	-102.907166	1.209243	-0.516164	-1.083048	-56.967655	-126.714890	78.364044
1047	2054458994	12.712187	-11.987929	-102.121216	-0.697873	-0.892222	-1.712506	-53.603832	-98.432159	70.469139
1048	2054475661	11.970540	-13.220551	-101.484207	-2.090126	-1.159036	-2.086622	-36.645409	-64.558746	52.083138
1049	2054492328	11.678391	-13.693670	-101.144524	-3.045612	-1.702566	-2.291216	-13.263292	-23.994963	25.054251
1050	2054508995	11.830180	-13.408481	-101.085045	-2.006495	-1.833342	-1.923069	9.482789	17.201199	-0.259547
1051	2054525662	12.307529	-12.505162	-101.179100	-0.591506	-1.591997	-1.140244	26.925154	51.607662	-16.884815
1052	2054542329	12.835286	-11.012050	-101.219040	0.770001	-1.667896	-1.316088	30.727453	86.696259	-21.965286
1053	2054558996	13.380100	-9.066108	-101.134666	-0.124790	-1.292638	-0.802636	33.114296	114.624458	-21.797817
1054	2054575663	13.941307	-6.858346	-101.155228	-0.440580	-0.835778	-0.639758	33.042923	128.218735	-32.647366
1055	2054592330	14.411492	-4.713197	-101.246964	-0.687921	0.271781	0.275191	27.200851	123.242638	-37.010288
1056	2054608997	14.819637	-2.912818	-101.475060	-1.465421	0.529529	0.249713	23.169891	101.153435	-39.735737
1057	2054625664	15.155313	-1.451934	-101.819595	-1.131938	0.364441	-0.135995	18.930748	79.431862	-41.804340
1058	2054642331	15.483498	-0.298365	-102.211617	-1.083501	0.536656	0.613084	18.893049	60.690495	-40.023289
1059	2054658998	15.811729	0.531184	-102.770943	0.956535	0.803609	1.852556	19.310352	39.048561	-44.740517
1060	2054675665	15.782635	0.983683	-103.367752	2.404717	1.037180	1.815242	-1.740651	16.542810	-40.856636
1061	2054692332	15.601079	1.042012	-103.772057	1.832652	1.416798	1.449451	-10.945382	-3.072711	-23.419666
1062	2054708999	15.468368	0.542512	-103.894150	1.131673	2.039649	1.785792	-8.345506	-30.746763	1.803595
1063	2054725666	15.355874	-0.539715	-103.871071	-0.142078	1.852041	1.465543	-7.219639	-62.195084	19.305847
1064	2054742333	15.465133	-2.185753	-103.851967	-0.092517	2.126322	2.030504	6.137380	-94.917999	27.950779
1065	2054759000	15.419598	-4.368183	-103.849312	1.421757	1.765732	1.716115	-3.137131	-126.195946	35.631992
1066	2054775667	15.014923	-6.797109	-103.735168	2.240497	0.837958	0.751652	-24.004000	-138.890594	45.384781
1067	2054792334	14.145873	-9.140661	-103.469688	2.146283	-0.092522	-0.538863	-50.393276	-132.409454	50.472908
1068	2054809001	13.031105	-11.076344	-103.053314	0.946039	-0.866798	-1.264690	-62.971188	-107.397896	51.037605
1069	2054825668	12.094282	-12.411574	-102.602600	-0.978623	-1.237990	-1.757542	-51.185345	-72.713066	43.125065
1070	2054842335	11.676872	-13.007076	-102.302940	-2.337560	-1.491755	-2.248200	-21.569635	-31.620184	24.367760
1071	2054859002	11.709541	-12.667295	-102.290619	-2.536939	-2.048284	-2.713655	1.657086	19.855112	-3.579341
1072	2054875669	12.171022	-11.552549	-102.511581	-2.174563	-1.360369	-1.258579	24.452873	62.516933	-26.675974
1073	2054892336	12.756660	-10.136510	-102.589211	0.306164	-1.281533	-0.546247	33.818726	81.745911	-22.965109
1074	2054909003	13.132576	-8.279579	-102.414948	-0.064162	-1.828706	-1.144259	23.781872	110.677925	-15.059932
1075	2054925670	13.551005	-5.924941	-102.256233	-0.679409	-1.319574	-0.894260	25.833179	139.438889	-23.570625
1076	2054942337	14.036161	-3.569515	-102.183380	-0.863368	0.236527	0.180846	29.028517	138.117126	-29.541521
1077	2054959004	14.334964	-1.648300	-102.259087	-0.477150	0.972807	0.719227	17.294809	110.615494	-32.249680
1078	2054975671	14.524176	-0.289986	-102.383110	-0.873273	1.019824	0.384264	10.787526	77.084587	-26.971020
1079	2054992338	14.807932	0.641319	-102.532997	-0.983213	0.568547	-0.094254	16.603613	51.825802	-22.185654
1080	2055009005	15.174689	1.273993	-102.781662	-0.370017	0.413448	0.658596	21.798456	32.879169	-23.500057
1081	2055025672	15.539207	1.524757	-103.157043	1.043715	0.703418	2.327123	21.956068	8.650923	-24.870146
1082	2055042339	15.668437	1.180316	-103.451309	2.330764	1.156774	2.587930	7.698987	-24.529348	-10.557981
1083	2055059006	15.738057	0.302472	-103.472549	1.165147	1.317128	1.800589	3.718840	-50.918625	13.961203
1084	2055075673	15.874371	-1.064346	-103.397820	-0.039570	1.810836	1.619862	7.753748	-77.612785	27.430222
1085	2055092340	16.125669	-2.826403	-103.451172	-0.245090	1.848924	1.327313	14.541904	-102.453690	26.811741
1086	2055109007	16.298489	-4.676506	-103.621330	1.274942	1.141406	0.175637	9.308124	-109.387199	21.956017
1087	2055125674	16.081625	-6.359354	-103.762695	2.348573	0.282950	-0.394724	-14.267329	-99.592812	19.850740
1088	2055142341	15.458074	-7.807883	-103.845154	2.131967	-0.050605	-0.540389	-38.472054	-85.232979	18.758028
1089	2055159008	14.740132	-8.994185	-103.926323	0.795413	-0.271131	-0.622632	-44.250153	-70.235863	13.752231
1090	2055175675	14.299485	-9.627459	-104.119965	-0.328514	-0.805233	-1.717454	-28.793316	-39.928841	-1.754511
1091	2055192342	14.238222	-9.120292	-104.334587	-0.991035	-2.289744	-3.348462	-6.236384	26.115204	-19.921574
1092	2055209009	14.459815	-7.592831	-104.435425	-1.546963	-1.182397	-1.747201	11.951586	87.067093	-28.653648
1093	2055225676	14.852943	-5.828630	-104.339981	-1.147893	-0.588592	0.205234	23.800634	103.623634	-21.409674
1094	2055242343	14.812578	-4.197165	-103.920746	-0.666323	-0.418149	0.625915	-0.668118	100.840340	-0.911461
1095	2055259010	14.572629	-2.791234	-103.360657	-0.968777	-0.252381	0.601202	-12.789196	89.925591	11.029878
1096	2055275677	14.208258	-1.637925	-102.773460	-0.740392	-0.180597	0.457111	-20.930458	75.766624	17.439220
1097	2055292344	13.917322	-0.786376	-102.267921	-0.619862	0.260103	0.380842	-17.253485	56.936691	17.597576
1098	2055309011	13.741589	-0.240344	-101.880531	-0.119758	0.514311	0.170341	-10.780196	37.367935	15.320604
1099	2055325678	13.723969	-0.032531	-101.554817	-0.197488	0.594717	0.146235	-1.460401	16.757698	16.638842
1100	2055342345	13.930469	-0.202095	-101.268280	-0.356734	0.689241	-0.106417	11.973495	-5.715883	19.912077
1101	2055359012	14.363413	-0.713147	-101.048119	-0.588006	0.757782	-0.001804	25.639927	-26.481905	20.972752
1102	2055375679	14.963534	-1.468989	-100.958466	-0.646630	0.606444	0.551570	35.680050	-42.418907	17.570042
1103	2055392346	15.822837	-2.261124	-101.067963	-0.540821	0.142898	1.554388	50.933926	-47.452301	7.201961
1104	2055409013	16.673719	-3.005186	-101.278809	0.293045	-0.138061	1.508364	50.081261	-46.246185	1.333195
1105	2055425680	17.744843	-3.585720	-101.656853	-0.855594	-0.079451	0.323714	62.585728	-39.792164	-10.327181
1106	2055442347	19.170101	-3.953833	-102.312729	-0.364937	0.149661	-0.177968	82.568367	-33.153538	-29.204502
1107	2055459014	20.666586	-4.041114	-103.172821	0.665056	0.244167	-0.943871	85.780548	-22.674395	-46.741756
1108	2055475681	21.976147	-3.744792	-104.154587	1.756647	0.379992	-1.479558	74.160561	-5.017270	-61.328018
1109	2055492348	22.863579	-2.924422	-105.242401	2.437661	0.483200	-1.691531	49.028336	20.435230	-79.119423
1110	2055509015	23.189737	-1.613122	-106.151718	3.039647	-0.113957	-1.168375	16.999496	51.435661	-79.832016
1111	2055525682	22.632959	-0.287512	-106.644142	2.609329	0.194590	0.656470	-34.351021	62.092991	-57.086121
1112	2055542349	21.406479	0.743465	-106.772614	0.494181	0.225812	1.050730	-74.049965	54.729988	-29.321384
1113	2055559016	20.141241	1.501757	-106.685837	-1.463668	0.490703	0.660699	-76.531563	44.650120	-10.202349
1114	2055575683	19.055603	1.951491	-106.431160	-1.624847	0.629357	1.116243	-66.116402	30.769638	6.377433
1115	2055592350	17.992790	2.099273	-106.011681	-0.691101	0.198452	1.144155	-65.172981	16.609240	22.098139
1116	2055609017	16.921850	2.006010	-105.514427	-0.431126	-0.252130	1.009964	-65.834946	3.792448	31.183266
1117	2055625684	15.882048	1.589200	-104.900017	-0.054707	-0.111642	0.959312	-64.040680	-13.455476	43.365463
1118	2055642351	14.897299	0.863439	-104.122513	0.037002	-0.168851	0.231009	-60.565540	-29.513565	57.418663
1119	2055659018	14.036789	-0.066154	-103.226456	0.161972	0.058393	-0.138039	-52.468685	-40.534714	66.758347
1120	2055675685	13.355138	-1.118739	-102.392082	-0.186795	0.422230	-0.312775	-40.829494	-49.560963	64.059090
1121	2055692352	12.946234	-2.209317	-101.794029	-0.824349	0.573365	-0.630492	-23.929777	-55.632641	50.236668
1122	2055709019	12.913157	-3.207411	-101.444458	-1.376393	0.391754	-0.986900	-1.422063	-53.800323	34.082985
1123	2055725686	13.432728	-4.011253	-101.343201	-1.936805	0.304406	-1.022658	31.135500	-45.732380	17.037964
1124	2055742353	14.585322	-4.510317	-101.497353	-2.114172	-0.061733	-0.496767	68.061760	-31.434713	-1.559396
1125	2055759020	16.111588	-4.691874	-101.836800	-0.815792	-0.404843	0.569544	89.552322	-16.004566	-16.511314
1126	2055775687	17.846718	-4.427288	-102.223846	-0.274420	-0.982160	0.024347	101.920776	8.552140	-25.892151
1127	2055792354	19.806549	-3.671747	-102.651070	-0.254937	-0.817053	-1.116261	115.374741	34.445763	-38.952595
1128	2055809021	21.709272	-2.543303	-103.190857	0.606147	-0.388507	-1.052036	112.040520	52.086918	-53.306194
1129	2055825688	23.126257	-1.326885	-103.854828	1.512590	0.407123	-0.200256	83.284454	52.641705	-63.524170
1130	2055842355	23.743782	-0.273490	-104.572906	2.096204	0.705393	0.854642	36.032196	41.146729	-63.728172
1131	2055859022	23.652767	0.448586	-105.205017	2.395832	0.803397	0.770973	-5.845013	24.689215	-51.262535
1132	2055875689	22.920380	0.941444	-105.677956	2.048545	0.642011	0.496793	-44.065132	16.213499	-36.824940
1133	2055892356	21.626144	1.154391	-105.992111	1.736477	0.808573	0.499089	-77.789749	4.917104	-21.361254
1134	2055909023	19.952324	1.104996	-106.239616	0.265097	0.701902	0.465282	-100.629547	-7.816882	-11.847007
1135	2055925690	18.284542	0.776256	-106.528313	-0.531847	0.779011	1.349083	-100.274048	-24.087540	-8.822718
1136	2055942357	16.743807	0.130738	-106.650253	-0.176186	0.509577	1.731172	-92.858429	-38.994545	5.650448
1137	2055959024	15.332807	-0.823469	-106.459984	-0.198509	0.568128	1.144126	-85.038658	-51.869492	27.418285
1138	2055975691	13.987867	-2.043660	-105.989624	-0.376631	0.453588	0.120735	-80.423195	-63.860943	45.933052
1139	2055992358	12.786862	-3.383981	-105.298012	-0.563725	0.141058	-0.233472	-70.533531	-68.929985	58.630077
1140	2056009025	11.897823	-4.781606	-104.446068	-0.584669	-0.229913	-0.256539	-50.162205	-71.381195	67.127220
1141	2056025692	11.235990	-6.099895	-103.601212	-0.544376	-0.461112	-0.434596	-35.388542	-67.761909	64.524460
1142	2056042359	10.742932	-7.158744	-102.936729	-0.821269	-0.587421	-0.529618	-25.490238	-55.216572	50.121437
1143	2056059026	10.493462	-7.906931	-102.512299	-0.950865	-0.361941	-0.730083	-12.179943	-39.917847	31.961802
1144	2056075693	10.726442	-8.267756	-102.363495	-1.577932	-0.297879	-1.108398	14.806262	-19.869183	12.569627
1145	2056092360	11.597981	-8.206739	-102.444794	-1.828163	-0.222970	-0.945910	51.172955	2.443660	-5.552309
1146	2056109027	12.919366	-7.807553	-102.623230	-0.495945	-0.451211	-0.551163	77.380600	20.944851	-15.551694
1147	2056125694	14.359351	-6.970290	-102.779762	-0.091443	-0.884038	-0.868749	84.781685	46.418221	-21.002113
1148	2056142361	15.956739	-5.628594	-102.921387	-0.220540	-0.847458	-1.011535	94.498497	75.294945	-29.305365
1149	2056159028	17.474047	-4.095371	-103.084198	0.348553	-0.063200	-0.158440	89.797081	85.115028	-35.883183
1150	2056175695	18.726133	-2.688813	-103.340332	0.637184	0.449536	0.570216	73.803123	75.261292	-40.897266
1151	2056192362	19.609118	-1.590138	-103.712440	0.945657	0.838651	0.904384	51.752357	55.131443	-41.814178
1152	2056209029	20.005400	-0.841644	-104.196419	1.568735	1.001019	1.176558	22.748672	32.628525	-41.587025
1153	2056225696	19.777353	-0.526016	-104.723412	1.929133	1.010316	0.983049	-14.488243	7.275818	-35.184555
1154	2056242363	19.098961	-0.526142	-105.253670	1.452363	0.834971	0.595945	-41.435055	-10.373676	-28.973829
1155	2056259030	17.962019	-0.835512	-105.780540	1.317926	0.561835	0.945704	-69.033340	-27.447453	-23.035671
1156	2056275697	16.603781	-1.537351	-106.246262	0.108249	0.735314	1.511857	-82.508652	-48.394047	-13.277099
1157	2056292364	15.240650	-2.665176	-106.550491	-0.229263	0.708259	1.304945	-82.880280	-70.108665	1.545566
1158	2056309031	13.995450	-4.017322	-106.618874	-0.479933	0.495314	0.213642	-75.379112	-79.747154	16.483713
1159	2056325698	12.998022	-5.282949	-106.443054	-0.697531	0.024276	-0.405796	-59.450691	-71.751610	27.359938
1160	2056342365	12.226887	-6.498085	-106.000374	-0.281879	0.050831	-0.257876	-44.046532	-65.839531	40.704563
1161	2056359032	11.576156	-7.725686	-105.387016	-0.232646	-0.047015	-0.189850	-35.026024	-65.019623	49.793930
1162	2056375699	11.070990	-8.808953	-104.747192	-0.438791	-0.385965	-0.393579	-25.217596	-56.495689	49.917290
1163	2056392366	10.809044	-9.617321	-104.169479	-0.838622	-0.499666	-0.704770	-10.595612	-41.348362	42.702972
1164	2056409033	10.939058	-10.028990	-103.747597	-1.361694	-0.615791	-0.982793	11.692441	-19.768812	29.054146
1165	2056425700	11.499261	-9.990953	-103.481758	-1.323579	-0.581334	-1.027082	35.963371	5.082426	14.863340
1166	2056442367	12.564954	-9.496017	-103.420860	-1.234242	-0.514345	-0.834759	64.144058	29.587963	-2.768423
1167	2056459034	13.899224	-8.683157	-103.394455	-0.542509	-0.422372	-0.578811	79.895920	47.633678	-9.740194
1168	2056475701	15.437874	-7.509737	-103.405663	-0.557002	-0.702009	-0.971416	91.814018	67.745720	-18.570120
1169	2056492368	17.042234	-5.969534	-103.426826	0.114012	-0.649304	-0.670589	95.702187	88.182045	-27.150333
1170	2056509035	18.367380	-4.412013	-103.426048	0.644254	0.078288	0.175256	79.102486	88.853027	-28.469862
1171	2056525702	19.416536	-3.019559	-103.544998	0.420614	0.651789	0.663920	62.074802	76.552795	-33.883133
1172	2056542369	20.147385	-1.966892	-103.768616	0.987807	0.883817	1.106257	42.883266	55.096832	-33.089649
1173	2056559036	20.368273	-1.387067	-104.083221	1.587984	1.116052	1.266374	12.300539	26.346458	-28.752972
1174	2056575703	20.028517	-1.227823	-104.459007	1.700396	0.823507	0.902115	-21.314041	1.438318	-23.406055
1175	2056592370	19.294697	-1.362335	-104.901161	1.654116	0.667767	0.655349	-45.049599	-16.308018	-21.262587
1176	2056609037	17.996149	-1.813382	-105.368523	1.582123	0.484331	0.880408	-79.111526	-34.420086	-16.920197
1177	2056625704	16.518621	-2.602730	-105.848274	0.000188	0.687402	1.346328	-90.176666	-53.625072	-12.469751
1178	2056642371	15.190963	-3.718324	-106.289589	-0.481330	0.744515	0.898717	-81.532631	-71.652794	-6.660116
1179	2056659038	14.020786	-5.003923	-106.542931	-0.565643	0.665729	0.160154	-71.792480	-78.667442	4.771818
1180	2056675705	13.129756	-6.312166	-106.569031	-0.908415	0.358438	-0.226891	-54.097679	-77.073898	16.160603
1181	2056692372	12.573271	-7.533731	-106.386963	-0.795019	-0.017985	-0.366166	-32.590824	-69.505753	25.881931
1182	2056709039	12.264503	-8.591877	-106.061493	-0.514415	-0.264154	-0.446527	-16.208559	-58.067421	32.446659
1183	2056725706	12.112300	-9.415246	-105.618500	-0.242684	-0.604664	-0.614782	-5.392315	-42.965221	36.001263
1184	2056742373	12.160562	-9.931224	-105.090080	-0.880521	-0.561725	-0.647203	7.801600	-23.910803	36.974579
1185	2056759040	12.575117	-10.101645	-104.605522	-1.079186	-0.574242	-0.840466	29.510977	-4.066477	30.066339
1186	2056775707	13.495847	-9.761446	-104.308556	-1.632185	-0.723632	-1.273070	57.901501	23.638885	12.404351
1187	2056792374	14.847958	-8.918317	-104.168388	-1.443153	-0.629586	-0.929152	82.082253	50.881264	-4.430337
1188	2056809041	16.442850	-7.794405	-104.084572	-0.380663	-0.404202	-0.208889	96.020180	66.086014	-13.485242
1189	2056825708	17.983871	-6.602925	-104.026001	0.347310	-0.165473	0.142709	92.498459	69.130608	-17.911772
1190	2056842375	19.305967	-5.454998	-103.984772	0.736450	-0.003436	0.169026	79.181229	65.859772	-19.775166
1191	2056859042	20.315918	-4.405886	-103.932045	0.920412	0.163653	0.215945	60.462196	60.103561	-18.446926
1192	2056875709	20.967335	-3.547358	-103.927139	0.907536	0.386393	0.569453	38.695374	48.119858	-17.964600
1193	2056892376	21.195761	-3.012024	-103.997963	1.417072	0.836983	0.876972	13.047708	28.254850	-15.586943
1194	2056909043	20.909418	-2.887687	-104.073593	1.558014	1.221310	1.263991	-17.794819	5.591471	-5.907397
1195	2056925710	20.193167	-3.112859	-104.287041	1.870472	0.560485	0.414131	-44.029068	-16.871040	-6.153270
1196	2056942377	18.897959	-3.583926	-104.547256	1.251658	0.657301	0.348096	-79.009811	-31.618279	-4.174669
1197	2056959044	17.367283	-4.290398	-104.898621	0.385430	0.498193	0.866197	-93.668579	-46.659286	-5.807534
1198	2056975711	15.931403	-5.162285	-105.302940	-0.497392	0.337999	0.701659	-88.536255	-56.999538	-7.455176
1199	2056992378	14.705464	-6.043218	-105.669830	-0.757307	0.178759	-0.008554	-76.124001	-56.923656	-7.052630
1200	2057009045	13.792177	-6.791609	-105.907242	-1.079210	-0.018437	-0.472975	-56.821663	-47.225193	-2.759937
1201	2057025712	13.285343	-7.359994	-105.984016	-1.183015	-0.032370	-0.489397	-31.405060	-34.443054	3.440663
1202	2057042379	13.096985	-7.812524	-105.934837	-0.915136	0.010251	-0.363193	-11.331144	-25.976059	8.969255
1203	2057059046	13.097224	-8.141647	-105.758842	-0.638391	-0.119458	-0.335590	1.064242	-17.071804	14.579332
1204	2057075713	13.280789	-8.277184	-105.489578	-0.555487	-0.203186	-0.294253	12.907523	-4.475059	17.342268
1205	2057092380	13.710057	-8.242134	-105.185951	-0.482687	-0.193921	-0.144872	27.961920	6.048302	16.958328
1206	2057109047	14.521184	-7.931568	-104.904556	-0.788315	-0.545838	-0.476546	50.632252	21.946466	11.584567
1207	2057125714	15.537412	-7.384161	-104.593040	-0.354093	-0.407303	-0.374998	63.055992	36.328548	9.295351
1208	2057142381	16.628952	-6.725363	-104.359314	-0.291746	-0.234197	0.144836	66.806648	41.641335	2.336742
1209	2057159048	17.597307	-6.116053	-104.222427	0.267069	0.114816	0.320992	58.613884	37.151985	-3.033146
1210	2057175715	18.378788	-5.586249	-104.152031	0.410842	0.184758	0.221534	46.909954	31.332367	-5.922299
1211	2057192382	19.017895	-5.069390	-104.126945	0.494830	0.101509	-0.022965	38.079151	29.675768	-8.565112
1212	2057209049	19.471748	-4.618631	-104.104874	0.723375	0.269156	0.101384	26.933462	25.789310	-7.710308
1213	2057225716	19.575750	-4.339286	-104.076706	1.267301	0.433286	0.252058	5.958334	16.171255	-4.075164
1214	2057242383	19.381241	-4.175010	-104.039856	1.005343	0.617954	0.335405	-11.926357	9.836162	-1.268175
1215	2057259050	18.846153	-4.231372	-104.052994	1.556191	0.397764	0.297033	-32.588284	-3.651232	0.296103
1216	2057275717	17.878925	-4.372134	-104.091660	1.105068	0.135629	-0.166521	-58.577248	-8.573674	1.421350
1217	2057292384	16.754143	-4.545388	-104.218323	0.115710	0.084292	0.381193	-68.452980	-12.049109	-3.235694
1218	2057309051	15.779819	-4.794797	-104.486259	-0.800119	0.247323	0.559460	-60.161537	-18.843357	-10.597421
1219	2057325718	14.968185	-5.065058	-104.834785	-0.951504	0.211793	0.083132	-50.896744	-21.230968	-15.430651
1220	2057342385	14.389670	-5.284609	-105.159424	-1.035557	0.188111	-0.182359	-36.898411	-17.879114	-15.560230
1221	2057359052	14.077715	-5.433191	-105.371025	-0.838705	0.273380	-0.123257	-20.328053	-11.966474	-10.187014
1222	2057375719	14.030118	-5.544148	-105.408791	-0.570711	0.182760	0.132446	-3.542058	-7.393929	-1.311870
1223	2057392386	14.164819	-5.654476	-105.320671	-0.201428	0.082009	0.122628	8.129354	-5.527659	5.972033
1224	2057409053	14.362278	-5.751688	-105.160477	-0.204643	0.019569	0.023544	12.338808	-3.670316	10.021496
1225	2057425720	14.774406	-5.754882	-104.996254	-0.785877	-0.143898	-0.056533	25.309748	2.103135	9.538623
1226	2057442387	15.383478	-5.664585	-104.864990	-0.400359	-0.074696	0.013882	36.889153	6.968143	5.734540
1227	2057459054	16.136574	-5.468079	-104.747856	-0.355252	-0.231511	-0.073022	45.461174	13.054248	3.465265
1228	2057475721	16.907604	-5.200761	-104.623863	0.176216	-0.120799	0.097198	46.513790	17.153929	2.048759
1229	2057492388	17.593035	-4.948889	-104.537186	0.330504	0.116397	0.100920	41.195866	15.857079	0.626741
1230	2057509055	18.161421	-4.724929	-104.487053	0.421440	0.176221	0.018847	34.010422	13.835257	-0.444728
1231	2057525722	18.618591	-4.457244	-104.456505	0.470150	0.078640	-0.353624	27.170088	15.652314	-3.330046
1232	2057542389	18.894739	-4.185375	-104.407814	0.829408	0.121478	-0.104152	16.415562	16.432121	-1.904692
1233	2057559056	18.922955	-3.984532	-104.347610	0.658376	0.279095	0.098045	1.552162	12.505297	-0.215723
1234	2057575723	18.759859	-3.901746	-104.351746	0.600907	0.499887	0.366652	-10.165300	4.817847	-0.852468
1235	2057592390	18.342064	-3.975448	-104.387001	0.951413	0.377488	0.117922	-25.584126	-4.716026	0.283322
1236	2057609057	17.714531	-4.047522	-104.484131	0.633870	0.025214	-0.032791	-38.430668	-5.755448	-3.255007
1237	2057625724	17.019512	-4.173309	-104.667770	-0.009075	0.226281	0.401093	-42.870636	-10.388213	-7.438262
1238	2057642391	16.386959	-4.382399	-104.924782	-0.593437	0.201115	0.295977	-39.505554	-16.492220	-10.751837
1239	2057659058	15.922254	-4.556674	-105.216705	-0.920247	0.037801	0.008123	-29.648127	-14.981615	-13.550382
1240	2057675725	15.661488	-4.676905	-105.454514	-0.731741	0.134984	-0.011457	-17.213650	-11.008590	-11.782672
1241	2057692392	15.617128	-4.745290	-105.543320	-0.545106	0.118753	-0.015351	-3.517687	-5.592611	-4.114706
1242	2057709059	15.723601	-4.780309	-105.509186	-0.259333	0.166062	0.026378	6.155316	-1.624153	2.609749
1243	2057725726	15.906316	-4.832389	-105.407486	-0.365781	0.166349	0.214796	11.038137	-1.657668	6.277912
1244	2057742393	16.282389	-4.872168	-105.265411	-0.667760	0.028079	0.190934	22.881977	-0.103821	8.852568
1245	2057759060	16.879532	-4.850292	-105.129181	-0.556481	-0.054949	0.006513	36.115276	3.396369	7.392058
1246	2057775727	17.592445	-4.746949	-104.996140	-0.242641	-0.073786	-0.024264	43.068504	8.239195	6.144497
1247	2057792394	18.342556	-4.552593	-104.856857	0.137044	-0.184935	-0.094658	45.323139	13.701335	4.911037
1248	2057809061	18.959639	-4.370953	-104.700035	0.463191	0.078694	0.068764	37.391582	13.374009	5.981874
1249	2057825728	19.414988	-4.254866	-104.579384	0.588298	0.197611	0.117690	27.532974	9.228764	5.699772
1250	2057842395	19.679195	-4.208349	-104.480789	0.691933	0.223112	0.106266	15.950292	4.872430	5.754840
1251	2057859062	19.777782	-4.197570	-104.371078	0.560306	0.172403	-0.012611	5.972620	2.565042	5.726137
1252	2057875729	19.853640	-4.115439	-104.314072	0.138375	0.056437	-0.299870	4.386259	5.625580	1.546924
1253	2057892396	19.848448	-3.984955	-104.294640	0.456857	0.163301	-0.109344	-0.646401	7.567689	-1.618428
1254	2057909063	19.645632	-3.873421	-104.326202	0.668060	0.186234	-0.073449	-12.662045	5.857328	-3.090456
1255	2057925730	19.262066	-3.737359	-104.409386	0.833433	0.061956	-0.141480	-23.715031	6.219090	-6.491950
1256	2057942397	18.654942	-3.616899	-104.591263	0.784471	0.230448	0.184606	-37.508835	3.429156	-11.826318
1257	2057959064	17.928923	-3.615288	-104.847588	0.224234	0.239145	0.390716	-44.921478	-4.640993	-13.877248
1258	2057975731	17.217651	-3.684198	-105.204979	-0.735379	0.200962	0.248935	-44.433918	-10.349897	-18.483318
1259	2057992398	16.703104	-3.736283	-105.620598	-1.192740	0.099206	0.095678	-32.875782	-10.214558	-22.255861
1260	2058009065	16.422913	-3.730494	-105.992294	-1.015286	0.113871	-0.013695	-18.676504	-6.175702	-21.395391
1261	2058025732	16.406334	-3.704172	-106.194267	-0.734408	0.323638	0.119442	-2.220648	-2.275113	-12.662334
1262	2058042399	16.559143	-3.733290	-106.188797	-0.175865	0.348879	0.292378	8.784089	-1.762692	0.792054
1263	2058059066	16.741215	-3.834945	-106.051132	0.054897	0.215713	0.313120	11.059693	-3.692932	9.533137
1264	2058075733	17.037138	-3.973277	-105.864677	-0.445265	0.124503	0.237545	18.104252	-4.923654	12.942436
1265	2058092400	17.471750	-4.118413	-105.613411	-0.347042	0.071669	0.273636	26.736959	-4.032338	16.936724
1266	2058109067	18.002846	-4.250356	-105.248138	-0.020967	-0.111006	0.120225	33.085392	-0.920462	23.614067
1267	2058125734	18.362621	-4.383041	-104.799500	0.628202	-0.224297	-0.099852	23.276724	1.024865	29.063675
1268	2058142401	18.483522	-4.487838	-104.327194	0.603242	-0.089595	-0.187216	9.108382	3.181531	29.868448
1269	2058159068	18.574160	-4.509667	-103.954948	0.189010	0.054589	-0.277684	6.802420	5.792483	21.878252
1270	2058175735	18.738871	-4.380927	-103.772247	-0.020060	0.009885	-0.434886	10.389116	11.032892	8.945033
1271	2058192402	18.984566	-4.060012	-103.720116	0.194897	0.023680	-0.305462	14.561880	19.073656	-3.235672
1272	2058209069	19.098509	-3.674815	-103.677849	0.700576	0.064218	-0.277241	6.588143	22.464731	-5.251088
1273	2058225736	18.984156	-3.158769	-103.673866	0.826568	-0.160563	-0.635032	-7.265797	29.159641	-9.919039
1274	2058242403	18.566843	-2.584527	-103.714699	0.897759	0.197927	-0.016520	-25.585175	31.637140	-13.477539
1275	2058259070	17.902098	-2.099011	-103.943039	0.411899	0.524197	0.494368	-40.847527	23.509983	-21.280945
1276	2058275737	17.186640	-1.716020	-104.413887	-0.302118	0.450837	0.248066	-44.279507	13.478202	-33.106094
1277	2058292404	16.592030	-1.410105	-105.095406	-0.772814	0.378644	0.300690	-37.208420	5.694020	-43.888676
1278	2058309071	16.225616	-1.196718	-105.832169	-0.752428	0.239914	0.370735	-23.406498	-0.311671	-45.795795
1279	2058325738	15.955260	-1.052335	-106.494469	-0.439281	0.140902	0.297283	-17.414383	-2.892641	-40.662193
1280	2058342405	15.772758	-0.948133	-107.000076	-0.309775	0.230787	0.242418	-11.889359	-2.435150	-30.825171
1281	2058359072	15.758797	-0.939144	-107.203011	-0.192575	0.418287	0.501919	-1.446055	-3.057044	-12.161980
1282	2058375739	15.888590	-1.115342	-107.126335	0.030698	0.457229	0.504450	7.462733	-9.214559	6.916733
1283	2058392406	16.115067	-1.498075	-106.946831	-0.479853	0.605513	0.721416	13.425451	-19.380438	16.372087
1284	2058409073	16.415298	-2.109385	-106.679047	0.142817	0.648321	0.832897	18.111509	-30.976223	25.424753
1285	2058425740	16.757347	-2.853299	-106.236237	0.474187	0.137815	0.496136	21.264009	-35.441288	37.998814
1286	2058442407	17.019466	-3.538320	-105.575348	0.771466	-0.649160	-0.202628	17.529570	-28.019770	49.793007
1287	2058459074	17.161762	-4.021219	-104.859062	0.613607	-0.631466	-0.572069	10.980152	-15.132928	49.922604
1288	2058475741	17.235163	-4.321461	-104.188896	0.277692	-0.326056	-0.533484	6.929814	-5.429930	43.929783
1289	2058492408	17.305500	-4.429047	-103.767906	-0.583695	-0.117605	-0.758432	5.755208	1.280862	26.391886
1290	2058509075	17.495264	-4.193579	-103.670120	-0.965364	-0.147025	-0.884480	11.445312	15.247279	1.919092
1291	2058525742	17.782385	-3.750389	-103.695412	-0.072920	0.128665	-0.396934	16.751392	24.962236	-8.768497
1292	2058542409	17.974863	-3.125452	-103.677071	0.753992	-0.160796	-0.554996	11.203765	35.870628	-10.411822
1293	2058559076	17.985449	-2.360818	-103.663834	0.856685	-0.101426	-0.166914	0.279443	43.943268	-12.744756
1294	2058575743	17.756001	-1.578657	-103.795052	0.431449	0.233513	-0.101820	-14.442934	42.344341	-21.128288
1295	2058592410	17.282967	-0.762002	-104.212090	0.167865	0.328461	0.103279	-29.311596	39.229858	-37.999542
1296	2058609077	16.821775	-0.077076	-104.881119	-0.561986	0.676665	0.534108	-28.391764	27.529646	-49.864395
1297	2058625744	16.456711	0.352744	-105.704514	-0.474719	0.447504	0.652881	-22.206156	10.449992	-54.521778
1298	2058642411	16.128405	0.592683	-106.535889	-0.410842	0.220139	0.333068	-19.707098	-0.262968	-51.631546
1299	2058659078	15.879159	0.767537	-107.255836	-0.436251	0.204722	0.236983	-14.851997	-2.004261	-44.423058
1300	2058675745	15.732497	0.902782	-107.771736	-0.262139	0.274702	0.279517	-8.750074	-0.860193	-32.191505
1301	2058692412	15.746711	0.868625	-108.013145	-0.006931	0.514831	0.765476	0.687439	-6.230524	-13.886549
1302	2058709079	15.916407	0.550113	-107.965492	0.475479	0.562651	0.743390	9.752429	-17.909376	7.553460
1303	2058725746	16.117762	-0.071948	-107.758926	-0.293645	0.762708	1.089064	11.631968	-32.778461	21.748150
1304	2058742413	16.433109	-1.047298	-107.429092	0.054921	0.870243	1.267609	18.710934	-50.915695	35.067654
1305	2058759080	16.742098	-2.288887	-106.832169	0.740776	0.344547	0.768443	19.174126	-61.414780	55.406811
1306	2058775747	16.983959	-3.510486	-105.961487	1.392352	-0.409132	-0.084656	16.737514	-55.261517	70.991409
1307	2058792414	16.928385	-4.449747	-104.863052	1.882788	-1.088827	-0.858406	0.837590	-34.842072	79.551369
1308	2058809081	16.645359	-5.008253	-103.862961	0.047570	-0.596241	-1.291962	-12.441378	-14.901931	67.214073
1309	2058825748	16.441317	-5.118324	-103.224037	-1.281793	-0.509554	-1.444566	-9.264716	4.460944	38.796112
1310	2058842415	16.455322	-4.773570	-103.087738	-2.133567	-0.257113	-1.030695	1.128760	22.005991	2.073217
1311	2058859082	16.729429	-4.116397	-103.184753	-0.686458	-0.320683	-0.891425	15.575008	35.939026	-16.882730
1312	2058875749	16.917027	-3.102580	-103.176895	0.977921	-0.577224	-0.680261	10.867620	58.162655	-17.243469
1313	2058892416	16.908369	-1.951896	-103.238007	0.314952	0.162686	-0.088342	-1.086483	64.959808	-23.168840
1314	2058909083	16.789385	-0.763540	-103.538017	-0.291800	0.286020	-0.123766	-7.981953	62.982273	-37.503048
1315	2058925750	16.556854	0.490659	-104.124626	-0.278276	0.316743	0.006965	-14.459215	62.000790	-54.747597
1316	2058942417	16.200584	1.575615	-104.957115	-0.364618	0.576028	0.809266	-20.906929	48.359428	-65.774673
1317	2058959084	15.763862	2.310412	-105.980202	-0.468455	0.528325	0.785384	-24.547739	25.409929	-70.823830
1318	2058975751	15.384403	2.805636	-107.066643	-0.449761	0.298017	0.076491	-20.273373	11.002412	-70.584717
1319	2058992418	15.126886	3.131137	-108.040710	-0.190929	0.237384	0.257056	-12.817657	3.260318	-61.622124
1320	2059009085	14.962443	3.322200	-108.834610	0.189175	0.240687	0.532811	-7.560423	-1.554039	-49.275421
1321	2059025752	14.904896	3.358361	-109.356300	0.699863	0.435635	1.009798	-1.984313	-6.310761	-31.384081
1322	2059042419	14.986831	3.016171	-109.453438	1.086381	0.832071	1.324371	4.883652	-21.706301	-1.001625
1323	2059059086	15.124628	2.187087	-109.242157	-0.140681	1.065186	1.399975	7.324731	-45.123096	24.473772
1324	2059075753	15.478266	0.731904	-108.846207	-0.406595	1.309305	1.808195	20.228413	-78.299599	45.374310
1325	2059092420	15.824152	-1.145989	-108.156548	1.079039	0.791604	1.393176	20.502220	-97.682144	69.697319
1326	2059109087	16.047075	-3.062759	-107.006546	2.097087	-0.109443	0.411451	15.488101	-91.979576	97.433319
1327	2059125754	15.983616	-4.801389	-105.370911	3.102538	-0.446589	-0.416355	2.486000	-73.531593	122.601089
1328	2059142421	15.281013	-6.250689	-103.623123	1.748709	-0.815945	-1.130156	-32.476334	-55.761375	124.088104
1329	2059159088	14.435996	-7.272956	-102.378899	-1.594383	-0.210392	-1.540851	-42.359024	-40.474098	87.351212
1330	2059175755	13.893867	-7.702629	-101.741425	-2.914926	-0.712068	-1.962935	-27.990290	-15.917826	43.033581
1331	2059192422	13.872946	-7.361180	-101.684029	-3.643963	-1.198591	-2.167220	-1.239400	20.511599	-1.647962
1332	2059209089	14.429002	-6.339867	-101.849983	-0.830157	-1.013304	-1.253674	31.754850	56.813107	-24.621780
1333	2059225756	14.863533	-4.979505	-101.959702	0.401126	-0.239977	-0.357713	25.005699	77.131256	-27.024742
1334	2059242423	15.422038	-3.438015	-102.241074	-0.275339	-0.082400	-0.476490	31.854012	84.709618	-40.425629
1335	2059259090	15.808107	-1.705658	-102.705788	0.402418	-0.160473	-0.365778	21.503647	92.492958	-54.635239
1336	2059275757	16.052170	-0.096418	-103.320236	-0.164474	0.422641	0.410298	13.649035	82.664360	-61.622314
1337	2059292424	16.169847	1.220453	-104.073074	-0.097925	0.235055	0.759697	7.079921	63.337807	-64.906906
1338	2059309091	16.127953	2.168248	-104.895905	-0.555696	0.267571	0.678575	-1.484823	40.865364	-62.791904
1339	2059325758	16.054502	2.825724	-105.789764	-0.596761	0.249525	0.245734	-2.495625	22.972107	-62.141682
1340	2059342425	16.033636	3.280619	-106.694420	0.055987	0.424556	0.583128	1.222388	11.139587	-59.461956
1341	2059359092	15.939138	3.488096	-107.525665	0.917477	0.524241	1.075632	-3.128710	-1.912173	-51.299698
1342	2059375759	15.844438	3.273768	-108.124916	1.361806	1.069468	1.816397	-3.961754	-22.388613	-31.082773
1343	2059392426	15.754491	2.396402	-108.208099	1.491646	1.237207	1.648023	-5.544066	-52.261177	9.279645
1344	2059409093	15.771986	0.949029	-108.020256	-0.879914	1.660473	1.783974	0.317510	-80.778893	34.157440
1345	2059425760	16.102037	-1.121581	-107.478127	0.833102	1.639688	2.633335	19.443455	-110.811554	65.070900
1346	2059442427	16.314642	-3.606655	-106.515282	1.895814	0.796619	1.447077	14.719594	-127.318787	96.842110
1347	2059459094	16.067745	-6.175342	-105.042931	3.476851	-0.118620	-0.079185	-7.711164	-123.706123	127.335876
1348	2059475761	14.958394	-8.443758	-103.488411	2.040391	-0.877589	-1.266647	-55.121422	-106.606743	125.512840
1349	2059492428	13.740674	-10.241403	-102.260674	-0.391955	-0.008333	-1.656276	-61.549614	-86.683784	97.119881
1350	2059509095	12.663065	-11.499789	-101.546677	-2.507245	-0.502266	-1.833827	-57.027576	-64.106133	58.168201
1351	2059525762	12.098856	-11.996799	-101.334015	-3.609105	-1.408133	-2.593637	-31.698595	-26.652420	18.557617
1352	2059542429	12.238655	-11.466103	-101.424576	-2.912958	-2.038114	-2.381830	6.853069	29.809589	-11.955671
1353	2059559096	13.116366	-10.187327	-101.679863	-0.749483	-0.894102	-1.273740	49.364857	71.370598	-31.562418
1354	2059575763	14.105583	-8.335227	-101.920395	0.344588	-0.964273	-1.025343	56.609371	104.474571	-40.043118
1355	2059592430	14.964634	-6.140697	-102.235519	0.172769	-0.640693	-1.127721	48.737049	122.575844	-51.247356
1356	2059609097	15.467737	-3.571842	-102.669334	0.186180	-1.077637	-1.143662	27.560333	141.748520	-65.524666
1357	2059625764	15.915564	-1.057606	-103.224663	-1.113733	0.027196	0.080403	25.106829	136.113434	-72.721985
1358	2059642431	16.257275	1.082037	-103.899887	-0.867881	0.487092	1.083707	20.091236	112.095795	-74.106720
1359	2059659098	16.438278	2.597477	-104.669533	-1.054659	0.688848	1.538993	11.916742	74.229729	-69.493126
1360	2059675765	16.317524	3.610209	-105.645607	0.155964	0.524144	1.220544	-4.507410	41.803856	-72.771294
1361	2059692432	16.049200	4.266832	-106.645882	0.892256	0.765399	1.014530	-12.411043	21.119696	-68.081535
1362	2059709099	15.774800	4.571578	-107.517555	1.542581	0.925470	1.395732	-12.855581	3.191653	-54.963013
1363	2059725766	15.637749	4.475504	-108.015198	2.204337	1.119862	1.707995	-6.275696	-13.770509	-27.100737
1364	2059742433	15.574129	3.675510	-108.089409	1.040128	1.606643	1.835830	-3.896569	-47.664719	8.397020
1365	2059759100	15.757090	2.250434	-107.848305	-0.549729	1.720189	1.483544	9.825251	-78.672585	36.767551
1366	2059775767	16.062109	0.131725	-107.188950	0.888701	1.637469	2.551755	17.069609	-111.652374	72.684624
1367	2059792434	16.201002	-2.567352	-106.287552	2.142386	1.601408	2.470929	9.065052	-140.751083	96.871582
1368	2059809101	15.820964	-5.548176	-105.016258	3.334773	0.431017	0.638651	-17.826981	-151.138672	122.392403
1369	2059825768	14.658487	-8.311068	-103.775795	2.179985	-0.520876	-1.021121	-61.194069	-140.728790	114.838882
1370	2059842435	13.207100	-10.611188	-102.718796	0.050966	-0.472295	-1.737384	-77.098602	-119.093956	93.919479
1371	2059859102	11.876085	-12.337541	-102.020721	-2.389122	-0.791569	-2.011407	-71.978539	-92.405685	62.530170
1372	2059875769	11.109573	-13.233561	-101.719421	-3.780466	-1.648182	-2.946398	-42.437843	-49.375374	27.951422
1373	2059892436	11.089969	-12.925609	-101.772301	-3.565214	-2.543053	-3.288708	-2.328313	17.340942	-6.631239
1374	2059909103	11.911798	-11.604515	-102.029419	-1.236294	-1.394707	-1.536670	45.609196	74.486656	-30.622019
1375	2059925770	12.707606	-9.648353	-102.099197	0.663301	-1.480936	-1.441558	46.555473	113.619919	-29.089779
1376	2059942437	13.439582	-7.009288	-102.294243	-0.502534	-1.593240	-1.767172	41.795174	151.452225	-47.142300
1377	2059959104	14.207618	-4.023418	-102.612663	-0.768471	-0.417149	-0.711958	43.816479	169.258240	-61.320572
1378	2059975771	14.949828	-1.128209	-103.124596	-0.985297	0.296997	-0.092951	42.721916	160.199295	-73.604637
1379	2059992438	15.591552	1.320689	-103.701660	-1.422633	1.039220	1.328564	38.145435	132.490250	-72.074066
1380	2060009105	15.972245	3.032212	-104.416473	-0.741771	0.833700	1.902167	24.048717	87.121765	-68.827362
1381	2060025772	15.937052	4.216800	-105.297386	0.747892	0.695236	1.221217	0.797313	53.825905	-69.808243
1382	2060042439	15.699193	5.002511	-106.154160	1.737936	0.742508	1.135257	-10.569982	31.336130	-61.830902
1383	2060059106	15.488098	5.453448	-106.749878	2.315795	0.851760	1.255165	-9.833363	16.389780	-41.381699
1384	2060075773	15.353606	5.477628	-106.946556	2.229277	1.253216	2.153749	-7.364501	-1.876298	-11.679066
1385	2060092440	15.303312	4.778320	-106.914650	-0.391796	1.627497	1.247109	-3.620467	-40.106228	13.009444
1386	2060109107	15.504798	3.481667	-106.650009	0.041616	1.525475	1.520026	10.520969	-70.954193	35.990433
1387	2060125774	15.780599	1.349812	-106.002472	0.935268	1.893209	2.996533	14.484836	-112.851112	71.980034
1388	2060142441	15.988448	-1.439597	-105.055984	1.766313	1.486676	2.340899	12.091363	-145.565384	100.587471
1389	2060159108	15.594461	-4.424165	-103.939171	3.560637	0.596556	0.891533	-20.616741	-154.196167	113.448296
1390	2060175775	14.447315	-7.230280	-102.881020	1.976438	-0.417959	-0.796682	-62.763973	-146.314072	105.084496
1391	2060192442	12.986597	-9.671234	-102.001709	0.227800	-0.525959	-1.439973	-80.329315	-130.113571	85.401863
1392	2060209109	11.605678	-11.498470	-101.386124	-1.947397	-1.168402	-2.453170	-76.520004	-99.593864	58.794392
1393	2060225776	10.808030	-12.320592	-101.144829	-3.944196	-1.990486	-3.502499	-45.321449	-45.833862	23.449423
1394	2060242443	10.853643	-11.831876	-101.298004	-3.968379	-2.653031	-3.254408	0.377769	26.922129	-14.373626
1395	2060259110	11.736267	-10.340696	-101.608406	-1.350825	-1.494480	-1.728919	48.951527	83.982071	-35.490845
1396	2060275777	12.682285	-8.074865	-101.771431	-0.211621	-1.836182	-1.792066	54.772026	130.665009	-38.232037
1397	2060292444	13.572922	-5.024228	-102.095627	-0.233940	-1.584447	-1.745422	50.790146	173.705383	-60.436943
1398	2060309111	14.549987	-1.725454	-102.512962	-1.349028	0.130248	-0.795654	56.706757	185.715240	-72.582985
1399	2060325778	15.483202	1.323232	-103.075287	-0.994920	1.105609	1.068306	55.450638	167.793259	-79.982086
1400	2060342445	16.210806	3.569282	-103.712334	-0.889637	1.175112	2.330606	44.858673	119.173210	-73.200226
1401	2060359112	16.364143	5.083151	-104.545021	0.708921	0.573610	1.468149	12.530113	73.204849	-72.857735
1402	2060375779	16.189680	6.197185	-105.418121	1.370065	0.480838	0.942753	-5.786593	49.588543	-68.183289
1403	2060392446	15.832276	6.932765	-106.147697	2.301301	0.710560	1.044576	-16.901100	30.411499	-53.539185
1404	2060409113	15.441572	7.227576	-106.636299	2.017125	1.064376	1.839827	-20.287481	9.132841	-32.466248
1405	2060425780	15.286427	6.968394	-106.874031	0.686005	1.434220	1.506561	-8.001703	-18.835201	-9.288743
1406	2060442447	15.290780	5.911915	-106.896149	-0.251483	1.799773	1.082175	-0.043696	-61.587872	15.687534
1407	2060459114	15.555511	4.087323	-106.728477	-0.374973	2.028220	2.327451	14.577929	-103.014328	38.865154
1408	2060475781	16.020008	1.303134	-106.219978	0.755077	2.353835	3.422722	26.014053	-152.636002	74.778473
1409	2060492448	16.282202	-1.911973	-105.569458	1.956227	1.253678	1.891623	15.519698	-174.610550	91.193283
1410	2060509115	15.842598	-5.160101	-104.762375	3.930584	0.314207	0.688093	-23.798042	-174.072662	100.459251
1411	2060525782	14.595805	-8.243385	-103.738083	3.080039	-0.638067	-0.827205	-68.015732	-162.591187	107.787529
1412	2060542449	12.891716	-10.894922	-102.754372	0.603302	-0.808747	-1.764382	-92.868141	-140.917206	94.316917
1413	2060559116	11.344023	-12.939244	-102.015190	-1.852193	-0.969738	-2.372881	-84.152763	-111.022491	68.157059
1414	2060575783	10.391026	-14.036820	-101.716873	-4.084485	-1.728893	-3.332429	-53.458374	-61.592728	29.480377
1415	2060592450	10.325272	-13.777390	-101.968819	-4.816814	-3.022424	-3.512740	-8.018761	12.482442	-17.265001
1416	2060609117	11.112386	-12.306809	-102.401390	-1.978623	-2.117735	-2.167591	40.944424	81.816376	-41.293041
1417	2060625784	12.020148	-9.897409	-102.624901	-0.365740	-2.259288	-1.958912	51.459911	138.824661	-41.919773
1418	2060642451	12.950675	-6.669411	-102.924995	-0.489272	-1.867576	-1.776302	52.807003	185.091980	-59.313000
1419	2060659118	13.972678	-3.096535	-103.322624	-1.128054	-0.063006	-1.042185	58.854866	202.802216	-73.067299
1420	2060675785	15.035784	0.293305	-103.821777	-1.260313	0.964904	0.112988	62.620987	189.194244	-80.222244
1421	2060692452	16.060892	3.041184	-104.369118	-1.509266	1.361073	1.974641	62.050617	149.868958	-75.941452
1422	2060709119	16.325314	4.815693	-105.233307	0.819174	1.097434	2.898931	19.000566	87.758141	-79.119286
1423	2060725786	15.811827	5.970637	-106.183464	1.862113	0.514427	1.012949	-25.885967	50.852123	-73.341919
1424	2060742453	15.171957	6.660892	-107.132538	1.717638	0.982945	1.171740	-32.564335	24.728329	-65.328873
1425	2060759120	14.681147	7.020855	-107.794395	2.086290	0.923672	1.197573	-25.130072	10.567086	-43.640686
1426	2060775787	14.509433	7.006832	-108.092743	1.787334	1.350925	1.399920	-8.502634	-5.513180	-17.213116
1427	2060792454	14.491165	6.240800	-108.117241	0.233648	1.872512	2.041694	-1.322662	-45.084915	9.888388
1428	2060809121	14.824886	4.747805	-107.993599	-0.858550	1.757395	1.390461	18.926653	-85.059868	29.481245
1429	2060825788	15.354347	2.406349	-107.655373	0.635941	2.207109	3.185465	30.106501	-130.643951	55.791630
1430	2060842455	15.759204	-0.743230	-107.035728	2.094953	2.050605	2.984456	23.335827	-172.328262	86.282303
1431	2060859122	15.584132	-4.174512	-106.203766	3.767897	1.062984	1.320615	-8.786282	-184.999451	103.445587
1432	2060875789	14.658018	-7.468194	-105.040489	3.980770	-0.159051	-0.439216	-48.914474	-172.892654	118.485947
1433	2060892456	12.990630	-10.352005	-103.737717	2.188126	-1.086758	-1.444981	-88.365829	-149.772522	116.318672
1434	2060909123	11.174058	-12.683022	-102.788887	-1.863650	-1.037141	-2.141695	-98.076836	-125.296829	83.805107
1435	2060925790	10.005876	-14.123388	-102.342682	-4.229694	-1.632565	-3.399709	-64.343544	-80.368927	41.457932
1436	2060942457	9.720616	-14.042755	-102.502388	-5.774797	-3.626681	-4.663885	-19.894430	2.978551	-10.017246
1437	2060959124	10.436701	-12.490196	-102.932053	-3.560594	-2.586661	-2.399220	36.618996	87.146896	-41.046795
1438	2060975791	11.448594	-10.121066	-103.110909	-0.688081	-2.140061	-1.759472	58.186970	137.402237	-37.359764
1439	2060992458	12.387871	-6.910366	-103.283752	-0.603102	-2.282634	-2.250507	54.393208	186.217148	-49.861881
1440	2061009125	13.411130	-3.181589	-103.532669	-1.105114	-0.327700	-1.386825	59.591003	214.447861	-65.168488
1441	2061025792	14.521901	0.514019	-103.974045	-1.173018	0.906565	-0.149657	65.592033	208.551758	-79.622581
1442	2061042459	15.588144	3.544941	-104.475548	-1.416222	1.461521	2.191999	64.635269	167.585922	-76.574341
1443	2061059126	15.673053	5.574861	-105.323967	1.010183	0.943570	2.730307	8.723664	103.555580	-81.436279
1444	2061075793	14.869311	6.952952	-106.368294	1.829290	0.636042	1.299498	-41.821671	63.317043	-81.533028
1445	2061092460	13.942197	7.773000	-107.456551	1.951350	1.160055	1.581472	-47.670101	31.420164	-74.893745
1446	2061109127	13.256125	8.152606	-108.170204	2.372415	1.089137	1.191076	-35.608650	11.958561	-46.797672
1447	2061125794	12.987006	8.262988	-108.453033	1.851840	1.311655	1.236043	-14.088636	2.390764	-18.216604
1448	2061142461	12.984875	7.615238	-108.440216	0.380442	1.909302	2.106501	-0.575213	-38.003998	8.911365
1449	2061159128	13.359281	6.232218	-108.330605	-1.049641	1.806947	1.108982	21.318808	-79.620804	24.712423
1450	2061175795	14.063807	3.795635	-107.937569	0.760915	2.771887	3.676538	39.836288	-136.771210	56.959553
1451	2061192462	14.828407	0.220954	-107.161171	1.967304	2.778197	3.984368	43.832264	-196.408554	98.085815
1452	2061209129	14.974061	-3.832035	-106.198669	4.337877	1.885413	2.364038	10.126441	-220.438431	118.008011
1453	2061225796	14.202343	-7.904604	-104.902359	4.508587	0.275046	0.090940	-38.785168	-217.244202	136.230515
1454	2061242463	12.381782	-11.654174	-103.358109	3.238705	-1.304087	-1.450627	-93.906876	-198.165833	140.579147
1455	2061259130	10.084830	-14.814954	-102.196144	-1.463929	-1.507498	-2.501804	-122.290070	-173.012711	103.499992
1456	2061275797	8.467900	-17.036623	-101.670387	-4.793077	-1.501101	-3.599985	-88.819168	-126.880913	51.403049
1457	2061292464	7.959425	-17.768173	-102.000061	-7.287817	-3.606111	-4.536082	-36.879154	-46.342880	-12.444269
1458	2061309131	8.481444	-16.820154	-102.579025	-4.048093	-4.130548	-3.850466	20.564211	51.368572	-41.004261
1459	2061325798	9.439429	-14.683548	-102.849724	-0.791770	-2.759724	-2.240286	52.647007	124.031334	-35.459358
1460	2061342465	10.488389	-11.468845	-102.904999	-1.294466	-2.662668	-2.485976	61.756405	189.261490	-36.606052
1461	2061359132	11.840930	-7.394168	-103.114822	-1.134440	-1.364510	-1.951895	78.643349	237.310226	-59.575008
1462	2061375799	13.507369	-3.089041	-103.492622	-1.995374	0.324170	-1.535729	97.395363	246.753342	-79.480827
1463	2061392466	15.077100	0.826376	-104.029533	-1.454014	1.267532	0.868894	93.104134	219.440109	-89.741013
1464	2061409133	16.168205	3.650165	-104.942726	-0.962333	2.296430	3.629885	67.208443	148.235535	-98.570053
1465	2061425800	15.336060	5.340288	-106.551910	4.179643	1.452160	2.807652	-42.757988	71.396973	-119.956398
1466	2061442467	14.359310	6.464804	-108.018341	1.535271	1.059581	0.840893	-49.965389	42.683392	-101.765472
1467	2061459134	13.489285	6.876303	-108.960915	4.879234	1.465729	3.537354	-45.998188	10.223760	-60.756985
1468	2061475801	13.011659	6.917639	-109.243347	1.860792	1.353831	0.983027	-26.964357	-1.755885	-17.561810
1469	2061492468	12.985106	6.379111	-109.269791	-0.511779	2.017362	1.625635	-1.761661	-32.153801	5.124781
1470	2061509135	13.523301	5.038303	-109.129639	-0.769768	1.903818	1.975463	31.103523	-76.730827	25.908222
1471	2061525802	14.483689	2.595591	-108.615189	0.985787	2.735386	4.034402	55.192398	-135.114471	64.660866
1472	2061542469	15.405261	-1.055986	-107.617798	2.453191	2.959794	3.983086	54.063679	-196.610535	113.701035
1473	2061559136	15.572042	-5.357694	-106.360809	4.357783	2.453989	2.531018	13.774182	-228.935806	141.064774
1474	2061575803	14.669225	-9.982635	-104.680092	5.107924	1.141889	0.732891	-41.115665	-242.016876	168.856781
1475	2061592470	12.401199	-14.546997	-102.612747	4.075481	-0.346784	-1.378914	-110.103981	-238.090118	181.942657
1476	2061609137	9.284130	-18.612398	-100.845695	-1.022562	-0.989999	-2.886882	-157.156815	-220.678909	145.693466
1477	2061625804	6.904469	-21.709974	-99.772102	-6.179120	-1.578712	-4.110175	-121.020805	-175.715210	86.020027
1478	2061642471	6.166392	-23.445274	-99.990402	-8.840598	-3.571906	-3.446899	-49.772369	-105.034325	-0.200916
1479	2061659138	6.574387	-23.570457	-100.537102	-3.542528	-5.326652	-3.587610	10.965242	-11.000529	-29.110865
1480	2061675805	7.508592	-22.253321	-100.840324	-2.071040	-4.016637	-2.670850	48.546547	76.203468	-26.376726
1481	2061692472	9.024563	-20.000658	-101.134506	-0.668484	-2.045962	-1.620043	84.169434	131.232971	-35.786457
1482	2061709139	10.294571	-16.761349	-101.631027	0.871974	-2.765379	-3.270816	66.372269	186.710739	-60.544361
1483	2061725806	11.784143	-12.337626	-102.330772	-2.038610	-2.573148	-3.770359	78.362114	252.591278	-90.777672
1484	2061742473	13.837819	-7.201111	-103.240402	-2.717499	-0.749806	-2.270622	113.460602	288.467651	-120.863312
1485	2061759140	15.680115	-2.433679	-104.321198	-1.412342	2.509387	1.938092	104.624016	260.022156	-135.435043
1486	2061775807	16.793694	0.803529	-105.737167	-0.341995	4.509976	5.964776	65.192337	162.508514	-136.213364
1487	2061792474	16.069010	2.347034	-107.733292	5.385410	2.619460	3.483278	-40.562763	54.820992	-141.049332
1488	2061809141	15.249224	3.339125	-109.340858	2.406996	1.490662	0.969364	-44.782593	31.080971	-109.117752
1489	2061825808	14.665782	3.461381	-110.077171	5.220902	2.062802	3.715095	-32.756748	-4.601897	-45.044304
1490	2061842475	14.520182	2.834477	-109.953888	1.788027	1.560999	2.172693	-9.524390	-34.896088	15.939785
1491	2061859142	14.709271	1.271363	-109.685364	-1.327374	2.382892	2.052522	10.366864	-87.055710	38.552116
1492	2061875809	15.058358	-1.125586	-109.100494	1.647018	2.221471	3.337181	20.480188	-130.360687	70.135895
1493	2061892476	15.270734	-4.316180	-108.128395	2.598852	2.622037	2.825075	15.052716	-169.912750	105.623497
1494	2061909143	14.872039	-8.040274	-106.814064	4.217505	1.811734	2.152957	-15.907980	-195.703873	133.325912
1495	2061925810	13.525444	-12.114891	-105.013474	4.259150	1.323033	0.671273	-62.300774	-211.118057	163.069565
1496	2061942477	10.999980	-16.255287	-102.935402	2.396873	-0.133762	-0.986182	-121.357094	-217.288803	170.885193
1497	2061959144	8.161867	-20.022249	-101.218475	-2.679614	-0.439306	-2.696100	-138.621674	-206.794022	134.144455
1498	2061975811	6.264583	-22.618587	-100.342110	-7.502135	-2.790949	-4.604013	-95.173676	-148.623428	68.126816
1499	2061992478	6.089701	-23.343523	-100.464378	-7.773180	-5.862173	-4.537196	-13.808590	-44.182434	-2.079216
1500	2062009145	7.233177	-21.996147	-100.932426	-3.856375	-6.079361	-4.506935	57.355156	77.105553	-35.174271
1501	2062025812	9.176690	-19.289488	-101.401413	-1.577226	-2.573324	-2.225225	106.252060	156.824722	-49.306660
1502	2062042479	11.289198	-15.572444	-101.881142	0.663838	-2.792015	-3.081929	117.671402	214.456360	-66.716377
1503	2062059146	12.758355	-10.874632	-102.258568	1.561704	-1.710768	-2.916186	82.504753	270.958557	-80.348534
1504	2062075813	14.593676	-5.652944	-102.812492	-2.446726	0.233511	-1.219933	104.842537	296.516876	-106.105530
1505	2062092480	16.382692	-0.957914	-103.607933	-1.031663	1.991898	2.090158	104.100365	258.531830	-121.514610
1506	2062109147	17.179422	2.172551	-104.789230	-0.867848	3.830814	5.305615	48.135971	159.273788	-121.995934
1507	2062125814	16.504953	4.168543	-106.624756	2.454064	1.305066	1.763119	-34.794422	82.767570	-139.495010
1508	2062142481	15.348789	5.525749	-108.344574	2.387157	1.373546	1.235870	-61.078770	50.052784	-120.879204
1509	2062159148	14.088212	5.933495	-109.449104	4.173995	1.600715	3.154226	-69.419800	6.744460	-70.058266
1510	2062175815	13.364026	5.974437	-109.827667	1.753201	1.358131	1.185220	-41.467712	-3.252826	-22.991627
1511	2062192482	13.170547	5.503591	-109.817307	0.057936	1.583813	1.685335	-12.020823	-27.705721	6.353053
1512	2062209149	13.416418	4.414626	-109.695366	-0.673703	1.479496	0.825489	13.762121	-62.271629	21.370264
1513	2062225816	13.987149	2.596487	-109.162895	1.738796	1.964040	3.086113	31.909016	-98.777809	56.156918
1514	2062242483	14.620164	-0.272005	-108.010918	2.717670	2.832134	3.818821	36.160843	-150.071106	108.778595
1515	2062259150	14.721128	-3.950140	-106.465057	3.717920	2.740752	3.029514	9.020445	-190.339905	145.060959
1516	2062275817	13.841747	-7.995855	-104.663261	4.113369	1.456254	1.012542	-41.955551	-208.966675	163.864410
1517	2062292484	11.833784	-11.860495	-102.880730	2.169442	-0.916288	-1.179619	-102.448341	-202.887146	154.220505
1518	2062309151	9.408526	-15.055050	-101.555298	-2.038363	-1.614254	-2.815418	-127.442139	-174.358673	111.321892
1519	2062325818	7.737459	-16.989725	-100.886978	-6.345031	-3.059667	-4.832173	-89.660843	-109.257034	55.378304
1520	2062342485	7.531161	-17.100197	-100.978241	-6.909368	-4.741520	-5.230205	-14.437647	-7.467837	-4.357954
1521	2062359152	8.601148	-15.467463	-101.400139	-4.256809	-3.897834	-3.763737	56.665192	93.404518	-37.862846
1522	2062375819	10.466979	-12.695390	-101.657181	-1.238098	-2.472118	-2.166975	107.757492	161.391571	-42.366337
1523	2062392486	12.075603	-9.086786	-101.748329	1.280499	-1.619245	-1.829556	95.038551	211.143784	-47.650871
1524	2062409153	13.580967	-4.974435	-102.038193	-0.678584	-0.724425	-1.220852	87.734329	236.607620	-71.679672
1525	2062425820	14.953533	-1.036562	-102.507370	-0.952478	0.966819	0.285383	80.422302	221.885010	-85.653381
1526	2062442487	16.060896	2.119313	-103.151123	-1.709796	1.693649	2.508474	66.375412	172.042999	-87.719002
1527	2062459154	16.005642	4.381258	-104.392647	0.286785	0.854933	1.833164	0.475085	109.898544	-108.510475
1528	2062475821	15.191560	6.172916	-106.047607	1.199310	0.738122	0.410985	-40.158031	76.953453	-123.664482
1529	2062492488	13.808455	7.151124	-107.644165	3.939620	1.277370	3.381080	-72.302513	32.921085	-106.589394
1530	2062509155	12.551217	7.481613	-108.621819	2.518634	1.292692	1.195591	-68.359955	5.849059	-61.343468
1531	2062525822	11.905112	7.565188	-109.156586	1.320634	1.444499	1.403115	-34.915527	-2.125577	-32.710953
1532	2062542489	11.828582	7.222121	-109.286636	0.295979	1.724133	1.324718	-3.922642	-22.062216	-4.053024
1533	2062559156	12.162443	6.170022	-109.277390	-0.860405	1.722925	1.046072	19.629803	-61.978840	12.897736
1534	2062575823	12.978630	4.157944	-108.998886	0.537965	2.550099	3.132243	47.107304	-114.558426	41.792591
1535	2062592490	13.999625	0.873444	-108.216896	2.078364	3.291320	4.456203	58.794624	-181.064285	90.843956
1536	2062609157	14.503892	-3.174824	-107.169998	3.434752	2.829761	3.180224	31.068951	-220.299973	120.117897
1537	2062625824	14.057926	-7.444439	-105.865013	4.386097	0.929165	1.065023	-19.968592	-229.333328	138.368134
1538	2062642491	12.597981	-11.429223	-104.205261	3.831631	-1.118715	-1.154190	-71.682579	-210.214264	150.683319
1539	2062659158	10.327921	-14.794308	-102.747131	-0.074090	-2.389418	-2.422591	-116.784744	-181.167038	123.608612
1540	2062675825	8.498121	-17.208221	-101.871895	-4.060037	-1.442371	-3.812248	-95.773026	-134.847427	73.453423
1541	2062692492	7.768651	-18.111128	-101.954865	-7.982817	-3.437251	-4.996155	-45.744011	-54.510910	2.922275
1542	2062709159	8.406499	-17.318745	-102.609894	-5.423616	-4.049037	-4.273337	25.871891	41.609352	-43.811844
1543	2062725826	9.605634	-15.321133	-102.964378	-1.285707	-2.931667	-2.583381	65.543152	115.010727	-38.987396
1544	2062742493	10.732194	-12.293140	-103.040909	0.394762	-2.525896	-2.363754	66.064514	177.878983	-36.530720
1545	2062759160	11.714189	-8.535322	-103.115860	-0.953055	-1.805429	-1.434745	57.665253	220.146393	-48.286766
1546	2062775827	12.829522	-4.504668	-103.499985	-1.383542	-0.029260	-1.093241	63.856682	231.303268	-73.847588
1547	2062792494	13.735771	-0.709679	-104.252525	-1.772124	0.711387	0.319479	51.867855	210.972946	-96.780098
1548	2062809161	14.512416	2.261460	-105.354195	-2.310523	1.667784	1.884413	47.082916	156.545654	-107.877411
1549	2062825828	14.172142	4.277438	-107.054436	0.882441	1.312897	2.006986	-14.976822	91.773903	-128.816055
1550	2062842495	13.333271	5.551563	-108.833130	2.620776	1.634419	1.942398	-41.552731	48.764755	-121.738899
1551	2062859162	12.466627	5.987813	-110.072197	5.811030	1.739709	4.403486	-44.857597	8.703033	-78.573349
1552	2062875829	11.957144	6.121106	-110.495117	2.873586	0.986655	0.786021	-28.234312	2.153368	-27.075127
1553	2062892496	11.881607	5.924831	-110.559349	0.365034	1.790298	1.662239	-4.474516	-12.655025	-2.088499
1554	2062909163	12.274491	5.016487	-110.471382	-1.235972	1.640727	1.344381	22.716101	-52.545322	15.766879
1555	2062925830	13.084015	3.238317	-110.045448	0.795942	2.395895	2.906291	46.366215	-98.866112	47.469200
1556	2062942497	14.007301	0.284135	-109.124512	1.963337	3.060722	4.072567	53.290188	-159.770706	94.413910
1557	2062959164	14.542902	-3.495199	-107.838974	3.530743	2.669994	2.894721	33.840412	-201.122299	129.941788
1558	2062975831	14.188273	-7.480720	-106.298256	4.565649	0.919372	0.758737	-12.918661	-209.176682	147.895142
1559	2062992498	12.825490	-11.308071	-104.381561	4.001131	-0.541286	-0.875631	-63.416149	-196.995865	163.926727
1560	2063009165	10.599689	-14.692280	-102.686653	0.109082	-1.981227	-1.764221	-111.100945	-178.928162	138.217407
1561	2063025832	8.727729	-17.384716	-101.735298	-4.427044	-0.799882	-2.976611	-97.007133	-150.264740	81.161278
1562	2063042499	7.880353	-18.840923	-101.826439	-7.706779	-2.877486	-4.591804	-53.008995	-87.422470	7.425083
1563	2063059166	8.225970	-18.458162	-102.524773	-5.381004	-4.861270	-5.228569	6.896392	16.976614	-42.586376
1564	2063075833	9.139057	-16.631516	-102.841766	-1.673491	-3.253423	-2.852915	48.622311	105.427361	-34.543137
1565	2063092500	10.339594	-13.778114	-102.856110	-0.488375	-2.627908	-2.265755	71.371246	168.434021	-29.851461
1566	2063109167	11.214038	-10.164753	-102.791725	0.126928	-1.827898	-1.519402	52.830898	213.532425	-36.896309
1567	2063125834	12.221358	-6.254642	-103.017754	-1.889969	-0.106903	-1.192812	58.057102	226.846130	-60.863911
1568	2063142501	13.208214	-2.344386	-103.733284	-1.763445	0.255345	-0.479020	55.513660	219.153137	-94.045677
1569	2063159168	14.079170	1.002096	-104.726410	-2.545480	1.401507	1.191301	51.134628	180.824265	-105.707344
1570	2063175835	14.490241	3.463243	-106.279198	-0.789119	1.439988	2.449785	27.908300	119.902786	-127.001183
1571	2063192502	13.606264	4.960179	-108.214912	4.282234	1.639774	2.766974	-44.863438	58.782597	-134.517166
1572	2063209169	12.848018	5.756845	-109.613594	4.362827	1.632169	3.484445	-38.010551	27.146235	-92.768784
1573	2063225836	12.142757	5.975705	-110.208321	4.377113	1.074195	1.566551	-39.019337	4.837337	-38.127392
1574	2063242503	11.859997	5.931428	-110.362518	0.670464	1.591519	1.460389	-16.355457	-4.855239	-9.231802
1575	2063259170	12.046413	5.149019	-110.303024	-1.242607	1.947879	1.564085	10.483333	-45.537029	12.426558
1576	2063275837	12.749768	3.432992	-109.937851	0.188918	2.429137	2.822684	40.195049	-96.233894	42.641987
1577	2063292504	13.739320	0.495911	-109.045425	1.944202	3.203778	4.457178	57.130680	-159.666168	91.636505
1578	2063309171	14.482469	-3.451511	-107.624481	3.455384	3.225128	3.618554	46.322994	-209.311478	139.628006
1579	2063325838	14.192233	-7.950060	-105.922127	5.600879	2.021200	1.832008	-7.748322	-236.680237	164.752518
1580	2063342505	12.549477	-12.543944	-103.725479	5.279752	0.481756	-0.658672	-75.513954	-238.368256	189.897797
1581	2063359172	9.482971	-16.877689	-101.554588	1.453956	-1.479848	-1.795867	-151.285461	-231.380066	173.338181
1582	2063375839	6.715113	-20.566088	-100.034721	-4.725680	-0.573760	-3.348692	-137.227615	-207.159500	116.658127
1583	2063392506	5.305241	-23.031597	-99.779327	-9.896374	-2.571417	-3.921356	-79.369736	-145.858963	29.587933
1584	2063409173	5.618610	-24.054596	-100.353050	-5.718109	-4.109770	-3.906258	4.605529	-64.319382	-25.639462
1585	2063425840	6.262610	-23.445322	-100.618752	-1.614429	-5.647267	-3.821069	31.791887	34.653393	-18.375587
1586	2063442507	7.320084	-21.626240	-100.630501	-0.644813	-2.782140	-1.603773	62.748402	108.130463	-13.634748
1587	2063459174	8.591090	-19.008324	-100.615593	-0.197025	-2.628047	-1.993904	76.134300	155.519928	-20.989233
1588	2063475841	9.480169	-15.385716	-100.819908	1.396486	-2.396424	-3.214638	49.278618	212.669342	-45.782429
1589	2063492508	10.761111	-10.781257	-101.323792	-3.351315	-2.234531	-3.186567	69.538536	266.651581	-77.621834
1590	2063509175	12.633679	-5.865870	-102.149971	-3.025969	0.760406	-0.985303	104.686150	278.723877	-107.920952
1591	2063525842	14.452178	-1.578339	-103.169235	-1.633542	2.388824	2.354720	104.645630	235.530090	-120.221329
1592	2063542509	15.550261	1.421703	-104.586288	0.120865	3.285222	4.383890	65.355118	151.674164	-128.939255
1593	2063559176	14.862714	3.189622	-106.553543	4.414648	2.115635	2.677510	-36.900066	71.342819	-141.446930
1594	2063575843	14.071918	4.240745	-108.020607	3.187053	1.780973	2.047785	-42.138531	38.937218	-100.962234
1595	2063592510	13.485193	4.433803	-108.585159	5.562767	2.146225	3.842054	-33.026791	2.946990	-35.970905
1596	2063609177	13.351927	3.958245	-108.451065	0.921576	1.571309	1.818439	-8.980803	-26.196064	13.893125
1597	2063625844	13.481813	2.630728	-108.284622	-0.801286	1.977074	1.639414	6.817868	-75.493340	27.569139
1598	2063642511	13.839673	0.406111	-107.644287	1.965212	2.580275	3.391816	20.035982	-120.961861	68.253059
1599	2063659178	14.160011	-2.834363	-106.435364	2.634449	3.022198	3.778204	20.304611	-171.441330	116.841797
1600	2063675845	13.885540	-6.836438	-104.901237	4.022522	2.732705	2.788373	-9.169744	-211.017105	146.853149
1601	2063692512	12.625744	-11.185369	-103.054024	3.860120	0.952354	0.386388	-58.645931	-229.089539	166.342865
1602	2063709179	10.069215	-15.337572	-101.435898	0.872212	-0.807099	-1.879107	-131.518951	-225.897797	141.641571
1603	2063725846	7.613242	-18.781694	-100.173119	-3.240762	-1.197668	-3.568678	-125.564331	-193.291824	103.293091
1604	2063742513	6.210864	-20.727978	-99.752625	-7.777380	-4.024902	-5.042976	-76.082588	-113.299210	37.568867
1605	2063759180	6.576146	-20.611492	-100.144005	-6.717740	-5.859341	-5.334406	13.178260	4.290080	-22.682163
1606	2063775847	7.967846	-18.642664	-100.564888	-2.778692	-4.536777	-3.605392	74.582771	113.987297	-38.628300
1607	2063792514	9.926798	-15.442233	-100.775269	-0.800361	-2.932274	-2.743115	113.386650	187.656403	-41.872768
1608	2063809181	11.787772	-11.165668	-101.004517	1.631421	-1.916188	-2.831655	108.022606	249.336090	-61.568016
1609	2063825848	13.591493	-6.291512	-101.336830	-1.812897	-0.490174	-0.971276	104.705582	280.840088	-83.557007
1610	2063842515	15.472980	-1.464833	-102.024780	-0.683524	1.006315	-0.200577	109.610641	269.864624	-112.628929
1611	2063859182	16.845844	2.458934	-102.737000	-1.480070	2.335742	3.769723	82.288666	214.235352	-106.179153
1612	2063875849	16.688482	4.950190	-104.353363	0.736565	1.861324	3.716754	-3.627418	115.264771	-135.168533
1613	2063892516	15.738848	6.852307	-106.097397	1.915019	0.731951	0.486663	-46.689739	80.573112	-131.205124
1614	2063909183	14.331209	7.798282	-107.578094	4.154856	1.538180	3.508043	-73.609642	31.954760	-99.347099
1615	2063925850	13.313831	8.171377	-108.352272	2.369075	1.365650	0.885582	-55.039894	10.628923	-49.897785
1616	2063942517	12.764424	8.148686	-108.651878	1.288406	1.652938	1.385501	-30.796783	-5.591854	-17.395391
1617	2063959184	12.792925	7.478447	-108.677414	-0.782769	1.920130	1.381154	1.528952	-39.810921	7.047471
1618	2063975851	13.271646	6.001672	-108.481781	-0.174558	1.866382	1.407487	26.973530	-83.998665	30.814760
1619	2063992518	14.208422	3.379464	-107.725037	1.118585	3.038572	3.892518	52.098160	-142.398209	80.795036
1620	2064009185	15.181048	-0.311533	-106.423004	2.734263	2.936530	4.290770	55.822563	-194.676453	131.399002
1621	2064025852	15.275341	-4.564165	-104.992828	4.424217	2.148778	2.781561	8.870776	-223.847992	149.809570
1622	2064042519	14.132309	-8.869603	-103.421158	4.420124	0.275698	0.390846	-57.925346	-226.198196	156.498932
1623	2064059186	11.903656	-12.950053	-101.988770	1.258214	-1.187557	-1.358954	-117.862839	-219.752426	137.337509
1624	2064075853	9.678164	-16.441170	-100.910324	-2.018145	-0.889325	-3.114963	-117.550468	-194.273911	100.660767
1625	2064092520	8.192319	-18.745584	-100.536766	-6.362063	-2.671093	-4.960242	-82.840942	-133.494949	42.528923
1626	2064109187	7.980491	-19.324499	-100.840614	-6.371340	-4.785602	-4.865277	-19.110750	-37.025070	-12.241517
1627	2064125854	8.669972	-18.213530	-101.144485	-3.310004	-4.414184	-3.491831	35.067329	63.266132	-26.805862
1628	2064142521	10.016853	-15.959219	-101.272438	-1.298832	-2.553601	-1.911477	78.122330	132.104187	-29.280216
1629	2064159188	11.244820	-12.757625	-101.312614	1.204487	-1.911152	-2.285057	72.640633	188.210526	-37.813915
1630	2064175855	12.516506	-8.804008	-101.556557	-1.015830	-1.468404	-2.214971	73.106239	229.024734	-62.987404
1631	2064192522	13.998113	-4.517436	-102.026085	-1.523902	0.039136	-1.279470	85.162704	243.779266	-86.302887
1632	2064209189	15.361037	-0.582789	-102.707001	-1.737587	1.212100	1.087737	79.505737	217.866653	-99.457741
1633	2064225856	16.484350	2.276176	-103.593422	-1.502614	2.257756	3.304208	67.752602	150.352432	-97.839767
1634	2064242523	16.209251	4.050867	-105.088768	2.881576	1.600545	3.109658	-11.985846	76.984634	-115.431877
1635	2064259190	15.415750	5.190147	-106.443001	2.447793	1.174673	0.756311	-41.518776	43.713814	-96.043861
1636	2064275857	14.571753	5.714577	-107.464165	3.730192	1.623921	3.023048	-45.268791	14.553590	-66.759758
1637	2064292524	14.128537	5.569271	-107.799133	2.380959	1.870396	2.148160	-25.049393	-13.563231	-17.225683
1638	2064309191	14.174814	4.728013	-107.798721	-0.342521	1.827352	1.694305	2.350787	-49.150940	12.193618
1639	2064325858	14.523146	3.058360	-107.670105	-0.201847	2.019007	2.156911	19.958124	-95.389435	32.028641
1640	2064342525	15.096521	0.272949	-107.096283	1.586630	3.221028	4.274032	32.968060	-152.986694	75.873863
1641	2064359192	15.368011	-3.559261	-106.065666	3.074750	3.024202	3.651441	17.625013	-205.801819	120.045914
1642	2064375859	14.814935	-7.849390	-104.722633	4.471647	1.797009	1.495749	-25.586205	-227.821594	144.530426
1643	2064392526	13.093271	-12.086275	-103.104424	3.666201	-0.318823	-0.769525	-86.897293	-223.868301	154.074554
1644	2064409193	10.578838	-15.865443	-101.718155	-0.176786	-1.368132	-2.351703	-131.190521	-205.605118	125.475273
1645	2064425860	8.560818	-18.839857	-100.776138	-4.341865	-1.190865	-3.394312	-104.672348	-167.240417	82.825661
1646	2064442527	7.713478	-20.612843	-100.788086	-7.459684	-2.864978	-3.742382	-51.543701	-105.625099	14.331530
1647	2064459194	7.971534	-21.062490	-101.185005	-3.752664	-4.016346	-3.544649	6.572639	-29.969877	-18.437307
1648	2064475861	8.578123	-20.155416	-101.328712	-1.554994	-4.200560	-2.977250	32.932667	52.507401	-15.895126
1649	2064492528	9.689422	-18.089258	-101.447540	-0.292989	-2.620518	-2.193903	63.911652	121.157875	-26.405273
1650	2064509195	10.926338	-14.994755	-101.633362	0.790985	-2.159458	-2.682201	70.597969	180.602097	-43.817680
1651	2064525862	12.026659	-11.076610	-101.900871	-0.914094	-1.892272	-2.478975	61.943848	227.125748	-62.178150
1652	2064542529	13.521512	-6.678152	-102.441765	-2.163824	-0.383891	-1.469044	84.210991	250.142517	-89.710503
1653	2064559196	14.963317	-2.487666	-103.164261	-2.069792	0.903055	0.456868	82.569778	232.868637	-104.045601
1654	2064575863	16.253481	0.798827	-103.962509	-1.882424	2.244807	3.092093	76.275238	176.942245	-99.085358
1655	2064592530	16.610241	2.874937	-105.312912	1.504853	2.546586	4.161547	23.588230	96.536980	-112.607903
1656	2064609197	15.912356	4.086453	-106.691132	4.206697	1.371132	1.257880	-37.282898	46.669853	-99.150581
1657	2064625864	15.319150	4.624792	-107.751358	3.087913	2.007605	2.972795	-31.196148	13.949554	-69.577560
1658	2064642531	15.222750	4.190584	-107.961540	3.733957	2.271225	3.318514	-5.248814	-28.581339	-5.202429
1659	2064659198	15.409008	2.809865	-107.729774	-0.240964	2.293431	2.173374	9.889524	-76.418770	35.215851
1660	2064675865	15.919726	0.369860	-107.284462	0.113321	2.880944	3.646345	29.468021	-133.972626	65.094353
1661	2064692532	16.273371	-3.295686	-106.363899	2.059511	2.900669	4.009075	22.191048	-196.190567	114.004494
1662	2064709199	15.849745	-7.736817	-105.185127	4.628845	2.724920	2.892598	-19.022543	-236.733734	141.521301
1663	2064725866	14.278780	-12.704933	-103.497925	4.828424	1.806306	0.941701	-76.678864	-262.156006	173.652588
1664	2064742533	11.321775	-17.796474	-101.688171	2.561271	0.451765	-1.334205	-149.192215	-274.917145	169.834930
1665	2064759200	8.093996	-22.475048	-99.951805	-1.857448	0.474480	-3.575176	-158.158463	-260.436829	143.741058
1666	2064775867	5.823774	-26.116282	-99.173607	-8.031487	-1.838359	-3.608338	-117.432808	-211.956146	68.675911
1667	2064792534	5.419758	-28.760651	-99.220596	-6.244311	-2.328823	-1.567786	-25.988890	-158.376312	12.993773
1668	2064809201	5.713443	-30.554632	-99.264061	-1.766635	-3.265262	-1.598740	15.896502	-107.571289	8.112183
1669	2064825868	6.144078	-31.533762	-99.301140	-0.854498	-3.501695	-1.515002	24.262457	-58.836494	4.095843
1670	2064842535	6.748937	-31.577467	-99.470642	0.071602	-3.836678	-2.099512	30.543489	-3.770817	-8.393413
1671	2064859202	7.436638	-30.535778	-99.775345	0.005900	-4.058022	-2.609079	31.401625	59.912666	-23.336096
1672	2064875869	8.242831	-28.427322	-100.253456	-0.862041	-3.260719	-2.436845	33.818512	121.757385	-42.071289
1673	2064892536	9.353777	-25.462749	-100.908424	-1.712265	-2.681249	-2.317455	48.404163	170.274536	-61.908905
1674	2064909203	11.096719	-22.005594	-101.956482	-2.730740	0.639501	0.495131	78.806290	193.776413	-93.560730
1675	2064925870	13.234236	-18.915314	-103.264717	-1.502230	-0.214162	1.849536	100.361694	165.614014	-111.057747
1676	2064942537	14.856978	-16.240452	-105.091301	0.978478	3.008995	1.342149	63.833698	130.189911	-140.395142
1677	2064959204	16.081789	-14.296050	-106.777313	1.347283	2.093886	1.641248	46.431358	86.254738	-125.255524
1678	2064975871	17.159029	-13.220646	-108.010445	2.349184	3.632021	3.063773	46.626640	41.118301	-87.394836
1679	2064992538	17.521038	-13.318612	-108.798515	4.613794	2.487988	2.166044	10.456038	-19.494404	-42.250320
1680	2065009205	16.819132	-14.695375	-108.862938	3.709860	3.838823	2.322436	-43.472061	-80.211906	20.738880
1681	2065025872	15.296532	-17.261343	-108.564316	3.310281	3.428724	2.277338	-86.841789	-143.386673	59.082237
1682	2065042539	13.233486	-20.614805	-107.747444	2.929527	3.317635	1.925488	-108.279472	-183.796417	94.462959
1683	2065059206	11.293202	-24.821964	-106.136345	4.954938	3.991207	2.734018	-79.470200	-227.941635	140.714996
1684	2065075873	8.788374	-29.696468	-103.650986	2.363505	1.712484	0.756540	-82.329803	-265.074097	181.513428
1685	2065092540	6.135778	-34.303917	-100.872421	-0.975060	0.157058	-1.862131	-71.160156	-255.935638	176.077469
1686	2065109207	3.752410	-37.888371	-98.043030	-3.598550	-3.310354	-3.821404	-43.387100	-202.644608	155.176117
1687	2065125874	2.444366	-40.030502	-96.264389	-7.125268	-5.223970	-2.877666	-11.838497	-124.077980	89.768456
1688	2065142541	2.805438	-40.751888	-95.985237	-6.153938	-4.872645	-1.386202	32.063911	-42.865520	14.665985
1689	2065159208	4.149267	-40.752735	-96.640305	-3.381484	-3.051434	-0.437730	54.537651	-2.046867	-29.789289
1690	2065175875	5.976924	-40.200077	-97.784866	-0.591646	-3.475027	-0.598568	64.653168	28.242466	-55.043648
1691	2065192542	7.753579	-38.718395	-99.142220	0.310945	-4.461867	-1.729096	54.408596	80.579834	-73.137726
1692	2065209209	9.574754	-35.993626	-100.658577	-1.557747	-4.615943	-3.162422	53.612812	150.570389	-96.206985
1693	2065225876	11.567705	-31.950813	-102.463326	-2.988033	-4.284074	-4.266041	58.580067	221.827103	-132.875946
1694	2065242543	13.826152	-26.331982	-104.513664	-3.064702	-3.664000	-5.604090	75.044159	305.117950	-179.045563
1695	2065259210	16.295380	-18.901875	-106.693260	-4.002061	-1.382799	-3.935106	97.199913	398.968353	-232.580399
1696	2065275877	19.164772	-14.534644	-110.225815	2.295623	15.540767	18.080694	110.652924	187.601715	-273.279633
1697	2065292544	21.645132	-13.906487	-112.250076	7.168895	5.258479	5.254468	118.587532	-5.865493	-123.577042
1698	2065309211	22.022709	-12.275318	-113.725883	3.561367	-4.744056	-4.212494	2.197298	58.601345	-116.530388
1699	2065325878	22.205109	-11.127226	-114.340157	4.667298	4.478693	1.484131	3.050493	50.080639	-59.438450
1700	2065342545	21.642815	-11.457748	-114.052109	5.758923	2.702508	0.784685	-30.781610	-12.240956	23.064489
1701	2065359212	20.122585	-12.471566	-113.545113	1.776970	3.605458	-1.477738	-85.350197	-46.414997	49.434372
1702	2065375879	18.669254	-14.432827	-112.921349	1.206830	3.351986	-1.292376	-78.931282	-99.113167	73.366089
1703	2065392546	17.162989	-17.033583	-111.879616	2.016152	1.733529	2.759462	-73.856728	-130.184814	105.206146
1704	2065409213	15.519095	-19.894753	-110.082588	1.139628	-0.943270	5.665519	-64.910492	-136.171875	146.403702
1705	2065425880	13.954450	-23.010096	-107.683144	1.965589	0.418175	2.110477	-41.650230	-146.876663	177.096573
1706	2065442547	11.860609	-26.452600	-104.780235	1.878694	1.759766	0.292061	-53.167152	-166.164612	200.312073
1707	2065459214	9.396323	-29.998079	-101.870743	-0.830601	0.738964	-1.891958	-65.696342	-180.885590	190.386765
1708	2065475881	7.188950	-32.896988	-99.680687	-5.052782	-1.696460	-3.367867	-64.324104	-156.152344	135.989365
1709	2065492548	6.322606	-34.549240	-98.738770	-7.018057	-4.349300	-1.944350	-21.068821	-93.133194	58.295452
1710	2065509215	6.861512	-34.956921	-98.898598	-5.294024	-5.055007	-1.155271	26.419924	-25.403101	-5.080277
1711	2065525882	8.397312	-34.125263	-99.748856	-2.959752	-4.998092	-1.748439	62.788975	43.700386	-48.347698
1712	2065542549	10.473238	-31.936096	-100.910812	-1.376515	-4.857629	-2.842542	86.110146	119.832542	-79.275024
1713	2065559216	12.830768	-28.305271	-102.196648	-1.886377	-4.331280	-3.915972	102.257881	199.741135	-109.450569
1714	2065575883	15.400914	-23.196497	-103.701340	-2.538589	-3.656856	-4.677543	114.447060	277.307831	-153.731873
1715	2065592550	18.806211	-17.935833	-105.981499	-4.794786	4.141534	3.091846	155.665039	263.875244	-215.392395
1716	2065609217	21.451254	-14.101673	-108.809044	4.578192	5.333460	7.683712	111.403175	159.721619	-232.386459
1717	2065625884	23.267742	-12.494616	-110.545624	4.297215	6.659838	2.662201	84.609428	50.458820	-130.543304
1718	2065642551	23.588955	-11.536517	-112.033218	5.326994	-2.407188	-0.219625	0.287610	17.870728	-103.027115
1719	2065659218	23.270544	-10.767978	-112.957222	2.052192	3.040770	-1.255144	-30.251884	20.523239	-68.308998
1720	2065675885	22.682695	-10.766295	-113.186127	4.312362	1.434065	1.325172	-38.265099	-5.345363	-12.521905
1721	2065692552	21.429617	-11.572622	-112.831787	2.856013	2.894356	0.732651	-71.506790	-37.188526	37.443142
1722	2065709219	19.752268	-13.133678	-112.034714	3.115955	1.902862	1.193949	-90.850914	-71.444733	76.626381
1723	2065725886	17.908152	-15.018676	-110.746140	1.575483	0.879925	2.149599	-92.287285	-83.044250	107.441010
1724	2065742553	16.073856	-17.520689	-109.213013	-0.701862	1.514095	3.702411	-84.728027	-117.965157	128.278702
1725	2065759220	14.654564	-20.732832	-107.519073	0.742946	2.064579	2.381882	-52.288418	-160.595001	143.621338
1726	2065775887	13.270096	-24.455219	-105.156975	3.170488	2.328612	0.838964	-29.037525	-185.355240	180.838989
1727	2065792554	10.990437	-28.494835	-102.512779	0.468698	1.270603	-0.608468	-66.442215	-207.302551	189.756439
1728	2065809221	8.766060	-32.209827	-100.220512	-3.887065	-0.800985	-2.518992	-64.376099	-199.432404	155.146210
1729	2065825888	7.392468	-34.557980	-98.781410	-6.530470	-4.456473	-3.098435	-35.359665	-129.575089	91.146980
1730	2065842555	7.960885	-35.588104	-98.847267	-7.461181	-4.909418	-1.702990	31.379362	-61.892593	4.996066
1731	2065859222	9.722770	-35.392380	-99.738457	-2.899603	-4.584493	-1.338054	74.236900	4.727532	-44.899483
1732	2065875889	11.978945	-34.104801	-101.034088	-0.803732	-4.742425	-2.207995	90.630798	63.680626	-77.353386
1733	2065892556	14.114008	-31.735823	-102.344864	-0.002903	-3.355098	-2.215008	84.915535	123.417175	-96.487915
1734	2065909223	15.986452	-28.345617	-103.571732	-0.371555	-3.509594	-3.555534	75.032837	179.748154	-114.446060
1735	2065925890	17.502234	-23.670975	-104.698212	-0.839470	-3.752740	-4.832050	60.826557	250.956345	-139.072906
1736	2065942557	19.171694	-18.661163	-106.565437	-0.951343	6.224207	4.302238	59.208794	252.320572	-193.847214
1737	2065959224	19.647999	-16.630579	-108.547157	4.748885	6.064244	8.870642	-7.883193	77.118172	-147.441452
1738	2065975891	20.524454	-15.992984	-110.158890	1.148074	1.356812	1.199887	25.000099	3.901736	-100.374527
1739	2065992558	20.384291	-14.854583	-111.451576	2.020489	-0.993868	-1.550676	-29.461035	37.708897	-93.992340
1740	2066009225	20.198172	-14.191586	-112.246887	2.549116	2.784966	1.096535	-23.565331	21.136230	-57.189564
1741	2066025892	19.421680	-14.163999	-112.538506	2.957296	2.016786	0.218764	-51.312004	-4.360235	-16.584545
1742	2066042559	17.931587	-14.745630	-112.366730	2.682026	2.588775	-0.269070	-87.276611	-30.043892	20.574299
1743	2066059226	16.150389	-15.918907	-111.833603	0.563161	2.285021	-0.627186	-98.860977	-58.458893	50.072121
1744	2066075893	14.684485	-17.400362	-111.158852	-1.017975	1.247868	-0.154258	-76.793121	-75.579140	60.969616
1745	2066092560	14.003881	-18.984753	-110.377090	-0.972349	0.655476	3.281253	-26.636019	-81.263145	66.667091
1746	2066109227	13.683916	-21.077688	-109.346977	0.414119	0.548884	3.482596	1.531263	-108.235550	86.373444
1747	2066125894	12.785271	-23.631901	-107.718292	3.529998	0.321970	1.062910	-17.183832	-128.686264	123.008621
1748	2066142561	10.609259	-26.282393	-105.332741	2.223578	0.212122	-0.777738	-70.584785	-129.603210	159.270996
1749	2066159228	8.655589	-28.798712	-103.076202	-2.068471	-0.027792	-0.655286	-55.055145	-128.952454	143.579285
1750	2066175895	7.346635	-30.732359	-101.685966	-4.146606	-2.278681	-1.498453	-37.580986	-105.013000	87.805565
1751	2066192562	7.243202	-31.681545	-101.396446	-4.736499	-3.372474	-2.004960	2.339627	-54.800331	21.910776
1752	2066209229	8.228372	-31.488365	-101.824165	-2.875071	-4.227608	-2.028608	45.227364	8.362290	-23.291344
1753	2066225896	9.642764	-29.982216	-102.593353	-1.094153	-4.907295	-2.534752	60.838291	82.947174	-53.298126
1754	2066242563	11.183741	-27.259485	-103.530235	-1.258112	-3.404309	-3.379675	65.079659	151.609344	-78.138245
1755	2066259230	13.138559	-23.792814	-104.872070	-3.008486	-0.056454	-0.164507	82.121025	187.891815	-114.928192
1756	2066275897	15.001553	-21.034227	-106.742516	1.835407	3.842986	5.876689	68.537766	135.187729	-140.963608
1757	2066292564	17.155462	-19.028835	-108.696541	-0.125608	-1.086501	0.656090	88.628288	84.959038	-139.247116
1758	2066309231	18.862360	-16.440786	-110.133469	1.005180	-1.286296	-0.326511	75.706848	122.143303	-126.187569
1759	2066325898	20.225506	-14.159535	-111.253311	0.951428	1.027495	1.169821	63.619442	107.173111	-106.943878
1760	2066342565	21.255028	-12.223644	-112.071663	0.937618	1.283056	0.234050	50.131474	91.558632	-85.918289
1761	2066359232	21.978907	-10.746506	-112.601257	1.954239	2.446302	0.747283	36.674412	70.780846	-61.673523
1762	2066375899	21.996347	-10.086960	-112.688835	3.497694	2.416480	0.359090	-0.335054	34.606667	-19.676079
1763	2066392566	21.549257	-10.127690	-112.388496	2.137675	2.834713	-0.199727	-24.256746	3.752599	16.371054
1764	2066409233	21.036875	-11.040610	-111.903618	1.044586	3.099002	-0.251856	-26.001637	-41.205082	45.548500
1765	2066425900	20.513842	-12.791744	-111.314873	0.993836	3.180273	-0.317257	-24.704077	-86.515640	68.643753
1766	2066442567	19.763046	-15.557172	-110.557922	1.757489	3.829996	-0.038012	-34.362614	-140.820938	98.419281
1767	2066459234	18.579529	-19.017244	-109.551987	2.010913	1.979571	-0.293054	-53.499371	-177.378357	122.569122
1768	2066475901	16.434900	-21.928377	-108.140396	3.484528	-3.757066	4.345026	-99.473251	-142.930542	128.179245
1769	2066492568	14.050946	-24.098106	-106.520706	-1.785410	-2.431787	2.678646	-105.492714	-102.296806	120.493134
1770	2066509235	12.248263	-26.097534	-105.068825	-3.141720	-0.398743	-0.755430	-71.666153	-99.071220	104.066864
1771	2066525902	10.965370	-27.925884	-104.289383	-3.544297	0.243113	-1.829878	-56.186813	-99.273849	62.835659
1772	2066542569	10.466019	-29.380796	-104.297859	-2.972137	-0.915422	-2.018855	-30.653439	-86.053879	15.732006
1773	2066559236	10.583141	-29.836975	-104.797531	-0.871589	-4.572500	-1.601606	-8.224998	-31.864389	-20.693827
1774	2066575903	10.431643	-28.948662	-105.174370	0.610843	-4.970953	-2.402142	-20.626068	48.637608	-29.157934
1775	2066592570	10.412681	-26.826208	-105.449463	-0.852120	-2.664848	-2.298204	-9.303355	122.451126	-37.453659
1776	2066609237	10.915796	-24.380718	-106.004852	-1.496183	-0.485572	-0.546099	15.335669	138.488876	-56.758183
1777	2066625904	11.674339	-21.822283	-106.936234	-1.201918	-0.046333	0.742309	23.136213	140.320267	-80.549477
1778	2066642571	12.276178	-19.352844	-108.355164	-0.816060	-0.457960	0.793893	5.729204	128.256180	-108.784683
1779	2066659238	12.899714	-16.721025	-109.826569	-1.397896	-0.768222	0.253373	9.634223	135.670761	-116.425873
1780	2066675905	13.491228	-14.191684	-111.040108	0.685234	0.421826	0.295169	15.650331	131.594223	-103.052513
1781	2066692572	13.607394	-12.073137	-111.898079	1.348741	1.730656	0.207753	-5.155983	111.692482	-78.597382
1782	2066709239	13.967586	-10.773130	-112.636307	0.083931	3.438867	0.917087	12.405910	65.262367	-60.832207
1783	2066725906	13.938698	-10.342449	-112.911652	3.195710	3.092817	0.818379	-5.186640	21.006369	-22.069153
1784	2066742573	13.370923	-11.054139	-112.515770	4.046336	2.958881	1.163010	-30.090071	-36.155342	32.689358
1785	2066759240	12.067036	-12.361947	-111.300896	3.701869	0.980337	-0.688652	-63.880737	-61.013542	86.834908
1786	2066775907	10.380307	-13.457742	-109.296585	0.592787	-1.066689	1.725316	-74.783012	-41.864540	127.710960
1787	2066792574	9.748953	-14.710688	-107.957100	-2.414982	1.850119	5.395407	-18.787115	-60.583778	89.829910
1788	2066809241	9.032299	-17.188360	-106.174713	6.070242	3.091381	2.705694	-14.057341	-130.070221	125.641464
1789	2066825908	7.573768	-20.837473	-104.162422	2.655888	3.673525	2.497354	-48.612972	-200.351562	144.532303
1790	2066842575	4.916159	-25.191299	-101.771164	3.477415	1.841634	0.093771	-103.741135	-245.502731	159.668289
1791	2066859242	1.354094	-29.326880	-99.188751	-0.042540	-0.819805	-2.978683	-143.121643	-240.430527	151.092239
1792	2066875909	-1.923193	-31.703827	-97.026123	-3.689984	-6.722178	-4.266278	-131.203369	-143.387207	111.045364
1793	2066892576	-3.297213	-31.583710	-95.887268	-8.098159	-8.758836	-3.004189	-47.084965	4.352062	58.390278
1794	2066909243	-2.016032	-29.283686	-96.297813	-9.515078	-6.129930	-3.389462	63.912895	138.680298	-14.881932
1795	2066925910	1.820674	-25.292439	-98.311768	-9.323717	-5.457421	-4.890177	174.242035	239.526047	-107.091331
1796	2066942577	6.953903	-19.310354	-101.461105	-5.968657	-4.830176	-7.304483	235.504105	344.361176	-201.969864
1797	2066959244	12.188892	-11.141194	-104.744461	-5.140185	-2.865806	-8.133941	261.321045	451.585022	-269.237244
1798	2066975911	17.614382	-1.525162	-107.322227	-3.902527	2.983691	-4.891420	307.259918	517.995972	-297.273193
1799	2066992578	18.998114	4.345587	-108.883804	29.821562	16.069336	35.540436	84.984291	304.458679	-200.993652
1800	2067009245	20.314205	6.595356	-108.301231	-1.686054	-0.516645	-6.838039	75.034325	139.034805	-11.723253
1801	2067025912	19.732103	9.304365	-109.107292	4.376415	-0.783678	1.216121	-28.843670	136.507828	-99.808289
1802	2067042579	19.260059	11.008366	-108.795601	0.288629	2.145470	1.254409	-32.287262	102.702690	-15.928039
1803	2067059246	18.736353	11.843093	-108.896568	-1.112521	1.561590	-0.112271	-30.905684	45.578770	-21.098259
1804	2067075913	17.912920	11.986681	-109.037834	0.927137	1.341171	-0.261086	-48.107693	5.401066	-10.652491
1805	2067092580	16.571596	11.255450	-109.227509	1.048695	1.954099	-0.129980	-78.638763	-45.382942	2.287261
1806	2067109247	15.045937	9.447819	-109.392754	0.555509	2.325517	0.534651	-90.204056	-107.199814	20.091434
1807	2067125914	13.862504	6.818599	-109.432617	-0.144738	2.260363	0.084738	-71.109306	-153.546188	37.015305
1808	2067142581	13.480261	3.329806	-109.269119	-1.070878	2.637078	2.570736	-24.214991	-201.353104	58.649563
1809	2067159248	14.005294	-0.823364	-108.830658	-0.320777	2.042799	4.425315	30.498806	-236.164032	84.112358
1810	2067175915	13.836865	-4.398404	-108.185722	4.296000	-1.516611	2.728843	-8.791870	-199.299805	88.366203
1811	2067192582	12.845261	-6.864490	-106.940773	3.464548	-3.216107	-1.998755	-52.664654	-127.203529	105.725708
1812	2067209249	11.890273	-8.231490	-104.945656	1.125085	-3.268765	-3.107318	-42.048882	-54.895676	133.424423
1813	2067225916	11.468340	-8.355011	-102.935959	-1.429176	-2.826848	-4.379585	-8.414709	16.706568	118.288643
1814	2067242583	12.279037	-6.919615	-102.043152	-7.063625	-2.733350	-4.362645	55.265076	95.027115	34.174618
1815	2067259250	14.067771	-4.173227	-102.313423	-5.517881	-1.222416	-3.816515	105.240936	156.508316	-53.754169
1816	2067275917	15.807323	-0.639755	-102.691750	-1.919116	-1.685893	-2.186723	102.943748	198.872940	-76.561028
1817	2067292584	17.761053	3.069379	-102.849335	-3.045422	0.174323	0.836028	116.908852	210.430557	-72.681900
1818	2067309251	19.018646	6.129000	-103.514458	0.340776	1.028654	4.846233	78.104973	161.842590	-94.798645
1819	2067325918	19.484201	8.719488	-104.306282	1.857862	-0.353413	2.503429	33.488461	131.395172	-94.876434
1820	2067342585	19.392160	10.909678	-105.116348	1.736999	0.392243	1.237155	2.151685	108.148331	-88.124428
1821	2067359252	19.051611	12.635109	-105.780579	0.665603	0.661134	0.249306	-12.944121	85.060776	-70.174454
1822	2067375919	18.600906	13.792591	-106.433205	0.780037	1.370270	0.542906	-18.526623	53.280060	-58.563553
1823	2067392586	17.819773	14.269204	-107.118721	0.815665	1.639959	-0.126822	-37.332172	14.536933	-46.912857
1824	2067409253	16.514385	14.029808	-107.907333	1.355539	1.853282	-0.321914	-67.192627	-27.430437	-39.667801
1825	2067425920	14.797786	12.909297	-108.742111	1.363098	2.114074	0.273489	-91.763336	-78.055389	-28.829891
1826	2067442587	13.326042	10.767491	-109.359726	0.724255	2.561046	0.141633	-81.132523	-133.653992	-4.028917
1827	2067459254	12.713654	7.697910	-109.721909	-0.033587	2.666355	2.047007	-33.689953	-184.465347	20.524920
1828	2067475921	13.351437	3.340260	-109.887505	-0.962369	3.946903	5.535705	38.846970	-257.313690	48.622993
1829	2067492588	14.184340	-1.549404	-109.855217	1.956037	2.623773	4.902176	49.522434	-284.931824	70.773933
1830	2067509255	13.569930	-5.508369	-109.520073	5.610519	-2.005677	0.602445	-36.080235	-226.279556	75.404961
1831	2067525922	12.184346	-8.223281	-108.217590	3.309537	-3.871707	-2.929495	-74.330688	-141.977753	110.867943
1832	2067542589	11.018834	-9.831020	-106.054398	2.056676	-2.811918	-2.478294	-50.035599	-68.919418	144.907974
1833	2067559256	10.221728	-10.704382	-103.616516	0.357134	-1.647501	-2.254237	-22.243305	-25.173595	151.065033
1834	2067575923	9.753208	-10.684025	-102.192207	-5.389796	-2.698398	-3.458074	-12.754783	15.571887	82.432167
1835	2067592590	10.274386	-9.513659	-101.868408	-7.170454	-2.199611	-3.325999	34.191669	72.298492	6.562346
1836	2067609257	11.609716	-7.323990	-102.317711	-6.223607	-1.934396	-2.508790	75.706001	123.764999	-51.191525
1837	2067625924	13.360521	-4.261284	-102.634666	-1.512642	-2.320328	-3.007239	102.616394	175.004395	-59.003117
1838	2067642591	15.187035	-0.645727	-102.877586	-1.531780	-0.424199	-2.018797	108.497620	206.422394	-68.001350
1839	2067659258	16.669352	2.791757	-103.176704	-0.198417	0.632653	0.305677	88.815674	193.347061	-73.682106
1840	2067675925	17.365965	5.430410	-103.804207	-0.287995	1.394049	2.576193	43.988026	140.511703	-81.524094
1841	2067692592	16.850283	7.184128	-105.138924	0.713901	1.006971	1.980811	-22.692530	77.314774	-106.137466
1842	2067709259	15.814605	8.334714	-106.860748	0.658000	1.122375	0.961781	-48.746422	37.573036	-116.865662
1843	2067725926	14.730000	8.752642	-108.516411	2.771032	1.442983	2.233923	-50.815460	-1.705024	-100.971222
1844	2067742593	13.598919	8.502841	-109.697922	3.089501	1.282693	1.224982	-57.653450	-31.842480	-64.350586
1845	2067759260	12.657220	7.843060	-110.432861	1.991753	1.411416	1.212313	-50.577816	-48.760670	-34.086140
1846	2067775927	12.306272	6.572606	-110.696564	1.058094	1.847281	2.536105	-19.404501	-78.156311	0.401059
1847	2067792594	12.440257	4.523328	-110.716805	-0.754543	2.241137	2.447701	7.819767	-120.741364	24.261263
1848	2067809261	12.827461	1.576449	-110.674538	0.576500	2.909814	3.562820	22.731676	-172.392014	40.148449
1849	2067825928	13.027852	-2.166773	-110.361008	2.460628	2.872296	3.222067	11.702182	-215.138596	67.521042
1850	2067842595	12.781211	-6.165925	-109.600655	3.830340	1.123633	1.082579	-11.969030	-224.195694	96.837280
1851	2067859262	12.006798	-9.841318	-108.086533	4.480221	-0.822259	-1.268731	-34.371288	-196.525314	134.141281
1852	2067875929	10.672224	-12.795080	-105.746010	3.442173	-2.027896	-2.192112	-52.963154	-146.894562	169.811951
1853	2067892596	9.150872	-14.743869	-103.185349	0.418618	-2.833139	-2.530359	-55.188232	-89.698494	167.075256
1854	2067909263	7.794928	-15.511942	-101.542999	-5.583127	-3.954744	-2.476555	-56.140820	-31.770269	100.826515
1855	2067925930	7.829453	-14.939999	-101.154793	-9.236349	-2.704639	-3.817123	7.699295	36.865253	17.540943
1856	2067942597	9.007489	-13.129702	-101.921127	-6.100877	-2.450203	-2.842105	59.070538	100.744606	-60.103146
1857	2067959264	10.742215	-10.452804	-102.310829	-1.553879	-2.193668	-4.063144	98.855507	154.155212	-50.177872
1858	2067975931	12.379185	-6.768753	-102.567703	-0.089164	-1.775658	-3.382908	95.451462	213.362442	-59.314468
1859	2067992598	13.960575	-2.868372	-102.763802	-1.203806	0.502220	-0.654778	93.392227	224.896667	-65.478813
1860	2068009265	15.045256	0.753996	-103.417381	-0.470618	0.427489	0.688412	63.916317	200.402771	-92.665886
1861	2068025932	15.168056	3.524124	-104.587341	-1.306031	1.332468	2.521232	9.542766	142.158234	-110.691605
1862	2068042599	14.381968	5.678486	-106.479057	-0.186312	0.841969	0.120092	-38.518291	96.134018	-141.886780
1863	2068059266	13.472790	7.164854	-108.534142	0.377689	1.932970	2.465095	-41.172718	56.944412	-140.352753
1864	2068075933	12.612519	7.473675	-110.217918	3.903430	2.088830	3.849071	-39.074986	-4.823395	-102.313744
1865	2068092600	12.032602	7.521942	-111.196503	3.544913	0.789580	1.170830	-27.422661	-9.940259	-58.344616
1866	2068109267	11.668454	7.339499	-111.557373	2.877583	1.124242	1.187614	-19.339590	-15.488412	-19.703777
1867	2068125934	11.592791	6.766726	-111.585274	-0.153264	1.199827	1.458951	-4.631705	-34.380959	4.297977
1868	2068142601	12.136155	5.555920	-111.532753	-0.812826	1.728846	1.671160	31.939167	-70.826591	17.082727
1869	2068159268	13.017025	3.483935	-111.226738	0.972874	2.032733	2.912755	51.063808	-117.756699	43.951328
1870	2068175935	13.708623	0.454161	-110.617065	2.579256	2.772872	3.564867	39.847172	-168.830093	76.647705
1871	2068192602	13.799773	-3.147447	-109.610809	3.853434	1.814383	2.384478	6.445216	-195.974731	109.092354
1872	2068209269	13.328737	-6.769996	-108.067291	3.763116	-0.039110	0.120921	-20.755861	-190.073730	139.774384
1873	2068225936	12.380580	-9.957253	-105.980682	2.970675	-1.131987	-1.512957	-39.234982	-159.287369	162.438889
1874	2068242603	11.127380	-12.403297	-103.686340	0.709034	-2.140257	-2.163442	-48.970261	-116.377228	162.058426
1875	2068259270	9.676201	-14.038438	-102.179230	-3.466521	-3.286478	-2.571026	-66.878510	-80.809883	104.241638
1876	2068275937	9.124775	-14.286107	-101.628349	-7.557564	-2.809297	-4.994107	-25.488005	-9.621640	33.979946
1877	2068292604	9.840732	-12.811901	-102.216217	-7.942306	-3.420079	-3.397491	34.229755	81.412376	-48.470104
1878	2068309271	11.024220	-10.456269	-102.667870	-1.079436	-1.855608	-2.761117	65.103134	134.034042	-51.784565
1879	2068325938	12.157449	-7.312397	-102.994644	-0.966646	-1.749571	-2.420505	64.521164	180.741028	-56.965019
1880	2068342605	13.081897	-3.810079	-103.298843	-1.210900	-0.314011	-1.554502	53.215855	200.820801	-64.259750
1881	2068359272	13.852003	-0.210276	-104.013977	-1.434996	-0.002963	-0.771470	44.261745	199.816116	-92.488800
1882	2068375939	14.423775	2.847399	-105.172920	-1.987640	1.563952	1.488201	35.484196	160.779755	-112.300110
1883	2068392606	14.191141	5.216327	-106.970215	0.371801	1.366031	0.578463	-6.778969	111.003181	-139.387817
1884	2068409273	13.846711	6.878124	-108.887619	0.208853	2.049020	2.838319	-8.922053	68.825508	-135.390793
1885	2068425940	13.119927	7.208396	-110.318886	6.532762	1.903510	4.912563	-33.412491	-0.856323	-87.972420
1886	2068442607	12.642379	7.409001	-110.980377	3.244415	0.417477	0.745546	-23.933393	2.644872	-41.723930
1887	2068459274	12.420080	7.313915	-111.060387	2.043534	1.200702	1.491792	-13.041985	-6.951983	-4.223486
1888	2068475941	12.698258	6.620211	-111.023476	-2.275207	1.624219	1.383518	16.097996	-40.518707	10.326671
1889	2068492608	13.524151	5.101599	-110.800819	0.363120	1.879825	2.461547	47.851013	-86.095215	32.794804
1890	2068509275	14.496220	2.449222	-110.251053	1.681672	2.580392	3.739982	55.782188	-146.836319	69.615250
1891	2068525942	15.001561	-1.055082	-109.326454	3.333951	2.363444	3.189324	29.220083	-189.555222	106.568222
1892	2068542609	14.751287	-4.823787	-108.059013	4.062526	1.096363	1.258164	-11.570802	-199.387192	130.904221
1893	2068559276	13.865991	-8.447210	-106.331734	3.666387	-0.284814	-0.615295	-41.620018	-185.528351	153.046738
1894	2068575943	12.370812	-11.654461	-104.174873	2.513661	-0.961256	-1.552339	-67.571846	-158.695175	167.722275
1895	2068592610	10.447884	-14.331812	-102.332924	-1.234901	-1.760734	-1.822297	-90.991402	-136.374908	137.282791
1896	2068609277	9.013830	-16.183538	-101.455643	-5.748829	-1.931130	-3.637498	-72.675735	-101.134254	68.768875
1897	2068625944	8.618475	-16.335907	-101.618423	-7.768559	-4.170677	-5.232156	-26.928635	-10.673895	-7.936952
1898	2068642611	9.472026	-14.832987	-102.438026	-4.688161	-3.446999	-3.322731	37.553272	81.423653	-61.040672
1899	2068659278	10.693532	-12.276279	-102.851288	-1.661520	-2.645108	-2.480540	67.038658	146.649673	-50.683132
1900	2068675945	11.993912	-8.915467	-103.261177	-0.006048	-1.692364	-1.665330	73.055199	192.803604	-63.463242
1901	2068692612	13.028639	-5.229494	-103.604279	-0.437252	-0.146866	-1.217882	59.036781	211.183594	-68.592461
1902	2068709279	14.015472	-1.639812	-104.229652	-1.437287	0.757854	-0.095887	56.503414	200.392746	-87.321640
1903	2068725946	15.123816	1.388628	-105.057678	-1.691476	1.445019	0.873414	65.961266	163.212189	-93.914284
1904	2068742613	15.676907	3.644238	-106.238953	-0.116497	1.247946	1.400392	35.877129	111.563629	-104.149040
1905	2068759280	15.554036	5.270727	-107.709717	0.667889	1.419014	1.592855	-0.947420	70.240486	-110.775917
1906	2068775947	15.010880	6.083510	-109.041115	4.558250	1.519776	4.065139	-25.128429	26.025192	-89.297028
1907	2068792614	14.455798	6.128275	-109.667580	3.861670	1.278031	2.191652	-29.722040	-7.079893	-36.931931
1908	2068809281	14.271502	5.881814	-109.778130	2.132577	1.066268	1.616519	-10.772218	-16.189182	-2.991030
1909	2068825948	14.538968	4.948805	-109.686996	-1.795713	1.811927	1.593798	15.117839	-53.112278	18.885935
1910	2068842615	15.104347	3.320243	-109.448265	0.332647	1.592600	2.268991	32.477764	-91.055634	38.511028
1911	2068859282	15.622671	0.703988	-108.851059	1.928693	2.238208	3.604662	29.411858	-142.109207	75.904839
1912	2068875949	15.738009	-2.633378	-107.896919	2.670682	1.846926	2.168804	7.445658	-177.527557	109.121887
1913	2068892616	15.210435	-6.062573	-106.658333	3.710073	0.644747	0.335789	-26.445995	-178.672882	126.427185
1914	2068909283	13.985555	-9.238871	-105.016731	3.139460	-0.434851	-1.100330	-60.790421	-159.962753	142.673599
1915	2068925950	12.256092	-11.978057	-103.233543	1.060900	-1.172662	-1.442902	-84.520378	-136.394836	139.667084
1916	2068942617	10.404055	-14.220522	-102.070045	-3.056224	-1.499110	-1.967069	-95.768135	-118.779160	93.039131
1917	2068959284	9.341311	-15.343853	-101.630554	-5.271840	-2.496591	-4.543908	-57.509933	-62.235634	36.605034
1918	2068975951	9.417700	-14.522038	-102.002853	-6.882515	-4.319856	-4.768991	-1.629510	44.938751	-29.409740
1919	2068992618	10.624047	-12.221399	-102.669342	-2.685496	-2.438921	-2.594379	62.689793	128.990540	-62.424206
1920	2069009285	12.073637	-9.156130	-103.157455	-1.058052	-2.132935	-2.231270	81.099396	174.499191	-64.504509
1921	2069025952	13.348260	-5.419743	-103.562874	-0.443781	-1.226263	-2.193930	72.944489	213.231796	-72.962578
1922	2069042619	14.676992	-1.458705	-104.042336	-1.634478	0.132902	-0.585101	77.539948	223.444977	-85.694229
1923	2069059286	16.140919	2.001883	-104.661186	-2.083698	1.556027	1.463259	87.570770	190.188477	-90.985107
1924	2069075953	16.719126	4.413514	-105.811943	-0.140351	1.352359	3.251792	38.106487	119.311111	-106.592278
1925	2069092620	16.113916	5.959753	-107.247566	3.103334	1.246972	1.970024	-29.004412	64.823593	-107.856354
1926	2069109287	15.356154	6.971601	-108.512993	3.330484	1.207951	1.815595	-37.403008	37.994713	-88.570656
1927	2069125954	14.607386	7.314674	-109.227890	3.502843	1.240030	2.209360	-40.070824	8.829219	-46.126080
1928	2069142621	14.146318	7.340519	-109.524345	1.070891	1.143089	0.831743	-25.853029	-3.007299	-17.393101
1929	2069159288	14.034075	6.843908	-109.615334	-0.634851	1.682889	1.477489	-6.500333	-30.389202	1.949319
1930	2069175955	14.444626	5.703970	-109.568314	-0.910715	1.508028	1.622797	23.909649	-65.821747	19.337326
1931	2069192622	15.172311	3.860568	-109.322624	0.428258	1.730417	2.659006	42.012882	-103.389023	42.301079
1932	2069209289	15.762594	1.106847	-108.826813	1.915553	2.133671	3.127314	33.698677	-151.519150	72.585739
1933	2069225956	15.770593	-2.175927	-108.058372	2.841502	1.625250	1.787027	0.477996	-177.199493	97.915070
1934	2069242623	15.195210	-5.513180	-106.981110	3.571979	0.578828	0.453805	-30.611588	-175.912933	115.695732
1935	2069259290	14.048862	-8.620282	-105.488281	3.054427	-0.467255	-0.967273	-58.177959	-158.108963	133.184967
1936	2069275957	12.457067	-11.260278	-103.709488	1.378549	-1.261924	-1.752160	-77.502838	-130.243546	138.755371
1937	2069292624	10.779005	-13.169828	-102.375977	-2.696018	-2.309377	-2.600922	-84.221817	-96.687386	99.608047
1938	2069309291	9.940759	-13.792571	-101.917328	-5.591454	-2.647491	-4.080107	-44.352028	-32.145363	32.974182
1939	2069325958	10.278589	-12.726674	-102.272263	-6.884961	-3.344281	-4.034871	14.931280	59.133156	-31.712305
1940	2069342625	11.586901	-10.396398	-102.941521	-2.772686	-2.461207	-3.067709	70.011269	129.646378	-65.235229
1941	2069359292	12.937034	-7.127889	-103.370300	-0.967163	-2.524587	-2.582314	76.648766	186.078934	-66.591682
1942	2069375959	14.179647	-3.388579	-103.681007	-1.137140	-0.493309	-1.703959	72.385460	213.537521	-71.015999
1943	2069392626	15.501331	0.326895	-104.125267	-1.622844	0.580703	-0.284096	78.150162	208.538940	-82.903030
1944	2069409293	16.760662	3.397144	-104.743958	-1.954531	1.295177	2.196473	76.320320	166.648346	-86.464478
1945	2069425960	16.829353	5.505453	-106.132446	1.403220	1.123010	3.097784	10.123230	97.174011	-115.451576
1946	2069442627	15.937287	6.909184	-107.616806	2.851350	0.832676	1.543413	-44.384979	55.909138	-108.032341
1947	2069459294	14.959600	7.783422	-108.948761	3.174027	1.113049	2.442126	-48.934875	29.459066	-89.867889
1948	2069475961	14.150158	8.053279	-109.760788	2.439205	1.093012	1.187352	-42.338726	3.493850	-50.448681
1949	2069492628	13.593098	8.083355	-110.245171	0.817066	1.041682	0.676149	-29.772545	-5.313271	-28.436518
1950	2069509295	13.346334	7.689027	-110.506943	-0.251710	1.448876	1.143220	-13.050920	-26.849155	-9.864163
1951	2069525962	13.654956	6.719815	-110.520546	-0.264893	1.736525	1.560473	18.238037	-56.988644	12.414836
1952	2069542629	14.392325	5.103802	-110.357582	-0.423294	1.746903	2.413963	42.861893	-92.006760	32.446316
1953	2069559296	15.197994	2.546564	-109.954407	1.364572	2.261979	3.284796	46.333229	-142.478577	62.064972
1954	2069575963	15.467778	-0.691090	-109.310036	2.630683	2.015710	2.137369	15.142434	-177.376038	88.382736
1955	2069592630	15.035190	-4.061708	-108.449188	3.669090	0.976506	0.833659	-24.237631	-181.767761	102.845100
1956	2069609297	14.118261	-7.293150	-107.117287	3.238895	-0.220959	-0.610579	-47.549007	-167.879761	125.557938
1957	2069625964	12.753016	-10.072680	-105.348770	2.197747	-1.119169	-1.524118	-66.342537	-138.060822	140.645157
1958	2069642631	11.261039	-12.227762	-103.494301	-0.292652	-1.665029	-1.933680	-68.456116	-103.972733	133.617340
1959	2069659298	10.017394	-13.498461	-102.465714	-4.426352	-2.524016	-3.007735	-61.350624	-64.031616	73.140564
1960	2069675965	9.772519	-13.259698	-102.243866	-6.010103	-3.173951	-4.780683	-12.073810	16.140749	10.220914
1961	2069692632	10.557186	-11.407251	-102.776558	-5.852309	-3.024507	-2.905470	39.808582	103.710152	-50.433193
1962	2069709299	11.726561	-8.661722	-103.182152	-1.468156	-2.339053	-2.685845	65.490646	156.832153	-55.436966
1963	2069725966	12.857224	-5.260062	-103.508606	-1.545424	-1.566624	-2.108657	64.999794	195.057358	-62.850262
1964	2069742633	14.191280	-1.692672	-103.910660	-1.705900	0.281451	-1.189550	78.139374	202.292755	-73.723885
1965	2069759300	15.584912	1.585608	-104.485970	-1.805996	0.785691	0.294283	83.159355	181.124619	-83.839493
1966	2069775967	16.646967	4.085336	-105.456955	-0.961353	1.222152	2.702354	66.163284	127.960793	-97.066566
1967	2069792634	16.163202	5.679374	-107.062241	3.671855	1.343347	3.067060	-21.275118	64.683662	-118.538628
1968	2069809301	15.372784	6.693779	-108.426300	2.671174	0.859417	1.482674	-39.075211	36.478275	-94.347931
1969	2069825968	14.595056	7.207278	-109.325180	3.716918	1.046378	2.538511	-40.602795	15.876802	-59.351456
1970	2069842635	14.050501	7.375097	-109.729553	1.461674	0.960114	0.562592	-30.034271	3.668508	-25.763048
1971	2069859302	13.748016	7.200037	-109.949120	-0.167364	1.374223	1.111021	-16.872131	-13.562323	-10.449375
1972	2069875969	13.917218	6.457304	-110.005760	-0.752438	1.675109	1.479053	10.160191	-44.307159	7.102934
1973	2069892636	14.582322	5.025672	-109.864059	-0.014542	1.785760	2.321946	38.659714	-81.410652	29.058821
1974	2069909303	15.291389	2.754582	-109.469429	1.167278	2.061234	3.099866	40.535297	-125.824432	57.645233
1975	2069925970	15.595933	-0.387270	-108.777100	2.480409	2.357773	2.780916	16.991686	-170.851654	90.117752
1976	2069942637	15.277808	-3.903247	-107.855782	3.551619	1.394980	1.247655	-17.437561	-188.835358	109.377502
1977	2069959304	14.345423	-7.389516	-106.484383	3.705098	0.052491	-0.231849	-48.268326	-181.501129	132.574280
1978	2069975971	12.890532	-10.550932	-104.658081	2.510180	-0.728089	-1.160177	-70.623505	-159.052887	149.882751
1979	2069992638	11.141187	-13.182802	-102.835464	-0.257717	-1.639771	-1.701241	-82.912117	-132.376022	137.514832
1980	2070009305	9.612897	-15.034790	-101.815773	-4.502395	-2.054640	-3.088975	-77.247185	-98.824806	78.317528
1981	2070025972	9.051971	-15.481275	-101.623459	-6.338813	-3.007350	-4.505764	-31.077614	-24.831182	15.256655
1982	2070042639	9.703987	-14.357509	-102.207268	-6.224084	-3.349812	-3.671175	29.665026	60.822037	-44.465275
1983	2070059306	10.990902	-12.053612	-102.734901	-1.498332	-2.649780	-2.976871	69.558456	130.281113	-55.241745
1984	2070075973	12.357138	-8.714689	-103.047356	-0.874750	-2.824054	-2.680525	78.162735	192.304947	-58.690189
1985	2070092640	13.722281	-4.727092	-103.246384	-1.082807	-0.875496	-1.744852	80.035080	230.185898	-65.971336
1986	2070109307	15.112707	-0.705255	-103.668625	-1.659162	0.398769	-0.288592	81.792290	227.311066	-84.548134
1987	2070125974	16.311668	2.684877	-104.423790	-1.826252	1.595819	1.822957	72.287407	183.532379	-98.339478
1988	2070142641	16.487001	5.050855	-105.925323	0.288744	1.467342	3.019410	16.157537	110.841980	-125.793137
1989	2070159308	15.546309	6.524209	-107.724525	3.161892	1.512174	2.044874	-46.006592	55.370766	-127.086189
[truncated: 1,537 more rows]
