# Supplementary material for: Myorhythmia: A Quantitative Study of Synchrony and Rhythmicity Between the Head and Upper Limbs
Source: Tremor Other Hyperkinet Mov (N Y). 2025 Apr 1;15:9. doi: 10.5334/tohm.986 (PMC11967460; doi:10.5334/tohm.986)
Supplement: Supplementary File 3. — Zip folder containing compressed files of transducer recordings and MATLAB live script with code for all analyses. [file tohm-15-1-986-s3.zip › 20231130_115139 rest1/Xsens DOT_20231130_115139_655 rest1 L hand.csv]

sep=
DeviceTag:	Xsens DOT
FirmwareVersion:	2.0.0
AppVersion:	2023.6.0
SyncStatus:	Un-synced
OutputRate:	60Hz
FilterProfile:	General
Measurement Mode:	Custom modes - custom mode1
StartTime:	2023-11-30_11:51:39_652 CST
© Movella Technologies B. V. 2005-2023
PacketCounter	SampleTimeFine	Euler_X	Euler_Y	Euler_Z	FreeAcc_X	FreeAcc_Y	FreeAcc_Z	Gyr_X	Gyr_Y	Gyr_Z
1	2037055439	44.083275	-14.360772	-104.712135	-1.037995	-0.190696	-0.066469	-0.027853	0.008433	-0.010189
2	2037072106	38.513088	-13.519318	-105.114975	-0.634368	0.213224	-1.602494	-234.871521	23.499254	-89.837387
3	2037088773	33.432098	-12.467751	-106.060532	-2.434341	2.039834	-2.061209	-242.513168	14.662768	-100.821144
4	2037105440	27.875751	-10.798277	-106.976257	-3.005376	2.188928	-0.466556	-216.102463	10.049150	-95.594116
5	2037122107	23.445601	-9.298159	-107.534134	-4.959270	4.220593	1.076176	-127.554276	13.335312	-66.962395
6	2037138774	20.179527	-8.118383	-107.404060	-5.431046	4.753328	0.702088	-17.341980	-4.696481	-12.998353
7	2037155441	18.159342	-7.569829	-106.779861	-4.239980	5.150139	-1.710318	68.314735	-37.513836	32.259846
8	2037172108	17.598351	-7.438713	-105.767769	-4.000375	5.308366	-2.645592	139.712830	-61.408318	67.763000
9	2037188775	17.883240	-7.692069	-104.472961	-3.251439	6.313581	-0.598066	172.884064	-80.302101	94.159172
10	2037205442	18.511799	-7.957027	-103.196228	-3.491771	5.831601	-0.588394	173.564682	-85.852188	98.547981
11	2037222109	18.977377	-7.569621	-102.003525	-3.097389	5.891482	-0.141183	147.521194	-46.826984	83.472229
12	2037238776	19.495501	-6.673826	-100.743179	-2.833195	6.239852	0.181705	136.094513	-12.412688	79.580360
13	2037255443	20.775875	-5.906908	-99.274216	-1.043975	4.363934	0.302231	169.607666	-11.436186	96.147057
14	2037272110	22.264874	-4.922750	-97.864876	-0.001749	3.046809	-0.580313	163.839111	9.623093	87.878853
15	2037288777	23.100889	-3.197685	-96.975662	0.267758	1.622299	-1.493249	105.219215	50.247417	40.061356
16	2037305444	22.460001	-0.843223	-96.905952	1.273556	0.263663	-1.313335	1.433896	77.276833	-22.948212
17	2037322111	20.348207	1.940777	-97.513245	1.364155	-0.598302	-1.682832	-96.887367	98.176544	-71.725403
18	2037338778	17.520794	4.254284	-98.390976	2.357330	-1.893671	1.422439	-145.018997	79.248009	-76.790771
19	2037355445	14.092894	6.083468	-99.369278	1.404893	-1.867588	1.457269	-186.157349	63.016537	-73.324455
20	2037372112	11.571548	6.701090	-100.449074	1.811262	-3.287816	0.827342	-134.189423	1.742310	-61.995258
21	2037388779	8.429322	7.347789	-101.876450	2.602855	-4.102295	-2.521108	-172.322693	10.119905	-84.732834
22	2037405446	5.133764	7.907185	-103.437866	1.308928	-2.197032	-1.750828	-183.930008	14.935213	-93.040703
23	2037422113	2.066080	7.982291	-105.025795	1.093744	-1.676404	-1.009985	-171.303040	-5.916096	-92.462532
24	2037438780	-0.739509	7.698569	-106.586823	1.245645	-2.060997	-0.445345	-157.118271	-20.730469	-91.179314
25	2037455447	-2.640233	7.504382	-107.781296	0.119868	-1.306224	0.605627	-107.308891	-10.453760	-70.332901
26	2037472114	-2.750030	7.122736	-108.160172	-2.229982	0.945723	1.773077	-6.387100	-21.652925	-22.642206
27	2037488781	-0.969214	6.226649	-107.810760	-3.406020	2.750728	-0.057176	103.905647	-54.447197	20.341654
28	2037505448	2.290630	5.018040	-106.843056	-3.095295	3.081664	-1.334769	192.287277	-72.987854	60.353573
29	2037522115	6.216134	3.533285	-105.441154	-2.579895	3.821419	0.370292	233.829697	-84.972038	92.438644
30	2037538782	9.504551	1.923244	-104.052040	-1.353768	3.379293	1.858239	199.469345	-88.213013	98.378448
31	2037555449	11.634850	1.097501	-102.800644	-1.223518	2.838327	1.275837	132.475876	-40.084068	86.037468
32	2037572116	13.654046	0.881971	-101.539589	-1.367258	4.571038	1.478001	126.682648	-1.982913	80.235062
33	2037588783	16.194901	0.543952	-100.044380	0.127483	2.955020	0.762780	158.474213	-3.814129	96.289856
34	2037605450	18.538841	0.565277	-98.622475	0.838534	1.772009	-0.322600	146.300934	18.809294	86.015289
35	2037622117	19.885584	1.354249	-97.751999	0.694463	0.996320	-1.573986	85.466057	54.034729	39.042778
36	2037638784	19.354841	2.892988	-97.723816	1.373874	0.025277	-1.700973	-27.115952	80.016258	-24.107174
37	2037655451	17.136177	5.101230	-98.444099	1.349138	-1.381878	-2.384130	-126.171913	105.374855	-77.501221
38	2037672118	13.619112	7.643437	-99.656403	1.633711	-1.454408	0.661506	-199.751984	121.848503	-105.943848
39	2037688785	11.080311	8.751087	-100.435806	1.033271	-2.622843	5.328125	-143.260330	49.746536	-55.864971
40	2037705452	8.947165	8.883864	-101.532753	1.613657	-3.861696	0.983158	-116.041283	-7.628174	-62.512104
41	2037722119	6.097629	9.347090	-102.980530	2.001506	-4.078414	-2.220426	-156.066315	13.476802	-86.415680
42	2037738786	3.064368	9.687842	-104.536034	1.895606	-3.229406	-1.829283	-166.215027	11.370100	-91.672775
43	2037755453	0.226736	9.505947	-106.120079	1.484129	-2.008385	-2.059763	-154.728790	-14.437962	-91.988480
44	2037772120	-2.379255	8.997912	-107.634453	1.870038	-2.281658	-2.031504	-142.500854	-29.202112	-89.022293
45	2037788787	-4.228254	8.513979	-108.801407	0.706808	-1.219039	-0.365195	-101.555489	-25.004471	-69.669365
46	2037805454	-4.448704	7.932533	-109.214577	-2.240425	1.108390	2.088754	-11.086310	-32.737827	-26.030651
47	2037822121	-2.863692	6.917078	-108.856705	-3.636134	2.819118	0.548467	91.630722	-62.079815	18.580029
48	2037838788	0.111898	5.770698	-107.890068	-3.639751	3.160860	-1.196845	172.485413	-70.429199	57.400055
49	2037855455	4.332059	4.435457	-106.313347	-3.307583	3.220178	-1.499975	246.108307	-77.093109	98.900887
50	2037872122	8.463560	3.020278	-104.676628	-1.823818	3.216860	1.370128	243.613617	-74.572960	108.694847
51	2037888789	10.779833	2.006576	-103.345009	-0.277617	2.051850	3.752875	138.013870	-48.207123	90.900757
52	2037905456	12.786132	1.768495	-102.094193	-1.204468	3.011633	1.959749	120.458641	-0.546615	78.532799
53	2037922123	15.493601	1.335608	-100.692657	0.396946	3.420852	0.513010	162.912750	-6.920086	90.289078
54	2037938790	17.956724	1.112213	-99.277946	1.857892	1.027595	-0.176757	148.593307	8.855825	87.883583
55	2037955457	19.431114	1.731425	-98.347687	0.907650	0.323282	-1.614852	89.249535	50.282307	43.827145
56	2037972124	19.025551	3.103297	-98.115662	1.817326	-0.090798	-2.022030	-23.000360	79.576973	-11.089598
57	2037988791	16.548002	5.395019	-98.710358	1.310943	-1.190845	-2.834138	-144.435226	117.416649	-73.113884
58	2038005458	12.687120	8.320793	-99.913086	1.598830	-1.961093	-1.894833	-221.682007	149.361832	-111.123734
59	2038022125	9.503778	10.197343	-100.970634	0.819103	1.135618	7.054813	-179.767700	96.301079	-80.901009
60	2038038792	7.914713	10.288308	-102.109879	-0.363173	-4.075830	3.925641	-82.261513	-7.052245	-65.137978
61	2038055459	5.768320	10.614920	-103.565224	2.541834	-4.492801	-0.938471	-112.039124	7.622625	-85.695374
62	2038072126	3.492082	10.804421	-104.938789	1.370616	-3.208286	-0.985558	-120.821632	3.752788	-80.034157
63	2038088793	1.262938	10.462820	-106.351036	2.454360	-3.179602	-2.257620	-117.932823	-24.583124	-80.938759
64	2038105460	-1.139415	9.780242	-107.756989	2.325203	-2.577562	-3.210449	-129.535004	-41.379795	-81.734505
65	2038122127	-3.308085	8.898373	-108.983932	2.305489	-1.610201	-2.119678	-118.745697	-50.175549	-73.467644
66	2038138794	-4.443534	7.960875	-109.589317	-1.076546	0.134761	-0.019984	-63.681049	-53.735332	-38.518772
67	2038155461	-3.933755	6.952572	-109.345078	-4.446536	3.090546	1.300816	27.991640	-61.425060	11.266412
68	2038172128	-1.821429	5.880103	-108.286224	-4.394214	2.391469	-0.837329	119.630768	-67.647774	61.167984
69	2038188795	1.569040	4.815958	-106.811852	-4.079615	2.897238	-1.731725	195.783508	-64.357994	89.402550
70	2038205462	5.804824	4.063316	-105.048454	-3.481108	1.830040	-1.510136	247.112610	-38.776459	109.764565
71	2038222129	9.088843	3.296923	-103.620155	-1.054081	3.773568	4.735699	193.134674	-35.093876	92.416603
72	2038238796	11.232901	2.776168	-102.589287	-0.425925	2.233701	4.165677	127.147675	-20.802006	68.120071
73	2038255463	13.869883	2.444147	-101.318916	0.191223	2.920129	1.141357	156.576248	-4.040128	80.570435
74	2038272130	16.456453	2.348714	-99.902054	2.464864	1.528444	-0.420112	153.447998	15.287162	85.562561
75	2038288797	18.050663	2.937573	-98.871262	1.209012	0.363577	-1.517495	94.315407	50.510265	50.706352
76	2038305464	17.960077	4.291704	-98.500465	1.634625	0.166400	-1.882416	-5.485515	82.565903	-1.787835
77	2038322131	15.849555	6.499951	-98.842804	1.666252	-1.185310	-2.697480	-123.524437	119.248863	-55.917248
78	2038338798	12.091208	9.457215	-99.865196	1.502500	-1.961071	-2.395412	-215.964096	156.048065	-99.770096
79	2038355465	9.015308	11.538755	-101.048439	-0.140844	2.122614	7.856436	-170.798920	108.666420	-89.641884
80	2038372132	7.584445	11.295300	-102.200829	0.430295	-4.922818	4.225307	-71.306236	-25.741373	-63.057838
81	2038388799	5.269887	11.216532	-103.753075	2.781281	-4.831953	-0.689716	-119.935143	-15.969618	-88.555946
82	2038405466	2.537017	11.013773	-105.270020	1.959329	-3.912088	-0.201153	-146.004303	-18.896435	-86.803757
83	2038422133	-0.217416	10.385169	-106.740631	2.483542	-3.486505	-1.813234	-148.711960	-39.850723	-84.588013
84	2038438800	-3.069457	9.473300	-108.071144	2.776399	-2.457875	-2.812932	-157.478821	-52.595833	-78.936684
85	2038455467	-5.859577	8.260348	-109.223404	2.715163	-1.526083	-2.890250	-157.167847	-67.284843	-72.581383
86	2038472134	-7.944309	6.889929	-109.867523	0.664639	0.018847	-1.337215	-120.672203	-77.038788	-46.738026
87	2038488801	-8.750303	5.542250	-109.712288	-3.511304	2.165133	0.814470	-50.089714	-81.391388	-1.359643
88	2038505468	-7.382242	4.340671	-108.904358	-6.166504	3.529428	-0.060706	77.565880	-78.279037	39.010265
89	2038522135	-4.782094	3.438997	-107.753647	-5.108630	2.709035	-1.698564	151.617966	-61.331795	64.179062
90	2038538802	-1.192565	3.005820	-106.586250	-4.739146	3.258657	-2.623283	212.235291	-29.921915	69.965492
91	2038555469	3.313298	3.124298	-105.230553	-4.032792	2.251462	-2.021582	267.269470	8.147504	82.647682
92	2038572136	7.473376	3.395074	-103.829453	-0.295745	3.369615	3.316281	246.461090	23.514280	83.673622
93	2038588803	10.220680	3.412621	-102.254387	1.924433	1.940012	6.958757	160.928543	14.740537	94.794540
94	2038605470	12.504263	3.933918	-100.412369	1.935083	0.213370	1.034332	131.468460	51.401852	103.786026
95	2038622137	14.034620	5.230220	-99.031387	1.674402	0.767984	-1.083425	86.545464	93.625587	64.378990
96	2038638804	13.905804	7.139187	-98.718254	1.312606	0.411333	-2.353484	-8.555400	114.559990	-7.654097
97	2038655471	11.946390	9.499337	-99.440590	1.661241	-0.428478	-2.568345	-110.190788	127.294357	-71.615364
98	2038672138	8.922109	12.064249	-100.796501	1.325345	-0.524101	0.961982	-165.248718	135.754730	-104.682205
99	2038688805	7.461363	12.928368	-101.819717	1.040327	-1.587459	6.316158	-73.512215	41.674953	-64.976410
100	2038705472	5.701356	13.374333	-103.244659	2.307625	-4.405215	1.742010	-85.385078	16.038443	-84.119621
101	2038722139	3.500217	13.699473	-104.817314	1.403830	-4.173663	1.757005	-109.444275	11.357191	-91.512825
102	2038738806	0.786332	13.610734	-106.506950	2.245706	-4.594630	0.072247	-138.521271	-9.471355	-96.879509
103	2038755473	-2.195158	12.917617	-108.261345	2.460737	-3.495146	-1.427962	-154.600845	-40.525555	-101.706985
104	2038772140	-5.147371	11.724427	-109.699852	3.102730	-2.302525	-2.957677	-158.829773	-66.074875	-87.545319
105	2038788807	-8.024774	10.064192	-110.750778	2.993161	-1.102589	-3.598119	-161.114639	-91.818962	-71.782669
106	2038805474	-10.335571	8.086017	-111.238693	0.793051	0.795786	-2.910530	-134.660187	-112.537437	-46.310528
107	2038822141	-11.170853	5.983477	-110.995689	-4.013213	2.862347	-0.072115	-52.571774	-126.693001	-8.101900
108	2038838808	-9.855783	4.316483	-110.308174	-6.748917	3.569410	0.712931	74.887817	-105.987061	23.464182
109	2038855475	-7.253911	3.400454	-109.427040	-6.305904	3.298193	0.090028	152.820068	-62.422215	45.397106
110	2038872142	-3.493034	3.038275	-108.658485	-6.187622	3.278547	-1.924776	223.861511	-26.242500	45.283066
111	2038888809	1.515908	3.036906	-107.953537	-3.787817	2.881232	-2.400376	299.604828	-1.177451	43.774578
112	2038905476	6.211227	3.179589	-107.402351	0.832569	2.384402	1.510945	281.558594	10.301420	33.970764
113	2038922143	9.822823	4.018218	-106.235222	1.418841	-0.484711	0.262247	213.897293	58.941528	63.849102
114	2038938810	11.966226	5.307415	-104.684509	2.838471	0.291932	3.587770	122.505699	92.843010	78.118973
115	2038955477	12.789727	6.804025	-103.198235	3.483813	-0.314786	1.483451	41.258236	105.993507	69.053947
116	2038972144	12.395782	9.028966	-102.167038	2.087012	-0.446908	-1.354644	-31.163837	142.877762	32.376251
117	2038988811	10.738845	11.817739	-102.128654	0.495819	0.672237	-1.234054	-98.983772	163.613708	-29.703983
118	2039005478	9.392611	13.724545	-102.725571	0.203485	1.602803	3.898009	-72.047699	105.722404	-52.759140
119	2039022145	7.990173	15.021855	-103.790329	0.418865	-2.834300	1.139164	-67.468636	66.672371	-71.291550
120	2039038812	6.404014	15.724509	-105.119720	1.097168	-2.784394	2.763427	-73.265091	31.442120	-80.019051
121	2039055479	4.792221	15.929887	-106.477592	1.689808	-3.896928	1.841733	-73.838402	4.021261	-77.722893
122	2039072146	2.744274	15.942394	-107.979797	1.714636	-4.414188	0.228237	-97.645782	-5.342728	-85.153435
123	2039088813	0.054468	15.412663	-109.656830	2.739500	-4.178140	-0.599538	-133.897110	-34.309544	-94.794151
124	2039105480	-2.986010	14.266627	-111.208916	3.052482	-3.055558	-2.431893	-158.535797	-66.425850	-90.547768
125	2039122147	-6.055704	12.550595	-112.482391	2.992962	-1.268193	-2.973635	-166.681839	-96.674622	-81.058121
126	2039138814	-8.693441	10.570960	-113.225182	2.306884	-0.232265	-3.622056	-149.780914	-112.093719	-57.391483
127	2039155481	-10.274140	8.578491	-113.291679	-1.544914	1.429378	-0.586319	-94.788216	-117.216255	-22.393326
128	2039172148	-9.935095	6.559839	-112.832687	-5.527595	3.757569	1.144531	16.228857	-124.025963	6.888646
129	2039188815	-7.926754	5.400144	-111.945343	-6.852092	3.268838	0.100168	114.912621	-77.044632	42.867283
130	2039205482	-4.476732	4.837856	-111.017883	-5.697050	2.963088	-1.800613	202.516113	-39.645782	52.901894
131	2039222149	-0.063571	4.789012	-110.126251	-3.598480	2.305538	-3.583156	261.216034	-5.199506	54.648903
132	2039238816	4.163491	5.596025	-109.152214	-0.590188	1.593897	-1.978450	249.524521	50.263397	57.963512
133	2039255483	7.462732	6.644158	-107.669731	0.925307	2.140550	3.010026	189.720322	71.221840	83.176849
134	2039272150	9.209632	7.324265	-105.970772	3.550694	-0.133398	6.917624	93.647087	54.585091	95.784302
135	2039288817	10.151906	8.784121	-104.278847	2.051954	-0.528959	0.099289	43.300903	102.713173	85.921463
136	2039305484	10.208026	10.822754	-103.050095	1.686209	0.825264	-1.517343	-8.340439	132.691574	51.434563
137	2039322151	9.365152	12.903858	-102.625366	0.410376	1.013185	0.203125	-55.062313	126.677841	4.892515
138	2039338818	8.129128	14.876195	-103.154701	0.254269	-0.074349	0.502346	-65.799553	111.600380	-46.925732
139	2039355485	6.576008	16.355455	-104.112930	1.079235	-1.995370	1.082155	-76.988029	80.266800	-64.741798
140	2039372152	4.979989	17.202196	-105.343849	0.423054	-3.105682	1.864306	-73.808022	42.851398	-73.991722
141	2039388819	3.657063	17.547485	-106.566177	0.924971	-3.789234	1.246848	-56.910793	14.982377	-69.934158
142	2039405486	2.215553	17.478289	-107.744148	1.813650	-4.005544	0.935021	-64.770760	-7.808818	-65.746483
143	2039422153	0.358895	17.107267	-109.169121	1.474974	-3.943450	-0.304030	-85.706818	-24.114035	-79.832726
144	2039438820	-1.869562	16.175514	-110.772034	2.221552	-3.011607	-0.641546	-106.046471	-54.527981	-91.645065
145	2039455487	-4.003756	14.625788	-112.012764	2.380141	-1.295377	-1.125886	-108.364136	-88.921700	-75.235413
146	2039472154	-5.597701	12.613733	-112.751549	2.171736	-0.031720	-2.118269	-85.457794	-116.427200	-51.834541
147	2039488821	-5.920316	10.442039	-112.955254	-1.064045	1.648907	-1.630500	-17.318058	-128.234482	-23.772161
148	2039505488	-4.685378	8.480429	-112.693298	-3.752466	3.163549	-0.978608	71.198555	-118.494278	5.832668
149	2039522155	-2.232595	7.010421	-111.959106	-4.525275	3.428718	-0.221297	141.210724	-90.634811	39.597157
150	2039538822	0.944392	6.167640	-110.812912	-4.346237	2.860441	-1.095678	183.059967	-51.376617	69.154106
151	2039555489	4.619601	5.995972	-109.565239	-3.633898	1.786338	-2.494976	213.239609	-6.778488	76.306389
152	2039572156	8.032409	6.690214	-108.147324	-2.380199	2.445170	-1.626727	196.280899	50.592266	80.933655
153	2039588823	10.444062	7.348011	-106.558731	2.134458	1.971908	5.757756	134.152740	53.921204	88.563919
154	2039605490	11.775741	8.034966	-104.668701	3.150463	-1.626149	2.599887	65.725670	61.717808	103.871819
155	2039622157	12.403543	9.649297	-102.686729	2.624994	-0.743778	-1.048060	20.174158	118.960724	96.109528
156	2039638824	11.981034	11.795016	-101.439217	0.986056	0.287542	-1.363176	-38.650646	141.013260	46.157440
157	2039655491	10.919710	13.727979	-101.352219	-0.090691	0.192507	0.195200	-64.258202	114.297737	-16.590597
158	2039672158	9.967972	15.263391	-101.952515	-0.029962	-0.822012	1.491878	-47.507244	83.884384	-49.547741
159	2039688825	8.981151	16.443256	-102.819405	0.582437	-2.245373	1.077687	-44.425407	61.241039	-59.570541
160	2039705492	8.043986	17.169310	-103.761810	0.526680	-2.882971	1.317412	-39.366608	34.832680	-58.585594
161	2039722159	7.203076	17.480757	-104.797600	0.458763	-2.952441	1.014701	-31.500826	10.555854	-59.932487
162	2039738826	6.159688	17.405313	-105.954407	1.456499	-3.426121	0.931695	-41.419998	-12.149882	-63.926376
163	2039755493	5.008764	16.882927	-107.405426	0.623849	-2.407747	0.015631	-43.151627	-39.091675	-78.487747
164	2039772160	3.333071	15.871282	-109.031319	2.320037	-2.421164	-0.556918	-72.875862	-67.042824	-87.685768
165	2039788827	1.328387	14.259217	-110.473083	2.878432	-1.503491	-1.000668	-97.817413	-99.673599	-78.310127
166	2039805494	-0.530522	11.940269	-111.441788	3.061885	-0.029354	-1.597173	-98.579079	-139.159912	-54.425690
167	2039822161	-1.782542	9.216670	-111.839523	1.109290	1.567411	-2.316870	-71.141426	-162.616318	-25.511923
168	2039838828	-1.746634	6.765691	-111.779930	-3.438346	2.916107	-1.230600	1.210093	-146.914978	0.297789
169	2039855495	-0.362171	4.862954	-111.390099	-5.651286	4.026158	0.980155	80.500053	-114.471237	22.524057
170	2039872162	1.810728	3.580571	-110.589005	-5.297248	3.830970	0.416628	127.043663	-76.316399	50.324051
171	2039888829	4.501305	3.243808	-109.577515	-4.508855	2.768956	-1.283919	158.412476	-16.912188	63.059422
172	2039905496	7.360658	3.847012	-108.384331	-1.784877	2.171486	-2.512142	168.029602	43.254860	68.819778
173	2039922163	9.798102	5.340472	-106.856949	2.662470	0.116412	-1.296578	139.930008	102.017433	78.472961
174	2039938830	11.048872	7.412099	-104.918465	3.388483	-1.639271	1.629048	63.001064	142.872025	92.703140
175	2039955497	10.595834	9.770000	-103.033943	4.191074	-2.073088	2.191318	-43.395950	159.686356	84.724533
176	2039972164	9.522395	12.356444	-101.858154	-0.522878	-0.470794	0.825110	-77.518585	164.685150	42.471046
177	2039988831	8.594979	14.463163	-101.817009	-0.616050	-0.638077	0.531152	-55.768070	125.030495	-16.138580
178	2040005498	7.400709	16.084450	-102.578934	-0.064303	-0.776779	-0.217176	-59.134865	90.059853	-55.812027
179	2040022165	6.024994	17.155359	-103.648895	0.479968	-1.593627	0.839453	-63.709259	56.525364	-67.214455
180	2040038832	4.707123	17.751368	-104.749466	0.780565	-2.840387	1.180045	-58.845627	29.686657	-64.684212
181	2040055499	3.535107	17.959459	-105.951141	0.550295	-2.882449	0.701634	-47.874622	7.621886	-68.001534
182	2040072166	2.263341	17.702045	-107.308289	0.807624	-2.611480	1.444948	-51.108826	-19.116545	-75.308228
183	2040088833	1.017454	16.913301	-108.820419	0.892775	-2.455323	0.425766	-47.588730	-49.448414	-83.914001
184	2040105500	-0.322927	15.651858	-110.289284	1.737527	-1.596944	-0.194680	-55.638283	-75.769745	-82.825531
185	2040122167	-1.444005	14.011811	-111.435745	1.642668	-0.546449	-0.910951	-49.713352	-96.910698	-66.697655
186	2040138834	-1.996157	12.142284	-112.210762	0.806262	0.351777	-1.368667	-22.770889	-110.330757	-47.332752
187	2040155501	-1.625041	10.197688	-112.617851	-0.637006	1.516572	-1.217434	26.790632	-115.479416	-26.307993
188	2040172168	-0.478160	8.520158	-112.698891	-2.131134	2.469496	-1.196530	69.456642	-100.238686	-5.286674
189	2040188835	1.147498	7.447370	-112.329308	-3.307638	3.240873	-0.746504	94.479401	-64.009521	23.724239
190	2040205502	3.170394	7.189221	-111.455803	-3.376596	2.745855	-0.621447	114.960976	-13.377905	53.952297
191	2040222169	5.389930	7.605954	-110.256538	-2.325931	2.531891	-1.243636	124.403198	30.338163	70.740311
192	2040238836	7.211586	8.783309	-108.729416	-0.444757	1.032099	-0.996463	96.902344	80.163002	83.864799
193	2040255503	8.505097	9.940712	-106.925789	2.022198	-0.146567	3.580639	60.716114	83.336845	97.759865
194	2040272170	9.187148	11.337558	-105.150696	1.896616	-1.751492	0.896005	21.869242	98.823013	92.001350
195	2040288837	9.216382	13.063529	-103.963715	1.509780	-1.483116	-0.342142	-12.798010	113.324844	53.576939
196	2040305504	8.825684	14.517367	-103.651878	0.706008	-0.971048	-0.032898	-27.491678	89.019890	5.657289
197	2040322171	8.403886	15.453993	-103.864342	0.576116	-1.269195	0.262226	-21.647013	53.772785	-19.221714
198	2040338838	7.974535	16.051287	-104.338394	0.312818	-1.712192	0.521368	-17.718542	31.675488	-30.845476
199	2040355505	7.494601	16.356592	-104.922447	0.044878	-1.890443	0.616194	-18.733191	13.796973	-34.469307
200	2040372172	6.963840	16.332148	-105.557678	-0.350784	-1.521781	0.604384	-20.864120	-5.800554	-34.765678
201	2040388839	6.380298	15.988880	-106.462120	-0.433678	-1.300620	0.883600	-19.657789	-26.186258	-48.043232
202	2040405506	5.971317	15.205132	-107.540596	0.206459	-0.931958	0.526538	-6.894685	-53.070503	-55.561558
203	2040422173	5.869947	14.015749	-108.620049	0.673029	-0.961532	-0.445928	10.467081	-77.031570	-53.630276
204	2040438840	5.792483	12.537475	-109.676117	0.993808	-0.741436	-0.729239	10.059278	-94.067726	-50.996307
205	2040455507	5.754347	10.801619	-110.590271	1.115363	-0.218883	-0.668344	8.893304	-108.589325	-41.623775
206	2040472174	5.891899	8.952939	-111.330055	0.656544	0.456732	-0.766159	15.890668	-114.372597	-30.903631
207	2040488841	6.459505	7.438840	-111.820000	-0.676917	0.788707	-0.563835	38.243546	-93.083199	-17.796793
208	2040505508	7.332312	6.527107	-112.017738	-1.519659	1.218318	0.283399	53.857372	-55.388214	-3.748228
209	2040522175	8.231750	6.145647	-111.843163	-1.528740	2.020239	0.287561	52.958088	-20.963829	14.802406
210	2040538842	8.928944	6.219440	-111.270416	-1.073178	1.856200	-0.931383	38.395798	9.715023	34.526733
211	2040555509	9.488548	6.802358	-110.225662	-0.098351	0.764065	-1.319988	26.825405	44.665642	57.297043
212	2040572176	9.915212	7.822069	-108.870529	0.222891	0.242181	-0.028481	15.634247	74.037857	70.603157
213	2040588843	10.279160	8.911537	-107.416435	0.569483	-0.212362	1.732424	9.528849	79.611366	74.931892
214	2040605510	10.661702	9.953005	-106.078354	0.362427	-0.609859	0.890879	10.161990	75.963821	67.927177
215	2040622177	11.016176	10.922521	-105.158028	0.267562	-1.049405	-0.306232	11.614867	67.492027	43.792774
216	2040638844	11.231991	11.641192	-104.732040	0.318106	-1.202719	-0.263862	8.281271	47.334785	17.656155
217	2040655511	11.409804	12.073838	-104.624062	0.339287	-1.567054	-0.004128	9.645061	26.932798	2.489197
218	2040672178	11.503248	12.296874	-104.690926	0.144802	-1.816241	-0.070816	6.729428	12.631147	-5.147221
219	2040688845	11.492604	12.326793	-104.953415	-0.267010	-0.662025	-0.289460	2.967957	-0.940691	-14.093371
220	2040705512	11.299371	12.178665	-105.342499	0.032817	-0.668055	-0.204472	-6.386245	-12.827723	-19.263428
221	2040722179	10.801851	11.832480	-105.916534	0.864542	-1.312146	-0.277789	-22.444973	-26.429186	-27.734587
222	2040738846	10.139927	11.334318	-106.711914	0.691674	-1.316267	-0.201247	-29.950848	-37.438835	-39.198017
223	2040755513	9.474403	10.681276	-107.616165	0.405839	-0.933166	0.112013	-29.443577	-47.195930	-44.464584
224	2040772180	8.892664	9.967441	-108.492607	0.146748	-0.581848	0.015606	-25.387892	-50.031570	-42.894238
225	2040788847	8.481604	9.418278	-109.272446	-0.268132	-0.304768	-0.126499	-16.715689	-39.020645	-39.260628
226	2040805514	8.169106	9.130064	-109.867432	-0.378751	0.272672	0.340925	-12.921947	-21.690081	-30.988899
227	2040822181	7.991283	8.980346	-110.225632	-0.504759	1.249731	0.385684	-7.191471	-11.371074	-18.370832
228	2040838848	8.034940	8.954961	-110.322975	-0.725416	1.970738	0.188747	3.669730	-1.858778	-4.108648
229	2040855515	8.249072	9.086919	-110.100945	-0.556576	1.290982	0.305837	10.966734	10.078267	13.307687
230	2040872182	8.738390	9.330554	-109.594978	-0.379965	0.646984	0.395944	24.759600	19.212099	28.890625
231	2040888849	9.377425	9.631332	-108.908768	-0.377133	0.690212	0.276967	31.852655	24.519569	38.677235
232	2040905516	10.127950	9.971846	-108.045609	-0.315839	0.731865	0.335106	36.541897	29.058889	48.251492
233	2040922183	10.931339	10.377167	-107.131187	0.009158	0.252466	0.350248	38.869717	34.029305	50.070473
234	2040938850	11.628835	10.821899	-106.414841	0.540678	-0.661587	0.069613	34.313545	34.668816	37.627323
235	2040955517	12.063425	11.210873	-106.010361	0.849119	-1.164045	-0.267449	21.781992	27.984083	19.926817
236	2040972184	12.212470	11.398222	-105.922768	0.592949	-1.520524	-0.554322	8.209678	12.357567	4.062964
237	2040988851	12.152781	11.366004	-106.058472	0.651545	-1.911193	-0.711498	-1.718561	-3.240904	-6.020767
238	2041005518	11.807468	11.176606	-106.417801	0.537584	-1.999708	-1.000686	-16.299120	-15.109558	-16.962439
239	2041022185	11.018957	10.997825	-107.050224	0.185273	-1.294633	-1.009804	-39.855389	-17.421928	-33.023678
240	2041038852	9.946537	10.724095	-107.864464	0.620359	-1.492603	-0.555911	-55.008953	-24.376833	-42.831135
241	2041055519	8.737800	10.274500	-108.814125	0.648288	-1.709760	-0.002714	-62.060486	-35.170860	-49.538761
242	2041072186	7.561788	9.728418	-109.830963	0.526488	-1.939814	0.199792	-59.940605	-40.364334	-53.460953
243	2041088853	6.607769	9.215269	-110.817284	-0.053543	-1.352531	0.399989	-47.535629	-37.112091	-52.744774
244	2041105520	6.067623	8.797822	-111.545975	-0.544631	-0.294075	0.879581	-25.621971	-28.980675	-38.753407
245	2041122187	5.702395	8.461980	-111.933624	-0.496751	0.587317	0.506510	-18.464092	-21.715675	-19.397078
246	2041138854	5.612129	8.244454	-112.037949	-0.968280	1.652666	0.342296	-4.514664	-12.936996	-3.451249
247	2041155521	5.892624	8.121897	-111.945786	-1.100730	2.420521	0.076319	16.105112	-6.161872	7.619281
248	2041172188	6.446570	8.050904	-111.754532	-1.113724	3.038601	0.159399	31.773781	-2.489475	13.197915
249	2041188855	7.259080	7.972402	-111.394615	-0.954436	2.261048	0.563891	45.989437	-1.704067	23.246456
250	2041205522	8.375641	7.872065	-110.657303	-0.121596	1.356831	0.448079	61.222946	0.342007	45.688965
251	2041222189	9.637714	7.794320	-109.674637	-0.491524	1.497502	0.537692	68.047447	4.830138	59.875633
252	2041238856	10.901314	7.865269	-108.584412	-0.354322	1.153421	0.410634	67.311172	15.982052	64.463211
253	2041255523	11.696779	8.240528	-107.800682	0.244521	0.393677	0.152944	41.583469	31.399725	42.707066
254	2041272190	11.903767	8.753926	-107.569466	0.453118	-0.012215	0.150628	10.811495	33.135174	8.588828
255	2041288857	11.588472	9.104016	-107.838455	1.124349	-1.052847	0.054692	-15.987100	17.486797	-18.430761
256	2041305524	10.911955	9.201850	-108.367340	1.148554	-2.300356	-0.557541	-35.175705	-0.167329	-30.427912
257	2041322191	9.717659	9.268681	-109.044159	1.914374	-3.598877	-1.285115	-64.847336	-2.979362	-38.722218
258	2041338858	8.007314	9.374066	-109.787491	1.298219	-4.116726	-1.745511	-95.225616	-0.180346	-43.047970
259	2041355525	6.028328	9.439553	-110.658722	0.737363	-3.186135	-1.957778	-110.131416	-1.923818	-50.254929
260	2041372192	4.054434	9.622059	-111.689842	-0.311425	-2.043539	-1.429956	-108.201874	6.117388	-60.317635
261	2041388859	2.320612	9.965511	-112.719666	-0.394572	-1.619564	0.119151	-93.554863	17.824339	-60.494816
262	2041405526	1.123923	10.197755	-113.527527	-0.534648	-1.329432	1.354999	-63.369438	13.177152	-46.651630
263	2041422193	0.577424	10.254180	-114.045937	-0.194218	-1.416663	1.223368	-27.325281	3.655446	-29.172783
264	2041438860	0.621024	10.254895	-114.134941	-0.382526	-0.149514	1.234632	3.495782	0.754275	-3.761366
265	2041455527	1.289624	10.015154	-113.888367	-0.834033	1.481079	0.816393	37.461155	-13.370249	16.295195
266	2041472194	2.654908	9.464171	-113.468422	-0.888451	2.571499	-0.064097	77.666321	-31.460094	27.445539
267	2041488861	4.690983	8.644567	-113.023132	-1.596296	3.398498	-0.059559	118.051636	-46.742393	30.964527
268	2041505528	7.016598	7.690539	-112.558922	-1.417597	3.646349	0.351181	135.789246	-53.588692	34.741489
269	2041522195	9.008592	6.952841	-111.903732	-1.076979	2.639179	0.952114	114.833321	-37.960320	46.255310
270	2041538862	11.011710	6.463819	-110.876747	-0.232276	1.345527	1.059312	113.395706	-17.901571	66.842125
271	2041555529	12.913145	6.248019	-109.789024	0.592991	0.815215	0.333233	107.302765	1.084804	67.606972
272	2041572196	14.316410	6.463500	-108.942665	0.675511	0.573853	-0.368175	79.012566	24.711433	47.468151
273	2041588863	14.870495	7.092457	-108.503860	0.779589	0.340350	-0.091093	30.563276	43.338879	17.247347
274	2041605530	14.523331	7.886537	-108.449219	1.019696	-0.106798	-0.037690	-20.852571	47.116463	-7.491287
275	2041622197	13.642571	8.536269	-108.732277	0.788370	-1.054493	-0.049904	-50.052216	33.914574	-24.344080
276	2041638864	12.359998	9.011765	-109.241417	1.299498	-2.631236	-0.696209	-71.967163	21.221392	-34.393864
277	2041655531	10.661115	9.429128	-109.888420	1.452066	-4.298605	-1.289242	-95.463722	17.175209	-41.117908
278	2041672198	8.487690	9.752532	-110.656715	1.329101	-4.358766	-1.643193	-122.581009	11.978107	-46.631405
279	2041688865	5.941635	9.975368	-111.623581	0.853125	-3.462411	-2.175012	-142.784271	6.610414	-56.968342
280	2041705532	3.469835	10.273235	-112.715851	-0.283730	-1.906905	-1.379168	-136.826706	13.134367	-64.334381
281	2041722199	1.432395	10.631866	-113.774986	-0.693303	-1.389283	0.163470	-110.780113	19.491957	-61.900303
282	2041738866	0.145842	10.842537	-114.605835	-0.735089	-1.089655	1.579942	-67.973351	12.670450	-47.663090
283	2041755533	-0.195940	10.830937	-114.984833	-0.862573	-0.580592	1.526855	-16.294287	0.052679	-20.830450
284	2041772200	0.304683	10.614281	-114.922623	-1.137728	0.859668	1.124095	29.303478	-12.235229	5.193608
285	2041788867	1.587975	10.152267	-114.584618	-1.144750	1.847020	0.130686	73.360786	-26.643909	21.917271
286	2041805534	3.532531	9.422960	-114.043747	-0.927223	2.534867	0.102050	111.247925	-41.589611	35.411880
287	2041822201	5.881927	8.525775	-113.434662	-1.075157	3.102638	0.573699	135.430542	-50.063076	41.889866
288	2041838868	8.258374	7.681649	-112.717369	-1.378456	3.359696	0.577910	136.776245	-44.481201	50.003761
289	2041855535	10.536611	7.049394	-111.729919	-0.780958	2.299824	0.970926	129.454453	-27.385372	65.647995
290	2041872202	12.697522	6.655118	-110.470230	0.619101	0.796121	0.796656	121.056511	-7.680424	79.748276
291	2041888869	14.531808	6.589567	-109.111496	0.817277	0.697923	-0.000942	101.073570	15.581315	81.098358
292	2041905536	15.808921	6.934861	-107.852409	0.694611	0.135075	-0.375058	68.139473	39.930992	68.440643
293	2041922203	16.320921	7.579403	-107.047821	0.568445	-0.560380	-0.150401	25.017155	50.700996	36.767208
294	2041938870	15.994758	8.388427	-106.787514	1.107803	-1.729383	-0.421890	-21.363718	51.223907	2.792922
295	2041955537	14.990637	9.133666	-106.928001	0.954097	-1.881216	-0.323839	-58.639668	41.199116	-18.540710
296	2041972204	13.353689	9.702466	-107.393394	1.150992	-2.527726	-0.989815	-93.372276	26.724331	-33.641659
297	2041988871	11.306662	10.174280	-108.067131	0.926612	-2.942663	-1.518593	-115.633858	19.594519	-43.528358
298	2042005538	9.013292	10.592361	-108.896118	1.240662	-2.982496	-1.565317	-128.489243	16.578176	-51.165375
299	2042022205	6.587860	10.966746	-109.892754	0.341820	-2.005523	-0.995975	-134.268524	14.867555	-59.828197
300	2042038872	4.433652	11.302193	-110.974167	-0.117436	-1.323156	-0.196852	-116.689262	14.551348	-63.863186
301	2042055539	2.658820	11.611972	-112.025543	-0.329669	-1.296792	0.359246	-93.945869	15.386193	-61.397758
302	2042072206	1.493494	11.750896	-112.919914	-0.437108	-1.051324	1.011661	-59.055435	7.115043	-51.336288
303	2042088873	1.101109	11.782663	-113.504547	-0.662104	-0.523212	1.212292	-16.394354	1.840479	-32.886166
304	2042105540	1.308249	11.700704	-113.710182	-0.725173	0.599071	1.026151	14.946886	-4.443872	-10.473557
305	2042122207	2.072926	11.430854	-113.620064	-1.035060	1.682818	0.223271	44.837875	-15.317779	7.273501
306	2042138874	3.344891	10.986333	-113.351517	-0.906047	2.371982	0.074033	73.285721	-25.226307	18.549202
307	2042155541	5.203126	10.271449	-112.947906	-1.430709	3.227127	0.310944	107.190552	-40.395798	28.426016
308	2042172208	7.341782	9.458802	-112.422791	-1.348905	3.075995	0.382150	123.173035	-44.551350	37.675312
309	2042188875	9.535775	8.715309	-111.588150	-0.598553	1.465729	0.801943	124.067207	-36.421986	56.951370
310	2042205542	11.561941	8.254696	-110.507919	0.240426	0.534943	0.795627	112.385574	-15.023525	69.568069
311	2042222209	13.333986	8.082649	-109.326958	0.397793	0.348872	0.357930	96.640526	5.426234	72.190407
312	2042238876	14.729062	8.182535	-108.184273	0.351597	-0.144168	-0.169966	74.392525	22.638042	65.857788
313	2042255543	15.562429	8.531539	-107.369781	0.495220	-0.859472	-0.328564	43.281666	33.209953	42.657803
314	2042272210	15.739409	8.982166	-107.041733	0.788754	-1.608961	-0.621913	7.986867	31.663744	12.886393
315	2042288877	15.201453	9.467601	-107.111168	1.345603	-2.143754	-0.754507	-31.280323	27.388533	-10.294450
316	2042305544	14.129503	9.923494	-107.452774	1.300482	-2.260953	-1.435058	-60.595997	21.806101	-25.042671
317	2042322211	12.604077	10.457170	-107.950928	1.357499	-2.653064	-1.815231	-86.027794	24.856682	-34.605583
318	2042338878	10.614824	11.046017	-108.631035	1.093073	-2.146702	-1.398982	-111.598480	27.100302	-44.967583
319	2042355545	8.384355	11.549541	-109.602509	0.470626	-1.658168	-0.560831	-122.319633	20.964048	-59.946247
320	2042372212	6.448789	11.859114	-110.676872	-0.157018	-1.141335	0.879639	-103.004677	10.902369	-63.563831
321	2042388879	4.969729	11.903106	-111.714478	-0.388458	-0.993485	1.389692	-75.889587	-2.781080	-59.436668
322	2042405546	3.976362	11.789509	-112.601982	-0.478470	-0.877574	1.053383	-48.640129	-10.187003	-49.967876
323	2042422213	3.409749	11.612616	-113.214439	-0.284002	-0.157152	0.516500	-26.515718	-12.218163	-33.750153
324	2042438880	3.411782	11.347567	-113.476494	-0.747990	0.824854	0.349053	3.284910	-16.101833	-12.953950
325	2042455547	3.890115	10.943913	-113.479721	-1.174005	1.907260	0.330681	28.804548	-23.513853	2.837459
326	2042472214	4.787661	10.389057	-113.364944	-1.157244	2.398136	0.192039	52.703632	-32.058929	10.757156
327	2042488881	6.155739	9.704109	-113.119659	-1.540067	3.196238	0.339016	79.706482	-38.958694	19.835596
328	2042505548	8.024925	8.913108	-112.649628	-1.526000	2.447596	0.573092	107.861183	-43.164776	34.968918
329	2042522215	10.184800	8.142395	-111.851456	-0.496701	1.088974	0.775812	122.835411	-37.717995	55.579971
330	2042538882	12.371105	7.587939	-110.822990	-0.241435	0.660469	0.673010	123.110870	-20.249931	67.940155
331	2042555549	14.312197	7.339428	-109.667961	0.270592	0.212331	0.288301	107.860298	1.751154	71.783646
332	2042572216	15.747499	7.413109	-108.588722	0.417515	-0.426461	-0.300751	78.205086	21.312304	62.348114
333	2042588883	16.461327	7.794363	-107.879768	0.674369	-1.198084	-0.620790	37.592659	34.065178	35.626686
334	2042605550	16.578976	8.323215	-107.598022	1.002819	-1.741803	-0.969787	5.056540	35.593567	8.475738
335	2042622217	16.114855	8.933557	-107.600899	1.698725	-2.473775	-1.170784	-27.494003	35.537159	-9.029569
336	2042638884	15.028098	9.583905	-107.848518	1.680728	-2.668454	-1.646750	-62.554604	34.142170	-23.173513
337	2042655551	13.398108	10.223802	-108.269936	1.388394	-2.302730	-1.531843	-93.257385	31.641315	-32.157883
338	2042672218	11.200549	10.892214	-108.979370	0.778158	-1.735280	-1.072206	-123.918007	30.849230	-48.017670
339	2042688885	8.808139	11.403457	-109.948624	0.400038	-1.484814	0.386656	-132.204453	20.904364	-60.099476
340	2042705552	6.792260	11.601323	-110.977829	-0.391398	-0.815902	1.591679	-108.573395	4.182179	-60.129940
341	2042722219	5.350846	11.511226	-111.912964	-0.517992	-0.731942	0.900043	-75.184204	-10.542825	-52.638321
342	2042738886	4.356612	11.384615	-112.671440	-0.297603	-0.646134	0.403034	-50.561375	-10.682188	-42.330467
343	2042755553	3.961727	11.154141	-113.087158	-0.646900	0.472039	0.785342	-18.760078	-14.895122	-21.916573
344	2042772220	4.069780	10.806599	-113.223419	-0.891256	1.185761	0.254120	8.120770	-20.704500	-5.059132
345	2042788887	4.625013	10.340952	-113.170830	-1.335047	2.081981	0.312162	32.853729	-26.990185	6.701805
346	2042805554	5.661027	9.720438	-112.967072	-1.371948	2.686820	0.214374	60.208916	-35.410610	16.824450
347	2042822221	7.211011	8.946137	-112.621941	-1.763652	3.003640	0.478271	89.883896	-43.339382	27.010935
348	2042838888	9.322080	8.094376	-111.998726	-0.926137	1.380407	0.821504	121.445465	-44.781345	45.443718
349	2042855555	11.513199	7.450546	-111.145233	-0.174452	0.489860	0.802165	124.905350	-28.368391	58.383118
350	2042872222	13.557525	7.086134	-110.141243	0.054527	0.536447	0.417199	115.417252	-7.937239	64.563980
351	2042888889	15.242518	6.990280	-109.115997	0.395411	0.122146	-0.144806	93.951981	10.031493	62.042728
352	2042905556	16.277044	7.228762	-108.319809	0.535404	-0.560472	-0.612735	56.548092	27.052731	43.201607
353	2042922223	16.590847	7.691590	-107.894463	0.662477	-1.208427	-0.699540	15.888986	34.206532	17.878132
354	2042938890	16.301968	8.250747	-107.831886	1.266564	-2.071362	-0.932466	-17.502602	33.662167	-4.474946
355	2042955557	15.477676	8.821086	-108.025826	1.450110	-2.373420	-1.270927	-47.426949	30.229565	-18.992357
356	2042972224	14.051685	9.391231	-108.422844	1.675238	-2.835387	-1.745070	-81.540359	27.592493	-30.027035
357	2042988891	12.066558	10.005069	-109.017059	1.351283	-2.335603	-1.814374	-112.916290	28.492207	-41.130211
358	2043005558	9.681742	10.644794	-109.895493	0.446634	-1.692114	-0.718963	-133.510544	28.503849	-56.737415
359	2043022225	7.491766	11.051832	-110.907494	-0.229194	-0.941209	1.303993	-119.869957	15.864188	-61.172741
360	2043038892	5.845970	11.014795	-111.904190	-0.562171	-0.852267	1.877574	-87.212776	-8.388711	-56.583687
361	2043055559	4.677243	10.795713	-112.813248	-0.307211	-0.878537	0.646192	-59.715805	-17.350285	-50.653381
362	2043072226	3.953528	10.554938	-113.439781	-0.236598	-0.142125	0.338247	-36.375786	-16.521139	-34.267265
363	2043088893	3.820380	10.225224	-113.707840	-0.887044	0.800505	0.378242	-5.002235	-20.147686	-12.952190
364	2043105560	4.095632	9.867778	-113.722008	-0.939005	1.315251	0.257328	16.779478	-20.806850	2.141886
365	2043122227	4.809554	9.409007	-113.598175	-1.138197	2.019966	0.239291	41.745270	-26.253292	10.939597
366	2043138894	5.876953	8.882911	-113.377625	-1.222450	2.613243	0.239372	62.144157	-29.629337	17.448711
367	2043155561	7.378763	8.295649	-113.012932	-1.439172	2.360008	0.581096	87.100784	-31.970709	27.059816
368	2043172228	9.335885	7.708667	-112.369766	-0.501709	0.939199	0.795497	112.374268	-28.800264	44.429195
369	2043188895	11.361846	7.242795	-111.505821	-0.020701	0.527786	0.656916	115.156868	-17.793468	57.074940
370	2043205562	13.275166	6.965863	-110.501968	-0.058300	0.449642	0.294139	107.704803	-3.025000	63.424221
371	2043222229	14.878673	6.912445	-109.484665	0.219125	0.050160	-0.126823	89.203209	12.072070	61.029778
372	2043238896	15.962234	7.098889	-108.692108	0.323615	-0.619189	-0.411117	59.582615	23.770405	43.994968
373	2043255563	16.424133	7.413285	-108.302895	0.590354	-1.292324	-0.560376	25.126101	25.019629	18.449999
374	2043272230	16.363068	7.740164	-108.289711	1.052898	-1.920158	-0.954960	-3.427829	19.500109	-3.328298
375	2043288897	15.725435	8.107067	-108.539139	1.539200	-2.404513	-1.410356	-35.891567	17.553417	-18.884449
376	2043305564	14.506120	8.506794	-108.987717	1.634066	-2.489727	-1.706922	-69.020798	16.738552	-30.528698
377	2043322231	12.749878	8.952927	-109.601204	1.159643	-1.934936	-1.501038	-99.593643	18.006714	-40.235424
378	2043338898	10.635637	9.443642	-110.437141	0.464962	-1.454605	-0.573164	-118.685974	19.389521	-53.018570
379	2043355565	8.641724	9.778873	-111.406593	-0.178907	-0.731079	1.286366	-109.798225	10.839102	-58.465961
380	2043372232	7.168152	9.777101	-112.313675	-0.640415	-0.520957	1.395275	-79.055275	-6.860731	-51.653004
381	2043388899	6.073505	9.693154	-113.152870	-0.220129	-0.854579	0.405244	-57.044216	-10.095343	-47.245361
382	2043405566	5.391062	9.580573	-113.729485	-0.382387	-0.135130	0.396873	-35.041569	-9.486060	-31.785345
383	2043422233	5.195943	9.370142	-113.997292	-0.867143	0.770959	0.569973	-8.942944	-13.392387	-13.132495
384	2043438900	5.383172	9.122900	-114.037422	-0.850497	1.259426	0.277693	11.766752	-14.362430	0.489965
385	2043455567	5.888884	8.845369	-113.942345	-0.950605	1.780743	0.171679	29.629648	-15.412585	8.736548
386	2043472234	6.698400	8.518143	-113.735680	-1.107818	2.430675	0.268907	46.916214	-17.597889	15.831587
387	2043488901	7.903111	8.130239	-113.366844	-1.067744	1.650383	0.635062	69.344360	-19.772844	26.171074
388	2043505568	9.509232	7.709965	-112.735794	-0.327999	0.859085	0.639492	91.455688	-18.746250	42.381264
389	2043522235	11.183327	7.355190	-111.954971	-0.069133	0.500393	0.386358	94.628311	-12.113208	51.001545
390	2043538902	12.739139	7.131341	-111.077049	0.061598	0.279680	0.173651	87.041962	-1.835514	55.389118
391	2043555569	13.959789	7.127367	-110.225334	0.265013	-0.129476	-0.131624	67.239265	11.938672	50.866451
392	2043572236	14.680228	7.333593	-109.582237	0.304250	-0.541864	-0.327963	38.711609	21.917006	35.497658
393	2043588903	14.969868	7.618709	-109.216614	0.492593	-1.120498	-0.492596	14.858110	22.569187	18.117632
394	2043605570	14.844689	7.930846	-109.165634	1.061365	-2.266425	-1.140878	-7.605780	19.358498	-0.430793
395	2043622237	14.103209	8.321667	-109.421753	1.418564	-2.767694	-1.559649	-42.035538	19.417793	-19.140463
396	2043638904	12.996917	8.696131	-109.856148	1.190977	-2.106285	-1.497245	-62.289005	16.358469	-28.881681
397	2043655571	11.422152	9.111993	-110.537758	0.619905	-1.716564	-1.013370	-87.964500	16.425655	-43.327396
398	2043672238	9.678749	9.490991	-111.377243	0.197266	-1.079136	0.441047	-96.299843	13.860627	-51.585575
399	2043688905	8.221833	9.569521	-112.250854	-0.213737	-0.739598	1.356881	-78.590309	-2.768280	-50.343971
400	2043705572	7.185614	9.503110	-113.000214	-0.408212	-0.674953	0.575897	-54.584473	-9.263950	-41.944874
401	2043722239	6.539001	9.370920	-113.558655	-0.459452	0.018990	0.599815	-33.164417	-11.185149	-30.396832
402	2043738906	6.279329	9.159219	-113.874725	-0.657745	0.711981	0.445827	-12.380642	-14.075617	-15.705215
403	2043755573	6.314381	8.947694	-113.972496	-0.745148	1.142522	0.216292	3.192196	-12.627427	-2.884286
404	2043772240	6.592811	8.738625	-113.929451	-0.757677	1.615582	0.354310	16.500690	-11.574703	5.430765
405	2043788907	7.216080	8.466504	-113.754913	-0.907695	2.081327	0.183690	36.051964	-14.389044	13.731416
406	2043805574	8.190810	8.130125	-113.434288	-0.943145	1.550615	0.399744	55.967377	-16.909225	23.058069
407	2043822241	9.497677	7.763483	-112.887482	-0.277108	0.567684	0.591795	74.169762	-16.225348	36.979836
408	2043838908	10.949648	7.438294	-112.218094	-0.304460	0.479591	0.427364	82.113434	-11.631319	44.126144
409	2043855575	12.404689	7.176071	-111.470245	-0.034657	0.391082	0.219711	81.917557	-5.905620	48.248592
410	2043872242	13.651913	7.031500	-110.681824	0.202282	0.073288	-0.093537	69.313583	2.616033	49.163738
411	2043888909	14.530649	7.046074	-110.017403	0.384059	-0.382814	-0.333837	48.171249	10.958856	39.629730
412	2043905576	14.935313	7.223276	-109.592911	0.581542	-1.048636	-0.545633	21.442945	17.189196	23.202738
413	2043922243	14.914725	7.444589	-109.465187	0.807030	-1.733199	-0.842887	-1.902404	15.279963	5.382168
414	2043938910	14.417005	7.663041	-109.570854	1.237831	-2.566120	-1.234390	-28.744917	11.603921	-7.946165
415	2043955577	13.524516	7.879068	-109.921539	1.009219	-2.227433	-1.252599	-50.459240	8.094337	-21.917515
416	2043972244	12.173154	8.172324	-110.534248	0.446417	-1.777536	-1.189533	-75.738998	9.638811	-37.962040
417	2043988911	10.509136	8.547355	-111.326126	0.401662	-1.254962	0.095433	-92.745468	13.421858	-49.071453
418	2044005578	9.051307	8.682316	-112.150673	0.000501	-0.842815	1.215393	-79.892082	0.288171	-48.130054
419	2044022245	8.029314	8.634434	-112.860825	-0.457292	-0.576068	0.720365	-54.748634	-8.469938	-39.770603
420	2044038912	7.386064	8.496539	-113.427650	-0.578229	0.123116	0.627113	-33.371914	-12.075149	-30.754023
421	2044055579	7.076242	8.312674	-113.775978	-0.608331	0.779153	0.400799	-15.367861	-12.915158	-17.648113
422	2044072246	7.032766	8.121406	-113.918907	-0.473800	0.951371	0.179207	-1.198995	-11.814043	-5.536662
423	2044088913	7.121552	7.973142	-113.883484	-0.669252	1.440303	0.183023	5.231082	-7.968587	4.663991
424	2044105580	7.432745	7.840277	-113.758751	-0.894167	2.003764	0.163956	17.869106	-6.392748	9.843328
425	2044122247	8.039640	7.675497	-113.525925	-0.741723	1.264442	0.348093	34.788303	-7.388610	16.532475
426	2044138914	8.910178	7.487043	-113.069298	-0.152763	0.628943	0.332931	48.903152	-6.655499	30.014099
427	2044155581	9.913786	7.325633	-112.465355	-0.411363	0.656149	0.420203	55.842003	-3.164744	38.518150
428	2044172248	11.052672	7.207296	-111.738281	-0.387560	0.779610	0.332673	63.127541	1.394263	45.324879
429	2044188915	12.121758	7.205895	-110.932472	0.029425	0.451223	0.032199	58.408932	10.041070	48.485348
430	2044205582	12.830493	7.409769	-110.259293	0.437158	-0.180865	-0.271640	37.722404	21.075598	37.948994
431	2044222249	13.131864	7.756667	-109.904716	0.436725	-0.801197	-0.546002	15.605388	25.494198	17.348610
432	2044238916	13.181957	8.081706	-109.844048	0.822392	-1.870050	-0.645802	2.824144	20.293312	0.537823
433	2044255583	12.843027	8.368444	-109.987534	1.200894	-2.982316	-0.953211	-18.810114	15.350848	-10.714548
434	2044272250	12.069719	8.598362	-110.329018	1.086162	-2.846991	-1.219268	-43.120720	9.645665	-21.312407
435	2044288917	10.920084	8.798499	-110.929268	0.050852	-1.562138	-1.020175	-63.314316	5.256401	-35.833759
436	2044305584	9.579842	8.931936	-111.762726	0.320678	-1.457085	-0.057670	-72.503571	-0.309320	-48.597782
437	2044322251	8.391600	8.942394	-112.568146	0.039160	-0.954450	1.060184	-63.603302	-6.214237	-45.794670
438	2044338918	7.568474	8.824121	-113.219620	-0.665385	-0.316183	0.787271	-43.178471	-11.757031	-35.800377
439	2044355585	7.007950	8.660654	-113.718903	-0.330218	0.091495	0.351969	-28.898455	-12.848392	-26.660213
440	2044372252	6.768847	8.474623	-113.993599	-0.502517	0.728083	0.372752	-11.706407	-12.403623	-13.370991
441	2044388919	6.752791	8.284727	-114.100426	-0.264771	0.860395	0.153814	0.169191	-11.441133	-3.480742
442	2044405586	6.877600	8.120116	-114.051430	-0.410224	1.425757	0.230143	7.279498	-8.857606	5.538640
443	2044422253	7.212191	7.951145	-113.912140	-0.849141	2.042179	0.191133	19.136694	-8.466762	10.935376
444	2044438920	7.819489	7.766035	-113.642143	-0.854687	1.495988	0.319774	34.483318	-8.361909	18.845074
445	2044455587	8.755634	7.532652	-113.124748	-0.267742	0.879397	0.472572	52.323391	-8.891797	33.949993
446	2044472254	9.943731	7.270231	-112.442299	-0.588607	0.925972	0.595066	66.311623	-8.424380	44.106922
447	2044488921	11.312602	7.027714	-111.670959	-0.419211	0.727284	0.413398	76.693321	-5.330826	49.293457
448	2044505588	12.630301	6.910946	-110.903999	-0.101438	0.410235	0.222749	73.815048	3.110254	47.612965
449	2044522255	13.603984	6.990115	-110.381348	0.450412	-0.097642	-0.173740	54.970093	12.172037	30.714314
450	2044538922	14.102788	7.214178	-110.176758	0.655899	-0.625809	-0.461586	28.750408	16.444864	10.074420
451	2044555589	14.274542	7.461897	-110.190750	0.630602	-1.222294	-0.457418	10.738657	14.684259	-2.988096
452	2044572256	14.142299	7.685712	-110.360779	0.944108	-2.541241	-0.901014	-6.281482	11.028141	-11.640458
453	2044588923	13.536783	7.958820	-110.683578	1.010398	-3.151573	-1.418545	-33.415592	11.843197	-21.102121
454	2044605590	12.529661	8.237729	-111.179283	0.903682	-2.499451	-1.530090	-55.994293	10.225489	-31.019239
455	2044622257	11.034602	8.553288	-111.960838	0.384880	-2.149920	-1.522302	-82.644608	9.654220	-47.839390
456	2044638924	9.286224	8.905877	-112.886223	0.288086	-1.598499	0.019245	-96.285004	11.760669	-56.311226
457	2044655591	7.914775	9.009167	-113.704971	-0.406292	-0.648388	1.901288	-74.467468	-0.493724	-47.462555
458	2044672258	7.135862	8.882979	-114.311264	-0.765810	-0.272783	1.274174	-40.910759	-11.568427	-33.176315
459	2044688925	6.677883	8.705347	-114.681572	-0.247968	0.276786	0.280131	-23.905844	-12.573269	-19.057814
460	2044705592	6.546268	8.547085	-114.759804	-0.779256	1.195563	0.330850	-7.011634	-9.325755	-2.051373
461	2044722259	6.687961	8.353545	-114.641815	-0.463375	1.485937	0.189674	7.664261	-10.103041	9.762546
462	2044738926	7.014691	8.151411	-114.397423	-0.622227	2.094851	0.252891	17.722225	-9.707659	17.325508
463	2044755593	7.633314	7.906240	-114.097588	-1.051057	2.612370	0.218328	34.853760	-11.746827	21.017334
464	2044772260	8.612612	7.614146	-113.579750	-0.406157	1.407793	0.492571	54.847065	-12.461551	34.431461
465	2044788927	9.823527	7.331966	-112.819374	-0.367660	0.877437	0.596736	67.024284	-8.948311	48.840038
466	2044805594	11.145927	7.105061	-111.981628	-0.333973	0.574191	0.484390	73.345963	-3.808399	52.986481
467	2044822261	12.468081	6.980290	-111.134239	-0.255273	0.535309	0.255920	73.426201	3.491918	52.394764
468	2044838928	13.515438	7.055841	-110.442657	0.169595	0.106783	-0.088455	58.113708	14.161073	40.579433
469	2044855595	14.084774	7.323444	-110.074753	0.532707	-0.386715	-0.375931	31.741539	21.296896	18.904758
470	2044872262	14.264186	7.632852	-110.002197	0.708277	-1.103314	-0.411521	10.533339	19.536219	1.100061
471	2044888929	14.060187	7.926485	-110.171867	0.984531	-2.167857	-0.807389	-10.542679	15.104342	-12.632653
472	2044905596	13.449208	8.207591	-110.496849	1.020498	-2.896708	-1.227871	-33.629951	12.305569	-21.312536
473	2044922263	12.497543	8.441033	-110.928909	0.953186	-2.820778	-1.324615	-53.086056	8.437385	-26.698376
474	2044938930	11.156904	8.679736	-111.578255	0.347254	-2.061472	-1.390267	-74.408783	6.700930	-39.207298
475	2044955597	9.538754	8.987361	-112.454788	0.224200	-1.824923	-0.882061	-88.800827	9.425043	-53.001766
476	2044972264	8.038309	9.211446	-113.326607	-0.129773	-1.136484	1.105177	-81.561378	6.019305	-51.652573
477	2044988931	7.068413	9.136951	-114.052155	-0.660238	-0.430920	1.648331	-51.070160	-9.444059	-40.565041
478	2045005598	6.580709	8.964816	-114.551468	-0.460450	-0.001573	0.746648	-24.362898	-13.128651	-26.692848
479	2045022265	6.442137	8.847417	-114.724625	-0.582882	0.742986	0.361684	-6.513735	-7.522159	-7.940325
480	2045038932	6.541466	8.706563	-114.680023	-0.607113	1.405920	0.183208	5.758218	-7.468475	5.043034
481	2045055599	6.848037	8.526170	-114.474510	-0.547702	2.000029	0.234244	16.772144	-8.717159	14.835896
482	2045072266	7.388714	8.287666	-114.205528	-0.825417	2.504625	0.110681	30.329178	-11.637393	19.084881
483	2045088933	8.225080	7.999696	-113.832436	-0.807615	1.946167	0.486317	47.288166	-13.555886	25.772781
484	2045105600	9.413981	7.673778	-113.186150	-0.284055	0.943568	0.624480	66.349907	-12.907041	42.432045
485	2045122267	10.751038	7.373039	-112.437935	-0.333787	0.568964	0.499010	74.660530	-9.460087	48.451241
486	2045138934	12.137236	7.141422	-111.667915	-0.357886	0.675799	0.422011	77.663422	-4.022768	49.143101
487	2045155601	13.390373	7.038958	-110.975502	-0.037251	0.279866	0.045783	70.399712	3.607572	43.032936
488	2045172268	14.212096	7.142004	-110.565895	0.501177	-0.323374	-0.222393	46.615597	12.310228	23.670702
489	2045188935	14.527787	7.357079	-110.451141	0.840526	-0.942449	-0.369498	18.411034	14.683084	4.872172
490	2045205602	14.433114	7.559744	-110.604156	0.830547	-1.539915	-0.751932	-4.165845	9.989759	-10.402515
491	2045222269	13.923092	7.784720	-110.943977	1.061684	-2.320416	-1.116116	-27.575979	8.644781	-21.449226
492	2045238936	13.108974	7.994891	-111.364227	0.721727	-2.541653	-1.209585	-45.110188	6.953563	-25.789803
493	2045255603	11.997109	8.227648	-111.855263	0.635963	-2.173120	-1.085219	-62.303288	7.849536	-30.068539
494	2045272270	10.650468	8.519501	-112.532654	-0.195819	-1.319865	-0.800620	-74.649895	9.855223	-41.429836
495	2045288937	9.270064	8.812000	-113.309204	0.072188	-1.186142	-0.181332	-75.580879	9.913463	-46.964462
496	2045305604	8.093227	8.990918	-114.065804	-0.080022	-0.898159	0.819963	-63.373753	4.449276	-44.512486
497	2045322271	7.301479	8.987512	-114.692276	-0.253713	-0.586531	0.946403	-41.427338	-4.560107	-35.319935
498	2045338938	6.913841	8.919838	-115.103432	-0.410887	-0.114421	0.770934	-19.217155	-6.423635	-22.229963
499	2045355605	6.879268	8.828395	-115.262802	-0.525023	0.577572	0.543585	-0.392777	-5.960660	-7.272645
500	2045372272	7.067811	8.710396	-115.207031	-0.667373	1.328928	0.323216	11.019211	-6.012406	5.596756
501	2045388939	7.537467	8.491807	-115.009758	-0.732870	2.126903	0.206632	26.645203	-10.924009	14.730186
502	2045405606	8.282656	8.189337	-114.708656	-0.854075	2.529425	0.194721	42.350277	-14.943476	21.662079
503	2045422273	9.335915	7.808766	-114.211334	-0.770315	1.821299	0.662045	59.330700	-17.497635	34.159466
504	2045438940	10.558457	7.458470	-113.468544	-0.042937	0.571599	0.469369	67.743233	-12.550832	48.599102
505	2045455607	11.717105	7.213871	-112.718651	0.009116	0.294067	0.237283	64.090996	-5.267409	48.083553
506	2045472274	12.720008	7.081307	-112.021957	-0.022293	0.220315	0.097019	55.296112	1.509549	43.680981
507	2045488941	13.339636	7.148705	-111.538940	0.272252	-0.229896	-0.132957	33.916058	10.923166	28.561701
508	2045505608	13.560276	7.356143	-111.341965	0.407364	-0.425295	-0.109572	12.072164	15.330644	9.962212
509	2045522275	13.514112	7.529898	-111.398499	0.642461	-0.963468	-0.481093	-2.010739	9.847569	-4.260111
510	2045538942	13.086706	7.774354	-111.635811	0.996810	-1.815203	-0.970900	-23.441664	11.534096	-15.657453
511	2045555609	12.412224	8.060331	-111.987793	0.707073	-2.185844	-1.122627	-37.275600	12.640902	-22.745667
512	2045572276	11.568424	8.312197	-112.379990	0.687383	-2.414693	-0.969095	-47.013355	10.486387	-24.484337
513	2045588943	10.411904	8.605833	-112.932114	0.116770	-1.588627	-0.917390	-64.276009	11.614999	-34.089081
514	2045605610	9.187412	8.910981	-113.612373	-0.207298	-1.070978	-0.447780	-67.023193	11.758649	-41.432938
515	2045622277	8.131180	9.127147	-114.274643	-0.130980	-0.921785	0.536224	-56.919449	7.507959	-39.310524
516	2045638944	7.364856	9.184189	-114.839165	-0.289765	-0.829851	0.808665	-40.370647	-0.513834	-32.155602
517	2045655611	6.943126	9.145286	-115.226219	-0.391750	-0.310974	0.722721	-21.388481	-4.559883	-21.015392
518	2045672278	6.851579	9.060255	-115.373238	-0.549114	0.269494	0.624002	-3.878570	-5.496628	-6.587806
519	2045688945	6.960745	8.934159	-115.332611	-0.315861	0.814980	0.302184	6.396217	-6.609577	4.748103
520	2045705612	7.253256	8.762370	-115.155472	-0.419557	1.490052	0.228422	16.153797	-8.328252	13.143582
521	2045722279	7.763228	8.505819	-114.870285	-0.495050	2.214026	0.152565	28.282787	-12.468081	20.233496
522	2045738946	8.485390	8.180383	-114.497055	-0.851909	2.384715	0.278762	40.353458	-15.642494	26.146967
523	2045755613	9.450089	7.832845	-113.878113	-0.267250	0.966407	0.483529	53.007339	-14.334270	41.034439
524	2045772280	10.412863	7.571622	-113.161087	-0.118515	0.392387	0.291200	52.309826	-7.567020	46.156738
525	2045788947	11.245864	7.428329	-112.490791	-0.168848	0.303474	0.218539	45.047791	-0.441492	42.232124
526	2045805614	11.874009	7.401350	-111.980309	-0.159204	0.207441	0.149167	34.059299	5.007628	31.537327
527	2045822281	12.192720	7.518808	-111.791092	0.270639	-0.151777	-0.032527	17.977182	9.742403	10.994676
528	2045838948	12.315120	7.652248	-111.886246	0.412964	-0.364925	0.067943	8.422376	7.124299	-5.775373
529	2045855615	12.347147	7.723842	-112.188988	0.509638	-0.849995	-0.321793	4.669886	0.853371	-17.052929
530	2045872282	12.136270	7.817582	-112.616150	0.805097	-1.760965	-0.876365	-8.879470	0.618081	-24.562469
531	2045888949	11.639939	7.938096	-113.059937	0.708007	-2.172473	-0.918908	-25.842197	2.162740	-25.856934
532	2045905616	11.004219	8.060652	-113.467422	0.446439	-2.196291	-0.825172	-34.472321	2.997262	-23.743301
533	2045922283	10.165101	8.224571	-113.976486	-0.004060	-1.513528	-0.804024	-45.768852	4.673669	-30.095869
534	2045938950	9.261446	8.414678	-114.605019	-0.091460	-1.156967	-0.742187	-48.519661	5.522331	-37.271194
535	2045955617	8.427676	8.611212	-115.186592	0.100734	-0.813722	0.042385	-44.624615	6.931521	-34.478096
536	2045972284	7.832811	8.674157	-115.646797	-0.205762	-0.597906	0.746386	-31.313972	0.469964	-26.121149
537	2045988951	7.521916	8.657141	-115.940636	-0.321281	-0.453628	0.592493	-15.770253	-2.743612	-15.702146
538	2046005618	7.502817	8.602598	-116.017319	-0.459960	0.136068	0.659114	-0.227684	-3.238342	-2.644575
539	2046022285	7.662361	8.491627	-115.915062	-0.406223	0.655440	0.350451	8.895789	-5.200342	8.330235
540	2046038952	7.900720	8.351468	-115.648506	-0.342029	1.347121	0.244601	12.204190	-5.598177	18.252090
541	2046055619	8.263608	8.165839	-115.282204	-0.644308	2.205172	0.274110	18.874622	-7.392453	24.540901
542	2046072286	8.852911	7.921371	-114.869865	-0.837173	2.279548	0.296217	32.175510	-10.305992	27.853128
543	2046088953	9.710564	7.625660	-114.248978	-0.148976	1.063678	0.510843	46.722176	-11.026190	40.740192
544	2046105620	10.635991	7.355094	-113.590294	-0.129366	0.511806	0.399824	50.685120	-8.540509	42.885967
545	2046122287	11.514509	7.190593	-113.040306	-0.325581	0.245595	0.310149	48.851643	-2.888266	35.469460
546	2046138954	12.131643	7.206445	-112.783623	-0.063614	-0.030164	0.120942	35.423256	4.568459	16.211607
547	2046155621	12.435885	7.316746	-112.804138	0.282825	-0.116449	0.031187	18.737396	6.711375	-1.155429
548	2046172288	12.548930	7.386773	-113.019005	0.304673	-0.301722	-0.087893	8.756084	1.838987	-11.946104
549	2046188955	12.526986	7.448976	-113.366058	0.430364	-0.899471	-0.401029	1.689602	-0.336935	-19.521191
550	2046205622	12.346156	7.516636	-113.790443	0.508232	-1.430192	-0.578232	-7.225602	-0.964141	-24.084520
551	2046222289	11.911911	7.576943	-114.235092	0.823262	-2.143718	-0.804866	-22.255520	-1.500680	-25.180540
552	2046238956	11.210581	7.663170	-114.651337	0.704773	-2.289203	-1.102270	-38.492363	0.642954	-23.856043
553	2046255623	10.322988	7.773063	-115.167656	0.262104	-1.511726	-0.862870	-48.839615	1.297394	-29.960266
554	2046272290	9.389865	7.874282	-115.758652	0.016706	-1.004485	-0.759645	-50.915619	0.536484	-34.224590
555	2046288957	8.395415	8.109164	-116.338890	0.384945	-1.296447	-0.556640	-54.589535	9.169760	-34.806210
556	2046305624	7.547010	8.356574	-116.821358	-0.152812	-0.773251	0.539774	-46.533485	11.312050	-29.002579
557	2046322291	7.144700	8.439691	-117.096916	-0.690497	-0.030424	1.129320	-21.501633	3.445090	-15.430832
558	2046338958	7.112473	8.419495	-117.165283	-0.781410	0.417747	0.847108	-1.103318	-1.113563	-2.442274
559	2046355625	7.217230	8.332923	-117.097328	-0.468219	0.707859	0.324239	5.931794	-4.060690	6.084856
560	2046372292	7.424032	8.176960	-116.909470	-0.306696	1.296030	0.224219	11.040598	-7.277851	13.689583
561	2046388959	7.858145	7.952194	-116.615372	-0.597803	1.977438	0.281747	23.832909	-10.473886	20.548056
562	2046405626	8.481201	7.719166	-116.268478	-0.583164	1.872504	0.229296	34.825394	-10.360098	23.838551
563	2046422293	9.223808	7.482110	-115.737518	-0.090196	0.824262	0.381624	40.639507	-8.662893	34.836094
564	2046438960	9.966170	7.293840	-115.165421	-0.186696	0.399124	0.367465	40.431660	-4.942432	36.894360
565	2046455627	10.647497	7.178669	-114.673164	-0.273709	0.217427	0.298140	37.470142	-1.040666	31.506710
566	2046472294	11.203567	7.143267	-114.362724	-0.298054	0.175369	0.279672	31.358889	1.930253	19.992786
567	2046488961	11.644363	7.129888	-114.308311	-0.142918	0.117043	0.166616	26.363678	0.365686	4.776716
568	2046505628	11.947663	7.096645	-114.463409	0.365961	-0.323760	0.071893	19.674248	-3.332314	-7.189567
569	2046522295	12.067901	7.071917	-114.730270	0.509738	-0.715733	-0.344498	9.507846	-4.249753	-13.794499
570	2046538962	12.055578	7.068536	-115.035278	0.526850	-1.114166	-0.544073	1.822320	-3.482908	-16.279282
571	2046555629	11.974477	7.023769	-115.368095	0.504020	-1.526098	-0.567687	-2.118378	-6.235868	-17.391544
572	2046572296	11.774471	6.935832	-115.728966	0.653630	-1.985959	-0.770683	-9.083804	-9.057884	-18.515034
573	2046588963	11.331217	6.908999	-116.104309	0.421502	-1.553818	-0.866420	-23.611305	-5.513576	-20.159262
574	2046605630	10.729092	6.916896	-116.583725	-0.206885	-0.587069	-0.568836	-32.408836	-4.445177	-26.695053
575	2046622297	10.165093	6.980116	-117.083038	0.035865	-0.741122	-0.355012	-29.960314	-1.104951	-28.511948
576	2046638964	9.664639	7.071049	-117.559265	0.143977	-0.703324	-0.150813	-26.282753	1.053923	-27.449787
577	2046655631	9.225368	7.186639	-117.948517	0.023831	-0.615085	-0.002701	-23.214235	3.604521	-22.574120
578	2046672298	8.929267	7.293909	-118.225716	-0.264476	-0.377038	0.307818	-15.430024	4.321837	-15.884791
579	2046688965	8.834768	7.292378	-118.395004	-0.467564	0.026334	0.697087	-4.139718	-1.074312	-8.517890
580	2046705632	8.881524	7.221891	-118.447571	-0.403247	0.257048	0.424881	3.449231	-4.088287	-1.017016
581	2046722299	8.998638	7.118343	-118.363274	-0.408296	0.788740	0.322968	6.647363	-4.787848	7.346308
582	2046738966	9.235786	6.968911	-118.161003	-0.561915	1.291937	0.290525	13.001616	-6.381574	14.739158
583	2046755633	9.650280	6.796210	-117.893410	-0.532309	1.489028	0.244238	23.219671	-7.055246	18.851753
584	2046772300	10.172091	6.627659	-117.612144	-0.206878	0.860039	0.233893	29.624538	-6.539611	19.681337
585	2046788967	10.761392	6.503968	-117.199821	0.255973	0.028414	0.266230	32.824951	-2.304197	26.948887
586	2046805634	11.352368	6.427283	-116.773338	-0.226170	0.264109	0.195455	32.872726	0.886000	27.266506
587	2046822301	11.959798	6.366390	-116.349190	-0.257456	0.286237	0.177841	33.910946	2.053800	26.939327
588	2046838968	12.501320	6.340004	-115.959480	-0.233420	0.118734	0.114094	30.210361	3.894643	24.477489
589	2046855635	12.848344	6.398086	-115.696411	-0.011486	-0.272072	-0.036543	19.381426	7.358296	15.967321
590	2046872302	12.991641	6.513730	-115.632538	0.283468	-0.484818	-0.241418	8.478570	8.131799	3.588207
591	2046888969	12.991819	6.649343	-115.745018	0.518924	-0.837498	-0.279931	1.091498	6.939929	-6.936432
592	2046905636	12.913733	6.752503	-115.963585	0.500048	-0.978792	-0.339213	-2.856561	3.634976	-12.657550
593	2046922303	12.776908	6.837095	-116.232513	0.459187	-1.206896	-0.538363	-6.011575	1.913648	-15.328922
594	2046938970	12.538651	6.913715	-116.515732	0.376587	-1.146578	-0.447268	-11.981573	1.321816	-16.054062
595	2046955637	12.147298	6.977694	-116.804092	0.017623	-0.741622	-0.318269	-21.118876	0.620367	-16.179903
596	2046972304	11.608383	7.011227	-117.213318	-0.157856	-0.484488	-0.252585	-29.078386	-2.501232	-22.848749
597	2046988971	11.120453	7.020400	-117.640663	-0.043619	-0.451118	-0.079655	-25.878775	-3.926124	-23.646053
598	2047005638	10.692103	6.983263	-118.079643	0.094828	-0.585467	0.048934	-22.227991	-6.582208	-23.831379
599	2047022305	10.299156	6.926764	-118.499893	0.111705	-0.556703	-0.000846	-20.266148	-7.337659	-22.575808
600	2047038972	10.036570	6.874508	-118.825020	-0.250639	-0.050198	0.365820	-13.158137	-5.948163	-17.093790
601	2047055639	9.905959	6.819070	-119.018463	-0.344885	0.171126	0.334685	-6.198366	-4.714365	-9.355812
602	2047072306	9.872661	6.763534	-119.090240	-0.385287	0.474757	0.191880	-1.229602	-3.462337	-2.223041
603	2047088973	9.923784	6.711288	-119.045677	-0.450502	0.756236	0.105047	3.019270	-2.081249	4.571002
604	2047105640	10.050964	6.664147	-118.896233	-0.358984	0.933064	0.167662	6.860526	-0.696423	10.681328
605	2047122307	10.270824	6.610802	-118.700928	-0.149715	0.390003	0.213165	12.119757	-0.560355	13.445086
606	2047138974	10.622466	6.547086	-118.416138	-0.051639	0.127490	0.191538	19.427938	-0.149361	18.811005
607	2047155641	11.075078	6.468843	-118.080978	-0.411203	0.322899	0.154580	25.167206	-0.320672	21.927877
608	2047172308	11.557188	6.407947	-117.752037	-0.274247	0.267423	0.157127	27.010218	0.792031	21.369804
609	2047188975	11.971293	6.359664	-117.457779	-0.169190	0.108247	0.211697	23.185146	1.265246	19.190643
610	2047205642	12.222401	6.359243	-117.291779	0.041616	-0.274786	0.047748	14.268568	2.571685	11.106677
611	2047222309	12.311007	6.401167	-117.311600	0.255647	-0.440666	-0.103558	5.753600	2.729136	-0.269689
612	2047238976	12.370507	6.407284	-117.443932	0.322081	-0.446199	-0.157473	4.756586	-0.804546	-6.367881
613	2047255643	12.362136	6.399220	-117.635834	0.440978	-0.828134	-0.356807	1.077162	-2.398630	-9.654032
614	2047272310	12.233742	6.395994	-117.853874	0.342576	-1.020278	-0.445253	-5.957825	-2.430813	-11.245672
615	2047288977	12.046510	6.388067	-118.066788	0.259804	-0.976028	-0.394224	-9.531312	-2.601958	-10.897469
616	2047305644	11.708533	6.374364	-118.314369	0.106634	-0.733215	-0.372917	-18.354490	-3.303493	-12.863118
617	2047322311	11.209971	6.360868	-118.677299	-0.022025	-0.635515	-0.390450	-27.229660	-4.550113	-19.639050
618	2047338978	10.728694	6.332724	-119.083527	0.077848	-0.646980	-0.160974	-25.916824	-5.720051	-22.049213
619	2047355645	10.323275	6.290078	-119.495323	-0.068600	-0.472358	0.004830	-21.348045	-6.451226	-22.265762
620	2047372312	9.997042	6.246716	-119.870491	-0.092733	-0.333757	0.141185	-16.857210	-5.955110	-20.157095
621	2047388979	9.765615	6.244525	-120.125366	-0.273889	-0.048506	0.243252	-11.964755	-2.183472	-13.542922
622	2047405646	9.625309	6.272627	-120.257164	-0.356608	0.278640	0.189003	-7.296920	0.892468	-6.623255
623	2047422313	9.580132	6.296115	-120.276733	-0.302094	0.559096	0.201209	-2.317719	1.746959	0.025517
624	2047438980	9.603254	6.308222	-120.206932	-0.322830	0.794671	0.174910	1.197861	1.957226	5.397345
625	2047455647	9.693592	6.316937	-120.070381	-0.313179	0.812598	0.208024	4.797331	2.420958	9.355189
626	2047472314	9.905808	6.328995	-119.867714	-0.027771	0.097734	0.211031	11.679098	3.303927	13.204553
627	2047488981	10.256415	6.319745	-119.563812	-0.283707	0.318932	0.202244	19.315472	3.157478	19.357552
628	2047505648	10.699431	6.288005	-119.219795	-0.392105	0.314397	0.176658	24.607693	2.386850	21.937469
629	2047522315	11.134171	6.258826	-118.890633	-0.143139	0.221329	0.164534	24.225863	2.524749	21.023600
630	2047538982	11.491796	6.253222	-118.576782	-0.068019	0.062944	0.173744	19.708647	3.865429	19.837811
631	2047555649	11.704947	6.285995	-118.364471	0.039769	-0.244091	0.035667	11.703517	4.993304	13.424500
632	2047572316	11.791640	6.327347	-118.293289	0.286954	-0.460236	-0.098248	5.037923	3.815236	5.066737
633	2047588983	11.815764	6.347995	-118.352409	0.413886	-0.669664	-0.198387	2.140178	1.014244	-2.290454
634	2047605650	11.790853	6.349720	-118.477379	0.422835	-0.885783	-0.366358	-0.370296	-0.898327	-5.904689
635	2047622317	11.705798	6.350484	-118.630676	0.307529	-1.047248	-0.431766	-3.798672	-1.287410	-7.550088
636	2047638984	11.565366	6.350180	-118.807510	0.049566	-0.834981	-0.336605	-6.972227	-1.609759	-8.916296
637	2047655651	11.300170	6.329971	-119.062439	-0.097872	-0.554420	-0.340073	-13.946427	-3.662108	-13.255691
638	2047672318	10.942603	6.300805	-119.418510	0.043303	-0.599334	-0.327239	-18.829750	-5.269673	-19.094585
639	2047688985	10.601461	6.247838	-119.801994	0.085303	-0.631806	-0.169788	-17.683540	-6.850187	-20.472055
640	2047705652	10.296382	6.216260	-120.183792	0.073602	-0.606108	-0.124738	-15.552119	-5.443223	-20.646933
641	2047722319	10.064280	6.215943	-120.494278	-0.155469	-0.355157	0.296177	-11.646713	-2.739871	-16.826174
642	2047738986	9.920816	6.190987	-120.688080	-0.330338	0.080984	0.297273	-7.090047	-2.925843	-9.721498
643	2047755653	9.836225	6.142514	-120.778076	-0.324588	0.358633	0.146952	-4.231218	-3.231465	-3.385206
644	2047772320	9.804348	6.089445	-120.787460	-0.205564	0.459652	0.096930	-1.582865	-2.682264	1.393645
645	2047788987	9.831721	6.048050	-120.726120	-0.235896	0.616295	0.189513	1.527336	-1.276659	5.433350
646	2047805654	9.931206	6.020853	-120.600746	-0.297400	0.782908	0.199859	5.458292	0.217279	9.056147
647	2047822321	10.124922	6.007211	-120.432945	-0.196070	0.313750	0.186491	10.854985	1.472264	11.409296
648	2047838988	10.403009	6.000136	-120.163330	-0.103378	0.216224	0.175065	15.284476	2.980741	17.314901
649	2047855655	10.735627	5.988497	-119.840462	-0.319931	0.293552	0.172519	18.227865	3.376723	20.477280
650	2047872322	11.117279	5.969346	-119.512032	-0.203434	0.304422	0.192623	21.146738	3.112587	20.868763
651	2047888989	11.509488	5.938478	-119.195343	-0.178851	0.278957	0.214904	21.866112	2.414472	20.302118
652	2047905656	11.793066	5.923039	-118.954399	-0.071389	0.050134	0.137759	15.829092	2.517598	15.682637
653	2047922323	11.942161	5.938573	-118.873787	0.135380	-0.257200	-0.014235	8.756427	2.419934	5.922984
654	2047938990	12.036278	5.940163	-118.920250	0.295692	-0.485719	-0.158975	6.244448	0.035659	-1.325765
655	2047955657	12.074409	5.932971	-119.058517	0.398636	-0.872975	-0.364372	3.449897	-1.625421	-6.572949
656	2047972324	12.018549	5.951053	-119.239845	0.384047	-1.129533	-0.464126	-1.928022	-0.673883	-9.404935
657	2047988991	11.891665	5.967971	-119.458794	0.230478	-1.146768	-0.431299	-5.960552	-1.184383	-11.592595
658	2048005658	11.713127	5.975295	-119.674149	-0.146589	-0.565023	-0.312928	-9.086501	-1.662092	-11.271599
659	2048022325	11.399148	5.955819	-119.983910	-0.153372	-0.553238	-0.399859	-16.626900	-4.308052	-16.479872
660	2048038992	11.012686	5.940116	-120.337509	0.096031	-0.667009	-0.306151	-20.710337	-4.481447	-19.122374
661	2048055659	10.647540	5.900562	-120.734306	0.180941	-0.737378	-0.114292	-19.178823	-6.233318	-21.418188
662	2048072326	10.383621	5.866978	-121.099586	-0.011721	-0.427797	0.146671	-13.320285	-5.409132	-19.673029
663	2048088993	10.220900	5.848759	-121.344818	-0.212724	-0.091859	0.316110	-7.995753	-3.140862	-12.814044
664	2048105660	10.134013	5.834704	-121.439766	-0.341520	0.335063	0.245621	-4.365711	-1.279111	-4.038534
665	2048122327	10.092576	5.800561	-121.414726	-0.307135	0.460964	0.125017	-2.366306	-1.204309	3.223710
666	2048138994	10.120519	5.744016	-121.323273	-0.275776	0.558024	0.159019	1.402520	-1.835624	7.364132
667	2048155661	10.217117	5.679978	-121.177765	-0.210680	0.609419	0.210406	5.210029	-1.705819	10.626438
668	2048172328	10.364623	5.655093	-121.009674	-0.312288	0.619216	0.188729	8.143198	0.860901	11.539021
669	2048188995	10.618393	5.631398	-120.790504	-0.014206	0.232713	0.230985	14.228496	1.516857	14.524733
670	2048205662	10.968457	5.592529	-120.494057	-0.254522	0.300886	0.192020	19.561808	1.552601	19.224245
671	2048222329	11.357516	5.540671	-120.200157	-0.208279	0.290599	0.201523	21.934750	0.871404	19.222296
672	2048238996	11.735373	5.490963	-119.925308	-0.176711	0.173315	0.141650	21.392851	0.886381	18.078417
673	2048255663	12.058182	5.462798	-119.714554	-0.180644	0.119086	0.162372	18.471306	1.461662	14.064403
674	2048272330	12.227375	5.458036	-119.674667	0.049665	-0.181969	0.020694	10.236959	0.740188	3.785860
675	2048288997	12.298483	5.457554	-119.752701	0.350818	-0.430044	-0.198421	5.023951	-0.500255	-3.153654
676	2048305664	12.291167	5.466028	-119.872719	0.412072	-0.698342	-0.365722	0.553715	-0.510474	-5.714540
677	2048322331	12.208012	5.497047	-120.029549	0.345348	-1.033124	-0.442451	-3.789823	0.353014	-8.152154
678	2048338998	12.072058	5.529369	-120.214500	0.219600	-1.192877	-0.407558	-6.797435	0.099320	-9.815163
679	2048355665	11.872142	5.553607	-120.403053	-0.070184	-0.652825	-0.258781	-10.616356	-0.379452	-9.926682
680	2048372332	11.546663	5.560435	-120.670425	-0.274210	-0.388632	-0.342805	-17.690710	-2.301587	-14.330832
681	2048388999	11.164854	5.558316	-120.985710	0.141934	-0.679794	-0.257819	-20.791483	-3.291266	-17.048063
682	2048405666	10.793129	5.548036	-121.333557	0.113563	-0.668859	-0.148213	-20.004354	-4.017081	-18.887932
683	2048422333	10.502099	5.559172	-121.652634	0.093060	-0.516625	0.053432	-15.333980	-2.316225	-17.463924
684	2048439000	10.269300	5.599302	-121.857597	-0.221922	-0.061231	0.322124	-12.500188	0.711502	-11.089746
685	2048455667	10.121155	5.628290	-121.938553	-0.279377	0.324616	0.223069	-8.140564	1.406515	-3.680137
686	2048472334	10.073721	5.634239	-121.908508	-0.302935	0.515347	0.183617	-2.745451	1.213421	3.088207
687	2048489001	10.101846	5.618529	-121.803970	-0.369416	0.742564	0.187792	1.355482	0.709209	7.698328
688	2048505668	10.218511	5.598665	-121.642853	-0.388195	0.835846	0.248370	6.345198	1.062332	11.069604
689	2048522335	10.426683	5.581960	-121.450111	-0.134712	0.319718	0.222157	11.661980	1.608972	12.894464
690	2048539002	10.738756	5.572334	-121.167625	-0.163465	0.270187	0.198719	17.378761	3.059527	18.079256
691	2048555669	11.137312	5.548526	-120.869751	-0.298662	0.292811	0.211261	22.486912	2.498776	19.127066
692	2048572336	11.511181	5.496579	-120.634186	-0.204929	0.220745	0.210582	21.382183	0.229945	15.797702
693	2048589003	11.843285	5.452852	-120.484390	-0.247674	0.199495	0.246954	19.382244	-0.237494	10.682442
694	2048605670	12.093495	5.405491	-120.464729	-0.107145	0.112724	0.192257	15.217803	-2.017168	3.128895
695	2048622337	12.258479	5.371463	-120.553520	0.263763	-0.232003	-0.108560	10.718697	-2.598051	-3.366253
696	2048639004	12.275406	5.374540	-120.675835	0.437414	-0.582906	-0.317695	2.018210	-0.855182	-5.787637
697	2048655671	12.212515	5.406430	-120.830826	0.335498	-0.893426	-0.399478	-2.590251	0.424037	-8.063763
698	2048672338	12.073736	5.440134	-121.026421	0.458775	-1.283063	-0.486594	-6.914510	0.040820	-10.460987
699	2048689005	11.793981	5.480680	-121.213470	0.366432	-1.188485	-0.490902	-15.423602	0.597859	-10.053073
700	2048705672	11.354303	5.508884	-121.447556	-0.104854	-0.553835	-0.293379	-24.750156	-0.612171	-12.653079
701	2048722339	10.885406	5.513634	-121.767700	-0.061862	-0.687000	-0.492023	-26.005175	-2.869234	-17.436304
702	2048739006	10.397502	5.603859	-122.103836	0.153668	-0.661665	-0.452101	-27.039368	2.156361	-19.349970
703	2048755673	9.949524	5.747684	-122.368523	-0.199544	-0.362942	0.135372	-25.032026	6.248859	-15.698791
704	2048772340	9.631021	5.902594	-122.519386	-0.257216	-0.035993	0.314206	-17.914598	8.176489	-9.078103
705	2048789007	9.427875	6.088875	-122.533554	-0.230593	0.011604	0.242745	-11.821720	11.431947	-1.306031
706	2048805674	9.306019	6.291007	-122.450974	-0.384968	0.455522	0.201865	-7.564256	13.317008	4.264499
707	2048822341	9.306954	6.389985	-122.303490	-0.181833	0.678393	0.348791	-0.633761	7.829396	9.097584
708	2048839008	9.390574	6.454782	-122.092300	-0.351458	0.736582	0.180335	3.893261	6.422427	13.171851
709	2048855675	9.573470	6.502606	-121.845535	-0.252257	0.726759	0.262311	9.603858	5.788944	15.417129
710	2048872342	9.886443	6.505589	-121.492905	-0.184681	0.480873	0.226578	16.688021	4.259808	22.076130
711	2048889009	10.310516	6.462963	-121.082687	-0.227625	0.164229	0.188100	22.975912	2.296207	25.910126
712	2048905676	10.743795	6.386296	-120.767815	-0.315973	0.132623	0.207903	24.197525	-0.567938	20.685677
713	2048922343	11.148682	6.274708	-120.571716	-0.334282	0.102824	0.104172	23.315231	-3.830453	14.134784
714	2048939010	11.485842	6.156761	-120.491806	-0.118776	-0.118130	0.201382	20.033897	-5.482702	7.443966
715	2048955677	11.672291	6.075795	-120.557266	0.116645	-0.415097	0.071142	11.929294	-5.021859	-1.469990
716	2048972344	11.689740	6.044282	-120.725273	0.442946	-0.393443	-0.274261	2.432612	-3.359183	-8.055182
717	2048989011	11.629193	6.043500	-120.927475	0.366833	-0.550460	-0.374061	-2.039565	-1.961869	-10.427342
718	2049005678	11.457679	6.105818	-121.158363	0.408685	-0.896286	-0.408626	-8.514243	1.430092	-12.867175
719	2049022345	11.152470	6.185132	-121.376259	0.419652	-1.019974	-0.368446	-16.610220	2.646071	-12.300992
720	2049039012	10.756788	6.253178	-121.577957	0.088184	-0.721824	-0.443980	-22.134262	2.254518	-11.211331
721	2049055679	10.312770	6.327007	-121.838379	-0.195693	-0.343950	-0.253728	-24.637476	2.051897	-14.705625
722	2049072346	9.914896	6.414471	-122.101654	-0.088102	-0.525617	-0.133335	-21.827950	2.948663	-15.003149
723	2049089013	9.552234	6.519265	-122.366447	0.055863	-0.679608	-0.116177	-19.680456	4.070526	-15.250448
724	2049105680	9.288225	6.617266	-122.598457	-0.090776	-0.407575	0.149674	-13.961834	4.083509	-13.234817
725	2049122347	9.143914	6.659441	-122.735031	-0.264360	-0.148827	0.356306	-7.426188	1.742516	-7.070785
726	2049139014	9.077063	6.678528	-122.762184	-0.237515	0.029737	0.203602	-3.535014	1.423906	-0.410239
727	2049155681	9.067826	6.637944	-122.695869	-0.206753	0.317938	0.172323	-0.726210	-1.232522	5.654113
728	2049172348	9.116118	6.558305	-122.560684	-0.181156	0.453951	0.077901	2.258638	-2.898860	10.080055
729	2049189015	9.235203	6.466395	-122.353439	-0.376128	0.725992	0.173657	6.032245	-2.931722	14.444409
730	2049205682	9.452760	6.364335	-122.097641	-0.443168	0.911319	0.165289	11.642336	-3.027990	17.416920
731	2049222349	9.821419	6.223836	-121.825211	-0.243350	0.636894	0.151043	20.639446	-5.059048	18.804022
732	2049239016	10.260701	6.074578	-121.484985	-0.197961	0.223209	0.302075	24.488367	-4.753390	22.921797
733	2049255683	10.737114	5.901465	-121.196259	-0.358404	0.236405	0.200831	27.098063	-6.549438	20.208359
734	2049272350	11.215847	5.719662	-121.027405	-0.316815	0.176641	0.181317	28.024242	-8.268104	13.343657
735	2049289017	11.656522	5.556451	-120.969551	-0.209470	0.110668	0.285616	26.428339	-8.393241	6.700551
736	2049305684	12.040535	5.428997	-121.018806	-0.032147	-0.016633	0.207045	23.654678	-7.570414	0.063206
737	2049322351	12.313456	5.345799	-121.177322	0.220774	-0.162656	-0.085334	17.599913	-6.361550	-6.834489
738	2049339018	12.390924	5.334204	-121.424660	0.414031	-0.492141	-0.361948	6.357710	-3.325658	-12.914661
739	2049355685	12.274415	5.390851	-121.710884	0.511228	-0.775283	-0.395094	-5.062227	0.183887	-16.059778
740	2049372352	12.112580	5.406734	-121.990593	0.463845	-1.008632	-0.337846	-7.815839	-2.079293	-15.162826
741	2049389019	11.912032	5.386872	-122.239281	0.484707	-1.335510	-0.525709	-10.322594	-3.734784	-12.914218
742	2049405686	11.532132	5.418852	-122.457245	0.165852	-0.968091	-0.517620	-21.264965	-0.237481	-11.774208
743	2049422353	11.021596	5.439002	-122.750549	-0.262383	-0.434083	-0.358698	-28.674831	-1.705543	-16.053793
744	2049439020	10.583827	5.448557	-123.098373	0.017075	-0.733762	-0.283659	-23.994593	-2.792216	-19.152176
745	2049455687	10.266151	5.503332	-123.420013	-0.064406	-0.470486	0.019876	-16.931080	0.298600	-18.126850
746	2049472354	10.044225	5.585516	-123.609283	-0.098359	-0.164347	0.296195	-11.932353	3.405627	-10.637361
747	2049489021	9.889638	5.687525	-123.619911	-0.373378	0.211507	0.218282	-8.926361	6.463962	-0.325883
748	2049505688	9.804007	5.753573	-123.516830	-0.387353	0.529787	0.178374	-5.463230	5.501303	6.742610
749	2049522355	9.835288	5.776214	-123.310669	-0.304344	0.601076	0.166129	0.931490	3.979275	13.254728
750	2049539022	9.969768	5.786318	-123.007362	-0.351538	0.737822	0.291056	6.538567	4.248570	19.092087
751	2049555689	10.206320	5.769085	-122.631989	-0.231108	0.647785	0.245812	12.236351	3.439212	23.602093
752	2049572356	10.535631	5.758881	-122.163780	-0.163018	0.596658	0.184318	17.253149	4.957070	28.967407
753	2049589023	10.988569	5.716721	-121.669205	-0.271591	0.202074	0.317318	24.530922	3.550574	30.842335
754	2049605690	11.459468	5.669285	-121.257401	-0.292610	0.168974	0.283750	26.127796	2.514481	26.036066
755	2049622357	11.935026	5.584735	-120.977020	-0.317493	0.297262	0.320845	27.213280	-1.054863	18.785622
756	2049639024	12.369383	5.447140	-120.838097	-0.201834	0.169906	0.317757	25.594246	-5.808746	11.209960
757	2049655691	12.701598	5.300189	-120.840675	0.148415	-0.223154	0.044688	20.283852	-8.127334	3.123749
758	2049672358	12.928956	5.165590	-120.962791	0.371154	-0.429480	-0.211107	14.643448	-8.980153	-3.961853
759	2049689025	12.958300	5.103750	-121.161835	0.506949	-0.778932	-0.580135	3.158956	-5.767406	-9.400876
760	2049705692	12.826979	5.107781	-121.418922	0.321775	-0.794930	-0.538358	-6.184927	-2.676702	-13.671638
761	2049722359	12.668913	5.095362	-121.683769	0.240969	-0.957939	-0.453191	-7.755097	-3.700296	-13.914651
762	2049739026	12.412717	5.106457	-121.917389	0.180156	-1.019896	-0.469384	-13.815879	-1.857845	-12.416538
763	2049755693	12.009483	5.165192	-122.175049	-0.173425	-0.519180	-0.314126	-22.505804	0.716728	-14.442509
764	2049772360	11.606224	5.223709	-122.491013	-0.178523	-0.359790	-0.358557	-22.176474	0.106658	-17.845520
765	2049789027	11.259894	5.351214	-122.775246	0.015383	-0.499374	-0.256907	-18.905132	4.666855	-16.815018
766	2049805694	10.945743	5.526507	-123.028030	0.148252	-0.526665	-0.099158	-17.111418	7.951190	-15.493650
767	2049822361	10.661424	5.738265	-123.206039	0.053899	-0.431159	0.010715	-15.714317	11.028612	-11.471066
768	2049839028	10.472439	5.926637	-123.282005	-0.259600	0.073626	0.413991	-10.580315	10.820722	-5.185264
769	2049855695	10.384594	6.050416	-123.261581	-0.433638	0.342116	0.416021	-5.101142	8.066965	1.202850
770	2049872362	10.401814	6.095090	-123.156929	-0.387373	0.463575	0.262015	0.672314	4.302941	7.003775
771	2049889029	10.518375	6.074605	-122.960014	-0.268240	0.567523	0.177609	6.050191	1.461442	13.122081
772	2049905696	10.674726	6.042923	-122.709419	-0.269790	0.671867	0.213327	8.108086	1.414533	16.396160
773	2049922363	10.882915	5.996463	-122.461235	-0.113780	0.496626	0.195502	11.249747	0.559286	16.416296
774	2049939030	11.193423	5.939598	-122.171646	-0.122337	0.342803	0.249684	17.147093	0.484395	18.967085
775	2049955697	11.600313	5.866532	-121.863060	-0.183723	0.153787	0.207041	22.835468	-0.137592	20.271883
776	2049972364	12.021558	5.775762	-121.607735	-0.263187	0.204843	0.183873	24.050316	-1.692966	17.384590
777	2049989031	12.405929	5.671435	-121.423714	-0.192601	0.059602	0.133657	22.293602	-3.277172	13.412723
778	2050005698	12.650706	5.590655	-121.379578	0.021777	-0.282424	0.037764	14.761621	-3.644748	4.974004
779	2050022365	12.769493	5.562069	-121.464531	0.191832	-0.403710	-0.164405	7.956478	-2.274383	-3.224191
780	2050039032	12.769074	5.592546	-121.642693	0.317035	-0.541058	-0.308774	1.344532	-0.052301	-9.433326
781	2050055699	12.643462	5.664693	-121.882347	0.281596	-0.627963	-0.348917	-5.800488	1.592798	-13.563792
782	2050072366	12.453238	5.737731	-122.137978	0.181575	-0.703184	-0.350439	-9.568875	1.481792	-14.502052
783	2050089033	12.161027	5.825954	-122.359695	0.169825	-0.779912	-0.397739	-15.875573	2.873890	-12.714527
784	2050105700	11.757275	5.924257	-122.579033	-0.079927	-0.582869	-0.274354	-22.565840	3.584806	-12.685450
785	2050122367	11.381516	5.966619	-122.862877	-0.263593	-0.215877	-0.145413	-20.470612	-0.376277	-15.764087
786	2050139034	11.067754	5.975418	-123.167397	0.054958	-0.516582	-0.048368	-16.614477	-2.486178	-16.585819
787	2050155701	10.817970	6.016262	-123.428856	0.007219	-0.375765	0.031507	-13.039981	-0.020311	-14.445594
788	2050172368	10.640813	6.063251	-123.634361	-0.041193	-0.131145	0.212418	-9.025859	1.024221	-11.235225
789	2050189035	10.527311	6.080733	-123.746895	-0.080407	0.088273	0.203753	-5.790238	0.335033	-5.453841
790	2050205702	10.463192	6.065319	-123.758957	-0.243730	0.317970	0.116963	-3.463631	-0.504532	0.799110
791	2050222369	10.466017	6.007618	-123.697258	-0.380753	0.458868	0.104120	0.090739	-2.201988	5.587174
792	2050239036	10.551270	5.914925	-123.582985	-0.304263	0.407387	0.136089	4.718443	-3.693352	9.059093
793	2050255703	10.682290	5.811383	-123.427872	-0.214358	0.390069	0.196082	7.230323	-3.872271	11.582281
794	2050272370	10.843786	5.720868	-123.285378	-0.025442	0.066147	0.123392	9.153929	-3.221017	10.711797
795	2050289037	11.065257	5.650661	-123.104828	-0.095538	0.198884	0.165756	12.539512	-1.563478	12.723437
796	2050305704	11.383444	5.576597	-122.876785	-0.344231	0.255754	0.141754	18.078773	-1.186972	15.562283
797	2050322371	11.695064	5.536801	-122.670624	-0.125216	-0.006505	0.033460	17.829794	0.642630	13.881395
798	2050339038	11.912454	5.551844	-122.519783	0.052469	-0.183047	0.001373	12.501449	3.243717	9.969183
799	2050355705	12.072908	5.598912	-122.422890	-0.046662	-0.091176	-0.006660	9.394361	4.482187	6.410594
800	2050372372	12.123685	5.659010	-122.426132	0.067785	-0.292291	-0.092949	3.397941	4.002248	0.392073
801	2050389039	12.120476	5.724654	-122.487587	0.124226	-0.306498	-0.177063	0.504180	3.598182	-3.077251
802	2050405706	12.100974	5.765362	-122.568222	0.188779	-0.488810	-0.259914	-0.356977	1.896428	-3.883103
803	2050422373	12.031937	5.800903	-122.663208	0.107124	-0.687748	-0.232841	-3.242517	1.420256	-4.653968
804	2050439040	11.935991	5.823415	-122.763359	-0.022001	-0.481484	-0.130595	-4.825753	0.603211	-4.794250
805	2050455707	11.802374	5.807976	-122.890640	-0.119310	-0.158068	-0.147594	-6.922808	-1.943851	-5.913807
806	2050472374	11.598257	5.778876	-123.087158	0.121930	-0.542679	-0.207417	-10.736300	-3.562114	-9.801282
807	2050489041	11.349647	5.738242	-123.334213	0.170532	-0.511079	-0.076894	-13.112206	-4.794524	-12.639242
808	2050505708	11.134968	5.677469	-123.595856	0.010426	-0.422292	0.025087	-11.005842	-6.090938	-13.280150
809	2050522375	10.987208	5.615769	-123.839256	-0.115393	-0.204609	0.083840	-7.117429	-5.889338	-12.225732
810	2050539042	10.886838	5.565212	-124.014076	-0.180851	0.132154	0.127259	-4.689776	-4.425415	-8.345516
811	2050555709	10.808080	5.509022	-124.094254	-0.260094	0.317397	0.149046	-3.949183	-3.680007	-2.741122
812	2050572376	10.773493	5.452279	-124.099556	-0.340145	0.445616	0.054010	-1.729049	-2.873617	1.653793
813	2050589043	10.797217	5.400332	-124.053658	-0.222531	0.444000	0.159359	1.483110	-2.021201	4.603775
814	2050605710	10.877805	5.348998	-123.980339	-0.134721	0.230765	0.111329	4.747385	-1.677530	6.208692
815	2050622377	10.994243	5.347765	-123.878662	-0.072668	0.001140	0.080185	6.743449	1.602133	7.306839
816	2050639044	11.164733	5.345546	-123.708992	-0.353930	0.369588	0.208559	9.608190	2.338121	11.300857
817	2050655711	11.441636	5.324660	-123.497322	-0.394833	0.430604	0.152504	15.764551	1.768611	13.974310
818	2050672378	11.740107	5.302476	-123.296120	-0.057081	0.085550	0.109497	17.127464	1.626659	13.369550
819	2050689045	11.945541	5.314118	-123.152641	-0.013033	-0.054284	0.055298	11.867905	2.956688	9.574132
820	2050705712	12.055926	5.364115	-123.082947	0.075370	-0.200369	-0.008332	6.572662	4.312866	4.776968
821	2050722379	12.082595	5.446324	-123.108452	0.160591	-0.357875	-0.150024	2.082268	5.017982	-1.193488
822	2050739046	12.040091	5.536108	-123.195045	0.276405	-0.465434	-0.237050	-1.717415	4.701071	-4.856393
823	2050755713	11.960972	5.592497	-123.317398	0.184278	-0.628588	-0.156913	-3.704007	2.305496	-6.522275
824	2050772380	11.835298	5.611070	-123.467636	0.219292	-0.857511	-0.290685	-6.332627	-0.241464	-7.681276
825	2050789047	11.631948	5.627019	-123.601974	0.025060	-0.512231	-0.330704	-11.089205	-0.172514	-6.723428
826	2050805714	11.294541	5.641448	-123.769012	-0.137806	-0.287145	-0.219981	-18.939404	-0.609890	-8.625101
827	2050822381	10.964332	5.634477	-123.991104	-0.020182	-0.389038	-0.036030	-18.183331	-2.443596	-11.607258
828	2050839048	10.674470	5.612730	-124.242073	0.096620	-0.529667	-0.063191	-15.597145	-3.566612	-13.154471
829	2050855715	10.395859	5.615494	-124.492531	0.050865	-0.375151	-0.067933	-14.930766	-2.040669	-13.415363
830	2050872382	10.181255	5.636929	-124.689095	-0.108672	-0.070392	0.018465	-11.406804	-0.298452	-10.456355
831	2050889049	10.047999	5.684402	-124.790001	-0.287031	0.166805	0.145633	-7.084500	2.278475	-5.112591
832	2050905716	9.994238	5.727859	-124.792336	-0.371053	0.320464	0.117755	-2.895042	3.074952	0.727561
833	2050922383	10.002844	5.761723	-124.725090	-0.320626	0.336591	0.075964	0.433373	3.228065	4.918977
834	2050939050	10.071596	5.782792	-124.594902	-0.259226	0.357645	0.134908	3.664801	3.127357	8.750345
835	2050955717	10.186953	5.812949	-124.428261	-0.216571	0.389706	0.146082	6.240878	4.055972	10.790003
836	2050972384	10.384507	5.821526	-124.252060	-0.200941	0.302611	0.197938	11.114405	2.906948	11.575382
837	2050989051	10.697374	5.807794	-124.020622	-0.222692	0.378531	0.152912	17.701399	2.237024	15.049699
838	2051005718	11.066862	5.781853	-123.720078	-0.173051	0.157927	0.167791	20.688131	2.375194	19.228535
839	2051022385	11.428599	5.747980	-123.462120	-0.218364	0.080412	0.118907	20.492188	1.524619	16.817142
840	2051039052	11.699931	5.723502	-123.291542	0.027777	-0.089595	0.071247	15.602029	1.115377	11.585938
841	2051055719	11.859852	5.704222	-123.223541	0.010337	-0.151164	0.054355	9.533422	0.208616	5.526954
842	2051072386	11.891912	5.669311	-123.266762	0.205291	-0.327122	-0.088340	2.525009	-2.069186	-0.779215
843	2051089053	11.858995	5.652786	-123.395264	0.245584	-0.376597	-0.241020	-0.872510	-2.037209	-5.989659
844	2051105720	11.766958	5.660058	-123.569984	0.301180	-0.464643	-0.224600	-4.150578	-1.195819	-8.985655
845	2051122387	11.600788	5.663779	-123.743401	0.211331	-0.629846	-0.235539	-8.609790	-1.363915	-8.868184
846	2051139054	11.343116	5.677353	-123.897041	0.013057	-0.604814	-0.273527	-14.219882	-0.508752	-7.833746
847	2051155721	11.090738	5.694388	-124.012642	-0.251592	-0.301196	-0.161448	-14.127987	0.180166	-5.655531
848	2051172388	10.832927	5.704396	-124.179619	-0.223371	-0.311576	-0.163405	-14.145714	-0.782904	-8.588842
849	2051189055	10.588328	5.717897	-124.399086	0.132056	-0.574196	-0.195062	-13.037340	-1.114461	-11.715442
850	2051205722	10.328214	5.766936	-124.622292	0.215183	-0.679029	-0.275975	-13.942015	1.002264	-12.328849
851	2051222389	10.142336	5.858411	-124.786148	-0.096048	-0.164975	0.047398	-9.836385	4.193307	-9.293394
852	2051239056	10.072801	5.908411	-124.859016	-0.334452	0.177583	0.314667	-3.403749	2.721074	-3.501845
853	2051255723	10.070032	5.915295	-124.854141	-0.323739	0.147695	0.165234	0.127852	0.987530	1.519006
854	2051272390	10.090298	5.904275	-124.781601	-0.246267	0.201256	0.072176	1.094834	0.635688	5.681365
855	2051289057	10.159367	5.872018	-124.644653	-0.216112	0.320602	0.115612	3.631466	0.058980	9.689128
856	2051305724	10.268938	5.846066	-124.453972	-0.255079	0.573041	0.171983	5.739970	1.010531	12.779394
857	2051322391	10.430395	5.821373	-124.242867	-0.251415	0.564212	0.145979	8.737589	1.327956	13.967220
858	2051339058	10.708485	5.780014	-123.988235	-0.148601	0.441521	0.189431	15.484172	0.865660	16.699459
859	2051355725	11.069201	5.725503	-123.692009	-0.206477	0.148749	0.207420	20.206635	0.642592	19.290197
860	2051372392	11.440187	5.670086	-123.461845	-0.260036	0.132345	0.158024	21.235756	-0.066869	15.434813
861	2051389059	11.773197	5.605842	-123.315491	-0.131785	0.121183	0.177418	19.469048	-1.508104	10.638734
862	2051405726	12.004829	5.546786	-123.279495	-0.049410	-0.015380	0.115137	14.040695	-2.516937	4.135500
863	2051422393	12.130672	5.493309	-123.357742	0.143008	-0.177289	-0.025857	8.354911	-3.608011	-2.596424
864	2051439060	12.156089	5.486226	-123.509613	0.360274	-0.439212	-0.227972	2.747545	-1.816850	-7.473045
865	2051455727	12.033734	5.512160	-123.741791	0.338662	-0.524304	-0.253664	-5.659539	-0.876736	-12.580029
866	2051472394	11.843356	5.527681	-124.004356	0.252532	-0.751096	-0.303884	-9.565726	-1.823549	-14.227958
867	2051489061	11.570611	5.553079	-124.246376	0.165524	-0.876113	-0.313698	-14.625616	-0.928462	-13.158236
868	2051505728	11.192522	5.599231	-124.447800	-0.094663	-0.624409	-0.256556	-21.178890	0.857880	-11.034729
869	2051522395	10.762407	5.605502	-124.720619	-0.187448	-0.465414	-0.218853	-23.878376	-2.212226	-14.765851
870	2051539062	10.368196	5.588950	-125.042503	-0.067626	-0.511582	-0.306109	-21.440321	-3.975601	-17.411289
871	2051555729	9.986837	5.647589	-125.348045	0.065483	-0.539327	-0.321212	-20.759108	0.766148	-17.285080
872	2051572396	9.684912	5.777653	-125.578545	-0.079570	-0.110294	0.078878	-16.414322	5.868244	-13.598356
873	2051589063	9.503168	5.902136	-125.709579	-0.178081	0.130808	0.321818	-9.780050	6.591452	-7.661993
874	2051605730	9.398670	6.065902	-125.711754	-0.265731	0.154338	0.067662	-5.929547	10.201094	-0.446596
875	2051622397	9.354622	6.236941	-125.618835	-0.374931	0.387951	0.142920	-2.910271	11.557055	5.089586
876	2051639064	9.430891	6.380320	-125.454445	-0.426681	0.562810	0.213869	3.827187	10.614020	9.560069
877	2051655731	9.564175	6.522610	-125.262627	-0.266587	0.555562	0.210077	7.044971	10.831288	11.161590
878	2051672398	9.763618	6.644088	-125.057556	-0.142270	0.482238	0.187550	10.902047	9.757081	12.116988
879	2051689065	10.047557	6.747544	-124.792297	-0.070086	0.280382	0.204540	15.530324	9.350159	15.795544
880	2051705732	10.345978	6.817482	-124.537056	-0.194443	0.086413	0.204221	16.448578	7.335792	15.518914
881	2051722399	10.668196	6.819448	-124.349770	-0.324284	0.298813	0.148480	18.353096	2.662432	12.240819
882	2051739066	11.025420	6.748362	-124.216934	-0.271875	0.260442	0.109707	20.850307	-2.190236	9.867189
883	2051755733	11.349577	6.607952	-124.146698	-0.134146	0.063717	0.218562	19.320314	-6.945753	7.030845
884	2051772400	11.601474	6.413836	-124.187744	0.139855	-0.262846	-0.011470	15.755057	-11.395655	1.207858
885	2051789067	11.662831	6.253958	-124.283173	0.461908	-0.690388	-0.268328	4.672629	-10.037960	-2.349806
886	2051805734	11.596206	6.113254	-124.406364	0.285971	-0.762533	-0.260826	-2.848415	-9.243127	-4.205901
887	2051822401	11.480270	5.950517	-124.554810	0.285084	-0.983004	-0.362340	-5.672461	-10.828761	-5.436811
888	2051839068	11.226192	5.862377	-124.694328	0.091326	-0.757387	-0.520402	-14.041520	-6.309424	-5.831453
889	2051855735	10.853361	5.828566	-124.907181	-0.117087	-0.379309	-0.340633	-20.731216	-3.905329	-10.795172
890	2051872402	10.538886	5.903555	-125.114792	-0.086549	-0.421549	-0.255424	-17.258078	2.642191	-11.726380
891	2051889069	10.228203	6.050873	-125.298225	0.105066	-0.608742	-0.126830	-17.158730	7.244237	-11.078726
892	2051905736	9.928338	6.292146	-125.415771	-0.052076	-0.407696	-0.083342	-16.900068	13.552266	-8.154367
893	2051922403	9.691638	6.536970	-125.453354	-0.189565	-0.036321	0.245102	-13.617742	14.621806	-3.427458
894	2051939070	9.553607	6.816617	-125.380486	-0.338470	0.176681	0.216826	-8.454994	17.797508	2.755572
895	2051955737	9.555449	7.073915	-125.220375	-0.398345	0.531152	0.437981	-0.711931	17.334875	8.119902
896	2051972404	9.628232	7.273409	-124.987518	-0.238115	0.549045	0.133465	2.968266	14.637134	12.947090
897	2051989071	9.745033	7.425417	-124.713203	-0.230520	0.739322	0.127696	5.252705	12.258813	15.832019
898	2052005738	9.942346	7.512145	-124.418465	-0.170542	0.700410	0.212501	9.895529	8.642028	17.667688
899	2052022405	10.323615	7.493978	-124.070663	-0.306829	0.404944	0.243569	20.510296	3.079866	21.842031
900	2052039072	10.741136	7.406161	-123.718727	-0.252949	0.097976	0.161334	22.677326	-0.844057	22.827826
901	2052055739	11.154056	7.286377	-123.478813	-0.205155	0.033515	0.189942	23.300900	-3.837927	16.661453
902	2052072406	11.510025	7.165943	-123.358215	0.015274	-0.139302	0.190615	20.816914	-5.169984	9.732934
903	2052089073	11.763577	7.016242	-123.342621	0.099053	-0.094866	-0.049293	15.464826	-8.105423	3.998903
904	2052105740	11.839637	6.850030	-123.447327	0.304287	-0.339481	-0.380791	5.687924	-10.533996	-2.787674
905	2052122407	11.787271	6.743443	-123.615837	0.219746	-0.524430	-0.297211	-1.583557	-7.810673	-7.236743
906	2052139074	11.720274	6.642933	-123.793365	0.108484	-0.669113	-0.133127	-2.420465	-7.553392	-7.849527
907	2052155741	11.579282	6.581030	-123.965446	0.122111	-0.953722	-0.416256	-6.916148	-5.200481	-8.019403
908	2052172408	11.291224	6.603479	-124.122475	0.061019	-0.625066	-0.427572	-15.851845	-0.021732	-8.164659
909	2052189075	10.958043	6.655292	-124.332314	-0.291160	-0.178713	-0.165661	-18.189777	1.153726	-11.598442
910	2052205742	10.646496	6.715166	-124.559990	0.044280	-0.462630	-0.031558	-16.753998	1.503986	-12.731543
911	2052222409	10.355783	6.800910	-124.743431	-0.017760	-0.401846	-0.032220	-15.801415	3.587389	-10.413880
912	2052239076	10.131140	6.905747	-124.856201	-0.237044	-0.075263	0.169641	-12.326135	5.518190	-6.461858
913	2052255743	9.981751	6.975857	-124.900444	-0.265102	0.071261	0.193098	-8.295597	4.205408	-2.063321
914	2052272410	9.915422	7.002852	-124.894302	-0.141649	0.154262	0.125650	-3.675781	2.182413	1.346018
915	2052289077	9.936785	6.981273	-124.849739	-0.122424	0.319488	0.174385	1.306849	-0.295609	4.101643
916	2052305744	10.022210	6.930381	-124.771660	-0.187354	0.485825	0.139462	4.910615	-1.681589	6.373933
917	2052322411	10.163333	6.869354	-124.654778	-0.339029	0.645031	0.169419	7.980211	-1.868025	8.764062
918	2052339078	10.377369	6.790308	-124.516235	-0.163177	0.110854	0.130973	12.213850	-2.682741	10.232117
919	2052355745	10.685320	6.683685	-124.323982	-0.229561	0.283746	0.099593	17.485918	-3.685021	13.697716
920	2052372412	11.078147	6.564381	-124.090881	-0.336918	0.297575	0.129169	22.320910	-3.898776	16.259596
921	2052389079	11.480233	6.474023	-123.854309	-0.208540	0.174396	0.163101	22.881927	-2.053721	16.152315
922	2052405746	11.815528	6.436107	-123.645027	-0.040117	0.037685	0.060989	19.076422	0.793694	13.942204
923	2052422413	12.046199	6.461655	-123.476067	0.046649	-0.128163	-0.095286	13.073061	4.082841	10.801225
924	2052439080	12.111107	6.553746	-123.384285	0.099885	-0.294452	-0.117346	3.641845	7.047554	5.455468
925	2052455747	12.151102	6.649977	-123.388336	0.036992	-0.333279	-0.119063	2.797605	6.094780	-0.186089
926	2052472414	12.169462	6.733437	-123.426834	0.224261	-0.705280	-0.237921	1.738904	4.913969	-2.033418
927	2052489081	12.085011	6.822887	-123.515327	0.293117	-1.034989	-0.329835	-4.075032	4.643090	-5.022997
928	2052505748	11.904698	6.891859	-123.647636	0.254728	-0.852401	-0.327768	-9.508835	2.914663	-7.329231
929	2052522415	11.593379	6.925769	-123.855576	-0.064454	-0.325679	-0.272620	-16.828142	-0.011103	-11.251814
930	2052539082	11.238568	6.927528	-124.135262	0.004461	-0.401467	-0.075960	-18.880901	-2.720139	-15.314351
931	2052555749	10.886765	6.890041	-124.435677	0.045275	-0.522989	0.034909	-18.603067	-5.103751	-15.762369
932	2052572416	10.539387	6.839394	-124.741768	0.001162	-0.378089	-0.053905	-18.297880	-5.856125	-16.102942
933	2052589083	10.234650	6.793172	-125.012970	-0.176689	-0.120693	0.123256	-16.006426	-5.117772	-14.135839
934	2052605750	9.988770	6.735941	-125.206238	-0.202457	0.051990	0.158720	-13.039821	-4.878878	-9.482419
935	2052622417	9.830092	6.693340	-125.316704	-0.263151	0.285620	0.154372	-8.397625	-3.126991	-4.791101
936	2052639084	9.763321	6.647950	-125.359138	-0.229957	0.457659	0.105520	-3.360118	-2.591352	-0.775847
937	2052655751	9.758050	6.631638	-125.324516	-0.364958	0.749528	0.135270	-0.202596	-0.095010	3.450818
938	2052672418	9.828231	6.612376	-125.231216	-0.365330	0.846667	0.142018	3.923994	0.322771	6.928916
939	2052689085	10.012381	6.590594	-125.072388	-0.061653	0.083640	0.152560	10.318077	0.854588	10.803298
940	2052705752	10.341520	6.543206	-124.799141	-0.388965	0.509860	0.269020	18.238722	0.588459	17.786938
941	2052722419	10.823845	6.474491	-124.486855	-0.434513	0.431131	0.120216	27.186012	-0.129050	20.308372
942	2052739086	11.263140	6.427816	-124.218208	-0.041654	0.081162	0.137276	24.921183	0.821722	17.508358
943	2052755753	11.587695	6.434322	-124.025444	0.047145	-0.113289	0.066483	18.554165	3.157885	12.435448
944	2052772420	11.735312	6.467017	-123.967918	0.158234	-0.272686	-0.072186	8.845280	3.112476	4.213502
945	2052789087	11.743910	6.560926	-124.032791	0.257130	-0.405977	-0.202878	1.331547	5.227905	-3.682031
946	2052805754	11.722077	6.644956	-124.164642	0.201146	-0.472110	-0.161355	-0.029954	3.838223	-7.464732
947	2052822421	11.578716	6.735499	-124.369728	0.300260	-1.037584	-0.352453	-6.799485	3.352327	-11.821805
948	2052839088	11.232200	6.844181	-124.606094	0.496211	-1.359581	-0.451828	-18.752697	4.114029	-13.838081
949	2052855755	10.725792	6.942445	-124.873360	0.071210	-0.763030	-0.463405	-28.106171	3.269441	-15.495060
950	2052872422	10.210816	6.972414	-125.246902	-0.156392	-0.469047	-0.194140	-27.832966	-1.756750	-20.954472
951	2052889089	9.750309	6.960006	-125.626663	-0.087522	-0.612862	-0.031118	-24.517273	-4.132074	-20.897686
952	2052905756	9.345724	6.976570	-125.970520	-0.152575	-0.261580	0.048491	-21.424623	-1.892323	-19.118679
953	2052922423	9.008262	7.018248	-126.196159	-0.315031	0.075702	0.288836	-18.251289	0.852290	-12.423263
954	2052939090	8.727412	7.050717	-126.312012	-0.219063	0.079824	0.100186	-15.650566	1.389010	-5.875739
955	2052955757	8.529699	7.078436	-126.333214	-0.184258	0.256494	0.118314	-11.355115	1.982482	-0.258688
956	2052972424	8.463512	7.081402	-126.269173	-0.239354	0.478596	0.129917	-4.091783	1.265684	4.984251
957	2052989091	8.551751	7.020139	-126.128204	-0.263648	0.694666	0.128752	4.612830	-1.869677	10.085510
958	2053005758	8.745767	6.953148	-125.890732	-0.523091	0.988110	0.180779	10.269149	-1.327572	15.825434
959	2053022425	9.169256	6.822211	-125.577171	-0.493674	1.001204	0.207026	23.521198	-4.338198	20.911573
960	2053039092	9.714513	6.682869	-125.136475	-0.085231	0.508813	0.098939	29.981356	-3.432315	28.512215
961	2053055759	10.312463	6.562659	-124.628891	-0.217156	0.233936	0.290282	32.742043	-1.340425	32.285797
962	2053072426	10.968019	6.459130	-124.219398	-0.179171	0.152696	0.197518	36.926723	-1.098197	26.382233
963	2053089093	11.527721	6.415906	-123.934906	0.008939	-0.001098	0.185841	32.051411	1.259293	18.376879
964	2053105760	11.882291	6.455218	-123.818176	0.047375	-0.139200	-0.034707	20.871584	4.214577	7.576417
965	2053122427	11.985433	6.586820	-123.878326	0.354078	-0.357929	-0.160178	6.981263	7.475523	-3.902430
966	2053139094	11.962933	6.719239	-124.071045	0.222581	-0.391986	-0.154883	0.368407	5.882157	-11.640477
967	2053155761	11.786452	6.865923	-124.348007	0.279617	-0.786876	-0.365876	-8.247196	5.711479	-16.713640
968	2053172428	11.334193	7.062449	-124.678627	0.395233	-1.216685	-0.431782	-24.358728	8.104215	-20.408302
969	2053189095	10.787122	7.228825	-125.012642	0.309266	-1.303193	-0.409431	-29.966311	6.486505	-20.188179
970	2053205762	10.159855	7.347968	-125.343086	0.170500	-1.075191	-0.552752	-34.761932	3.965989	-19.396646
971	2053222429	9.441841	7.444416	-125.784653	-0.053886	-0.760484	-0.373728	-39.316921	1.748644	-25.633337
972	2053239096	8.842712	7.521671	-126.218208	-0.262414	-0.442951	0.057028	-32.209274	1.002141	-24.963194
973	2053255763	8.399201	7.574428	-126.599060	-0.242168	-0.222825	0.343724	-23.258501	0.261718	-21.636839
974	2053272430	8.110004	7.611454	-126.839294	-0.188650	-0.145178	0.220840	-15.096351	0.676746	-13.228171
975	2053289097	7.966491	7.634943	-126.914482	-0.324450	0.214655	0.157814	-7.660850	1.300735	-3.398076
976	2053305764	7.982316	7.579368	-126.860550	-0.460649	0.548448	0.247911	0.875474	-2.327311	4.865139
977	2053322431	8.117749	7.432899	-126.699890	-0.096431	0.607877	0.116209	7.226021	-6.836048	11.916952
978	2053339098	8.364585	7.253272	-126.422005	-0.323925	0.956035	0.195833	13.040968	-7.773034	19.135996
979	2053355765	8.811310	7.028222	-126.057785	-0.591540	1.394346	0.183521	24.453598	-9.596314	24.686277
980	2053372432	9.433407	6.776080	-125.615005	-0.219209	1.016875	0.149896	34.508457	-10.247243	29.664816
981	2053389099	10.142426	6.563776	-125.038857	-0.256316	0.546717	0.317850	38.905437	-6.214576	37.231945
982	2053405766	10.819290	6.458302	-124.542229	-0.043758	-0.099581	0.216363	37.616325	-0.341414	31.496872
983	2053422433	11.270243	6.521206	-124.245270	0.141707	-0.325556	-0.060947	25.428564	7.588141	17.878592
984	2053439100	11.495653	6.754179	-124.141068	0.044635	-0.008000	-0.141569	13.185342	15.422062	4.561878
985	2053455767	11.530538	7.149014	-124.227303	-0.010064	0.316636	-0.228053	3.103939	22.679291	-8.529417
986	2053472434	11.454390	7.587447	-124.431404	0.085394	0.185638	0.070644	-2.611927	23.848135	-15.907248
987	2053489101	11.168402	8.022554	-124.680786	0.314954	-0.464238	-0.175385	-14.739318	23.179703	-18.420864
988	2053505768	10.690163	8.429710	-124.979202	0.347991	-0.975351	-0.422798	-25.748131	21.118349	-20.787207
989	2053522435	10.117403	8.776863	-125.324066	0.464901	-1.632655	-0.504836	-30.890018	17.288637	-22.643766
990	2053539102	9.501424	9.014634	-125.685837	0.596041	-2.046093	-0.384444	-33.230450	10.909585	-22.321899
991	2053555769	8.753692	9.180327	-126.126289	0.112304	-1.209965	-0.442300	-40.324684	6.192728	-26.101067
992	2053572436	8.062551	9.255283	-126.621147	-0.352338	-0.717869	-0.065602	-36.356972	0.687431	-28.413107
993	2053589103	7.587820	9.301888	-127.004913	-0.512586	-0.213299	0.444261	-24.414988	0.204653	-21.670345
994	2053605770	7.351632	9.359219	-127.183083	-0.627714	0.052422	0.400089	-12.080088	2.570935	-9.685425
995	2053622437	7.298097	9.414358	-127.185089	-0.456587	0.107462	0.159410	-2.829551	3.798895	0.674901
996	2053639104	7.359262	9.432142	-127.035301	-0.218657	0.252158	0.134031	2.565324	2.721510	9.866085
997	2053655771	7.527975	9.349074	-126.725471	-0.049041	0.497627	0.149388	7.459602	-2.035560	20.040735
998	2053672438	7.870036	9.176781	-126.264847	-0.153564	0.874481	0.228822	16.447092	-6.064012	29.623281
999	2053689105	8.435493	8.959874	-125.723099	-0.496091	1.360605	0.103013	29.180321	-7.810837	34.831001
1000	2053705772	9.106426	8.769961	-125.162056	-0.437860	1.453200	0.064299	35.450211	-5.677208	35.831268
1001	2053722439	9.784236	8.661255	-124.647758	-0.120280	0.708226	0.190984	36.383717	-0.926432	32.376358
1002	2053739106	10.387386	8.657088	-124.179382	0.206554	-0.308533	0.171826	32.352531	5.114858	28.617941
1003	2053755773	10.772835	8.819528	-123.858215	0.253272	-0.491929	-0.028595	20.593222	13.570992	18.151466
1004	2053772440	11.016341	9.075443	-123.711502	-0.073330	0.061261	-0.112619	13.631891	17.216534	6.863262
1005	2053789107	11.140870	9.400467	-123.712387	0.028031	0.268381	-0.161312	7.872914	19.620659	-2.573888
1006	2053805774	11.168872	9.707131	-123.815704	0.143366	0.252323	0.065037	3.103117	17.360329	-8.329132
1007	2053822441	11.157862	9.915093	-124.032982	0.140461	-0.040236	0.039802	1.954616	10.243905	-13.787457
1008	2053839108	11.055893	10.005168	-124.333557	0.303410	-0.623856	-0.177212	-2.605954	2.370413	-17.237530
1009	2053855775	10.807150	10.013530	-124.663757	0.306791	-1.277027	-0.213091	-11.093786	-2.714707	-18.010839
1010	2053872442	10.411147	9.949834	-124.994019	0.304200	-1.742969	-0.390753	-19.943661	-6.851197	-17.245050
1011	2053889109	9.865114	9.885454	-125.326950	0.112683	-1.422869	-0.650408	-28.947681	-6.759321	-17.460735
1012	2053905776	9.269956	9.824782	-125.764862	-0.261042	-0.508440	-0.341312	-30.843933	-7.377970	-23.699165
1013	2053922443	8.848751	9.781727	-126.084389	-0.220114	-0.470032	0.301963	-21.641136	-5.006681	-17.027792
1014	2053939110	8.570364	9.749643	-126.262100	-0.404159	-0.282715	0.280943	-14.527526	-2.972332	-8.881673
1015	2053955777	8.403780	9.736468	-126.303123	-0.433665	-0.011420	0.160698	-9.209586	-0.616306	-1.075311
1016	2053972444	8.404432	9.641101	-126.178787	-0.359033	0.247581	0.138480	-0.844246	-4.061484	9.314579
1017	2053989111	8.534587	9.463216	-125.898064	-0.338694	0.483346	0.085479	5.389669	-7.587236	19.200018
1018	2054005778	8.730735	9.245730	-125.469254	-0.311509	0.849037	0.194603	7.965863	-8.570754	28.256487
1019	2054022445	9.059889	8.979746	-124.932518	-0.436895	1.248995	0.190481	15.032271	-10.335370	35.082359
1020	2054039112	9.571574	8.675625	-124.351669	-0.272253	1.213135	0.166455	25.742107	-11.923901	38.143028
1021	2054055779	10.148038	8.430117	-123.716461	0.069530	0.743620	0.233026	29.315228	-7.560720	40.855858
1022	2054072446	10.758113	8.273720	-123.041679	0.115035	0.006773	0.295290	31.119818	-1.467602	42.308018
1023	2054089113	11.309545	8.224372	-122.471306	0.110994	-0.294454	0.079958	28.570408	4.066986	35.030491
1024	2054105780	11.709171	8.253476	-122.103188	0.028440	-0.113421	-0.017590	21.208183	6.560447	22.284163
1025	2054122447	11.949062	8.326870	-121.967934	-0.110095	-0.082802	-0.022545	13.619305	6.442798	8.170799
1026	2054139114	12.006726	8.422106	-122.093666	0.115545	-0.235404	-0.129594	4.954323	4.527616	-7.272421
1027	2054155781	11.913640	8.507466	-122.427086	0.316397	-0.362261	-0.213855	-2.245302	1.396630	-19.203657
1028	2054172448	11.742318	8.591617	-122.844559	0.290261	-0.583980	-0.341901	-6.165079	0.353648	-24.059811
1029	2054189115	11.468152	8.673722	-123.305244	0.360882	-1.033699	-0.378098	-11.914385	-0.180455	-26.539738
1030	2054205782	11.094191	8.730361	-123.754501	0.198189	-1.166207	-0.404757	-17.979294	-1.383026	-25.573549
1031	2054222449	10.667222	8.737553	-124.188820	-0.091252	-0.999618	-0.350694	-21.285946	-3.935765	-24.158167
1032	2054239116	10.182651	8.734674	-124.690079	-0.066328	-0.636500	-0.394634	-24.134880	-5.039529	-27.987560
1033	2054255783	9.730612	8.753234	-125.156296	-0.134389	-0.416475	-0.101735	-22.498611	-3.172082	-26.220022
1034	2054272450	9.390648	8.770645	-125.523018	-0.099401	-0.242925	0.222152	-16.678286	-2.065413	-20.406443
1035	2054289117	9.195256	8.779625	-125.750298	-0.194840	-0.015567	0.312824	-9.274296	-1.128208	-12.187705
1036	2054305784	9.093136	8.764096	-125.850250	-0.325968	0.117855	0.200905	-4.843311	-1.344923	-4.502316
1037	2054322451	9.108004	8.692781	-125.792686	-0.324809	0.321995	0.096617	0.739573	-3.168432	5.247229
1038	2054339118	9.238029	8.557746	-125.601677	-0.454256	0.537000	0.176844	6.457192	-5.677445	13.674244
1039	2054355785	9.391630	8.416899	-125.319122	-0.363699	0.757622	0.183828	7.093263	-5.113417	19.110516
1040	2054372452	9.608912	8.279091	-124.949417	-0.308886	1.058356	0.145101	10.200232	-4.025002	24.204819
1041	2054389119	9.957613	8.131983	-124.556290	-0.082104	0.740744	0.120093	17.944466	-4.229709	25.703886
1042	2054405786	10.377719	8.016718	-124.117500	0.176229	0.269408	0.146429	21.899614	-1.709450	28.079832
1043	2054422453	10.811199	7.950651	-123.652023	-0.028792	0.027474	0.188133	22.520596	1.681315	29.122622
1044	2054439120	11.210361	7.920691	-123.290161	-0.147841	0.020878	0.129042	21.343899	2.832858	22.658745
1045	2054455787	11.496396	7.909375	-123.093864	-0.047498	-0.086534	-0.067304	15.933242	2.118961	12.775831
1046	2054472454	11.625200	7.927001	-123.115967	0.055831	-0.289652	-0.034735	8.304285	1.260548	-0.291780
1047	2054489121	11.632092	7.950269	-123.350639	0.166051	-0.249572	-0.062430	2.749813	-0.955136	-12.734345
1048	2054505788	11.502968	8.011626	-123.733376	0.314179	-0.436232	-0.241515	-4.168590	-0.465332	-21.812506
1049	2054522455	11.300593	8.107270	-124.169807	0.114439	-0.471365	-0.162107	-8.086063	0.991361	-25.336620
1050	2054539122	11.063967	8.195949	-124.625656	0.152305	-0.838394	-0.240548	-9.936102	0.461645	-26.386019
1051	2054555789	10.791361	8.290922	-125.030136	0.108700	-1.020355	-0.396946	-12.497537	1.539058	-23.455343
1052	2054572456	10.462634	8.399203	-125.391060	-0.044761	-0.786888	-0.360675	-16.206400	2.937316	-21.042833
1053	2054589123	10.114582	8.506892	-125.764709	-0.113749	-0.286164	-0.178877	-17.214226	2.902810	-21.772480
1054	2054605790	9.794958	8.585658	-126.094597	0.080311	-0.486843	-0.162919	-15.863683	1.779357	-18.896414
1055	2054622457	9.512938	8.685144	-126.351974	0.084355	-0.468141	-0.016419	-14.232178	3.835014	-14.852390
1056	2054639124	9.351376	8.765521	-126.488930	-0.109145	-0.203503	0.251172	-8.078723	3.938985	-7.605874
1057	2054655791	9.285192	8.792076	-126.495926	-0.367197	0.078128	0.292107	-3.538932	2.019248	0.531291
1058	2054672458	9.308191	8.712042	-126.387764	-0.394272	0.361815	0.183101	0.763758	-3.189320	8.298440
1059	2054689125	9.402646	8.515504	-126.177307	-0.306890	0.471391	0.005304	4.150523	-9.093774	15.427179
1060	2054705792	9.522128	8.276041	-125.882835	-0.243894	0.641127	0.073528	4.966985	-10.789308	20.792694
1061	2054722459	9.695414	8.051000	-125.527855	-0.291437	0.926066	0.185449	7.753677	-9.288330	24.230804
1062	2054739126	9.962350	7.858545	-125.155937	-0.187623	0.899593	0.180322	13.313130	-7.104548	24.939384
1063	2054755793	10.338925	7.690970	-124.748451	0.100880	0.490665	0.121043	19.675444	-5.132473	26.814756
1064	2054772460	10.779068	7.549489	-124.314865	-0.005671	0.013297	0.144733	23.347569	-3.129567	28.105698
1065	2054789127	11.226207	7.434412	-123.968437	-0.185220	0.085143	0.163324	24.506689	-2.355545	22.752567
1066	2054805794	11.605856	7.362754	-123.734673	-0.191828	0.065630	0.081156	21.363098	-0.975180	15.686426
1067	2054822461	11.837338	7.386577	-123.655060	-0.040262	-0.139238	0.024602	13.668247	2.845784	5.546517
1068	2054839128	11.923081	7.503613	-123.772087	0.129934	-0.247840	-0.180756	6.446647	5.922087	-7.059041
1069	2054855795	11.835738	7.686323	-124.062737	0.257585	-0.404089	-0.086988	-2.544850	7.653650	-17.972157
1070	2054872462	11.675277	7.843849	-124.454460	0.203038	-0.525739	-0.086524	-6.064357	4.994474	-23.522099
1071	2054889129	11.422204	7.951828	-124.903519	0.267558	-0.994725	-0.324194	-11.097166	1.493135	-26.241098
1072	2054905796	10.990790	8.046826	-125.367157	0.418671	-1.517595	-0.598336	-21.633394	0.730381	-26.929953
1073	2054922463	10.418714	8.134043	-125.868828	0.199106	-1.280535	-0.474751	-29.716404	0.107772	-29.048153
1074	2054939130	9.879730	8.189916	-126.399086	-0.163883	-0.579966	-0.185087	-27.454771	-1.742647	-30.394588
1075	2054955797	9.451801	8.211303	-126.888687	-0.022613	-0.511185	0.015478	-21.120321	-3.105169	-27.681786
1076	2054972464	9.160359	8.203629	-127.261574	-0.071398	-0.146431	0.255161	-13.928946	-3.521728	-20.589684
1077	2054989131	8.968500	8.187062	-127.440346	-0.151800	0.003492	0.189246	-9.620303	-2.138636	-9.133392
1078	2055005798	8.886896	8.150786	-127.445976	-0.444766	0.441082	0.213321	-4.484822	-1.687147	1.196555
1079	2055022465	8.933433	8.033916	-127.330490	-0.360462	0.652037	0.139909	2.184041	-5.351276	9.050385
1080	2055039132	9.061552	7.830136	-127.081596	-0.236706	0.714213	0.059409	5.997408	-9.252218	17.707129
1081	2055055799	9.247994	7.589867	-126.714081	-0.343577	0.872897	0.116847	8.602799	-10.248913	25.054817
1082	2055072466	9.596811	7.305872	-126.273872	-0.531924	1.190402	0.223284	17.883514	-12.019699	29.816053
1083	2055089133	10.074568	7.010273	-125.772278	-0.100692	0.794349	0.108777	25.299606	-11.878201	33.643707
1084	2055105800	10.609185	6.757608	-125.224457	-0.104299	0.457855	0.285213	28.526060	-8.567386	36.005383
1085	2055122467	11.208607	6.554187	-124.692070	-0.056360	0.050589	0.241986	32.651722	-5.494864	34.658726
1086	2055139134	11.780277	6.423540	-124.264885	0.021887	-0.059283	-0.005700	31.792858	-2.124433	27.714787
1087	2055155801	12.202153	6.390445	-123.960571	0.053929	-0.092539	-0.011065	23.664192	2.308205	19.361437
1088	2055172468	12.386026	6.474071	-123.846001	-0.025828	-0.195393	-0.078883	10.651670	6.835196	6.801093
1089	2055189135	12.340425	6.666142	-124.038315	0.124320	-0.315301	-0.154892	-1.026430	9.281557	-12.467324
1090	2055205802	12.122141	6.826127	-124.465340	0.389842	-0.432331	-0.164944	-9.699068	4.470446	-25.703413
1091	2055222469	11.691190	6.981042	-125.024399	0.423161	-1.016643	-0.355387	-21.441469	2.708065	-33.295441
1092	2055239136	11.107785	7.091598	-125.648323	0.324859	-1.271504	-0.171625	-30.038872	-0.354124	-36.535637
1093	2055255803	10.511036	7.093463	-126.273300	0.089881	-1.244076	-0.086803	-30.803492	-6.373342	-35.366489
1094	2055272470	9.893364	7.036785	-126.919960	0.154282	-1.268620	-0.321617	-31.920879	-9.666379	-36.102825
1095	2055289137	9.223955	7.014646	-127.564957	0.062921	-0.932372	-0.465200	-35.070358	-7.179485	-36.459476
1096	2055305804	8.644917	7.053142	-128.084259	-0.163114	-0.281382	-0.149822	-30.569441	-2.007998	-29.722357
1097	2055322471	8.218312	7.097087	-128.434357	-0.110694	0.238077	0.275172	-22.653879	0.068597	-19.813616
1098	2055339138	7.942514	7.118629	-128.564911	-0.145548	0.329972	0.075505	-15.221891	0.703479	-6.688897
1099	2055355805	7.832310	7.169492	-128.519348	-0.367449	0.619608	0.156938	-6.593670	3.910099	3.456025
1100	2055372472	7.916496	7.123982	-128.342010	-0.379041	0.812478	0.229492	4.090632	-0.745983	12.018868
1101	2055389139	8.102990	6.978575	-128.022583	-0.378132	0.851816	0.067413	9.204653	-5.479771	21.237764
1102	2055405806	8.357102	6.753344	-127.600929	-0.579489	1.125361	0.226420	12.593534	-9.272766	27.989769
1103	2055422473	8.737225	6.451185	-127.090454	-0.313256	0.995159	0.140472	19.665689	-12.907374	33.961735
1104	2055439140	9.148212	6.111032	-126.469727	-0.103075	0.871248	0.198009	20.967108	-13.911483	40.936069
1105	2055455807	9.656926	5.810908	-125.779953	-0.145386	0.328862	0.290437	26.610607	-10.552817	44.741680
1106	2055472474	10.298699	5.637325	-125.169487	-0.139821	-0.025415	0.233248	35.239834	-3.457914	38.895760
1107	2055489141	10.905955	5.562442	-124.723808	0.147815	-0.066507	0.021852	34.214161	0.961924	28.179165
1108	2055505808	11.288842	5.609531	-124.434967	0.139632	-0.330860	-0.211987	21.673800	6.571802	17.577650
1109	2055522475	11.343099	5.797982	-124.384727	0.139058	-0.490998	-0.182706	3.342619	12.155519	1.922932
1110	2055539142	11.237373	6.054915	-124.594383	0.114253	-0.367039	-0.139332	-4.658931	13.148561	-14.090578
1111	2055555809	10.913828	6.326571	-124.932701	0.434098	-0.876149	-0.176749	-16.839418	12.601880	-21.737415
1112	2055572476	10.323281	6.658146	-125.348412	0.338524	-1.155166	-0.229620	-32.232300	15.474219	-26.823215
1113	2055589143	9.711326	6.974208	-125.783684	0.205577	-1.178536	-0.069274	-33.241940	14.656647	-27.638058
1114	2055605810	9.135792	7.213470	-126.207649	0.255762	-1.341177	-0.269274	-31.020452	10.529414	-26.051199
1115	2055622477	8.501029	7.387073	-126.725212	0.144894	-0.848294	-0.301034	-33.773609	6.076703	-30.844120
1116	2055639144	7.855811	7.479559	-127.249390	0.094103	-0.843772	-0.285262	-34.282703	1.568751	-30.461456
1117	2055655811	7.243171	7.521212	-127.711876	-0.042065	-0.275089	-0.081615	-32.777760	-0.620177	-26.409264
1118	2055672478	6.775424	7.509910	-128.039627	-0.229335	0.296858	0.446348	-25.135733	-2.532759	-18.077568
1119	2055689145	6.458892	7.394785	-128.195786	-0.350593	0.641281	0.257605	-17.417747	-7.412786	-7.242487
1120	2055705812	6.299891	7.213545	-128.201981	-0.447761	0.989830	0.017342	-9.131010	-10.330147	2.032241
1121	2055722479	6.256882	6.972771	-128.041321	-0.439586	1.167827	0.180113	-3.404194	-12.798790	12.278436
1122	2055739146	6.432551	6.711737	-127.716873	-0.588434	1.402970	0.162201	8.592948	-12.920229	22.131996
1123	2055755813	6.966858	6.421819	-127.314713	-0.491590	1.045326	0.100997	29.677336	-13.976183	27.028452
1124	2055772480	7.702527	6.158886	-126.764130	-0.083182	0.544587	0.049051	40.904449	-10.958037	35.769291
1125	2055789147	8.438588	6.006265	-126.093323	-0.085572	0.139585	0.213755	40.284821	-2.956817	42.101273
1126	2055805814	9.165019	5.968938	-125.418137	-0.220975	-0.068418	0.251960	39.744713	4.442159	41.369457
1127	2055822481	9.743154	6.072407	-124.869820	0.118318	-0.142021	-0.017269	31.628038	11.980886	32.432873
1128	2055839148	10.064268	6.327523	-124.480156	0.195624	-0.462303	-0.226706	17.132076	19.558414	21.451086
1129	2055855815	10.108721	6.653219	-124.305138	0.187040	-0.840557	-0.186436	1.868732	21.551077	8.048653
1130	2055872482	10.038183	6.903009	-124.394791	0.242931	-1.104177	-0.321218	-3.210068	14.307592	-6.691989
1131	2055889149	9.791469	7.019560	-124.675095	0.611847	-1.573276	-0.292242	-12.382204	4.505601	-16.456244
1132	2055905816	9.256728	7.061109	-125.061844	0.520638	-1.173702	-0.398358	-28.864492	-0.855110	-21.938478
1133	2055922483	8.608732	7.039431	-125.631058	0.097031	-0.660225	-0.107807	-34.320160	-6.043479	-32.084896
1134	2055939150	8.100853	6.901549	-126.231926	-0.107820	-0.413025	0.175788	-25.733496	-12.876371	-33.009613
1135	2055955817	7.768375	6.675607	-126.804878	-0.074803	-0.155093	0.202547	-15.523146	-17.627869	-30.747290
1136	2055972484	7.563744	6.372632	-127.334724	0.049918	0.054000	0.092434	-8.305902	-21.717209	-27.687326
1137	2055989151	7.420815	6.064491	-127.764412	0.174180	0.231701	-0.086291	-5.425954	-21.160095	-21.805088
1138	2056005818	7.353547	5.840700	-128.027847	-0.093108	0.476950	0.076592	-2.041591	-14.826519	-12.665855
1139	2056022485	7.357203	5.701569	-128.149536	-0.260047	0.606483	0.084724	1.309968	-8.701239	-4.937951
1140	2056039152	7.462554	5.610853	-128.130737	-0.565715	0.969780	0.138431	6.568878	-4.747316	3.015320
1141	2056055819	7.653021	5.517885	-128.007507	-0.672151	1.123702	0.100187	11.075970	-4.060269	9.226540
1142	2056072486	8.005815	5.400498	-127.782867	-0.426234	0.560097	0.110744	20.256998	-4.653031	15.448124
1143	2056089153	8.487084	5.297093	-127.410934	-0.304510	0.590669	0.102475	27.171450	-2.459689	24.072529
1144	2056105820	9.056437	5.245063	-126.924316	-0.190205	0.375376	0.157051	31.857965	1.837090	30.400776
1145	2056122487	9.673537	5.264401	-126.384605	-0.129965	0.469840	0.109726	34.442242	6.876880	32.820427
1146	2056139154	10.311247	5.371758	-125.810066	-0.150116	0.515248	0.021521	35.452076	12.779474	33.880096
1147	2056155821	10.823642	5.578741	-125.266029	-0.130402	-0.039036	-0.049820	28.016655	18.643415	30.861288
1148	2056172488	11.129616	5.862635	-124.827377	-0.015866	-0.701784	-0.074244	16.125595	22.182268	23.660448
1149	2056189155	11.280841	6.123295	-124.614906	0.179402	-1.296581	-0.230105	8.133308	18.279644	10.584742
1150	2056205822	11.329082	6.267581	-124.652184	0.609761	-1.776684	-0.361655	3.523034	8.532919	-2.689808
1151	2056222489	11.278406	6.312020	-124.860939	0.657008	-1.067759	-0.370959	-1.289703	0.659809	-11.545634
1152	2056239156	11.084085	6.274503	-125.222038	-0.000325	-0.567976	-0.232503	-8.912889	-5.894312	-19.497509
1153	2056255823	10.799318	6.202295	-125.699692	0.120956	-0.815571	-0.095287	-13.602323	-9.169133	-25.959352
1154	2056272490	10.492158	6.097909	-126.210228	0.092862	-0.636771	-0.025236	-14.782413	-11.286292	-27.589809
1155	2056289157	10.236168	5.976465	-126.685997	-0.087954	0.038186	0.183449	-11.995016	-11.776501	-25.429457
1156	2056305824	10.031710	5.857867	-127.093704	-0.054636	0.177019	0.120430	-9.384657	-10.786443	-21.511106
1157	2056322491	9.860860	5.816084	-127.385635	-0.132190	0.356382	0.075740	-8.108343	-4.980798	-15.543205
1158	2056339158	9.740474	5.813816	-127.553398	-0.167600	0.694869	0.191718	-5.841297	-1.340966	-8.655070
1159	2056355825	9.703852	5.833633	-127.584175	-0.323376	1.006551	0.177013	-1.645321	1.357019	-0.818864
1160	2056372492	9.742845	5.857726	-127.506958	-0.442738	0.879528	0.088351	2.237270	2.694431	5.491031
1161	2056389159	9.880737	5.903134	-127.338814	-0.092079	0.159447	0.136120	7.614603	4.882366	10.618116
1162	2056405826	10.113138	5.953098	-127.079414	-0.267961	0.598192	0.151051	12.712781	6.125440	15.917114
1163	2056422493	10.496088	5.984099	-126.697235	-0.301784	0.751515	0.157447	20.971928	6.392408	23.299644
1164	2056439160	10.927510	6.020734	-126.255997	-0.079231	0.540806	0.112475	23.500227	7.532019	26.658941
1165	2056455827	11.276409	6.138910	-125.787910	-0.038757	0.178875	0.089771	18.346169	12.809255	27.233086
1166	2056472494	11.457211	6.353446	-125.411003	0.074740	-0.326717	0.021112	8.775140	17.523384	20.705839
1167	2056489161	11.563158	6.574684	-125.248734	0.050755	-0.557695	-0.203443	5.649215	15.409508	8.026102
1168	2056505828	11.602147	6.731591	-125.290726	0.410383	-1.238942	-0.317375	3.018105	9.194468	-3.142820
1169	2056522495	11.533311	6.784828	-125.445930	0.493062	-1.691029	-0.461743	-2.652875	1.753657	-8.502023
1170	2056539162	11.309224	6.794339	-125.699455	0.196318	-1.065104	-0.444534	-11.272647	-1.947041	-13.723172
1171	2056555829	10.819036	6.796065	-126.124596	-0.055016	-0.930852	-0.414693	-26.023018	-4.269400	-23.681877
1172	2056572496	10.203800	6.815300	-126.642715	0.153051	-0.976288	-0.143709	-32.863358	-4.001256	-29.367277
1173	2056589163	9.674170	6.808003	-127.168900	0.045747	-0.619815	0.160607	-27.669737	-5.342865	-29.616161
1174	2056605830	9.305047	6.788402	-127.636772	-0.192988	-0.097096	0.273963	-18.463558	-5.253696	-26.119019
1175	2056622497	9.032448	6.768953	-127.982513	-0.166443	0.084083	0.212711	-13.548056	-3.929201	-18.958672
1176	2056639164	8.842950	6.783433	-128.176865	-0.221715	0.370839	0.170603	-9.632873	-0.436652	-10.391302
1177	2056655831	8.756328	6.791204	-128.214355	-0.194989	0.687070	0.171988	-4.567833	0.621780	-1.098759
1178	2056672498	8.788703	6.759283	-128.144043	-0.233177	0.901356	0.054060	1.810696	-0.753423	5.617512
1179	2056689165	8.897694	6.706769	-127.984131	-0.235919	1.191442	0.108084	5.784035	-1.151548	11.087903
1180	2056705832	9.092024	6.659027	-127.757568	-0.449473	1.368530	0.134888	10.451895	-0.226468	14.975832
1181	2056722499	9.485813	6.578526	-127.382797	-0.104573	0.824586	0.229107	21.415897	-0.675435	24.015440
1182	2056739166	10.023164	6.456670	-126.863884	-0.202379	0.637461	0.118697	29.089336	-1.482902	32.925537
1183	2056755833	10.595253	6.337200	-126.354897	-0.232233	0.526970	0.175628	31.308205	-1.144063	32.342476
1184	2056772500	11.136877	6.274601	-125.879677	-0.087861	0.377690	0.301324	29.754417	2.126123	29.736734
1185	2056789167	11.507008	6.334080	-125.516487	0.130712	0.021699	0.026096	20.205225	8.221210	21.740162
1186	2056805834	11.671408	6.523713	-125.347923	0.133785	-0.064228	-0.101841	9.122064	13.633170	8.764805
1187	2056822501	11.693743	6.689709	-125.458817	0.223741	-0.358782	-0.051758	2.495261	8.883416	-7.279107
1188	2056839168	11.600100	6.763299	-125.768181	0.333493	-1.034222	-0.235587	-3.056482	1.072501	-17.734919
1189	2056855835	11.234163	6.802138	-126.179604	0.546615	-1.952513	-0.585217	-18.657999	-2.094357	-23.275278
1190	2056872502	10.579885	6.842873	-126.670517	0.421825	-2.188757	-0.719470	-35.382359	-2.652778	-27.972986
1191	2056889169	9.791183	6.865150	-127.275017	0.075227	-1.708923	-0.584512	-42.627087	-4.561004	-34.473572
1192	2056905836	9.005257	6.850904	-127.984207	-0.090425	-1.352732	-0.406466	-41.713337	-7.242999	-40.343349
1193	2056922503	8.368358	6.852339	-128.662201	-0.173521	-0.784460	0.131530	-33.003517	-5.509790	-38.753487
1194	2056939170	7.917892	6.831079	-129.149200	-0.128383	-0.487768	0.553857	-23.192600	-4.862107	-27.356424
1195	2056955837	7.610627	6.828217	-129.370148	-0.200983	-0.156509	0.294855	-16.505487	-1.436260	-11.845161
1196	2056972504	7.490135	6.860030	-129.315353	-0.526248	0.692909	0.284064	-7.267580	2.835192	4.162763
1197	2056989171	7.570506	6.797827	-129.155853	-0.277915	1.102201	0.168765	4.043485	-1.943121	11.081268
1198	2057005838	7.746092	6.658535	-128.880096	0.091892	1.015790	0.026669	8.959598	-5.585357	18.576385
1199	2057022505	8.070228	6.491266	-128.486099	-0.460362	1.847645	0.229966	17.106655	-6.207227	25.825695
1200	2057039172	8.621205	6.277314	-128.051819	-0.796234	2.359834	0.153614	30.533514	-8.448192	28.671513
1201	2057055839	9.338695	6.036592	-127.528633	-0.107139	1.618286	0.172016	40.064167	-8.909392	34.278316
1202	2057072506	10.173841	5.796908	-126.863663	-0.058511	0.666125	0.313852	46.382389	-6.972740	42.744194
1203	2057089173	11.042483	5.598290	-126.232651	-0.145458	0.429843	0.270092	48.748184	-4.308143	40.424477
1204	2057105840	11.762006	5.549166	-125.718979	-0.043073	0.384513	0.202882	40.568405	3.640399	31.854742
1205	2057122507	12.248197	5.750324	-125.387169	-0.027813	0.322154	-0.050082	27.603916	16.388191	18.076242
1206	2057139174	12.398233	6.152451	-125.348686	0.200876	0.251974	-0.036417	9.157477	24.520868	-1.696256
1207	2057155841	12.261207	6.547324	-125.588196	0.337936	-0.125033	0.053181	-6.236645	20.554241	-17.797813
1208	2057172508	11.835732	6.839419	-125.978317	0.568096	-1.151089	-0.174807	-22.406258	12.747057	-25.169559
1209	2057189175	11.137935	7.025590	-126.531685	0.651740	-2.302065	-0.529781	-37.471649	4.847650	-33.301826
1210	2057205842	10.268278	7.049523	-127.146446	0.780899	-3.084364	-0.733322	-47.282093	-4.911474	-35.012230
1211	2057222509	9.203185	6.997581	-127.789139	0.514602	-2.926942	-1.153294	-58.823208	-9.056414	-35.985413
1212	2057239176	8.006049	7.021853	-128.534302	-0.069091	-1.879366	-0.929495	-66.018692	-4.696293	-42.869423
1213	2057255843	6.998990	7.187668	-129.241669	-0.657933	-0.711102	0.023912	-54.823574	4.874448	-41.862656
1214	2057272510	6.414696	7.276684	-129.741470	-0.695154	0.220604	1.235085	-30.931004	2.345267	-28.987358
1215	2057289177	6.189342	7.303837	-129.977524	-0.435621	0.159247	0.249063	-11.369245	0.594503	-12.963318
1216	2057305844	6.280955	7.380651	-129.927292	-0.442535	0.838177	0.179602	5.468651	5.423599	3.647729
1217	2057322511	6.564402	7.399507	-129.656082	-0.224853	1.207505	0.324636	15.276486	3.443000	17.081980
1218	2057339178	7.150239	7.276714	-129.231079	-0.572890	1.992572	0.187747	32.259590	-3.787027	27.168058
1219	2057355845	8.054541	6.993066	-128.733414	-0.414891	2.251770	0.029435	50.923759	-12.450680	32.800522
1220	2057372512	9.149922	6.604358	-128.168152	-0.433367	2.241616	0.280397	62.090458	-17.536734	37.964355
1221	2057389179	10.406951	6.185639	-127.426086	-0.255707	1.496068	0.455101	70.850342	-16.767605	49.066032
1222	2057405846	11.650319	5.845109	-126.582520	0.067560	0.161181	0.405286	69.690765	-9.959929	54.509045
1223	2057422513	12.742209	5.673433	-125.841263	0.113878	0.221918	0.250965	61.443005	-0.258796	46.628727
1224	2057439180	13.540944	5.745257	-125.218338	0.311354	-0.011185	0.062582	44.599739	13.107973	36.441559
1225	2057455847	13.845085	6.102580	-124.855179	0.295883	-0.090366	-0.122772	16.392925	26.415018	17.195992
1226	2057472514	13.716886	6.591508	-124.850655	0.389127	-0.200815	-0.112667	-7.328561	29.009661	-5.508811
1227	2057489181	13.271758	6.994267	-125.066582	0.541108	-0.516935	-0.042467	-24.782772	20.951933	-16.928179
1228	2057505848	12.585262	7.212868	-125.485435	0.544178	-1.484043	-0.361534	-37.693829	7.664345	-26.008932
1229	2057522515	11.677413	7.304514	-126.037949	0.698073	-2.553609	-0.628985	-49.900200	-1.068127	-32.077202
1230	2057539182	10.627716	7.299145	-126.614006	0.530115	-2.741310	-0.928408	-58.217991	-6.468602	-32.344467
1231	2057555849	9.401728	7.238359	-127.327652	0.068043	-2.158042	-0.818195	-67.780678	-10.487098	-39.967430
1232	2057572516	8.206757	7.175827	-128.128479	-0.307920	-1.129604	-0.503866	-65.314186	-10.504827	-45.328884
1233	2057589183	7.290699	7.218974	-128.829468	-0.321653	-0.676638	0.003168	-49.342613	-2.552560	-40.484680
1234	2057605850	6.788623	7.295218	-129.257156	-0.437809	-0.044815	0.581402	-26.531841	1.932218	-24.626825
1235	2057622517	6.728030	7.334600	-129.407516	-0.584217	0.450279	0.440578	-2.134294	1.806912	-7.973362
1236	2057639184	6.882074	7.341660	-129.319427	-0.432162	0.843440	0.191017	8.925523	1.552918	6.335041
1237	2057655851	7.273633	7.260348	-129.003967	-0.656062	1.574453	0.559465	21.450426	-2.020387	20.413084
1238	2057672518	8.034290	6.989384	-128.544647	-0.562596	2.137115	0.179308	42.590530	-11.969654	30.449205
1239	2057689185	9.014287	6.593283	-128.008133	-0.532039	2.584028	0.148085	55.369389	-18.273914	36.322342
1240	2057705852	10.047832	6.158926	-127.430840	-0.239470	2.144926	0.346548	58.551552	-19.523764	39.449070
1241	2057722519	11.131665	5.804666	-126.691940	0.130190	0.722669	0.408515	60.799252	-12.321669	48.452106
1242	2057739186	12.159957	5.589721	-125.930428	0.073215	0.291119	0.272109	57.553669	-2.994030	48.330120
1243	2057755853	12.991491	5.560596	-125.237015	0.211985	0.256525	0.110532	46.241989	7.767371	42.007038
1244	2057772520	13.462045	5.762721	-124.656334	0.266417	-0.067077	-0.094626	25.187975	20.193373	32.197674
1245	2057789187	13.468569	6.220856	-124.424698	0.130456	-0.161104	-0.233081	-0.666483	30.404243	8.264164
1246	2057805854	13.063215	6.740454	-124.502533	0.497960	-0.582757	0.055192	-23.400837	29.733603	-10.444530
1247	2057822521	12.451420	7.094995	-124.810097	0.370497	-0.880960	-0.117624	-34.094997	17.160234	-21.334663
1248	2057839188	11.702054	7.348820	-125.307785	0.591829	-2.146147	-0.508945	-40.821648	9.157582	-30.922367
1249	2057855855	10.742065	7.562033	-125.892067	0.623937	-3.005138	-0.803173	-52.672054	6.255767	-35.354427
1250	2057872522	9.598319	7.779306	-126.498550	0.253015	-2.482290	-0.794942	-63.397804	6.947288	-36.584209
1251	2057889189	8.345292	7.962555	-127.224091	0.006399	-1.527211	-0.368123	-68.859894	4.633227	-43.084457
1252	2057905856	7.253187	8.152058	-127.937515	-0.295258	-0.903694	-0.100050	-59.168728	6.017453	-42.326897
1253	2057922523	6.386316	8.317687	-128.527740	-0.005169	-0.577771	0.230809	-46.583801	6.216250	-34.777195
1254	2057939190	5.924947	8.428791	-128.851196	-0.369688	0.081247	0.561068	-24.501650	5.082364	-18.608648
1255	2057955857	5.870464	8.422512	-128.919098	-0.589457	1.014068	0.352051	-2.315836	-0.274069	-2.775917
1256	2057972524	6.060804	8.306184	-128.809097	-0.624022	1.452077	0.093082	10.821841	-5.751733	8.413976
1257	2057989191	6.519774	7.974133	-128.539368	-0.449157	1.977216	0.319850	25.614937	-17.542051	19.297100
1258	2058005858	7.250738	7.432957	-128.143387	-0.625572	2.204842	-0.029737	41.046188	-28.915937	28.464941
1259	2058022525	8.181940	6.727411	-127.686836	-0.713148	2.625156	0.351946	52.876423	-37.812302	33.815681
1260	2058039192	9.293450	5.999424	-127.116608	-0.220534	1.703329	0.431474	63.286404	-37.531307	41.443409
1261	2058055859	10.534810	5.396905	-126.392601	0.003765	0.566176	0.502733	70.558891	-27.701838	50.016747
1262	2058072526	11.713059	5.003298	-125.670319	0.168091	0.012326	0.357527	67.159607	-14.387968	48.106888
1263	2058089193	12.707104	4.870552	-125.044701	0.293354	0.079096	0.036274	56.802891	0.581693	39.456409
1264	2058105860	13.286975	5.026062	-124.579781	0.295209	-0.212211	-0.338273	32.777355	15.794041	26.199747
1265	2058122527	13.397161	5.437806	-124.450432	0.119424	-0.271426	-0.405692	6.294221	26.271845	3.038084
1266	2058139194	13.046183	6.013715	-124.573776	0.528621	-0.769621	-0.217692	-19.930187	32.408005	-13.843321
1267	2058155861	12.294877	6.572906	-124.911263	0.336076	-0.873274	-0.140290	-42.470207	28.776403	-25.768034
1268	2058172528	11.428253	7.023878	-125.401718	0.329899	-1.500245	-0.221939	-48.128719	20.937187	-32.925125
1269	2058189195	10.559746	7.351580	-125.947914	0.489309	-2.383088	-0.312991	-47.630310	13.571528	-34.429527
1270	2058205862	9.666265	7.583126	-126.509628	0.499171	-2.273120	-0.448880	-48.856190	8.288803	-34.112167
1271	2058222529	8.517166	7.732753	-127.279526	0.359894	-2.013761	-0.445539	-62.426147	2.121410	-45.396156
1272	2058239196	7.290556	7.818564	-128.146347	-0.024088	-1.323890	-0.473657	-66.203682	-1.485996	-50.519711
1273	2058255863	6.323450	7.880410	-128.921997	-0.212508	-0.257362	0.008776	-51.314709	-1.275521	-45.021152
1274	2058272530	5.686372	7.897200	-129.499649	-0.238049	0.055549	0.405776	-33.116756	-2.079216	-33.025642
1275	2058289197	5.465152	7.868879	-129.827911	-0.430742	0.600827	0.325644	-10.218907	-3.076615	-18.045380
1276	2058305864	5.559852	7.778102	-129.897675	-0.493610	1.172317	0.191802	6.607643	-5.311050	-2.397708
1277	2058322531	5.899401	7.587337	-129.796570	-0.678660	1.882744	0.405078	19.923048	-10.284352	8.328704
1278	2058339198	6.576737	7.152871	-129.553497	-0.669417	2.368255	0.140469	39.137348	-23.844387	18.415829
1279	2058355865	7.454191	6.671917	-129.193863	-0.813216	2.438164	-0.096658	50.426624	-25.537285	25.991993
1280	2058372532	8.518515	6.272122	-128.694687	-0.207378	1.422176	0.206522	60.869743	-19.144432	34.003407
1281	2058389199	9.519770	6.131814	-128.077789	0.088387	-0.003688	0.309819	56.465557	-2.076174	38.878220
1282	2058405866	10.204728	6.340229	-127.519226	0.262495	-0.760991	0.182996	37.846924	18.491631	31.894863
1283	2058422533	10.527490	6.856374	-127.159439	0.170840	-0.226640	-0.146275	17.272909	34.788303	16.743860
1284	2058439200	10.528510	7.511819	-127.012154	0.365739	0.099234	-0.059355	-0.654107	40.731647	2.648573
1285	2058455867	10.096427	8.277034	-127.035889	0.671891	-0.206087	-0.242676	-25.339418	45.384468	-8.381199
1286	2058472534	9.380651	9.083160	-127.255318	0.282677	-0.330908	0.013731	-40.571583	45.937065	-19.772587
1287	2058489201	8.532702	9.774850	-127.677055	0.482239	-1.087534	0.265961	-46.345245	37.580410	-29.876303
1288	2058505868	7.632787	10.203948	-128.247192	0.736233	-1.837401	-0.220849	-47.678406	21.229464	-35.732388
1289	2058522535	6.709918	10.405549	-128.854568	0.743168	-2.149543	-0.743146	-48.480831	8.010259	-35.830463
1290	2058539202	5.744398	10.431889	-129.452454	0.212391	-1.355560	-0.526663	-51.080456	-1.763637	-33.996254
1291	2058555869	4.849281	10.199062	-130.081314	-0.286795	-0.555341	-0.125012	-46.592392	-16.837980	-34.424248
1292	2058572536	4.213613	9.884876	-130.611664	-0.457543	-0.325010	-0.107244	-32.234695	-20.764750	-28.502371
1293	2058589203	3.996391	9.641814	-130.899597	-0.925592	0.431276	0.325755	-9.746919	-15.259346	-14.700078
1294	2058605870	4.100677	9.371689	-130.992325	-0.508131	0.220842	0.418336	7.540009	-16.049484	-3.110320
1295	2058622537	4.472820	9.016840	-130.896774	-0.612479	0.569781	0.118304	21.778431	-20.303795	8.449320
1296	2058639204	5.305525	8.500588	-130.599289	-0.890893	1.197728	-0.061502	47.613663	-28.857508	21.422697
1297	2058655871	6.479891	7.819450	-130.149673	-0.803432	1.603516	0.217567	67.007851	-37.415390	31.956007
1298	2058672538	7.789347	7.057557	-129.576569	-0.828108	1.743616	0.182201	74.496391	-40.637581	40.705845
1299	2058689205	9.023596	6.422246	-128.937561	-0.447095	1.319037	0.261704	69.943115	-31.664743	44.431141
1300	2058705872	10.133360	5.998794	-128.282913	0.263859	0.635722	0.240608	62.729626	-18.085957	43.923477
1301	2058722539	11.091813	5.815658	-127.630775	0.633285	-0.257845	0.147976	53.872307	-3.167471	41.485100
1302	2058739206	11.867518	5.830688	-126.985756	0.476386	-0.371875	0.115011	43.006649	9.004720	38.747849
1303	2058755873	12.358076	6.031928	-126.397293	0.410710	-0.258473	0.021443	26.171211	19.635695	33.024181
1304	2058772540	12.572452	6.380115	-125.912163	-0.052757	0.051040	0.064938	10.101547	27.103577	24.965504
1305	2058789207	12.559560	6.763428	-125.616951	-0.127337	-0.091226	-0.012242	-2.412878	26.735138	13.393313
1306	2058805874	12.300636	7.112979	-125.585068	0.175885	-0.580982	0.059996	-15.377402	21.349871	-1.437401
1307	2058822541	11.947549	7.290061	-125.766434	0.543699	-1.034800	-0.148767	-19.433672	8.582615	-11.564246
1308	2058839208	11.584427	7.280973	-126.047630	0.724804	-1.606982	-0.683162	-19.265938	-3.479544	-15.045292
1309	2058855875	11.137726	7.218672	-126.358200	0.648715	-1.609416	-0.760890	-24.076483	-6.833169	-16.154976
1310	2058872542	10.509935	7.101463	-126.808678	0.077390	-0.867826	-0.162317	-33.932709	-11.463973	-23.785337
1311	2058889209	9.876661	6.844146	-127.408218	-0.079340	-0.577343	-0.013713	-33.266468	-21.030466	-31.177847
1312	2058905876	9.411116	6.509079	-128.019623	0.017932	-0.325583	-0.048086	-23.306709	-25.437357	-31.328630
1313	2058922543	9.143531	6.239158	-128.530655	-0.212385	0.007465	0.021638	-12.293177	-20.407866	-26.235077
1314	2058939210	8.975142	6.072430	-128.902222	-0.229952	0.130369	0.223783	-7.355227	-12.880063	-19.084061
1315	2058955877	8.890564	5.957499	-129.132935	-0.277990	0.368981	0.188116	-3.265903	-8.461494	-11.304096
1316	2058972544	8.898432	5.859623	-129.221832	-0.344403	0.594083	0.064364	1.381485	-6.135012	-3.109050
1317	2058989211	9.002763	5.752035	-129.195190	-0.545302	1.008581	0.168168	6.461567	-5.644926	3.791993
1318	2059005878	9.269220	5.610196	-129.061295	-0.462581	1.333811	0.212289	15.560125	-6.651371	10.463334
1319	2059022545	9.663982	5.480944	-128.819565	-0.304243	0.918108	0.201462	22.657684	-4.799461	16.730415
1320	2059039212	10.212103	5.375915	-128.447433	-0.063029	0.522431	0.161258	31.151417	-1.898769	24.202145
1321	2059055879	10.797135	5.334849	-127.928513	0.027843	0.217658	0.119004	32.574760	3.697022	32.146233
1322	2059072546	11.374114	5.328926	-127.342636	-0.063948	0.207287	0.101546	31.730522	6.847605	35.643242
1323	2059089213	11.884932	5.346305	-126.783340	-0.065564	0.111887	0.020724	27.907887	8.219320	33.735165
1324	2059105880	12.278945	5.399362	-126.301521	0.084520	-0.147245	0.012442	21.315010	9.599168	28.703262
1325	2059122547	12.515475	5.513457	-125.931671	0.221033	-0.464047	-0.012940	12.463998	11.888261	21.323418
1326	2059139214	12.628293	5.640441	-125.708664	0.108057	-0.671902	-0.105069	5.847968	10.797372	12.567775
1327	2059155881	12.681439	5.687917	-125.672997	0.173208	-0.953241	-0.275432	3.355335	3.710211	2.681234
1328	2059172548	12.607783	5.677260	-125.831322	0.451640	-1.281024	-0.543161	-3.103440	-2.226794	-7.858337
1329	2059189215	12.414899	5.655749	-126.093887	0.231971	-0.345331	-0.199179	-9.648264	-4.184979	-13.796936
1330	2059205882	12.168222	5.606728	-126.453606	0.048407	-0.393012	-0.084557	-12.315507	-6.974326	-19.132391
1331	2059222549	11.924392	5.555551	-126.866814	-0.080727	-0.216185	-0.007783	-11.853856	-7.676913	-22.254059
1332	2059239216	11.714859	5.485582	-127.288742	-0.114103	-0.038493	-0.035825	-9.771383	-8.795242	-22.576828
1333	2059255883	11.548689	5.420806	-127.655907	-0.164038	0.208715	0.066388	-7.512563	-7.752120	-19.466837
1334	2059272550	11.415011	5.384925	-127.937424	-0.151261	0.243530	0.115798	-6.064095	-4.983430	-14.833035
1335	2059289217	11.323884	5.370635	-128.147461	-0.120124	0.226282	0.120767	-3.920743	-2.838350	-10.899978
1336	2059305884	11.256454	5.355392	-128.315964	-0.003035	0.094230	0.047696	-2.733567	-2.393405	-8.466689
1337	2059322551	11.204774	5.341789	-128.445221	0.053776	0.159271	0.043783	-2.010328	-1.830898	-6.187862
1338	2059339218	11.174569	5.344956	-128.506805	-0.051274	0.273979	0.073673	-1.101077	-0.054453	-2.416891
1339	2059355885	11.183383	5.353315	-128.510361	-0.229802	0.283143	0.076502	0.916608	0.923536	0.927020
1340	2059372552	11.227278	5.357152	-128.504898	-0.026482	-0.054538	0.015178	2.972655	0.760038	1.502908
1341	2059389219	11.273799	5.358112	-128.495255	0.006581	-0.033471	-0.030196	3.107211	0.639645	1.781293
1342	2059405886	11.321424	5.359273	-128.483566	-0.032974	-0.004990	0.006273	3.161433	0.676323	1.901954
1343	2059422553	11.373088	5.356527	-128.461349	0.005811	-0.023907	-0.000894	3.344922	0.570260	2.564068
1344	2059439220	11.431111	5.359839	-128.434326	-0.005732	-0.031320	-0.006421	3.699505	0.984367	2.774208
1345	2059455887	11.482105	5.368426	-128.403366	-0.011308	-0.072935	0.014381	3.255483	1.342650	2.942317
1346	2059472554	11.522264	5.377854	-128.379486	0.010557	-0.117323	0.013592	2.644761	1.308752	2.517287
1347	2059489221	11.548386	5.382096	-128.372116	0.040455	-0.135070	-0.042686	1.894821	0.807767	1.612287
1348	2059505888	11.553300	5.381073	-128.383911	0.062292	-0.155508	-0.039034	0.729610	0.269170	0.554432
1349	2059522555	11.553689	5.380694	-128.401871	0.000349	-0.058077	0.009093	0.492078	0.233978	0.188183
1350	2059539222	11.556570	5.379272	-128.415512	-0.001518	-0.039910	0.022981	0.617029	0.224322	0.454017
1351	2059555889	11.561137	5.373476	-128.430038	-0.013801	-0.062249	0.000885	0.722848	-0.043682	0.454388
1352	2059572556	11.559930	5.365942	-128.449051	-0.038806	-0.032056	-0.034386	0.401517	-0.199472	0.212112
1353	2059589223	11.557201	5.355021	-128.469879	-0.009534	-0.031579	0.009167	0.320139	-0.420112	0.150007
1354	2059605890	11.550156	5.344408	-128.496399	-0.010557	-0.056927	0.001928	0.092936	-0.470352	-0.189022
1355	2059622557	11.545571	5.335317	-128.524368	-0.034812	-0.017802	0.013014	0.247982	-0.397637	-0.290128
1356	2059639224	11.535645	5.324309	-128.556152	-0.014590	-0.029425	-0.015944	-0.051392	-0.556333	-0.492289
1357	2059655891	11.523060	5.315270	-128.587051	-0.034949	-0.032579	0.001631	-0.216299	-0.429371	-0.462873
1358	2059672558	11.515272	5.299904	-128.615189	-0.043852	-0.005249	-0.011899	0.055765	-0.768330	-0.226083
1359	2059689225	11.510698	5.279917	-128.641876	-0.021169	-0.030663	-0.016497	0.240292	-1.022677	-0.086007
1360	2059705892	11.509344	5.260211	-128.667358	-0.016585	-0.030102	0.003382	0.425843	-0.991058	-0.015252
1361	2059722559	11.508068	5.238910	-128.693939	-0.052814	-0.022296	0.008999	0.436107	-1.098676	-0.063667
1362	2059739226	11.507382	5.215062	-128.722427	-0.027753	-0.011210	-0.012575	0.481890	-1.271350	-0.146479
1363	2059755893	11.502946	5.186239	-128.755020	0.012045	-0.068879	-0.022435	0.277546	-1.612217	-0.324756
1364	2059772560	11.499781	5.151788	-128.790054	0.005176	-0.049235	-0.003885	0.365973	-1.972818	-0.402363
1365	2059789227	11.500069	5.114554	-128.824844	0.004647	-0.066687	-0.005107	0.570421	-2.133167	-0.353673
1366	2059805894	11.498933	5.082497	-128.859528	-0.036367	-0.033020	-0.002287	0.482972	-1.827517	-0.408010
1367	2059822561	11.496024	5.061872	-128.886108	-0.044267	-0.002920	0.027081	0.332677	-1.059072	-0.072356
1368	2059839228	11.497079	5.045975	-128.909790	-0.019487	-0.027025	0.000891	0.554534	-0.746751	0.041025
1369	2059855895	11.496756	5.033088	-128.932205	-0.005282	-0.056334	-0.004845	0.464877	-0.554566	0.081083
1370	2059872562	11.502710	5.021477	-128.951782	-0.030784	-0.046413	0.012123	0.826093	-0.446020	0.230290
1371	2059889229	11.509522	5.010670	-128.972534	-0.016918	-0.040757	0.002166	0.883414	-0.412275	0.154541
1372	2059905896	11.514927	4.997626	-128.996399	-0.003608	-0.042874	-0.006123	0.814887	-0.581331	-0.002254
1373	2059922563	11.516702	4.990191	-129.021042	-0.014106	-0.060945	-0.034922	0.600567	-0.260942	-0.113208
1374	2059939230	11.515100	4.988602	-129.045319	-0.040217	-0.032812	0.001585	0.396107	0.087192	-0.161322
1375	2059955897	11.514643	4.983982	-129.067795	-0.025018	-0.032495	-0.000604	0.455118	-0.069410	-0.019504
1376	2059972564	11.511709	4.980294	-129.089325	-0.002310	-0.014657	-0.014145	0.301724	-0.003471	0.023724
1377	2059989231	11.507961	4.972545	-129.108902	-0.007425	-0.007003	0.003770	0.242559	-0.218732	0.187543
1378	2060005898	11.506669	4.966329	-129.127899	-0.075228	-0.001862	0.007207	0.386604	-0.121942	0.202500
1379	2060022565	11.511145	4.957485	-129.148621	-0.038507	-0.022248	-0.006611	0.741686	-0.297235	0.133013
1380	2060039232	11.517647	4.948039	-129.168839	0.000914	-0.029640	0.003509	0.860811	-0.327266	0.169191
1381	2060055899	11.522934	4.940307	-129.186371	-0.039257	-0.024942	0.005325	0.773433	-0.194144	0.307756
1382	2060072566	11.528146	4.931871	-129.203735	-0.039970	-0.021182	-0.026052	0.768003	-0.233767	0.325172
1383	2060089233	11.525074	4.922518	-129.225708	-0.009309	-0.061089	-0.021967	0.295142	-0.343069	0.066074
1384	2060105900	11.522343	4.908730	-129.251602	0.004559	-0.064427	-0.013999	0.334899	-0.650479	-0.109334
1385	2060122567	11.522903	4.892049	-129.278885	-0.027112	-0.042465	-0.030026	0.538904	-0.837151	-0.156647
1386	2060139234	11.522844	4.880099	-129.304230	-0.003302	-0.056691	-0.018391	0.491181	-0.535203	-0.099454
1387	2060155901	11.520857	4.867105	-129.329468	0.017253	-0.029922	0.015431	0.374503	-0.595944	-0.080181
1388	2060172568	11.515993	4.858953	-129.353592	-0.008153	-0.051104	0.038051	0.195739	-0.297492	-0.072177
1389	2060189235	11.514864	4.854966	-129.372345	-0.010555	-0.005283	0.022509	0.392431	0.011007	0.190949
1390	2060205902	11.513173	4.854090	-129.386230	-0.042333	-0.032066	0.002988	0.333849	0.251991	0.440666
1391	2060222569	11.515347	4.858292	-129.399185	-0.029331	-0.025749	-0.022220	0.561206	0.561552	0.433335
1392	2060239236	11.516654	4.864657	-129.413864	-0.014716	-0.036303	-0.020411	0.517959	0.668383	0.307871
1393	2060255903	11.515207	4.870886	-129.433044	-0.011074	-0.054355	0.008728	0.375898	0.606592	0.045674
1394	2060272570	11.515082	4.876941	-129.454163	-0.008799	-0.045450	-0.019228	0.465107	0.573091	-0.065876
1395	2060289237	11.514290	4.881654	-129.474503	-0.011847	-0.001397	0.007215	0.420772	0.503552	-0.004303
1396	2060305904	11.515288	4.884191	-129.490723	-0.022696	-0.016930	0.007334	0.507279	0.425049	0.265341
1397	2060322571	11.510425	4.883065	-129.507065	-0.034870	-0.021660	0.008499	0.156564	0.207469	0.299534
1398	2060339238	11.505538	4.876373	-129.527512	-0.022981	-0.038051	-0.011252	0.176132	-0.168288	0.127186
1399	2060355905	11.500696	4.868002	-129.553085	-0.009624	-0.040059	-0.033262	0.204946	-0.328163	-0.153894
1400	2060372572	11.499766	4.859454	-129.578171	-0.026653	0.008401	-0.025826	0.436485	-0.332773	-0.122557
1401	2060389239	11.506899	4.849670	-129.598450	-0.045984	0.001656	0.040339	0.895682	-0.348205	0.174954
1402	2060405906	11.516805	4.838127	-129.617889	-0.030971	-0.048571	-0.002310	1.057760	-0.442229	0.244134
1403	2060422573	11.519727	4.828076	-129.637436	-0.024868	-0.036022	-0.007868	0.639325	-0.355927	0.217676
1404	2060439240	11.521650	4.821087	-129.656845	0.014772	-0.066474	-0.002590	0.578264	-0.174128	0.193254
1405	2060455907	11.522290	4.811773	-129.678177	0.019109	-0.058522	-0.040912	0.510160	-0.333580	0.108258
1406	2060472574	11.522576	4.804058	-129.703537	-0.006853	-0.068589	-0.040620	0.509161	-0.287964	-0.147337
1407	2060489241	11.523317	4.794765	-129.734665	-0.025446	-0.061389	-0.023426	0.564920	-0.449247	-0.466279
1408	2060505908	11.523402	4.786148	-129.766159	-0.002217	-0.048217	0.005291	0.527231	-0.414221	-0.495593
1409	2060522575	11.518753	4.783953	-129.800293	-0.016852	-0.049789	0.035877	0.255634	-0.067861	-0.726645
1410	2060539242	11.513941	4.783577	-129.821487	0.002241	0.026875	-0.009256	0.181274	0.193466	0.006954
1411	2060555909	11.509366	4.788658	-129.833023	-0.058521	0.000680	-0.010892	0.147087	0.629771	0.511902
1412	2060572576	11.508202	4.792432	-129.848663	-0.024537	-0.062086	-0.030534	0.372703	0.504160	0.285915
1413	2060589243	11.506002	4.797836	-129.867111	-0.010417	-0.020250	-0.002794	0.324993	0.565535	0.099576
1414	2060605910	11.504512	4.802308	-129.887161	-0.032351	-0.033491	0.020903	0.375181	0.492282	0.019203
1415	2060622577	11.503377	4.806733	-129.908157	-0.014188	-0.029996	-0.010211	0.401626	0.477863	-0.036460
1416	2060639244	11.503332	4.813522	-129.925262	-0.026006	-0.016473	-0.004445	0.447499	0.663529	0.164466
1417	2060655911	11.502797	4.816198	-129.943130	-0.029518	-0.015975	-0.009334	0.422155	0.412102	0.165631
1418	2060672578	11.499056	4.814436	-129.959869	-0.018786	-0.033954	-0.035242	0.224182	0.165106	0.287368
1419	2060689245	11.493190	4.808960	-129.979736	-0.013814	-0.010814	0.001370	0.112305	-0.090951	0.147548
1420	2060705912	11.490728	4.799760	-129.998672	-0.053316	-0.000090	0.002763	0.311982	-0.298542	0.246413
1421	2060722579	11.493723	4.791361	-130.016434	-0.039557	-0.013359	0.019095	0.633076	-0.237929	0.307487
1422	2060739246	11.500580	4.782127	-130.030502	-0.029737	-0.005342	0.017789	0.846711	-0.243103	0.533634
1423	2060755913	11.509341	4.772526	-130.042664	-0.029698	-0.021193	-0.008711	0.951070	-0.241566	0.649583
1424	2060772580	11.513997	4.764584	-130.057297	-0.003817	-0.058059	-0.029621	0.717092	-0.174282	0.484720
1425	2060789247	11.513894	4.758213	-130.071396	-0.001841	-0.042068	-0.004775	0.428763	-0.075826	0.495702
1426	2060805914	11.516500	4.753882	-130.086182	-0.011317	-0.042945	-0.041944	0.594695	0.036248	0.431977
1427	2060822581	11.521900	4.747393	-130.100861	-0.006820	-0.037975	-0.009940	0.761133	-0.089273	0.466151
1428	2060839248	11.527844	4.742342	-130.114273	-0.009612	-0.057952	-0.005566	0.787674	0.010264	0.520418
1429	2060855915	11.529299	4.740697	-130.129425	0.030504	-0.051484	0.014812	0.526450	0.189822	0.382225
1430	2060872582	11.526105	4.740616	-130.141861	-0.013144	-0.054629	0.034928	0.233786	0.314095	0.521660
1431	2060889249	11.525282	4.745256	-130.150452	-0.026137	0.011549	-0.016638	0.356907	0.637839	0.691088
1432	2060905916	11.522539	4.747685	-130.160522	-0.047622	-0.031665	-0.007758	0.249589	0.489529	0.628465
1433	2060922583	11.519214	4.750355	-130.178314	-0.011798	-0.073656	-0.028045	0.253233	0.411967	0.175127
1434	2060939250	11.514988	4.750836	-130.201065	-0.006069	-0.047718	-0.028197	0.223311	0.224386	-0.087864
1435	2060955917	11.513600	4.749763	-130.224762	-0.032085	-0.042152	0.014966	0.398681	0.121283	-0.125989
1436	2060972584	11.515045	4.750509	-130.250610	-0.010529	-0.019805	0.019060	0.579077	0.202673	-0.274440
1437	2060989251	11.519968	4.753045	-130.272888	-0.018789	0.006771	0.012374	0.769911	0.350465	-0.086238
1438	2061005918	11.522911	4.755340	-130.292984	0.008281	-0.022700	-0.037976	0.640145	0.362080	0.044393
1439	2061022585	11.518085	4.755451	-130.309982	-0.017490	-0.034017	-0.014123	0.158780	0.271002	0.255006
1440	2061039252	11.515005	4.751586	-130.328842	-0.044170	-0.010762	-0.020881	0.272679	0.014951	0.193549
1441	2061055919	11.511437	4.745463	-130.345123	-0.053072	0.022755	-0.004198	0.230828	-0.087006	0.369854
1442	2061072586	11.517932	4.737648	-130.361450	-0.040237	-0.008160	-0.000108	0.834955	-0.187703	0.385785
1443	2061089253	11.525774	4.729320	-130.378784	-0.009677	-0.033653	-0.005752	0.920853	-0.229778	0.333823
1444	2061105920	11.533211	4.720169	-130.392365	-0.025136	-0.032956	-0.005399	0.877805	-0.233972	0.561706
1445	2061122587	11.536479	4.712939	-130.406754	-0.027111	-0.020825	-0.015606	0.631308	-0.130510	0.494267
1446	2061139254	11.536043	4.705050	-130.423325	-0.009223	-0.022434	0.016403	0.419709	-0.195322	0.373529
1447	2061155921	11.539191	4.697526	-130.439545	0.010794	-0.067814	-0.000645	0.632883	-0.169723	0.390293
1448	2061172588	11.539067	4.691723	-130.456680	0.023245	-0.061448	-0.015064	0.441313	-0.080462	0.313186
1449	2061189255	11.541588	4.684369	-130.471375	-0.018635	-0.053495	0.005585	0.586947	-0.141190	0.478669
1450	2061205922	11.543820	4.682497	-130.487701	-0.002472	-0.033221	-0.018700	0.577483	0.161290	0.318308
1451	2061222589	11.539638	4.681228	-130.500549	-0.022367	-0.045720	0.037870	0.175569	0.238153	0.514015
1452	2061239256	11.539839	4.686204	-130.512695	-0.039559	-0.021285	0.000824	0.435051	0.613853	0.480296
1453	2061255923	11.537013	4.687756	-130.527756	-0.026802	-0.026837	-0.005287	0.268287	0.377448	0.349223
1454	2061272590	11.536964	4.689278	-130.545715	-0.052780	-0.031947	-0.039281	0.448747	0.341302	0.180851
1455	2061289257	11.537042	4.689784	-130.569366	-0.031647	-0.028868	0.000484	0.484791	0.212643	-0.142624
1456	2061305924	11.540785	4.689130	-130.594345	-0.043410	-0.028596	0.026854	0.711322	0.128838	-0.206912
1457	2061322591	11.544130	4.696950	-130.619202	0.008313	-0.041398	0.005589	0.686939	0.628312	-0.301103
1458	2061339258	11.546800	4.704123	-130.638565	-0.002144	-0.059348	0.002276	0.619136	0.656428	0.029749
1459	2061355925	11.542356	4.711684	-130.660583	0.031405	-0.044516	-0.036559	0.205926	0.647284	-0.130650
1460	2061372592	11.532139	4.714707	-130.678574	-0.008028	-0.027425	-0.009475	-0.160617	0.428462	0.159631
1461	2061389259	11.526819	4.712596	-130.696320	-0.056491	0.032942	-0.015837	0.131336	0.130785	0.240394
1462	2061405926	11.523829	4.706359	-130.712646	-0.053434	0.010613	0.007864	0.265034	-0.095766	0.370878
1463	2061422593	11.530523	4.700828	-130.726059	-0.054835	-0.014218	0.019808	0.831753	-0.019671	0.531841
1464	2061439260	11.538157	4.694313	-130.738800	-0.017465	-0.019078	-0.008604	0.884938	-0.069769	0.583681
1465	2061455927	11.541949	4.686297	-130.750748	-0.018310	-0.048472	0.020887	0.650338	-0.148246	0.646906
1466	2061472594	11.544439	4.680504	-130.763885	-0.007575	-0.033238	-0.024894	0.578200	-0.032349	0.549898
1467	2061489261	11.541425	4.675912	-130.775635	0.001327	-0.034022	-0.008328	0.240446	0.055458	0.619603
1468	2061505928	11.543559	4.672353	-130.786591	-0.055103	-0.030874	0.006327	0.546159	0.124920	0.650262
1469	2061522595	11.551239	4.669765	-130.802017	0.011005	-0.061145	-0.053194	0.899934	0.128838	0.378229
1470	2061539262	11.549992	4.664049	-130.818481	0.022971	-0.080967	-0.003635	0.369649	-0.067643	0.354704
1471	2061555929	11.548929	4.663806	-130.837646	-0.018786	-0.046259	-0.018915	0.393520	0.221851	0.129504
1472	2061572596	11.543004	4.664636	-130.855804	-0.010702	-0.005539	0.042520	0.096553	0.297267	0.179270
1473	2061589263	11.538809	4.669462	-130.869980	-0.044934	-0.010242	0.019646	0.181293	0.579827	0.362260
1474	2061605930	11.535693	4.674996	-130.885620	-0.012550	-0.021158	-0.012295	0.253585	0.603224	0.267698
1475	2061622597	11.533407	4.678272	-130.900391	-0.054024	-0.022390	-0.017243	0.299111	0.481154	0.345611
1476	2061639264	11.536590	4.680250	-130.918747	-0.052407	-0.017992	-0.012886	0.644845	0.361875	0.149136
1477	2061655931	11.539226	4.678319	-130.941422	-0.026316	-0.031654	0.002086	0.633408	0.079905	-0.057257
1478	2061672598	11.545261	4.678990	-130.960724	-0.005007	-0.049782	0.007708	0.820842	0.273691	0.109642
1479	2061689265	11.551820	4.679098	-130.984360	0.003573	-0.057272	0.003908	0.873451	0.188606	-0.134608
1480	2061705932	11.550769	4.680157	-131.002319	0.014450	-0.014853	-0.029244	0.388756	0.312405	0.186813
1481	2061722599	11.544797	4.676571	-131.017517	-0.035673	0.014979	-0.026064	0.079982	0.072349	0.403073
1482	2061739266	11.540999	4.670457	-131.033051	-0.051300	0.014084	-0.007998	0.212489	-0.080437	0.413639
1483	2061755933	11.543126	4.662884	-131.047195	-0.048654	-0.013264	0.011808	0.560963	-0.149809	0.512312
1484	2061772600	11.548812	4.653674	-131.061829	-0.025663	-0.011563	-0.004252	0.777013	-0.252099	0.501228
1485	2061789267	11.554851	4.645024	-131.077148	-0.027030	-0.038492	-0.000536	0.801236	-0.227492	0.457155
1486	2061805934	11.559759	4.639128	-131.089676	0.008576	-0.018656	-0.001651	0.720210	-0.032746	0.583656
1487	2061822601	11.561810	4.632805	-131.100357	-0.003245	-0.023553	0.031727	0.539346	-0.035333	0.699592
1488	2061839268	11.562881	4.630296	-131.111145	-0.030525	-0.037637	-0.031164	0.480846	0.187415	0.646663
1489	2061855935	11.561695	4.630519	-131.120804	-0.000604	-0.040153	0.000846	0.340271	0.361389	0.681061
1490	2061872602	11.567280	4.626509	-131.128418	-0.062289	-0.045892	0.006639	0.736109	0.137694	0.854862
1491	2061889269	11.570345	4.625271	-131.143036	0.056443	-0.082224	-0.092455	0.619181	0.215973	0.409425
1492	2061905936	11.562304	4.621689	-131.156921	0.003892	-0.051231	0.078644	-0.051059	0.086840	0.479559
1493	2061922603	11.560121	4.624886	-131.172577	-0.052296	-0.017745	-0.031171	0.308607	0.464653	0.295442
1494	2061939270	11.550701	4.626717	-131.189590	-0.032901	0.009269	0.005723	-0.118702	0.368612	0.232429
1495	2061955937	11.547064	4.626889	-131.208023	-0.055581	-0.046914	0.023963	0.235349	0.253739	0.167770
1496	2061972604	11.544736	4.627956	-131.231552	-0.007462	-0.045290	-0.057649	0.338440	0.245363	-0.141177
1497	2061989271	11.541165	4.627035	-131.254868	-0.053296	-0.011549	0.008656	0.262978	0.130932	-0.106895
1498	2062005938	11.544605	4.628216	-131.279022	-0.038397	-0.019316	0.005762	0.687893	0.244448	-0.181690
1499	2062022605	11.547648	4.630363	-131.304825	-0.001909	-0.018046	0.021801	0.672026	0.281714	-0.287099
1500	2062039272	11.549983	4.632283	-131.325943	0.000445	-0.048196	-0.025529	0.606950	0.323943	-0.011449
1501	2062055939	11.546480	4.634018	-131.345367	-0.001655	-0.024559	-0.012918	0.248334	0.333599	0.090867
1502	2062072606	11.542964	4.632683	-131.361191	-0.042324	0.014204	-0.013514	0.230169	0.196129	0.339087
1503	2062089273	11.541553	4.629268	-131.374588	-0.071387	0.009872	-0.003662	0.345048	0.102291	0.504141
1504	2062105940	11.542108	4.622854	-131.388474	-0.062838	0.000484	0.024256	0.465299	-0.079489	0.512260
1505	2062122607	11.543730	4.614643	-131.404221	-0.036498	-0.048754	-0.038515	0.538846	-0.208142	0.424025
1506	2062139274	11.542786	4.604210	-131.423401	0.005534	-0.052541	-0.010797	0.400794	-0.379401	0.248475
1507	2062155941	11.545452	4.592201	-131.442459	0.000992	-0.036657	0.032743	0.616735	-0.470749	0.273896
1508	2062172608	11.549448	4.581651	-131.458817	-0.041230	0.009406	-0.006259	0.683225	-0.353314	0.415303
1509	2062189275	11.551811	4.573868	-131.472351	-0.031854	0.013179	0.012715	0.571496	-0.156109	0.550711
1510	2062205942	11.560281	4.566305	-131.482895	-0.009974	-0.058978	0.001858	0.924151	-0.108098	0.719377
1511	2062222609	11.566420	4.561258	-131.494537	0.067191	-0.088568	-0.044935	0.788698	0.026951	0.626301
1512	2062239276	11.567216	4.554760	-131.505371	-0.036870	-0.042956	0.015968	0.464339	-0.048703	0.692458
1513	2062255943	11.569031	4.551857	-131.518784	-0.005641	-0.041517	-0.021247	0.537444	0.132033	0.499358
1514	2062272610	11.564906	4.547078	-131.531647	-0.038835	-0.025472	0.035211	0.177810	0.028040	0.552024
1515	2062289277	11.564672	4.544963	-131.545898	-0.055084	-0.020955	0.003589	0.418467	0.168154	0.440148
1516	2062305944	11.566984	4.541900	-131.560059	-0.014615	-0.028750	0.006476	0.570683	0.112856	0.454606
1517	2062322611	11.571238	4.539093	-131.575012	-0.046860	-0.052168	0.006667	0.691165	0.118696	0.404943
1518	2062339278	11.577262	4.534029	-131.593933	-0.040227	-0.019619	-0.029711	0.816360	-0.062008	0.199734
1519	2062355945	11.581220	4.526722	-131.617615	-0.060615	-0.011064	0.001171	0.714498	-0.250992	-0.051789
1520	2062372612	11.589204	4.520244	-131.646408	-0.000362	-0.035620	0.010237	0.980640	-0.264105	-0.364085
1521	2062389279	11.590733	4.514833	-131.676697	0.030793	-0.082929	-0.000184	0.600086	-0.219655	-0.464627
1522	2062405946	11.599131	4.505587	-131.719513	-0.069044	-0.054937	0.037114	1.070848	-0.595431	-1.150074
1523	2062422613	11.594751	4.488593	-131.750610	-0.014740	0.013089	-0.025169	0.248411	-0.910096	-0.369745
1524	2062439280	11.595199	4.471488	-131.765503	-0.041089	0.095938	-0.046465	0.461483	-0.721407	0.581543
1525	2062455947	11.599361	4.452502	-131.775360	-0.001307	-0.053244	-0.009171	0.661102	-0.772402	0.896726
1526	2062472614	11.607946	4.430086	-131.785736	-0.057991	-0.034284	0.016603	0.928326	-0.979955	0.909411
1527	2062489281	11.619019	4.403402	-131.797333	-0.043382	0.000210	0.007152	1.083225	-1.245834	0.886238
1528	2062505948	11.630343	4.382010	-131.808151	-0.034468	-0.015867	0.011319	1.094642	-0.925438	0.869929
1529	2062522615	11.638501	4.369174	-131.818146	-0.021314	-0.001033	-0.023730	0.900626	-0.412864	0.814426
1530	2062539282	11.645223	4.355442	-131.827454	-0.011877	-0.032989	0.008741	0.811276	-0.457494	0.864281
1531	2062555949	11.655248	4.346035	-131.836761	0.007412	-0.069248	-0.054315	1.009352	-0.203711	0.812467
1532	2062572616	11.661220	4.340169	-131.845673	0.018975	-0.060598	-0.004298	0.763892	0.009650	0.796254
1533	2062589283	11.671120	4.337808	-131.854630	-0.023773	-0.041733	-0.010109	0.999734	0.214884	0.749677
1534	2062605950	11.674802	4.342802	-131.862228	0.008104	-0.026454	-0.006705	0.620090	0.663426	0.738689
1535	2062622617	11.672958	4.348577	-131.868332	-0.021645	-0.044243	0.038198	0.282412	0.726908	0.818153
1536	2062639284	11.672902	4.358810	-131.876694	-0.037355	-0.041945	-0.009655	0.399565	0.961507	0.631641
1537	2062655951	11.666311	4.367251	-131.891342	-0.027217	-0.029613	-0.015321	0.036376	0.780259	0.283654
1538	2062672618	11.659943	4.377351	-131.910660	-0.053653	-0.010369	-0.016066	0.071120	0.821892	-0.007850
1539	2062689285	11.654518	4.387805	-131.933502	-0.064126	-0.007958	-0.022283	0.144513	0.799737	-0.220525
1540	2062705952	11.647681	4.396381	-131.963379	-0.056941	-0.028381	0.040703	0.092635	0.604620	-0.609224
1541	2062722619	11.643345	4.406829	-131.998795	0.005382	-0.071021	-0.022400	0.268427	0.647764	-0.957134
1542	2062739286	11.632237	4.420285	-132.032486	0.030271	-0.045358	0.001600	-0.145237	0.845456	-0.894613
1543	2062755953	11.619274	4.433570	-132.062775	0.011491	-0.028318	-0.031120	-0.271994	0.876595	-0.692106
1544	2062772620	11.607353	4.439561	-132.091522	-0.053164	0.017077	0.006677	-0.216299	0.466951	-0.514431
1545	2062789287	11.600100	4.436377	-132.117294	-0.086545	0.026177	-0.009338	0.049759	-0.035781	-0.226839
1546	2062805954	11.593241	4.428605	-132.138992	-0.044650	0.024764	-0.012255	0.054997	-0.256204	0.065396
1547	2062822621	11.591190	4.420085	-132.156586	-0.026460	-0.022692	0.005382	0.324289	-0.251197	0.313160
1548	2062839288	11.591769	4.412123	-132.172867	-0.024769	-0.002028	-0.017777	0.476287	-0.203250	0.382007
1549	2062855955	11.598850	4.403528	-132.186386	-0.054128	0.004597	0.051123	0.853357	-0.207540	0.549834
1550	2062872622	11.607823	4.396983	-132.197693	-0.027559	-0.026584	0.012811	0.956974	-0.060279	0.656613
1551	2062889289	11.610516	4.392246	-132.208206	0.021657	-0.034154	-0.012029	0.576612	0.055471	0.680318
1552	2062905956	11.609920	4.389310	-132.215408	-0.028346	-0.025580	0.006647	0.363745	0.200784	0.854318
1553	2062922623	11.616488	4.387057	-132.222321	0.008905	-0.035518	-0.065177	0.791823	0.244966	0.864742
1554	2062939290	11.618025	4.385030	-132.230377	0.020539	-0.077724	0.011349	0.495394	0.244608	0.796728
1555	2062955957	11.620577	4.384526	-132.242752	-0.005814	-0.066540	0.002673	0.576036	0.281093	0.519509
1556	2062972624	11.614009	4.385288	-132.256241	0.011876	-0.028114	0.036054	0.033418	0.342371	0.441633
1557	2062989291	11.609647	4.389107	-132.266357	-0.054517	-0.006198	0.051802	0.150251	0.563371	0.605350
1558	2063005958	11.607011	4.398636	-132.275940	-0.011707	-0.030467	-0.009244	0.252087	0.904877	0.563639
1559	2063022625	11.603554	4.407646	-132.288239	-0.055210	-0.044439	-0.024330	0.215089	0.841742	0.412281
1560	2063039292	11.601936	4.417547	-132.309570	-0.070072	-0.038390	-0.047814	0.367485	0.785279	-0.128909
1561	2063055959	11.598194	4.425502	-132.338013	-0.046111	-0.031012	0.014795	0.273448	0.585244	-0.524215
1562	2063072626	11.597566	4.434995	-132.366684	-0.018835	-0.047439	-0.000162	0.461605	0.673486	-0.553439
1563	2063089293	11.593099	4.450359	-132.393845	-0.007383	-0.044453	0.003275	0.224643	1.036783	-0.537098
1564	2063105960	11.586485	4.469958	-132.417343	0.023382	-0.032265	-0.027261	0.079214	1.329984	-0.373600
1565	2063122627	11.575658	4.484160	-132.440140	-0.018914	-0.010009	-0.017159	-0.176689	1.020967	-0.267512
1566	2063139294	11.562738	4.490083	-132.460159	-0.073268	0.044387	-0.035817	-0.314908	0.568416	-0.002331
1567	2063155961	11.552047	4.488137	-132.479782	-0.052123	0.033464	-0.006818	-0.182772	0.110410	0.112766
1568	2063172628	11.547998	4.480414	-132.499084	-0.058551	0.008902	0.019487	0.214756	-0.225648	0.199926
1569	2063189295	11.550967	4.469685	-132.515076	-0.042201	0.031316	-0.007130	0.620077	-0.362445	0.430210
1570	2063205962	11.558617	4.456203	-132.526611	-0.027729	-0.002126	0.034551	0.880405	-0.471940	0.722131
1571	2063222629	11.571755	4.445631	-132.535568	-0.043162	-0.031502	0.005901	1.197880	-0.269804	0.838867
1572	2063239296	11.580684	4.438893	-132.544113	-0.035425	-0.014642	-0.006845	0.942759	-0.039584	0.816065
1573	2063255963	11.584440	4.432448	-132.551483	-0.033635	-0.026193	-0.011847	0.627319	-0.008247	0.881756
1574	2063272630	11.589486	4.426701	-132.556091	0.016906	-0.043079	-0.036610	0.691793	0.066279	1.037603
1575	2063289297	11.596548	4.420012	-132.560074	0.035907	-0.065749	-0.010305	0.809982	0.017205	1.081464
1576	2063305964	11.599119	4.410372	-132.570969	-0.054721	-0.073806	0.009559	0.572002	-0.238531	0.713602
1577	2063322631	11.595525	4.403555	-132.587875	-0.014564	-0.030848	-0.025796	0.229195	-0.144897	0.328304
1578	2063339298	11.587268	4.400539	-132.601089	-0.025938	-0.030936	0.062307	-0.067182	0.122986	0.499006
1579	2063355965	11.581535	4.404276	-132.613541	-0.026166	-0.026827	-0.012607	0.080853	0.528857	0.462085
1580	2063372632	11.575831	4.410077	-132.628647	-0.047071	-0.019736	-0.004099	0.094825	0.618527	0.282425
1581	2063389299	11.575416	4.417563	-132.645874	-0.087793	-0.022707	-0.020669	0.422027	0.691921	0.135434
1582	2063405966	11.577673	4.423466	-132.670914	-0.054971	-0.023634	-0.002663	0.619283	0.504756	-0.303600
1583	2063422633	11.577902	4.430058	-132.700424	-0.022461	-0.057296	0.004554	0.518753	0.490912	-0.578514
1584	2063439300	11.578845	4.440425	-132.728088	0.014022	-0.054240	-0.004202	0.552716	0.735667	-0.513522
1585	2063455967	11.572140	4.455353	-132.758133	0.011949	-0.057662	-0.014080	0.105633	0.975517	-0.708319
1586	2063472634	11.561282	4.470021	-132.785538	-0.014684	0.013841	-0.028709	-0.155559	0.992165	-0.547267
1587	2063489301	11.551296	4.476122	-132.805725	-0.042550	0.037011	-0.034849	-0.136746	0.574743	-0.024870
1588	2063505968	11.545153	4.475009	-132.822464	-0.084297	0.051340	0.011520	0.077581	0.192377	0.266334
1589	2063522635	11.544741	4.471444	-132.838272	-0.033086	0.000149	-0.020058	0.417929	0.059185	0.349876
1590	2063539302	11.545150	4.467837	-132.852829	-0.022045	-0.018999	-0.021593	0.461259	0.071716	0.422289
1591	2063555969	11.547677	4.463760	-132.866272	-0.042630	-0.020793	0.011310	0.583477	0.056457	0.490195
1592	2063572636	11.553731	4.460307	-132.877487	-0.025953	-0.009833	0.014365	0.784555	0.119957	0.613040
1593	2063589303	11.562053	4.455827	-132.885361	-0.047899	-0.007270	0.012248	0.905018	0.099256	0.820688
1594	2063605970	11.567473	4.453538	-132.891022	-0.021655	-0.020577	-0.037935	0.720600	0.255564	0.926655
1595	2063622637	11.566937	4.449736	-132.897217	0.003426	-0.028059	-0.018252	0.365807	0.159177	0.911089
1596	2063639304	11.575713	4.442605	-132.900467	-0.027029	-0.055770	-0.008926	0.910692	-0.000845	1.122714
1597	2063655971	11.583343	4.437542	-132.906647	0.037773	-0.063883	-0.056166	0.855445	0.085476	0.927686
1598	2063672638	11.578634	4.433614	-132.913727	-0.016622	-0.050237	0.058101	0.119259	0.141107	0.862898
1599	2063689305	11.575300	4.432246	-132.926529	-0.034031	-0.022798	0.000598	0.227767	0.222798	0.495510
1600	2063705972	11.567292	4.433880	-132.940613	-0.031052	-0.000165	0.032929	-0.046372	0.384415	0.385887
1601	2063722639	11.563941	4.438305	-132.958359	-0.060942	-0.014026	0.003117	0.250089	0.504346	0.134985
1602	2063739306	11.561537	4.445335	-132.981796	-0.046007	-0.035678	-0.063629	0.333484	0.589828	-0.229042
1603	2063755973	11.558432	4.450189	-133.009064	-0.068997	-0.033585	-0.008016	0.309459	0.415265	-0.428590
1604	2063772640	11.557775	4.455595	-133.039429	-0.033047	-0.013371	-0.003583	0.471715	0.410091	-0.618726
1605	2063789307	11.555738	4.461930	-133.066223	-0.006071	-0.032908	0.028171	0.372543	0.507624	-0.422123
1606	2063805974	11.553869	4.472293	-133.090530	-0.005251	-0.031549	-0.001909	0.370597	0.774816	-0.321619
1607	2063822641	11.546502	4.481486	-133.111771	-0.012505	-0.038092	-0.003919	0.026836	0.742442	-0.129062
1608	2063839308	11.538449	4.487999	-133.131546	-0.059388	-0.012124	-0.044803	-0.021002	0.602430	-0.013498
1609	2063855975	11.528187	4.485730	-133.152817	-0.044157	0.018694	-0.017213	-0.146249	0.068469	0.005872
1610	2063872642	11.523621	4.480973	-133.170807	-0.057291	0.011367	0.025439	0.180576	-0.038880	0.224617
1611	2063889309	11.525759	4.475133	-133.184006	-0.046528	-0.013924	-0.014997	0.560073	-0.044515	0.521692
1612	2063905976	11.527593	4.468152	-133.198273	-0.049546	-0.011558	0.038233	0.547081	-0.124798	0.471318
1613	2063922643	11.531896	4.460260	-133.211182	-0.006892	-0.045398	-0.000444	0.688796	-0.162641	0.560912
1614	2063939310	11.534796	4.456062	-133.224106	-0.023063	-0.033811	-0.023347	0.604607	0.054664	0.515360
1615	2063955977	11.536102	4.452270	-133.237091	-0.039555	0.011642	0.029828	0.509270	0.077619	0.506978
1616	2063972644	11.542093	4.452281	-133.248795	0.030644	-0.050888	-0.072691	0.784434	0.316144	0.534249
1617	2063989311	11.541472	4.450006	-133.256775	0.048505	-0.053932	0.012855	0.370007	0.226564	0.783051
1618	2064005978	11.544448	4.450077	-133.262741	-0.040213	-0.045168	0.010271	0.576100	0.388436	0.872362
1619	2064022645	11.540717	4.451320	-133.269821	-0.029106	-0.012304	-0.011831	0.178757	0.444079	0.794077
1620	2064039312	11.535712	4.451556	-133.276230	-0.050354	-0.029913	0.020980	0.099883	0.392662	0.842856
1621	2064055979	11.531168	4.455643	-133.286041	-0.003621	-0.030818	-0.020412	0.143207	0.577995	0.597679
1622	2064072646	11.523549	4.456496	-133.300568	-0.029688	-0.035158	0.002832	-0.019632	0.332626	0.361235
1623	2064089313	11.523872	4.459849	-133.320496	-0.085065	0.004806	-0.021399	0.482562	0.414202	0.012313
1624	2064105980	11.524131	4.462275	-133.343796	-0.062102	-0.000769	0.006405	0.494869	0.319422	-0.176036
1625	2064122647	11.529662	4.464787	-133.370224	-0.047934	-0.037995	0.026917	0.826221	0.287086	-0.359269
1626	2064139314	11.530600	4.470740	-133.394714	0.008298	-0.052915	-0.011786	0.541369	0.512260	-0.288386
1627	2064155981	11.527267	4.480548	-133.418335	-0.022717	-0.045599	-0.013009	0.281503	0.749447	-0.283123
1628	2064172648	11.521775	4.489542	-133.441986	-0.017092	-0.023603	-0.018841	0.152165	0.701506	-0.273889
1629	2064189315	11.514613	4.491519	-133.465988	-0.056027	0.010708	-0.020974	0.053729	0.285024	-0.210075
1630	2064205982	11.505289	4.490790	-133.488968	-0.037302	0.021499	-0.011212	-0.080321	0.137572	-0.120649
1631	2064222649	11.501168	4.484031	-133.506699	-0.038620	-0.002972	0.019386	0.207200	-0.153894	0.259822
1632	2064239316	11.503784	4.478414	-133.523010	-0.054314	0.025493	-0.009056	0.604389	-0.069871	0.329399
1633	2064255983	11.506134	4.471140	-133.535400	-0.021098	-0.021138	-0.005584	0.570824	-0.121238	0.576510
1634	2064272650	11.511253	4.466235	-133.544586	-0.025369	-0.023797	0.014965	0.721670	0.055996	0.737127
1635	2064289317	11.513693	4.463402	-133.552567	-0.031035	-0.025867	0.001908	0.555072	0.192460	0.781949
1636	2064305984	11.512759	4.462263	-133.561066	-0.031984	-0.032143	-0.025564	0.355280	0.285396	0.729789
1637	2064322651	11.514400	4.459803	-133.569046	-0.004771	-0.048296	0.002602	0.507432	0.214321	0.775059
1638	2064339318	11.520844	4.456897	-133.576447	0.005432	-0.043544	-0.053057	0.792976	0.194945	0.816706
1639	2064355985	11.521230	4.453606	-133.584122	0.005752	-0.050792	-0.003111	0.429980	0.169255	0.805910
1640	2064372652	11.517570	4.452199	-133.591568	-0.051418	-0.020562	0.009586	0.186486	0.282649	0.796516
1641	2064389319	11.507750	4.454838	-133.602982	-0.040382	0.009358	-0.003843	-0.164562	0.473252	0.515488
1642	2064405986	11.505014	4.456873	-133.615036	-0.052667	-0.012601	0.034435	0.263599	0.430184	0.486110
1643	2064422653	11.499724	4.460241	-133.630829	-0.048436	-0.044388	-0.029188	0.128288	0.463084	0.247182
1644	2064439320	11.495431	4.461575	-133.653000	-0.049348	-0.048380	-0.012420	0.217407	0.268171	-0.101503
1645	2064455987	11.494199	4.463211	-133.678894	-0.026820	-0.017951	0.007555	0.419081	0.241009	-0.326203
1646	2064472654	11.494993	4.466541	-133.702072	-0.027762	-0.005545	-0.004366	0.527923	0.373183	-0.186960
1647	2064489321	11.494239	4.472605	-133.723801	-0.031132	-0.018734	0.022551	0.428533	0.550462	-0.136977
1648	2064505988	11.493181	4.480518	-133.745941	-0.025963	-0.009489	-0.017849	0.412576	0.654757	-0.180723
1649	2064522655	11.490369	4.484549	-133.764633	-0.016118	-0.035871	-0.034066	0.291242	0.467714	0.067848
1650	2064539322	11.483601	4.484209	-133.785156	-0.022320	-0.013033	-0.046180	0.062642	0.189092	0.011622
1651	2064555989	11.477094	4.479060	-133.807114	-0.050675	0.037829	0.024922	0.084823	-0.110980	-0.016738
1652	2064572656	11.479314	4.472435	-133.822937	-0.056008	0.003124	0.011525	0.579878	-0.125118	0.359570
1653	2064589323	11.484591	4.466298	-133.834518	-0.024849	-0.001689	0.001987	0.743799	-0.046244	0.602199
1654	2064605990	11.489339	4.459045	-133.847504	-0.035940	-0.008869	-0.016403	0.718154	-0.128409	0.533922
1655	2064622657	11.494619	4.452528	-133.855255	-0.021630	-0.013527	0.018789	0.725806	-0.023179	0.832061
1656	2064639324	11.500563	4.447385	-133.859543	-0.048050	-0.010752	0.006479	0.749447	0.098782	1.017548
1657	2064655991	11.504806	4.447030	-133.866608	-0.023944	-0.032822	-0.038364	0.660782	0.346770	0.796811
1658	2064672658	11.504848	4.445189	-133.871094	-0.001058	-0.032555	0.022843	0.396856	0.289897	0.962948
1659	2064689325	11.512129	4.445223	-133.872635	-0.017658	-0.047505	-0.038554	0.816911	0.436216	1.116169
1660	2064705992	11.510658	4.446862	-133.878082	0.024169	-0.075025	-0.009686	0.310484	0.483023	0.866113
1661	2064722659	11.507900	4.450182	-133.885590	-0.046223	-0.034275	0.034432	0.242187	0.557710	0.727023
1662	2064739326	11.505009	4.456382	-133.897507	-0.053240	-0.003923	-0.044419	0.254827	0.674824	0.435525
1663	2064755993	11.496838	4.460558	-133.913788	-0.030562	0.015718	0.035090	-0.040993	0.503354	0.199984
1664	2064772660	11.493384	4.466372	-133.933685	-0.060989	-0.034998	-0.012644	0.258893	0.556487	-0.030607
1665	2064789327	11.487371	4.471598	-133.956436	-0.034523	-0.032606	0.001740	0.119163	0.488165	-0.192518
1666	2064805994	11.485666	4.476620	-133.981140	-0.045211	-0.029653	-0.010175	0.387168	0.452135	-0.309632
1667	2064822661	11.485065	4.481438	-134.003799	-0.034579	0.000934	-0.012329	0.443746	0.465376	-0.182375
1668	2064839328	11.483528	4.485767	-134.024780	-0.038489	0.008848	0.000022	0.380073	0.455938	-0.081448
1669	2064855995	11.482675	4.490827	-134.045029	-0.036108	-0.009558	-0.017593	0.417852	0.507689	-0.046064
1670	2064872662	11.479206	4.492591	-134.067429	-0.028958	-0.001794	-0.025928	0.271821	0.287714	-0.134953
1671	2064889329	11.471656	4.489078	-134.089127	-0.026481	0.004807	-0.006473	0.023135	-0.013703	-0.030633
1672	2064905996	11.470059	4.483362	-134.107895	-0.054704	0.014464	-0.022697	0.366960	-0.108918	0.166771
1673	2064922663	11.472896	4.476196	-134.122452	-0.023438	-0.009695	0.013862	0.613117	-0.144392	0.428334
1674	2064939330	11.476300	4.471615	-134.137131	-0.036879	-0.002809	0.009365	0.647694	0.006493	0.393513
1675	2064955997	11.483515	4.467611	-134.147751	-0.018307	-0.005689	0.009261	0.857481	0.088191	0.621767
1676	2064972664	11.488511	4.463864	-134.156433	-0.014906	-0.026053	-0.016152	0.714863	0.126552	0.732882
1677	2064989331	11.488832	4.460791	-134.164642	-0.025551	-0.007343	-0.010157	0.432394	0.171490	0.751643
1678	2065005998	11.490516	4.458413	-134.172043	-0.046625	-0.030816	0.005281	0.510416	0.221736	0.791849
1679	2065022665	11.493064	4.456676	-134.176834	-0.005880	-0.027792	-0.025335	0.550129	0.290839	0.938110
1680	2065039332	11.495826	4.454720	-134.179886	-0.004179	-0.050373	-0.006917	0.554880	0.298318	1.039818
1681	2065055999	11.498310	4.456079	-134.178497	-0.016687	-0.027002	0.008734	0.517357	0.546671	1.263852
1682	2065072666	11.499619	4.459399	-134.177673	-0.032966	-0.045345	0.009093	0.449317	0.655026	1.206531
1683	2065089333	11.496181	4.466584	-134.185013	-0.054725	-0.034686	0.002703	0.202808	0.784498	0.681304
1684	2065106000	11.492703	4.472890	-134.198914	-0.030264	-0.041292	-0.025238	0.231123	0.655154	0.306539
1685	2065122667	11.484129	4.481103	-134.220703	-0.020267	-0.038140	-0.079550	-0.037599	0.673454	-0.179891
1686	2065139334	11.473394	4.484331	-134.248581	-0.028007	-0.005558	0.022165	-0.138385	0.307974	-0.477638
1687	2065156001	11.469459	4.485637	-134.279068	-0.064893	0.030595	0.027964	0.282226	0.163729	-0.608673
1688	2065172668	11.469402	4.490129	-134.305511	-0.035610	0.019918	-0.002030	0.495951	0.399648	-0.407773
1689	2065189335	11.468810	4.493835	-134.325882	-0.019464	-0.023487	0.028647	0.435595	0.424710	-0.047191
1690	2065206002	11.468651	4.497826	-134.342361	-0.027165	-0.011252	-0.017183	0.443529	0.488223	0.179667
1691	2065222669	11.468554	4.497421	-134.357330	-0.045098	0.002481	-0.009209	0.440545	0.246964	0.318321
1692	2065239336	11.465294	4.496840	-134.371796	-0.052328	-0.004085	-0.006647	0.248443	0.242898	0.351355
1693	2065256003	11.461775	4.494359	-134.386703	-0.035313	-0.003862	-0.007071	0.234811	0.125803	0.346303
1694	2065272670	11.463650	4.492778	-134.400238	-0.062659	0.003226	0.015521	0.552357	0.194727	0.415278
1695	2065289337	11.470219	4.494009	-134.411438	-0.026791	0.007080	-0.011949	0.823416	0.387181	0.516755
1696	2065306004	11.473749	4.494595	-134.421997	0.003705	-0.016993	0.003405	0.637980	0.357342	0.561654
1697	2065322671	11.476679	4.492879	-134.425415	-0.047726	0.001887	0.048205	0.568403	0.307205	1.010543
1698	2065339338	11.486495	4.499798	-134.429504	-0.036174	-0.029816	-0.164185	0.984661	0.806320	0.867816
1699	2065356005	11.476300	4.499952	-134.435028	0.094523	-0.026446	0.064419	-0.208795	0.391138	0.862104
1700	2065372672	11.484268	4.491609	-134.436752	-0.173449	-0.048804	0.066772	0.862309	-0.063148	1.187437
1701	2065389339	11.493127	4.490490	-134.448837	0.110013	-0.044540	-0.181222	0.965029	0.238076	0.490848
1702	2065406006	11.484075	4.487004	-134.450455	-0.051672	-0.027271	0.224045	-0.159298	0.223592	1.134982
1703	2065422673	11.495932	4.493670	-134.455551	-0.086954	-0.067537	-0.118429	1.111482	0.779619	0.811891
1704	2065439340	11.489443	4.499576	-134.465820	0.043039	0.020597	0.007957	0.035992	0.672237	0.510788
1705	2065456007	11.492890	4.501693	-134.473236	-0.121659	-0.033203	0.052621	0.618220	0.483894	0.726511
1706	2065472674	11.491469	4.505986	-134.493546	0.007718	-0.027651	-0.188229	0.387687	0.457635	-0.059479
1707	2065489341	11.477451	4.505575	-134.516479	-0.102044	-0.012145	0.109247	-0.356657	0.150571	-0.150961
1708	2065506008	11.482683	4.503117	-134.546768	-0.088101	-0.030691	-0.031762	0.833956	-0.057501	-0.563070
1709	2065522675	11.478804	4.500637	-134.577026	0.035564	0.018668	-0.028844	0.287227	-0.059268	-0.564427
1710	2065539342	11.477075	4.499323	-134.602097	-0.033233	-0.005426	0.049059	0.391509	0.071568	-0.270637
1711	2065556009	11.477309	4.501402	-134.622559	-0.003576	0.002768	-0.063645	0.487723	0.325390	-0.043439
1712	2065572676	11.471357	4.503085	-134.639725	-0.055599	0.009628	-0.005212	0.101177	0.341193	0.153823
1713	2065589343	11.468511	4.501344	-134.657608	-0.006826	-0.027039	0.014418	0.291095	0.131886	0.153337
1714	2065606010	11.465350	4.498455	-134.671371	-0.040706	0.012410	0.022307	0.252560	0.113880	0.413152
1715	2065622677	11.471068	4.495116	-134.680740	-0.061758	0.016552	-0.001399	0.765224	0.138789	0.672327
1716	2065639344	11.480346	4.493954	-134.684509	-0.042020	0.007175	0.012872	0.952338	0.333420	0.972879
1717	2065656011	11.489704	4.492014	-134.684967	-0.022044	-0.027853	-0.024997	0.941741	0.326690	1.175085
1718	2065672678	11.491173	4.488051	-134.688324	-0.025155	-0.038643	-0.027078	0.481973	0.172726	1.028472
1719	2065689345	11.487023	4.484445	-134.700577	0.000657	-0.058197	-0.036996	0.186793	0.087467	0.502188
1720	2065706012	11.479957	4.478624	-134.712799	-0.028740	-0.035443	0.009628	0.011225	-0.041749	0.530573
1721	2065722679	11.482118	4.474272	-134.726807	-0.032149	0.005775	-0.019136	0.573398	0.023609	0.407543
1722	2065739346	11.480924	4.471722	-134.736557	-0.016067	-0.013374	0.035535	0.352104	0.179551	0.635227
1723	2065756013	11.482822	4.470953	-134.743240	-0.045599	-0.036371	-0.012937	0.523056	0.321433	0.795934
1724	2065772680	11.481477	4.475316	-134.749619	-0.006959	-0.027745	-0.011392	0.327670	0.625981	0.747820
1725	2065789347	11.481113	4.479120	-134.756332	-0.058472	-0.016106	0.017526	0.387725	0.589425	0.738632
1726	2065806014	11.482113	4.481867	-134.769012	-0.049334	-0.003175	-0.026343	0.497757	0.456303	0.398598
1727	2065822681	11.481660	4.483909	-134.786972	-0.087432	-0.029543	-0.003063	0.435614	0.351733	0.098999
1728	2065839348	11.482361	4.486466	-134.812866	-0.051888	-0.029342	-0.032305	0.542701	0.286817	-0.376699
1729	2065856015	11.480751	4.487599	-134.839081	-0.026476	-0.025532	0.001179	0.405532	0.199158	-0.380144
1730	2065872682	11.481018	4.488095	-134.865311	-0.018192	-0.024857	0.020325	0.518273	0.161731	-0.372434
1731	2065889349	11.475769	4.489114	-134.891968	-0.012209	-0.016504	-0.006208	0.189553	0.187530	-0.402644
1732	2065906016	11.467262	4.489019	-134.916977	-0.024729	-0.016109	0.008431	-0.013882	0.141568	-0.296044
1733	2065922683	11.462034	4.489517	-134.937958	-0.041589	0.020492	-0.002440	0.163979	0.223977	-0.066158
1734	2065939350	11.458730	4.488208	-134.952896	-0.047591	0.037190	-0.003295	0.251293	0.189784	0.309229
1735	2065956017	11.463680	4.486466	-134.961395	-0.065552	0.019327	0.018675	0.716432	0.241086	0.691280
1736	2065972684	11.471552	4.483552	-134.968369	-0.045528	-0.016603	-0.007872	0.884695	0.189438	0.792886
1737	2065989351	11.478139	4.479405	-134.973480	-0.028287	-0.016085	-0.000114	0.799052	0.139013	0.918599
1738	2066006018	11.487737	4.476340	-134.976166	-0.049636	-0.031797	-0.035220	0.968640	0.230995	1.043698
1739	2066022685	11.493855	4.474349	-134.981415	0.021728	-0.025030	-0.053468	0.771986	0.263856	0.881237
1740	2066039352	11.495512	4.468811	-134.986923	-0.062804	-0.024473	0.060839	0.505153	0.051898	0.908617
1741	2066056019	11.501616	4.464347	-134.995255	-0.009447	-0.043004	-0.070157	0.785407	0.081378	0.728867
1742	2066072686	11.499311	4.462846	-135.001648	0.002808	0.006785	0.006744	0.271674	0.279102	0.809784
1743	2066089353	11.498477	4.461424	-135.005920	-0.053409	-0.032494	0.016830	0.349761	0.309049	0.932706
1744	2066106020	11.497541	4.463969	-135.013916	-0.025636	-0.040660	-0.046575	0.361318	0.497399	0.664675
1745	2066122687	11.494290	4.467849	-135.023926	-0.035192	-0.002838	0.041099	0.232121	0.551896	0.530983
1746	2066139354	11.497171	4.472470	-135.032486	-0.051174	-0.001018	0.005363	0.592992	0.612508	0.606989
1747	2066156021	11.496041	4.475529	-135.042221	-0.041102	-0.023966	-0.020652	0.358482	0.506190	0.554406
1748	2066172688	11.492439	4.481525	-135.056595	-0.059175	-0.023361	-0.033037	0.231891	0.623804	0.245914
1749	2066189355	11.493156	4.486009	-135.074753	-0.063277	-0.017464	0.020722	0.509200	0.489670	0.042062
1750	2066206022	11.494049	4.487845	-135.097229	-0.020596	-0.045153	-0.036960	0.540223	0.281855	-0.181869
1751	2066222689	11.491282	4.492628	-135.117645	-0.016968	-0.018207	0.019231	0.310881	0.480206	-0.095433
1752	2066239356	11.490590	4.495458	-135.136749	-0.065182	-0.012088	0.009711	0.429154	0.381104	0.004495
1753	2066256023	11.485358	4.496055	-135.158554	-0.027873	-0.029040	-0.012998	0.170248	0.217196	-0.130317
1754	2066272690	11.476538	4.495740	-135.178711	-0.026863	-0.011003	-0.010801	-0.053300	0.183624	-0.019453
1755	2066289357	11.469962	4.493930	-135.195145	-0.033535	0.000141	-0.015678	0.064307	0.139519	0.213245
1756	2066306024	11.467104	4.489500	-135.208160	-0.067201	0.042924	0.018751	0.271021	0.025984	0.445161
1757	2066322691	11.474973	4.485590	-135.216415	-0.088170	0.027791	0.006373	0.892628	0.113323	0.718103
1758	2066339358	11.484561	4.483738	-135.224335	-0.033134	-0.020028	-0.051373	0.994849	0.237711	0.709613
1759	2066356025	11.486433	4.479981	-135.229523	-0.011748	-0.023355	0.050330	0.519310	0.157057	0.887659
1760	2066372692	11.494983	4.476946	-135.234711	-0.065132	-0.069397	-0.014082	0.919650	0.200483	0.884624
1761	2066389359	11.497437	4.474665	-135.244537	0.022711	-0.010318	-0.057046	0.575607	0.188868	0.599324
1762	2066406026	11.497206	4.471230	-135.252335	-0.064634	-0.013428	0.082386	0.404661	0.145845	0.736435
1763	2066422693	11.502494	4.471683	-135.260330	-0.016289	-0.054685	-0.069458	0.737076	0.371455	0.672352
1764	2066439360	11.497207	4.473568	-135.263458	-0.005849	-0.002623	0.002975	0.079662	0.514335	0.942989
1765	2066456027	11.499571	4.474316	-135.266754	-0.032417	-0.059135	0.009158	0.539615	0.444553	0.946831
1766	2066472694	11.494618	4.477565	-135.273026	-0.002749	-0.035703	-0.013733	0.114738	0.556826	0.743031
1767	2066489361	11.490351	4.481232	-135.282120	-0.058977	-0.029390	0.031511	0.168935	0.547055	0.569786
1768	2066506028	11.491410	4.486369	-135.294922	-0.045388	0.017274	-0.002766	0.506043	0.589592	0.334463
1769	2066522695	11.492641	4.489671	-135.306992	-0.065642	0.026698	0.037520	0.512869	0.490547	0.403233
1770	2066539362	11.500868	4.492196	-135.323013	-0.081430	-0.008403	-0.097666	0.952184	0.396619	0.174275
1771	2066556029	11.496189	4.495398	-135.343979	0.027875	-0.028400	-0.043184	0.200976	0.377986	-0.122518
1772	2066572696	11.494393	4.494962	-135.363144	-0.076182	-0.047442	0.107031	0.365474	0.185033	0.024825
1773	2066589363	11.493583	4.500321	-135.387833	-0.025274	-0.012130	-0.103521	0.451059	0.460036	-0.369130
1774	2066606030	11.484199	4.505611	-135.410995	-0.077156	0.013510	0.074701	-0.070653	0.475084	-0.276502
1775	2066622697	11.484765	4.512057	-135.430588	-0.052015	-0.024781	-0.041512	0.510474	0.584495	-0.087134
1776	2066639364	11.474338	4.516348	-135.449646	0.021287	-0.023707	-0.051835	-0.152005	0.464435	-0.027117
1777	2066656031	11.468575	4.513108	-135.462555	-0.069272	0.032043	0.044507	0.099102	0.094914	0.422001
1778	2066672698	11.470072	4.509129	-135.474930	-0.022047	0.009236	-0.026352	0.532046	0.057853	0.461073
1779	2066689365	11.471663	4.507506	-135.484665	-0.072282	0.019699	0.038386	0.525131	0.227716	0.592274
1780	2066706032	11.478604	4.508805	-135.493530	-0.038288	-0.015429	-0.018564	0.842856	0.409016	0.602981
1781	2066722699	11.485336	4.507549	-135.500534	-0.000126	-0.011093	-0.012129	0.821406	0.281029	0.741251
1782	2066739366	11.490512	4.506334	-135.506958	-0.022311	-0.027120	-0.017163	0.725332	0.289929	0.775725
1783	2066756033	11.493492	4.504381	-135.512070	-0.016747	-0.015623	0.016999	0.587267	0.261666	0.857686
1784	2066772700	11.494037	4.505424	-135.514145	-0.030371	-0.021907	-0.008854	0.426887	0.474898	1.003224
1785	2066789367	11.495907	4.506009	-135.516693	-0.041304	-0.023507	-0.018810	0.508905	0.441377	0.978885
1786	2066806034	11.497566	4.508823	-135.518799	-0.026295	-0.026754	-0.046731	0.493832	0.578316	0.980422
1787	2066822701	11.494769	4.508911	-135.525391	-0.029638	-0.039042	0.015997	0.248014	0.364168	0.747551
1788	2066839368	11.488653	4.508071	-135.538712	-0.052992	-0.027909	0.001904	0.080878	0.229394	0.363002
1789	2066856035	11.484669	4.510862	-135.556137	-0.028549	-0.034936	-0.011390	0.227780	0.393443	0.078778
1790	2066872702	11.481299	4.512900	-135.572784	-0.069725	-0.006188	0.010236	0.261384	0.358302	0.130477
1791	2066889369	11.482471	4.515326	-135.590012	-0.073666	0.013395	-0.027983	0.536631	0.375361	0.095478
1792	2066906036	11.483548	4.520116	-135.607101	-0.037281	0.001120	-0.014499	0.530906	0.514565	0.068917
1793	2066922703	11.487003	4.521290	-135.626862	-0.060737	-0.001175	0.001595	0.686209	0.270169	-0.044387
1794	2066939370	11.488378	4.521125	-135.651062	-0.018088	-0.032537	-0.044676	0.583022	0.138565	-0.290077
1795	2066956037	11.481723	4.517550	-135.677765	-0.029938	-0.027924	0.014787	0.112984	-0.092564	-0.395831
1796	2066972704	11.476358	4.517881	-135.702393	-0.010128	-0.021120	0.009893	0.180461	0.162276	-0.322182
1797	2066989371	11.469985	4.517726	-135.720779	-0.034858	-0.006654	0.023607	0.090451	0.207988	0.049599
1798	2067006038	11.470707	4.516475	-135.729965	-0.076876	0.064123	-0.002592	0.472048	0.253418	0.602981
1799	2067022705	11.478226	4.513300	-135.729355	-0.073434	0.046157	0.009676	0.834366	0.256671	1.198258
1800	2067039372	11.487890	4.501273	-135.725967	-0.165272	0.046549	0.088086	0.950673	-0.231872	1.464400
1801	2067056039	11.503671	4.511488	-135.728836	0.094912	-0.127721	-0.346118	1.348118	1.000336	0.825798
1802	2067072706	11.482918	4.497474	-135.732849	-0.032520	-0.052310	0.322696	-0.839354	-0.436748	1.054142
1803	2067089373	11.509906	4.488585	-135.751984	-0.091379	-0.031442	-0.211779	2.095561	-0.315331	0.106466
1804	2067106040	11.487729	4.489665	-135.774689	0.203476	-0.045986	0.009346	-0.836805	0.227057	-0.227121
1805	2067122707	11.491613	4.480419	-135.780563	-0.243363	0.031000	0.209439	0.646260	-0.178066	0.892743
1806	2067139374	11.499915	4.493531	-135.793488	0.063196	0.025753	-0.263918	0.945903	1.051324	0.202609
1807	2067156041	11.486048	4.491047	-135.793884	-0.092886	-0.052983	0.150969	-0.443522	0.283898	1.125083
1808	2067172708	11.497439	4.494185	-135.802078	0.032883	-0.076832	-0.091430	1.109145	0.521551	0.599286
1809	2067189375	11.481894	4.495764	-135.813248	-0.017206	-0.021197	0.034836	-0.493723	0.395044	0.446333
1810	2067206042	11.484530	4.496120	-135.829956	-0.199535	0.044029	0.031876	0.622805	0.257055	0.137777
1811	2067222709	11.482559	4.499395	-135.855316	-0.062544	0.022593	-0.056436	0.388858	0.324161	-0.413184
1812	2067239376	11.480582	4.500038	-135.882660	-0.031437	-0.005313	-0.025626	0.397816	0.145992	-0.497450
1813	2067256043	11.476320	4.499604	-135.910477	0.046460	-0.045935	0.045316	0.263459	0.076845	-0.514380
1814	2067272710	11.468592	4.495217	-135.937164	-0.016491	-0.054220	-0.012086	0.049465	-0.141638	-0.397522
1815	2067289377	11.461852	4.496081	-135.965485	-0.058087	0.016064	-0.016479	0.116250	0.148150	-0.555860
1816	2067306044	11.457901	4.498065	-135.987488	-0.079008	0.025063	0.015759	0.253585	0.289724	-0.196962
1817	2067322711	11.464166	4.499372	-136.000717	-0.024578	0.001158	-0.044587	0.826419	0.352610	0.318058
1818	2067339378	11.465673	4.496880	-136.006561	-0.030368	0.019892	-0.016799	0.506344	0.216639	0.795614
1819	2067356045	11.473339	4.487741	-136.010147	-0.075243	0.021836	0.035459	0.865255	-0.147708	1.006240
1820	2067372712	11.481836	4.479921	-136.016739	-0.018251	-0.026932	-0.027882	0.929779	-0.106254	0.812204
1821	2067389379	11.487379	4.477596	-136.020279	-0.041764	-0.010198	0.033555	0.737691	0.253265	0.927020
1822	2067406046	11.497951	4.479409	-136.023804	-0.046075	-0.027681	-0.008148	1.039395	0.496790	0.878496
1823	2067422713	11.500797	4.482285	-136.031998	-0.027971	-0.054792	-0.002093	0.598229	0.502886	0.590558
1824	2067439380	11.501466	4.484913	-136.041931	0.022348	-0.070800	-0.012868	0.475750	0.467989	0.490451
1825	2067456047	11.497774	4.489334	-136.050705	-0.012976	-0.022195	-0.015946	0.208103	0.587273	0.538238
1826	2067472714	11.495077	4.493306	-136.058365	-0.067100	0.005026	-0.013535	0.262485	0.574947	0.610524
1827	2067489381	11.494152	4.498230	-136.064590	-0.040756	-0.009555	-0.028431	0.362625	0.647246	0.680504
1828	2067506048	11.492641	4.502296	-136.073685	-0.015538	-0.036243	0.009692	0.341065	0.562692	0.522249
1829	2067522715	11.484313	4.506641	-136.084534	-0.025200	-0.035121	-0.009519	-0.059396	0.557723	0.415688
1830	2067539382	11.474339	4.509405	-136.097977	-0.048045	0.002042	0.024939	-0.146146	0.433886	0.281951
1831	2067556049	11.468783	4.509112	-136.117462	-0.122721	0.052921	-0.027921	0.147651	0.182740	-0.035845
1832	2067572716	11.467252	4.507865	-136.144608	-0.050258	0.015862	-0.027837	0.425958	0.034507	-0.478164
1833	2067589383	11.469563	4.502347	-136.167831	-0.007255	-0.057985	0.099737	0.638070	-0.169863	-0.197653
1834	2067606050	11.476020	4.500570	-136.187668	-0.009058	-0.030068	-0.045333	0.870223	0.090816	-0.041851
1835	2067622717	11.471063	4.506093	-136.204208	-0.046794	-0.009010	0.000466	0.170139	0.558799	0.062168
1836	2067639384	11.474587	4.513456	-136.221588	-0.063970	-0.024758	-0.003895	0.683558	0.656729	-0.009874
1837	2067656051	11.473476	4.516468	-136.236603	0.017533	-0.034699	-0.078568	0.394352	0.428686	0.179359
1838	2067672718	11.466524	4.516311	-136.250092	-0.052586	0.006117	-0.038976	0.036133	0.261013	0.308537
1839	2067689385	11.467068	4.508853	-136.259399	-0.038137	0.042390	0.022680	0.466554	-0.118497	0.640823
1840	2067706052	11.467728	4.501117	-136.266251	-0.039446	0.006929	0.018776	0.461963	-0.105992	0.784479
1841	2067722719	11.473438	4.498912	-136.271286	-0.037050	-0.003062	0.037187	0.756631	0.240125	0.824441
1842	2067739386	11.479463	4.502530	-136.273499	-0.036959	-0.028041	0.005687	0.762202	0.616210	0.922256
1843	2067756053	11.483641	4.507430	-136.275818	-0.045921	-0.023106	-0.008651	0.652093	0.690115	0.896694
1844	2067772720	11.486804	4.509552	-136.278961	-0.044784	-0.028093	-0.013856	0.595707	0.515936	0.879572
1845	2067789387	11.491434	4.510778	-136.286728	-0.011577	-0.024823	-0.034128	0.705034	0.409758	0.624739
1846	2067806054	11.492375	4.511437	-136.294327	-0.006689	-0.011683	-0.032623	0.483120	0.377313	0.637013
1847	2067822721	11.493321	4.510954	-136.302048	-0.063775	-0.005798	-0.022656	0.483625	0.308332	0.643256
1848	2067839388	11.493046	4.510336	-136.313889	-0.026833	-0.038993	-0.032231	0.430338	0.251344	0.403022
1849	2067856055	11.487039	4.508501	-136.326202	-0.037437	-0.017978	0.024239	0.088844	0.174032	0.387591
1850	2067872722	11.480674	4.510274	-136.339935	-0.040994	-0.012543	-0.007669	0.073797	0.369790	0.264381
1851	2067889389	11.474470	4.509687	-136.356400	-0.057390	0.029801	0.005054	0.096566	0.197993	0.130401
1852	2067906056	11.471188	4.510856	-136.375656	-0.087167	0.006830	0.014606	0.285396	0.267595	-0.059370
1853	2067922723	11.471340	4.510721	-136.397949	-0.027810	-0.027564	-0.017726	0.506165	0.155078	-0.221563
1854	2067939390	11.470038	4.510664	-136.418930	-0.047104	-0.016363	0.005400	0.412531	0.175204	-0.145051
1855	2067956057	11.474450	4.509809	-136.439926	-0.047608	0.008854	-0.019511	0.755792	0.127500	-0.138757
1856	2067972724	11.477145	4.512832	-136.455978	-0.003468	-0.026542	-0.024261	0.629291	0.414196	0.103552
1857	2067989391	11.474329	4.514741	-136.470657	-0.016523	-0.025547	0.020230	0.292670	0.364821	0.197544
1858	2068006058	11.466977	4.516206	-136.487457	-0.063292	-0.018843	-0.013838	0.030357	0.313608	0.079329
1859	2068022725	11.460659	4.513813	-136.503815	-0.046913	0.002429	-0.030562	0.090080	0.091924	0.147875
1860	2068039392	11.454348	4.510818	-136.515778	-0.056840	0.009979	0.023878	0.070505	0.108784	0.411257
1861	2068056059	11.456099	4.507228	-136.524002	-0.058211	0.037447	-0.009040	0.536503	0.117978	0.637442
1862	2068072726	11.461869	4.505321	-136.531052	-0.045814	0.013896	0.024785	0.772447	0.229957	0.684557
1863	2068089393	11.471142	4.504665	-136.534195	-0.045506	-0.006103	0.017962	0.964312	0.350708	0.898730
1864	2068106060	11.475503	4.505033	-136.537323	-0.009636	-0.024257	0.013693	0.669510	0.410437	0.888165
1865	2068122727	11.479089	4.506684	-136.542877	-0.038859	-0.048874	-0.011072	0.634363	0.457135	0.730090
1866	2068139394	11.480377	4.510124	-136.550095	-0.000428	-0.029534	-0.066468	0.504705	0.541702	0.607322
1867	2068156061	11.477733	4.508831	-136.557343	-0.060839	-0.003331	0.001421	0.268389	0.263740	0.665347
1868	2068172728	11.480304	4.506000	-136.570419	-0.044809	-0.034565	-0.039687	0.609243	0.103290	0.340425
1869	2068189395	11.474939	4.504223	-136.582474	-0.004505	-0.018718	0.020740	0.128428	0.177323	0.385221
1870	2068206062	11.472547	4.505328	-136.591019	-0.050899	-0.017696	0.022006	0.289673	0.389832	0.559926
1871	2068222729	11.466799	4.509128	-136.600983	-0.038062	-0.002730	-0.004865	0.095465	0.530689	0.440878
1872	2068239396	11.461469	4.513071	-136.611633	-0.069388	-0.007205	-0.005262	0.123844	0.530753	0.401511
1873	2068256063	11.457399	4.515357	-136.628479	-0.060113	-0.000205	-0.059149	0.229086	0.359442	0.054100
1874	2068272730	11.455168	4.515673	-136.648178	-0.061731	0.012696	-0.001390	0.353244	0.209544	-0.092103
1875	2068289397	11.458677	4.514042	-136.668198	-0.034532	0.003434	0.015534	0.699540	0.090560	-0.089465
1876	2068306064	11.462537	4.513840	-136.685776	-0.030497	-0.013571	0.001655	0.709036	0.203250	0.034411
1877	2068322731	11.464931	4.516853	-136.702194	-0.035054	-0.017584	-0.005064	0.615492	0.406019	0.065895
1878	2068339398	11.462147	4.520124	-136.716949	-0.011307	-0.027346	-0.029642	0.297331	0.441377	0.160496
1879	2068356065	11.457257	4.520564	-136.731400	-0.042312	-0.014504	-0.032298	0.169422	0.278775	0.210863
1880	2068372732	11.453918	4.517070	-136.743530	-0.054304	0.025428	-0.012253	0.251581	0.074302	0.393411
1881	2068389399	11.453439	4.511601	-136.753967	-0.075704	0.024544	0.027793	0.415508	-0.021656	0.513464
1882	2068406066	11.460482	4.505315	-136.761368	-0.043558	0.007532	0.004114	0.852538	-0.033463	0.703126
1883	2068422733	11.468332	4.501095	-136.768860	-0.024909	-0.010469	0.015736	0.901356	0.085758	0.670150
1884	2068439400	11.475066	4.499992	-136.773834	-0.029329	-0.014781	0.007504	0.822712	0.299278	0.781309
1885	2068456067	11.477263	4.500222	-136.780090	-0.044208	-0.022423	0.001460	0.556673	0.361453	0.687144
1886	2068472734	11.478252	4.500565	-136.786392	-0.040191	-0.012821	-0.007733	0.484253	0.368035	0.685300
1887	2068489401	11.477491	4.503515	-136.795700	0.010912	-0.044928	-0.061112	0.393392	0.485380	0.475762
1888	2068506068	11.476269	4.503029	-136.803360	-0.033495	-0.022733	0.029269	0.357944	0.303222	0.616184
1889	2068522735	11.479437	4.503651	-136.811447	-0.039046	-0.025718	-0.066779	0.623420	0.363732	0.578098
1890	2068539402	11.473969	4.504406	-136.822495	-0.036536	-0.008948	0.047248	0.119131	0.335802	0.398963
1891	2068556069	11.472366	4.508377	-136.831024	-0.056394	-0.004668	0.000493	0.339874	0.554060	0.506959
1892	2068572736	11.468894	4.514070	-136.836349	-0.015309	-0.016285	0.012222	0.212419	0.693630	0.674946
1893	2068589403	11.464077	4.519121	-136.843033	-0.088915	-0.019039	0.016498	0.137950	0.639869	0.603346
1894	2068606070	11.461460	4.523350	-136.859924	-0.057575	-0.018446	-0.070032	0.318744	0.470230	0.012826
1895	2068622737	11.456825	4.522806	-136.880661	-0.049059	0.004492	-0.004333	0.216459	0.143169	-0.159785
1896	2068639404	11.458021	4.523195	-136.902679	-0.044727	0.004722	0.026505	0.572450	0.182458	-0.245139
1897	2068656071	11.459322	4.525843	-136.921600	-0.010691	0.009839	0.002027	0.564184	0.352725	-0.089222
1898	2068672738	11.465309	4.528806	-136.935684	-0.034647	-0.010070	0.022783	0.822110	0.427918	0.186505
1899	2068689405	11.466578	4.532447	-136.947830	-0.015168	-0.035447	-0.019390	0.530881	0.490323	0.288111
1900	2068706072	11.461639	4.531103	-136.961212	-0.042366	-0.012287	-0.040865	0.163678	0.183438	0.280754
1901	2068722739	11.456735	4.528596	-136.972473	-0.077504	0.013504	0.003985	0.155796	0.139762	0.417762
1902	2068739406	11.456204	4.525592	-136.981888	-0.079814	0.022820	0.005533	0.409643	0.132270	0.528588
1903	2068756073	11.461498	4.522257	-136.989807	-0.048348	0.003923	0.011892	0.752866	0.129671	0.617093
1904	2068772740	11.466770	4.520688	-136.995041	-0.023043	0.003552	-0.003794	0.738747	0.265220	0.751156
1905	2068789407	11.470326	4.521400	-136.997528	-0.037110	-0.012683	0.021685	0.623189	0.431094	0.884131
1906	2068806074	11.471825	4.522462	-137.002472	-0.013125	-0.029353	-0.007177	0.511210	0.422129	0.733593
1907	2068822741	11.470484	4.523179	-137.007477	-0.031355	-0.027643	0.008230	0.341219	0.401959	0.737319
1908	2068839408	11.473589	4.524901	-137.013931	-0.048520	-0.031009	-0.052853	0.614590	0.443932	0.641342
1909	2068856075	11.475031	4.523554	-137.020584	-0.033526	-0.008806	-0.037014	0.515897	0.261051	0.663811
1910	2068872742	11.479046	4.521138	-137.028854	-0.031643	-0.043223	-0.010302	0.677680	0.178834	0.582836
1911	2068889409	11.476296	4.520199	-137.039139	-0.003998	-0.035279	-0.001133	0.281400	0.241829	0.446615
1912	2068906076	11.473805	4.522566	-137.049286	-0.067562	0.007543	0.044284	0.296102	0.437907	0.415534
1913	2068922743	11.474281	4.528397	-137.058960	-0.049088	-0.018964	-0.003991	0.472497	0.646586	0.396734
1914	2068939410	11.471854	4.533459	-137.071045	-0.045630	-0.018676	-0.007421	0.309754	0.572770	0.266955
1915	2068956077	11.469862	4.536545	-137.086823	-0.060214	-0.012192	-0.036054	0.353206	0.412729	0.075308
1916	2068972744	11.466744	4.537923	-137.105362	-0.050422	-0.010933	-0.003627	0.299707	0.278948	-0.071722
1917	2068989411	11.465048	4.539789	-137.123962	-0.050076	-0.014721	0.006248	0.385567	0.306834	-0.082870
1918	2069006078	11.464850	4.542652	-137.142548	-0.025061	-0.023295	-0.001862	0.474776	0.365756	-0.090105
1919	2069022745	11.464821	4.545474	-137.158463	-0.021059	-0.007132	0.002337	0.472689	0.394993	0.065754
1920	2069039412	11.459583	4.548481	-137.172195	-0.016027	-0.005761	-0.017897	0.149674	0.431926	0.191026
1921	2069056079	11.454572	4.547248	-137.182465	-0.058624	0.013957	-0.017351	0.147113	0.223400	0.443093
1922	2069072746	11.451275	4.543150	-137.193665	-0.067664	0.034309	-0.018507	0.254161	0.043791	0.420567
1923	2069089413	11.451850	4.539105	-137.200806	-0.051079	0.012741	0.009590	0.467829	0.094703	0.657401
1924	2069106080	11.455714	4.534778	-137.206970	-0.043658	-0.014414	-0.012658	0.660788	0.088934	0.715920
1925	2069122747	11.461780	4.530812	-137.212479	-0.072130	0.029759	0.047462	0.789492	0.117991	0.749908
1926	2069139414	11.468463	4.527162	-137.219467	-0.041449	-0.023075	-0.015189	0.834468	0.118606	0.655166
1927	2069156081	11.468424	4.526502	-137.223785	-0.006626	-0.021092	0.007717	0.417878	0.326261	0.777441
1928	2069172748	11.468742	4.527915	-137.225601	-0.060851	-0.025258	-0.013088	0.427867	0.477337	0.897373
1929	2069189415	11.469734	4.528639	-137.231979	-0.017613	-0.049683	-0.039770	0.490067	0.382442	0.636341
1930	2069206082	11.469405	4.525447	-137.243698	-0.054569	-0.040927	-0.013134	0.435384	0.089139	0.374041
1931	2069222749	11.464249	4.523740	-137.258911	-0.008452	-0.013422	-0.038760	0.162647	0.134870	0.151403
1932	2069239416	11.455274	4.522582	-137.272400	-0.042408	-0.011411	0.050213	-0.074635	0.187389	0.240971
1933	2069256083	11.453212	4.526104	-137.282486	-0.047536	-0.011447	-0.000209	0.324417	0.503001	0.385977
1934	2069272750	11.450351	4.530029	-137.291245	-0.063255	-0.008072	0.001621	0.269990	0.542496	0.457027
1935	2069289417	11.451419	4.534890	-137.299942	-0.067669	-0.006870	-0.005972	0.505870	0.597999	0.449215
1936	2069306084	11.449548	4.539571	-137.314621	-0.054402	0.009929	-0.034829	0.358123	0.516499	0.101087
1937	2069322751	11.447687	4.541043	-137.331757	-0.060580	-0.016413	0.014647	0.370891	0.297549	-0.010091
1938	2069339418	11.448031	4.544258	-137.352524	-0.034348	-0.023972	-0.001822	0.520597	0.356881	-0.244076
1939	2069356085	11.445793	4.547126	-137.373444	-0.038783	-0.021524	-0.016244	0.366639	0.334688	-0.247905
1940	2069372752	11.443862	4.549646	-137.391998	-0.027855	0.010941	0.008710	0.373612	0.342698	-0.105857
1941	2069389419	11.438019	4.550672	-137.405670	-0.024833	0.008333	-0.020068	0.116237	0.312648	0.195623
1942	2069406086	11.429685	4.549782	-137.419250	-0.061299	0.010794	-0.020316	-0.034078	0.200874	0.224886
1943	2069422753	11.426394	4.547958	-137.430618	-0.053498	0.015457	0.015206	0.258336	0.172277	0.365128
1944	2069439420	11.428237	4.543756	-137.439362	-0.051785	0.005684	0.010134	0.554112	0.062911	0.542599
1945	2069456087	11.432094	4.539495	-137.446609	-0.051805	0.017906	-0.004733	0.668165	0.076819	0.629477
1946	2069472754	11.440810	4.533707	-137.450897	-0.049546	0.014546	0.021277	0.945730	0.021521	0.821444
1947	2069489421	11.447369	4.529888	-137.456787	-0.033452	-0.034971	-0.017185	0.824031	0.117978	0.703459
1948	2069506088	11.448911	4.527893	-137.463303	-0.038352	-0.033687	0.002090	0.526027	0.218035	0.643180
1949	2069522755	11.452722	4.529423	-137.471405	-0.009114	-0.038777	-0.031799	0.669599	0.406467	0.509136
1950	2069539422	11.452616	4.530963	-137.478271	0.005455	-0.035087	-0.021705	0.428814	0.421950	0.582798
1951	2069556089	11.457808	4.532910	-137.483063	-0.086634	0.000432	-0.005340	0.736090	0.470870	0.700142
1952	2069572756	11.464932	4.532927	-137.492645	-0.045126	-0.022185	-0.033937	0.875666	0.299329	0.437663
1953	2069589423	11.463082	4.533188	-137.501785	-0.016561	-0.041201	0.039957	0.334790	0.319230	0.462290
1954	2069606090	11.458399	4.536317	-137.509567	-0.015025	-0.045102	0.000850	0.158639	0.504013	0.508675
1955	2069622757	11.453894	4.541604	-137.517899	-0.069519	0.003415	-0.000154	0.171855	0.623778	0.447050
1956	2069639424	11.454398	4.545967	-137.528870	-0.100999	0.012570	0.012905	0.485021	0.539026	0.305643
1957	2069656091	11.455905	4.550977	-137.542099	-0.054653	-0.016589	-0.047675	0.556737	0.549002	0.159266
1958	2069672758	11.455810	4.554629	-137.559891	-0.052330	-0.012914	0.010984	0.482658	0.414823	-0.092154
1959	2069689425	11.458195	4.557288	-137.578720	-0.011173	-0.032495	0.014280	0.636380	0.343716	-0.140230
1960	2069706092	11.458811	4.563758	-137.596802	-0.037406	-0.002559	-0.012556	0.526892	0.576798	-0.143726
1961	2069722759	11.460055	4.569905	-137.616104	-0.051200	-0.014141	-0.010590	0.570638	0.543425	-0.211158
1962	2069739426	11.456992	4.572291	-137.633881	-0.016600	-0.005361	-0.013648	0.305054	0.339708	-0.078695
1963	2069756093	11.451710	4.572949	-137.645615	-0.027727	-0.006408	-0.024907	0.143105	0.310612	0.297921
1964	2069772760	11.445168	4.571179	-137.657745	-0.076195	0.015541	0.003860	0.069148	0.162775	0.303478
1965	2069789427	11.441751	4.567600	-137.669220	-0.073492	0.017368	0.005175	0.253944	0.063872	0.358930
1966	2069806094	11.442758	4.566506	-137.677490	-0.044527	0.009930	-0.008707	0.504506	0.247636	0.516634
1967	2069822761	11.447327	4.568621	-137.682388	-0.062101	0.011500	0.010162	0.702242	0.476095	0.672698
1968	2069839428	11.454494	4.571855	-137.688202	-0.053538	-0.023864	0.001566	0.862680	0.530535	0.604492
1969	2069856095	11.456462	4.575999	-137.693588	-0.038890	-0.007102	-0.031879	0.549117	0.588266	0.615019
1970	2069872762	11.454103	4.582355	-137.698807	-0.049534	-0.021183	0.011225	0.288482	0.721196	0.601559
1971	2069889429	11.451109	4.589485	-137.707001	0.018766	-0.044251	-0.049359	0.265008	0.731351	0.418044
1972	2069906096	11.445898	4.594413	-137.714722	-0.009668	-0.019931	0.008722	0.129799	0.607104	0.470883
1973	2069922763	11.452055	4.597716	-137.721375	-0.071445	0.008300	-0.025485	0.806294	0.524670	0.554163
1974	2069939430	11.451809	4.598183	-137.729797	-0.016339	-0.020712	-0.011222	0.431299	0.336327	0.480168
1975	2069956097	11.447169	4.597775	-137.736633	-0.014062	-0.043722	0.013102	0.159830	0.303478	0.582900
1976	2069972764	11.441104	4.598386	-137.744751	-0.012295	-0.011296	0.007977	0.079764	0.349863	0.504141
1977	2069989431	11.437140	4.600456	-137.753571	-0.078405	-0.016799	0.045029	0.209646	0.426714	0.440071
1978	2070006098	11.437237	4.602644	-137.766129	-0.072247	-0.019786	-0.039382	0.471792	0.388449	0.216434
1979	2070022765	11.433661	4.603076	-137.782913	-0.064462	-0.021634	-0.014062	0.272026	0.235067	-0.011308
1980	2070039432	11.428458	4.602616	-137.802643	-0.037088	-0.024752	-0.002923	0.189003	0.147600	-0.174000
1981	2070056099	11.419487	4.604352	-137.825272	-0.027874	-0.029389	0.005433	-0.023308	0.242283	-0.373408
1982	2070072766	11.411250	4.607980	-137.848068	-0.018248	-0.006152	0.010387	0.021611	0.351797	-0.405564
1983	2070089433	11.403131	4.613627	-137.869370	-0.019838	-0.014518	-0.032803	0.021419	0.489235	-0.338741
1984	2070106100	11.384497	4.622468	-137.892532	-0.028064	-0.013979	-0.019077	-0.600477	0.654821	-0.486257
1985	2070122767	11.372560	4.623840	-137.905731	-0.079126	0.085640	-0.008938	-0.246701	0.333253	0.185430
1986	2070139434	11.365228	4.621496	-137.913101	-0.047467	-0.026342	-0.003663	0.002350	0.182945	0.569991
1987	2070156101	11.359525	4.622391	-137.925415	-0.048483	-0.026628	-0.001317	0.123652	0.315837	0.241995
1988	2070172768	11.362657	4.622474	-137.929550	-0.067332	0.060420	0.009329	0.614782	0.363649	0.728003
1989	2070189435	11.366834	4.623232	-137.933487	-0.050740	-0.033249	0.010976	0.676886	0.405263	0.727317
[truncated: 1,539 more rows]
