# Supplementary material for: Myorhythmia: A Quantitative Study of Synchrony and Rhythmicity Between the Head and Upper Limbs
Source: Tremor Other Hyperkinet Mov (N Y). 2025 Apr 1;15:9. doi: 10.5334/tohm.986 (PMC11967460; doi:10.5334/tohm.986)
Supplement: Supplementary File 3. — Zip folder containing compressed files of transducer recordings and MATLAB live script with code for all analyses. [file tohm-15-1-986-s3.zip › 20231130_115303 rest2 counting/Xsens DOT_20231130_115303_653 rest2 head.csv]

sep=
DeviceTag:	Xsens DOT
FirmwareVersion:	2.0.0
AppVersion:	2023.6.0
SyncStatus:	Un-synced
OutputRate:	60Hz
FilterProfile:	General
Measurement Mode:	Custom modes - custom mode1
StartTime:	2023-11-30_11:53:03_640 CST
© Movella Technologies B. V. 2005-2023
PacketCounter	SampleTimeFine	Euler_X	Euler_Y	Euler_Z	FreeAcc_X	FreeAcc_Y	FreeAcc_Z	Gyr_X	Gyr_Y	Gyr_Z
1	2121032037	-59.959869	2.692424	-19.573013	-0.131950	0.092231	-0.012366	-0.001492	0.009480	-0.008234
2	2121048704	-59.926491	2.914737	-19.778534	-0.162942	0.071053	0.037200	-0.743102	11.144558	-4.285915
3	2121065371	-59.931087	3.191781	-20.039251	-0.222204	0.103339	0.010809	-1.238144	13.025351	-4.412583
4	2121082038	-59.953045	3.493933	-20.279213	-0.389560	0.069552	0.030936	-1.706127	13.284619	-3.935561
5	2121098705	-60.016861	3.816775	-20.553583	-0.570795	0.074867	0.088436	-1.746224	11.594702	-3.786314
6	2121115372	-60.104435	4.166310	-20.797945	-0.676176	0.127391	0.134186	-1.473345	8.815810	-2.679666
7	2121132039	-60.182888	4.524692	-20.994349	-0.815031	0.202695	0.350609	-0.794122	4.819048	-0.816264
8	2121148706	-60.230125	4.867781	-21.108679	-0.736341	0.204342	0.514797	0.490861	-0.482953	0.265239
9	2121165373	-60.233627	5.145687	-21.144278	-0.703928	0.183131	0.531874	2.247937	-5.812021	0.128832
10	2121182040	-60.196724	5.353855	-21.069918	-0.600857	0.134114	0.464929	3.836700	-11.898358	0.601239
11	2121198707	-60.127010	5.502686	-20.917318	-0.523387	0.133920	0.302747	5.131388	-16.495953	1.455360
12	2121215374	-60.033356	5.596686	-20.648001	-0.608566	0.235284	0.187726	5.625295	-22.370670	3.241069
13	2121232041	-59.921299	5.646763	-20.187706	-0.538276	0.331472	0.094524	5.495959	-29.294327	5.449062
14	2121248708	-59.802738	5.658220	-19.610792	-0.358316	0.385226	0.065148	4.449645	-35.861050	7.812468
15	2121265375	-59.681686	5.656808	-18.949169	-0.022489	0.288274	0.072925	3.279502	-39.933365	10.837728
16	2121282042	-59.576668	5.629711	-18.250002	0.344225	0.184731	-0.069303	1.535626	-41.490234	12.152032
17	2121298709	-59.508366	5.570347	-17.595921	0.685893	-0.104129	-0.155807	-0.748215	-38.644890	10.776573
18	2121315376	-59.482159	5.488326	-17.124220	0.840779	-0.403714	-0.177117	-2.692956	-33.871174	9.096704
19	2121332043	-59.501625	5.383194	-16.753122	1.245226	-0.689316	-0.210676	-4.065309	-25.887421	5.183901
20	2121348710	-59.546410	5.279268	-16.502132	1.349368	-0.806486	-0.115136	-3.813631	-14.339956	0.989643
21	2121365377	-59.592178	5.193078	-16.473940	1.073785	-0.704706	0.004960	-2.326888	-3.832237	-1.896569
22	2121382044	-59.628174	5.129065	-16.564783	0.908921	-0.424666	0.038958	-0.686305	3.586348	-3.561523
23	2121398711	-59.660759	5.097341	-16.751278	0.683353	-0.177186	0.046593	0.083965	9.741428	-4.355429
24	2121415378	-59.694988	5.077859	-16.987745	0.375984	-0.003282	0.108486	0.129632	12.870152	-5.237493
25	2121432045	-59.738365	5.063806	-17.248148	0.308768	0.045982	0.031967	-0.490586	14.011470	-5.822706
26	2121448712	-59.795296	5.077339	-17.529827	0.239515	0.101016	-0.050323	-1.325190	16.143822	-5.475860
27	2121465379	-59.866177	5.110790	-17.837805	0.057445	0.156097	-0.017048	-2.248413	17.273012	-5.094999
28	2121482046	-59.946960	5.139273	-18.096888	-0.068195	0.119266	0.090873	-3.089176	15.677876	-4.951900
29	2121498713	-60.031155	5.161124	-18.340712	-0.031451	0.039743	0.092630	-3.506907	13.701377	-4.716083
30	2121515380	-60.111580	5.204280	-18.586649	0.058909	-0.160375	0.157209	-3.337465	13.626588	-3.533748
31	2121532047	-60.174358	5.281761	-18.814899	-0.004927	-0.272882	0.268423	-2.112550	15.170460	-2.234979
32	2121548714	-60.205101	5.371902	-19.037354	-0.241141	-0.232871	0.404183	-0.134979	14.503167	-1.161139
33	2121565381	-60.195614	5.446482	-19.217171	-0.368498	-0.131213	0.525041	2.134198	11.167071	-0.626013
34	2121582048	-60.152679	5.494590	-19.330959	-0.289226	-0.008845	0.423044	3.859316	6.750836	-0.270496
35	2121598715	-60.090694	5.512844	-19.362074	-0.389374	0.135964	0.278312	4.645548	2.333349	-0.078785
36	2121615382	-60.027828	5.513685	-19.300304	-0.364867	0.295182	0.059643	4.184571	-2.721516	1.319880
37	2121632049	-59.980961	5.488395	-19.213518	-0.384910	0.377639	-0.047168	2.704900	-7.532248	2.010169
38	2121648716	-59.956581	5.438980	-19.074699	-0.222304	0.315632	-0.056098	0.870506	-11.912113	2.614962
39	2121665383	-59.951904	5.375081	-18.866232	0.015876	0.111755	-0.037591	-0.551327	-13.951658	2.641625
40	2121682050	-59.963303	5.297542	-18.686125	0.240520	-0.084204	0.029984	-1.529515	-14.320122	1.880326
41	2121698717	-59.981430	5.206962	-18.540531	0.461824	-0.266697	0.085773	-1.572685	-11.527297	-0.564248
42	2121715384	-60.003868	5.131452	-18.515114	0.790436	-0.391840	0.040640	-1.284541	-6.214204	-2.438291
43	2121732051	-60.037746	5.100694	-18.605593	0.854141	-0.325522	-0.123659	-1.307298	1.284842	-3.415671
44	2121748718	-60.096504	5.114351	-18.815922	0.810570	-0.215863	-0.173400	-2.205741	8.445642	-4.228158
45	2121765385	-60.188564	5.171700	-19.098955	0.762554	-0.242644	-0.137171	-3.633037	15.435526	-5.016559
46	2121782052	-60.309006	5.262012	-19.423159	0.464462	-0.157230	-0.034905	-4.980436	19.773476	-5.029318
47	2121798719	-60.445351	5.382779	-19.814823	0.379559	-0.194476	0.012115	-5.456273	24.881176	-5.727717
48	2121815386	-60.578022	5.517243	-20.272095	0.027028	-0.039605	0.107877	-5.056190	26.424583	-5.566026
49	2121832053	-60.691177	5.643105	-20.655006	-0.144410	0.089679	0.238489	-3.874558	25.692949	-5.748400
50	2121848720	-60.776588	5.729997	-21.111958	-0.552865	0.281685	0.352395	-2.564899	21.184397	-5.978963
51	2121865387	-60.826351	5.783132	-21.374954	-0.767827	0.351432	0.434109	-1.146694	13.747917	-4.315077
52	2121882054	-60.849754	5.794777	-21.832632	-0.865409	0.370781	0.385819	-0.386022	5.602273	-2.884426
53	2121898721	-60.854153	5.783251	-21.854628	-0.741314	0.221900	0.358624	-0.020964	-2.013658	-0.435121
54	2121915388	-60.831085	5.744516	-21.854708	-0.642701	0.112056	0.425155	1.019200	-8.226532	0.968423
55	2121932055	-60.782337	5.680456	-21.678484	-0.431561	0.066824	0.309739	2.027932	-13.994982	2.323362
56	2121948722	-60.712536	5.600070	-21.237989	-0.141162	-0.009858	0.247259	3.025958	-17.298363	3.001703
57	2121965389	-60.634842	5.517094	-20.960535	0.031259	-0.004656	0.112515	3.403862	-18.389315	3.414325
58	2121982056	-60.555958	5.434513	-20.758898	-0.000534	0.030086	0.066023	3.542298	-17.915131	3.200150
59	2121998723	-60.490383	5.349179	-20.456820	0.097552	0.070222	-0.036878	2.685674	-18.797850	3.542100
60	2122015390	-60.447365	5.259857	-20.181112	0.099700	0.039023	-0.105059	1.376575	-18.571573	3.168506
61	2122032057	-60.425346	5.170545	-19.873142	0.217544	-0.082707	-0.055385	0.165823	-18.289858	3.035230
62	2122048724	-60.417915	5.088160	-19.631124	0.496473	-0.265170	0.120329	-0.396626	-15.279627	1.848873
63	2122065391	-60.413147	5.025337	-19.531996	0.781011	-0.403247	0.126199	0.020842	-9.258365	-0.136938
64	2122082058	-60.411167	5.006845	-19.522919	0.876325	-0.399557	0.015887	0.609038	-0.671783	-1.815402
65	2122098725	-60.421898	5.040211	-19.655582	0.850604	-0.298020	-0.179971	0.528486	7.581367	-2.788173
66	2122115392	-60.460011	5.115107	-19.871248	0.588790	-0.185091	-0.164480	-0.535652	14.454979	-3.695505
67	2122132059	-60.523907	5.217857	-20.186565	0.586004	-0.221572	-0.099874	-1.677391	19.071747	-4.306422
68	2122148726	-60.608524	5.347083	-20.629141	0.473879	-0.174381	-0.090242	-2.451128	24.033657	-5.192089
69	2122165393	-60.706272	5.495491	-21.052416	0.121022	-0.055290	0.007211	-2.945532	26.763813	-5.307939
70	2122182060	-60.802250	5.642669	-21.516993	-0.296113	0.119502	0.162185	-2.921174	25.475891	-4.635167
71	2122198727	-60.874630	5.769339	-21.956921	-0.529021	0.264610	0.356007	-1.935990	20.668961	-3.395494
72	2122215394	-60.920643	5.853292	-22.186468	-0.676354	0.385464	0.427908	-0.903271	14.329028	-2.857508
73	2122232061	-60.934879	5.907510	-22.351084	-0.595456	0.275085	0.377865	0.338517	7.760937	-1.359048
74	2122248728	-60.930416	5.908576	-22.262606	-1.045299	0.414380	0.308288	0.699989	-0.363150	-0.571150
75	2122265395	-60.909306	5.862944	-21.986782	-0.831085	0.240546	0.265213	0.812903	-9.350022	1.078148
76	2122282062	-60.874798	5.775726	-21.424011	-0.557223	0.158301	0.268550	0.931247	-16.805647	2.294638
77	2122298729	-60.823578	5.654055	-21.011875	-0.310377	0.078383	0.279030	1.597921	-20.889967	2.118013
78	2122315396	-60.760559	5.528359	-20.668310	-0.154193	0.045987	0.235221	2.067237	-23.445515	3.239853
79	2122332063	-60.689018	5.388272	-20.255795	-0.065173	0.071095	0.136729	2.546772	-24.684946	2.963799
80	2122348730	-60.620213	5.250676	-19.852201	-0.008970	0.078626	0.052958	2.265148	-26.157764	3.982419
81	2122365397	-60.562912	5.112718	-19.459391	0.104344	0.003244	-0.017160	1.614404	-26.258013	4.042136
82	2122382064	-60.523693	4.978390	-19.027819	0.280022	-0.125613	-0.024622	0.767966	-24.437485	3.309981
83	2122398731	-60.501900	4.859828	-18.516354	0.642750	-0.329021	-0.019041	0.140454	-20.424248	2.199474
84	2122415398	-60.499985	4.776140	-18.214233	1.076786	-0.528769	-0.063375	-0.244729	-11.426111	-0.412813
85	2122432065	-60.510395	4.752667	-18.097445	1.262450	-0.579240	-0.100843	-0.000576	0.410296	-2.833379
86	2122448732	-60.543015	4.808213	-18.415560	1.137260	-0.450042	-0.219488	-0.432765	12.336357	-4.017623
87	2122465399	-60.606323	4.915573	-18.844423	0.782790	-0.303215	-0.138254	-1.558164	21.004042	-5.200168
88	2122482066	-60.689285	5.069822	-19.301790	0.603780	-0.275391	-0.036087	-2.188649	27.319199	-5.407150
89	2122498733	-60.773979	5.269812	-19.785913	0.426703	-0.256176	0.089269	-1.841803	32.202114	-4.890507
90	2122515400	-60.844875	5.498890	-20.344652	0.156866	-0.150186	0.187707	-0.665639	35.228706	-4.500658
91	2122532067	-60.890808	5.728719	-20.933605	-0.300983	0.054821	0.335139	0.833511	34.128685	-3.796791
92	2122548734	-60.901497	5.912165	-21.269396	-0.743593	0.267098	0.494468	2.539730	28.083538	-3.615755
93	2122565401	-60.880032	6.023905	-21.611744	-0.964581	0.435471	0.435396	3.683233	18.972576	-3.579098
94	2122582068	-60.838688	6.077629	-21.775274	-1.019307	0.557693	0.282777	3.942289	9.343869	-2.313519
95	2122598735	-60.796833	6.095466	-21.688978	-1.004151	0.625617	0.057094	2.904410	-0.550904	0.634612
96	2122615402	-60.771343	6.053009	-21.516705	-0.934397	0.534349	0.033730	1.031737	-9.472948	1.356852
97	2122632069	-60.761089	5.943560	-21.179745	-0.669014	0.406562	0.095467	-0.627243	-17.696207	1.261920
98	2122648736	-60.755756	5.793257	-20.889233	-0.375779	0.209095	0.192055	-1.315214	-22.366367	0.981167
99	2122665403	-60.743999	5.621731	-20.554226	-0.243768	0.134279	0.235649	-1.137527	-25.268126	1.112010
100	2122682070	-60.720997	5.431823	-20.224108	-0.254805	0.151065	0.203281	-0.603129	-27.637470	1.153657
101	2122698737	-60.696407	5.232435	-19.768654	-0.158288	0.140437	0.106059	-0.714110	-30.679821	2.207559
102	2122715404	-60.679352	5.022393	-19.421522	-0.007956	0.050135	0.014781	-1.200369	-32.066727	2.229062
103	2122732071	-60.674408	4.815171	-19.141857	0.162126	-0.083732	-0.050196	-1.754092	-31.180534	1.924654
104	2122748738	-60.686142	4.634305	-18.691902	0.240067	-0.211682	0.004269	-2.504251	-29.081873	2.607182
105	2122765405	-60.703518	4.491515	-18.552824	0.648250	-0.428355	0.084623	-2.475383	-24.497231	2.636853
106	2122782072	-60.721886	4.379235	-18.075375	0.935893	-0.551381	0.134775	-1.738002	-16.106226	0.163159
107	2122798739	-60.729568	4.331868	-17.912697	1.133477	-0.641996	0.126948	-0.337319	-5.646678	-1.168772
108	2122815406	-60.724377	4.362077	-18.058325	1.070031	-0.604360	0.076717	1.191112	5.347721	-1.908146
109	2122832073	-60.719624	4.455295	-18.298944	0.950894	-0.508722	-0.023331	1.911151	15.317350	-3.053651
110	2122848740	-60.721767	4.596810	-18.689768	0.797736	-0.464466	-0.025365	2.119154	23.207375	-4.071979
111	2122865407	-60.728935	4.809523	-19.183468	0.865182	-0.520297	-0.041798	2.486932	31.541773	-3.769972
112	2122882074	-60.735851	5.093851	-19.795879	0.707327	-0.541061	0.025537	3.291231	40.212898	-3.619620
113	2122898741	-60.739548	5.407798	-20.419209	0.044507	-0.278326	0.121177	4.111246	44.969582	-4.167664
114	2122915408	-60.737087	5.714045	-20.952175	-0.393090	0.047818	0.207822	4.480503	42.549263	-3.327034
115	2122932075	-60.715443	5.982921	-21.637383	-0.667488	0.386937	0.341828	5.303591	37.212280	-2.991553
116	2122948742	-60.666157	6.194327	-22.015728	-1.050249	0.705823	0.480781	6.221758	28.179279	-1.940667
117	2122965409	-60.590050	6.351523	-22.287912	-1.296643	0.959510	0.379698	6.770347	17.700668	0.074642
118	2122982076	-60.516441	6.444025	-22.376083	-1.384583	1.095342	0.096791	5.167575	4.458679	2.930920
119	2122998743	-60.478935	6.439661	-22.284750	-1.292881	0.979364	-0.105670	1.630409	-8.761261	3.586195
120	2123015410	-60.486469	6.325003	-22.022482	-0.959879	0.698591	-0.101442	-2.166645	-20.439487	2.469638
121	2123032077	-60.533722	6.148979	-21.654144	-0.321759	0.296709	-0.070133	-5.035111	-26.407658	1.517102
122	2123048744	-60.598751	5.938320	-21.290541	-0.271107	0.087385	0.130836	-6.125808	-28.171951	0.066356
123	2123065411	-60.658779	5.698611	-20.887730	-0.208750	-0.011080	0.259543	-5.966870	-31.075766	-0.349781
124	2123082078	-60.711864	5.420686	-20.470945	0.065842	-0.038130	0.167120	-5.461750	-32.561020	-2.186654
125	2123098745	-60.759647	5.136166	-20.077717	0.047714	-0.027858	0.120907	-4.992818	-32.567913	-2.657763
126	2123115412	-60.804558	4.863833	-19.707670	0.097308	-0.105544	0.064640	-4.699001	-32.273582	-2.005943
127	2123132079	-60.855751	4.604603	-19.313021	0.287027	-0.222895	0.040181	-4.783943	-30.237402	-2.246728
128	2123148746	-60.910938	4.384885	-19.122511	0.434038	-0.376719	0.115350	-4.700916	-26.497255	-1.637578
129	2123165413	-60.964691	4.202929	-18.796513	0.558188	-0.464417	0.150946	-4.125329	-21.130308	-1.973641
130	2123182080	-61.002106	4.062930	-18.726450	0.647010	-0.504447	0.213267	-2.660073	-14.546782	-2.732916
131	2123198747	-61.017952	3.978386	-18.682066	0.665510	-0.502536	0.172029	-0.824332	-6.818614	-3.141783
132	2123215414	-61.009094	3.958799	-18.726879	0.533579	-0.436325	0.178372	1.047002	-0.280229	-2.247694
133	2123232081	-60.979355	3.987229	-18.810734	0.367228	-0.316355	0.145379	2.581728	4.439328	-1.517847
134	2123248748	-60.933765	4.032644	-18.931044	0.181146	-0.169421	0.153674	3.700337	6.864480	-1.669077
135	2123265415	-60.882599	4.090882	-19.067101	0.214773	-0.109318	0.101972	4.116454	8.081851	-1.456889
136	2123282082	-60.830593	4.160729	-19.259415	0.259612	-0.105777	0.101163	4.285345	9.797814	-1.612627
137	2123298749	-60.785763	4.252813	-19.488905	0.264312	-0.066463	0.045295	4.008524	12.120763	-1.372560
138	2123315416	-60.754711	4.363644	-19.743023	0.156321	-0.032939	-0.004083	3.329237	14.178567	-1.224237
139	2123332083	-60.741795	4.513490	-20.038443	0.119303	0.037512	-0.057703	2.395501	16.772358	0.008010
140	2123348750	-60.748592	4.687969	-20.354435	-0.109794	0.192377	-0.107745	1.316706	18.244299	0.880905
141	2123365417	-60.773746	4.847643	-20.617718	-0.467850	0.383403	-0.032750	0.044585	15.626469	1.320688
142	2123382084	-60.810970	4.965361	-20.785166	-0.646175	0.474788	0.135660	-1.099233	9.899779	1.603119
143	2123398751	-60.853100	5.012903	-20.879807	-0.843357	0.499273	0.226646	-1.943338	2.399238	0.909257
144	2123415418	-60.894402	4.987034	-20.774151	-0.543869	0.339092	0.230385	-2.481115	-5.661303	0.301570
145	2123432085	-60.930542	4.934209	-20.694361	-0.184542	0.058876	0.215258	-2.423141	-8.859819	0.168141
146	2123448752	-60.954418	4.876082	-20.583790	0.004917	-0.123452	0.176241	-1.735850	-9.625140	0.214513
147	2123465419	-60.965298	4.821377	-20.512592	0.063277	-0.204809	0.200691	-0.853492	-8.583650	-0.131560
148	2123482086	-60.961769	4.773362	-20.452324	0.120486	-0.242023	0.271410	0.119451	-7.462864	-0.283033
149	2123498753	-60.945606	4.723078	-20.421804	0.197204	-0.232367	0.235594	1.022581	-6.153618	-1.151649
150	2123515420	-60.921680	4.677154	-20.441784	0.200718	-0.164686	0.109273	1.656303	-4.373228	-1.823842
151	2123532087	-60.899742	4.640390	-20.451143	0.231482	-0.103578	0.012591	1.663283	-2.844828	-2.021226
152	2123548754	-60.881725	4.622272	-20.500631	0.216333	-0.086203	0.003445	1.558757	-0.879335	-1.818860
153	2123565421	-60.871468	4.623653	-20.601196	0.269324	-0.099555	0.029921	1.252583	1.422728	-1.747337
154	2123582088	-60.865543	4.643790	-20.709703	0.216062	-0.098445	0.094578	1.182026	4.008618	-1.876675
155	2123598755	-60.861202	4.678939	-20.848150	0.153779	-0.082807	0.129753	1.221310	5.846183	-1.854718
156	2123615422	-60.856377	4.731339	-21.016779	0.092801	-0.046857	0.123262	1.368865	7.573183	-1.622488
157	2123632089	-60.849766	4.806988	-21.194658	0.039351	-0.030522	0.124823	1.566877	9.100982	-0.870870
158	2123648756	-60.841999	4.892684	-21.385914	-0.009393	0.011130	0.096597	1.668841	9.630883	-0.476217
159	2123665423	-60.840832	4.982652	-21.569649	-0.034177	0.093145	0.006612	1.276531	9.662209	-0.201636
160	2123682090	-60.849030	5.066288	-21.746962	-0.179290	0.167464	-0.014676	0.633421	8.579315	-0.040186
161	2123698757	-60.866329	5.135007	-21.862265	-0.281676	0.287006	-0.017641	-0.192428	5.336925	0.728752
162	2123715424	-60.894314	5.189419	-21.887106	-0.323082	0.349555	0.046589	-1.170974	1.676050	1.764696
163	2123732091	-60.926155	5.218927	-21.910683	-0.261684	0.271715	0.095544	-1.653607	-1.317082	1.683222
164	2123748758	-60.963661	5.217217	-21.858511	-0.305322	0.247588	0.156802	-2.241278	-4.540210	1.309853
165	2123765425	-61.000729	5.188157	-21.800474	-0.266183	0.115557	0.198265	-2.431542	-7.355827	0.962916
166	2123782092	-61.028904	5.134446	-21.695614	-0.157977	-0.056410	0.246947	-2.055778	-9.660281	0.527526
167	2123798759	-61.043015	5.068026	-21.595661	-0.042646	-0.184289	0.279947	-1.214106	-10.210519	-0.051302
168	2123815426	-61.033192	5.007899	-21.517288	0.065975	-0.293581	0.342817	0.338568	-9.096134	-0.235061
169	2123832093	-60.996471	4.964220	-21.438650	0.139622	-0.300110	0.329859	2.103117	-7.353279	-0.053364
170	2123848760	-60.941032	4.938534	-21.401155	0.244323	-0.289532	0.231970	3.439318	-4.846820	-0.186986
171	2123865427	-60.878441	4.927817	-21.422564	0.320648	-0.232780	0.063507	4.090829	-2.247182	-0.581844
172	2123882094	-60.822044	4.936854	-21.477234	0.320939	-0.135684	-0.055017	3.970205	0.834135	-0.914348
173	2123898761	-60.779491	4.956340	-21.597712	0.254477	-0.043257	-0.079649	3.370343	3.492849	-1.662175
174	2123915428	-60.763222	4.977542	-21.750597	0.212088	0.065089	-0.140017	1.971992	5.339653	-2.564344
175	2123932095	-60.771416	5.004586	-21.933907	0.139685	0.077124	-0.076609	0.656921	7.129931	-3.154449
176	2123948762	-60.798519	5.031604	-22.103128	-0.030457	0.112679	-0.051692	-0.470966	7.250720	-3.213165
177	2123965429	-60.836899	5.066329	-22.250700	-0.156574	0.117216	0.067301	-1.244406	6.490484	-2.258260
178	2123982096	-60.874538	5.090633	-22.361162	-0.252746	0.143098	0.232523	-1.406176	4.185288	-1.701055
179	2123998763	-60.903938	5.099854	-22.431711	-0.151247	0.143003	0.247058	-1.087438	2.002971	-1.532459
180	2124015430	-60.927055	5.092746	-22.481607	-0.214148	0.166481	0.151936	-0.874725	-0.028136	-1.537236
181	2124032097	-60.947063	5.072515	-22.453974	-0.296845	0.194222	0.085294	-0.971080	-3.215956	-0.678826
182	2124048764	-60.960655	5.040482	-22.390921	-0.292858	0.147591	0.147234	-0.886789	-6.441915	0.273537
183	2124065431	-60.969082	4.997420	-22.278461	-0.158850	0.090073	0.208777	-0.837202	-9.414117	1.145022
184	2124082098	-60.970387	4.946111	-22.129379	-0.103894	0.014427	0.217917	-0.523895	-10.840336	1.358300
185	2124098765	-60.963108	4.889213	-22.002115	0.017584	-0.057273	0.179997	0.014644	-10.889602	0.995047
186	2124115432	-60.953724	4.816988	-21.890234	0.058498	-0.073466	0.117898	0.264022	-10.203386	-0.431638
187	2124132099	-60.945580	4.754731	-21.813869	0.222673	-0.142558	0.043096	0.386630	-8.001243	-0.958799
188	2124148766	-60.939270	4.721661	-21.788227	0.195390	-0.191069	0.035419	0.525451	-4.584008	-0.842696
189	2124165433	-60.933804	4.722178	-21.807436	0.216317	-0.275214	0.133309	0.698580	-1.310179	-0.339010
190	2124182100	-60.915970	4.760219	-21.873713	0.274387	-0.318264	0.269291	1.703725	2.434801	0.179769
191	2124198767	-60.883366	4.825100	-22.003031	0.314680	-0.275144	0.241091	2.901849	6.350293	-0.138552
192	2124215434	-60.843216	4.899758	-22.158861	0.164608	-0.164507	0.131183	3.563169	8.651378	-0.728592
193	2124232101	-60.804058	4.983470	-22.378107	0.160186	-0.130488	0.026711	3.695626	10.700010	-1.242703
194	2124248768	-60.771404	5.073097	-22.601538	0.068718	0.015666	-0.034883	3.419445	11.840457	-1.472667
195	2124265435	-60.754902	5.167869	-22.836851	0.087052	0.106365	-0.046989	2.562661	12.924760	-1.727975
196	2124282102	-60.757553	5.251748	-23.084181	-0.024342	0.186976	-0.094649	1.458740	12.956172	-2.497586
197	2124298769	-60.782059	5.312199	-23.269293	-0.388023	0.360662	-0.067361	-0.051238	10.287274	-2.615723
198	2124315436	-60.815411	5.344152	-23.394100	-0.591331	0.426008	0.105825	-1.137268	4.344882	-1.285809
199	2124332103	-60.847569	5.326785	-23.352077	-0.706968	0.416997	0.307980	-1.622424	-2.355357	-0.968672
200	2124348770	-60.867687	5.253873	-23.238831	-0.743310	0.390237	0.361567	-1.527696	-9.805043	-0.684551
201	2124365437	-60.871338	5.155035	-22.993980	-0.344938	0.138733	0.365901	-1.069895	-15.799911	0.825697
202	2124382104	-60.850639	5.041729	-22.732841	-0.111751	-0.106960	0.366853	0.251152	-17.837807	0.950597
203	2124398771	-60.807083	4.932099	-22.479538	0.023667	-0.169057	0.229273	1.667267	-17.653675	1.105080
204	2124415438	-60.750908	4.836530	-22.241404	0.088073	-0.175619	0.156544	2.490741	-16.918091	1.679984
205	2124432105	-60.691730	4.749564	-22.020800	0.165519	-0.133893	0.035864	2.760610	-16.054926	1.817408
206	2124448772	-60.636528	4.676040	-21.836435	0.197219	-0.087134	-0.019341	2.643226	-14.621342	1.970854
207	2124465439	-60.588135	4.625343	-21.693552	0.460433	-0.165278	-0.007368	2.487449	-11.416327	1.765516
208	2124482106	-60.551983	4.603846	-21.655914	0.708416	-0.252906	-0.046942	2.288911	-4.833066	0.103136
209	2124498773	-60.539238	4.624606	-21.766033	0.673247	-0.199600	-0.125647	1.546207	3.602740	-1.701874
210	2124515440	-60.566082	4.668941	-22.012241	0.534811	-0.103807	-0.220179	-0.262108	10.427208	-3.891698
211	2124532107	-60.628986	4.724475	-22.348038	0.202155	-0.044667	-0.167447	-2.049697	14.723633	-5.502484
212	2124548774	-60.713703	4.788594	-22.664732	0.066983	-0.057968	-0.087560	-3.191000	16.593634	-5.928514
213	2124565441	-60.804085	4.881979	-23.001097	0.039190	-0.147913	0.096137	-3.388206	18.666937	-5.042033
214	2124582108	-60.881447	5.008359	-23.351498	-0.099067	-0.128075	0.267853	-2.514082	20.153595	-3.567278
215	2124598775	-60.931458	5.148684	-23.675579	-0.257872	-0.096464	0.410384	-0.930331	19.476709	-2.214874
216	2124615442	-60.941040	5.283016	-23.922953	-0.510387	0.074976	0.499405	1.113122	15.113059	-0.200061
217	2124632109	-60.913548	5.375941	-24.092892	-0.615886	0.189556	0.464540	2.749786	8.143310	0.791273
218	2124648776	-60.862526	5.417793	-24.116442	-0.649623	0.307329	0.311444	3.526440	0.601943	1.447803
219	2124665443	-60.799770	5.401227	-24.083738	-0.633838	0.374198	0.129409	3.646051	-6.452724	1.323940
220	2124682110	-60.740082	5.349250	-23.881973	-0.507086	0.412237	-0.015974	2.898559	-12.790848	2.408805
221	2124698777	-60.696804	5.259502	-23.711658	-0.287692	0.272355	0.023146	1.613851	-16.676943	1.958304
222	2124715444	-60.667263	5.147400	-23.479389	-0.143409	0.141048	0.134460	0.672302	-18.736763	1.576111
223	2124732111	-60.646847	5.011099	-23.224865	-0.111042	0.048853	0.176311	0.116993	-19.849743	0.538642
224	2124748778	-60.627613	4.870404	-22.952272	-0.019004	0.019307	0.162326	0.057276	-20.308786	0.498289
225	2124765445	-60.610432	4.749837	-22.685713	0.123725	0.006425	0.061728	0.004898	-19.384869	1.370505
226	2124782112	-60.600513	4.657887	-22.425797	0.205366	-0.026353	-0.035147	-0.333273	-17.819452	2.471763
227	2124798779	-60.596012	4.576240	-22.199867	0.365578	-0.168058	-0.027142	-0.387456	-14.895550	1.557349
228	2124815446	-60.601299	4.502409	-22.092995	0.525074	-0.276307	-0.018433	-0.612861	-10.815888	-0.185679
229	2124832113	-60.620110	4.451226	-22.117641	0.717544	-0.347274	-0.060647	-0.888505	-4.305956	-2.262229
230	2124848780	-60.657669	4.447172	-22.235947	0.779835	-0.340050	-0.121658	-1.363620	4.281375	-3.803128
231	2124865447	-60.726330	4.468178	-22.499460	0.577991	-0.290060	-0.162274	-2.637201	11.708810	-6.199866
232	2124882114	-60.807514	4.518479	-22.819979	0.262909	-0.259888	-0.010880	-3.064639	16.040295	-6.553169
233	2124898781	-60.890575	4.612477	-23.175911	0.182687	-0.207509	0.057094	-2.946105	19.578291	-5.481202
234	2124915448	-60.959721	4.752855	-23.573118	-0.038260	-0.191350	0.322310	-1.973372	21.924152	-3.561439
235	2124932115	-60.999660	4.926008	-23.939529	-0.178880	-0.146808	0.450142	-0.188702	22.522408	-1.619596
236	2124948782	-60.998993	5.101622	-24.268753	-0.375822	-0.061017	0.582511	2.139067	20.777391	-0.482249
237	2124965449	-60.949959	5.260586	-24.543667	-0.460708	0.045070	0.551762	4.737720	16.758503	0.576318
238	2124982116	-60.869129	5.384630	-24.758289	-0.615334	0.255163	0.310303	6.231849	11.473287	1.075945
239	2124998783	-60.775311	5.453280	-24.871433	-0.853891	0.503570	0.084481	6.281790	3.000432	1.941718
240	2125015450	-60.691845	5.458758	-24.798338	-0.864333	0.603650	-0.089495	4.863885	-6.141863	2.666750
241	2125032117	-60.633194	5.393192	-24.612383	-0.661029	0.537502	-0.019052	2.606408	-15.264400	2.866275
242	2125048784	-60.598293	5.285135	-24.274984	-0.231406	0.302239	0.033755	0.861593	-19.690891	2.411573
243	2125065451	-60.577358	5.155620	-23.964628	-0.053894	0.137058	0.108311	-0.027559	-21.053146	1.693124
244	2125082118	-60.561729	5.027254	-23.695419	0.032636	0.026436	0.136990	-0.277194	-20.675564	1.561141
245	2125098785	-60.546047	4.900075	-23.417948	-0.056561	0.082743	0.079221	-0.162129	-19.929873	1.232107
246	2125115452	-60.536842	4.770757	-23.134455	-0.056261	0.145412	0.033720	-0.627935	-21.162512	1.783011
247	2125132119	-60.539204	4.652450	-22.853836	0.373182	-0.034730	0.008773	-1.206642	-20.016977	1.895963
248	2125148786	-60.555912	4.544328	-22.656742	0.506711	-0.141823	-0.034616	-1.633528	-15.332209	-0.031145
249	2125165453	-60.586189	4.450193	-22.568821	0.601518	-0.288667	-0.015554	-1.981540	-9.992298	-2.056367
250	2125182120	-60.642559	4.377300	-22.594603	0.761566	-0.385470	-0.198013	-2.980165	-3.078365	-4.457839
251	2125198787	-60.710403	4.341743	-22.734743	0.557264	-0.438305	-0.073303	-3.163873	3.815204	-5.722262
252	2125215454	-60.782352	4.354750	-22.946037	0.491838	-0.340800	-0.099137	-2.995112	9.886346	-5.737068
253	2125232121	-60.855545	4.412089	-23.239677	0.260697	-0.278845	0.176522	-2.735669	14.899286	-5.447006
254	2125248788	-60.917065	4.513226	-23.560070	0.117318	-0.272025	0.382022	-1.775026	18.771849	-4.559412
255	2125265455	-60.955410	4.649697	-23.927732	-0.057887	-0.216737	0.416242	-0.206170	21.232904	-3.472665
256	2125282122	-60.958416	4.812279	-24.271622	-0.142241	-0.221521	0.443566	1.978629	22.017939	-2.111643
257	2125298789	-60.922878	4.990515	-24.592056	-0.346899	-0.041721	0.325212	4.188458	20.700338	-0.313999
258	2125315456	-60.858692	5.156981	-24.824753	-0.582495	0.212204	0.236423	5.542755	16.142582	1.381314
259	2125332123	-60.777756	5.283749	-24.923586	-0.746829	0.425449	0.195310	5.915120	8.559811	2.837830
260	2125348790	-60.695843	5.350091	-24.857121	-0.794951	0.554353	0.140542	5.227418	-0.317790	3.606928
261	2125365457	-60.622124	5.352052	-24.692419	-0.908480	0.656845	0.117399	3.924168	-9.658592	4.382239
262	2125382124	-60.564560	5.282985	-24.405905	-0.559968	0.474513	0.043839	2.265862	-18.174423	4.251591
263	2125398791	-60.524815	5.179340	-24.076420	-0.322606	0.314264	0.037598	0.913024	-22.075739	4.061214
264	2125415458	-60.501209	5.055318	-23.730268	0.048340	0.146867	0.031385	-0.106600	-23.513346	3.465898
265	2125432125	-60.489777	4.925494	-23.426434	0.077661	0.119759	0.002462	-0.607534	-21.827526	2.125493
266	2125448792	-60.492611	4.792844	-23.144588	0.033283	0.123974	-0.045202	-1.350035	-21.119818	1.533121
267	2125465459	-60.517445	4.663471	-22.863388	0.156521	0.016248	-0.054523	-2.559212	-20.260839	1.270449
268	2125482126	-60.559544	4.546978	-22.626453	0.360421	-0.138088	0.029240	-3.427188	-18.428104	1.119180
269	2125498793	-60.610012	4.448303	-22.493853	0.819824	-0.457003	0.082938	-3.474800	-13.207593	-0.591500
270	2125515460	-60.657955	4.367596	-22.485100	0.944228	-0.636564	0.061114	-2.604159	-4.787526	-4.056258
271	2125532127	-60.697773	4.345947	-22.639172	0.913735	-0.627990	-0.035405	-1.413437	4.897886	-5.382306
272	2125548794	-60.739918	4.390556	-22.906736	0.611665	-0.402984	-0.044314	-0.953754	13.583930	-5.645158
273	2125565461	-60.788990	4.459965	-23.263763	0.409922	-0.223289	0.031921	-0.949272	18.847763	-6.840060
274	2125582128	-60.842327	4.568045	-23.705442	0.177675	-0.130549	0.172077	-0.838472	23.686848	-6.845956
275	2125598795	-60.892265	4.717123	-24.182959	-0.074179	-0.063535	0.283076	-0.357644	27.275826	-5.997793
276	2125615462	-60.931297	4.893225	-24.627644	-0.357289	-0.020729	0.345235	0.378371	28.079155	-4.571213
277	2125632129	-60.944118	5.087532	-25.017422	-0.638309	0.076878	0.359641	1.684916	24.990282	-1.604127
278	2125648796	-60.919270	5.270434	-25.290298	-0.669296	0.132535	0.370564	3.493430	19.472460	0.649942
279	2125665463	-60.856159	5.420378	-25.463625	-0.509803	0.228200	0.261149	5.265148	13.101665	1.887612
280	2125682130	-60.774620	5.520086	-25.543831	-0.480108	0.393247	-0.000541	5.879159	6.919406	1.850192
281	2125698797	-60.705563	5.572198	-25.504051	-0.561204	0.602501	-0.157608	4.376321	-1.277062	3.135834
282	2125715464	-60.665707	5.556884	-25.353264	-0.626101	0.633784	-0.038719	1.873141	-9.867412	3.289856
283	2125732131	-60.657669	5.450553	-25.094191	-0.691815	0.443523	0.278158	-0.617100	-17.802635	1.457639
284	2125748798	-60.659565	5.302516	-24.774790	-0.532402	0.199201	0.484631	-1.542169	-22.365637	1.120846
285	2125765465	-60.643631	5.154068	-24.421589	-0.264961	0.113881	0.367394	-0.660028	-24.652956	2.359172
286	2125782132	-60.598492	5.014659	-24.029325	-0.044815	0.078256	0.186091	0.994665	-25.921856	3.700078
287	2125798799	-60.530727	4.882736	-23.637171	-0.017729	0.075338	0.067736	2.355522	-26.177023	4.386614
288	2125815466	-60.471004	4.744187	-23.253523	0.147051	-0.011532	-0.061307	2.018509	-25.433352	3.541162
289	2125832133	-60.440876	4.602384	-22.925520	0.346083	-0.140225	-0.128671	0.581326	-22.513142	1.691639
290	2125848800	-60.448952	4.464430	-22.689840	0.611488	-0.293231	-0.199276	-1.292021	-18.327520	-0.395166
291	2125865467	-60.496067	4.339277	-22.614611	0.860049	-0.474470	-0.198529	-2.994497	-11.071031	-3.601467
292	2125882134	-60.556534	4.258892	-22.632446	0.911758	-0.566040	-0.069913	-3.179996	-2.852525	-5.127534
293	2125898801	-60.616119	4.248685	-22.816305	0.850461	-0.494982	-0.038198	-2.482563	6.736365	-5.656156
294	2125915468	-60.676197	4.290758	-23.123581	0.531693	-0.247472	0.062575	-2.002261	14.166682	-6.185472
295	2125932135	-60.739445	4.368694	-23.461826	0.256561	-0.100938	0.130062	-1.857743	18.855219	-6.304869
296	2125948802	-60.798347	4.466517	-23.843754	-0.056851	-0.001494	0.240939	-1.395677	21.405653	-6.331675
297	2125965469	-60.858456	4.595837	-24.223450	-0.093852	0.004118	0.223788	-1.395447	22.624065	-4.823585
298	2125982136	-60.911560	4.760775	-24.623119	-0.184440	-0.068679	0.203299	-0.816176	24.736931	-3.532319
299	2125998803	-60.945137	4.948591	-25.006340	-0.391454	-0.004972	0.252750	0.317592	24.220398	-1.660564
300	2126015470	-60.945683	5.132090	-25.336239	-0.590446	0.112382	0.289047	2.088995	21.208469	-0.290436
301	2126032137	-60.904778	5.295838	-25.538813	-0.852209	0.351016	0.304705	4.006604	14.554780	2.023142
302	2126048804	-60.835327	5.397538	-25.614603	-0.928071	0.604994	0.187146	4.856290	4.440544	3.347932
303	2126065471	-60.770210	5.401788	-25.442726	-0.849203	0.783219	0.034597	3.468735	-8.876289	4.047967
304	2126082138	-60.737854	5.273541	-25.131943	-0.598293	0.460008	0.157210	0.655206	-20.643890	1.493805
305	2126098805	-60.722282	5.090962	-24.795357	-0.431538	-0.014139	0.492232	-0.535268	-24.409092	-0.150808
306	2126115472	-60.697105	4.936296	-24.436993	-0.143454	-0.025522	0.318083	0.024953	-24.432547	1.778812
307	2126132139	-60.643654	4.836707	-24.076923	0.196743	-0.052783	0.092171	1.741328	-23.131628	4.852047
308	2126148806	-60.557487	4.764355	-23.732756	0.033599	0.007462	0.113673	3.782715	-21.800608	6.019502
309	2126165473	-60.466824	4.694658	-23.399286	0.114432	0.006149	0.056377	4.073138	-21.759771	6.221496
310	2126182140	-60.396175	4.611625	-23.132776	0.292811	-0.105792	-0.014104	3.230540	-18.615282	3.559049
311	2126198807	-60.363216	4.529532	-22.922621	0.601666	-0.210205	-0.173868	1.354420	-14.663423	1.408168
312	2126215474	-60.376659	4.462219	-22.880190	0.822800	-0.362877	-0.273066	-0.705502	-6.354051	-2.270412
313	2126232141	-60.426521	4.427738	-22.957844	0.813271	-0.416277	-0.236125	-2.279172	1.400330	-4.375354
314	2126248808	-60.507252	4.433558	-23.170826	0.762048	-0.312887	-0.244269	-3.507609	9.603698	-6.205627
315	2126265475	-60.607849	4.473414	-23.473959	0.471406	-0.178867	-0.068227	-4.210156	16.035933	-7.440382
316	2126282142	-60.715916	4.542068	-23.843691	0.314795	-0.107101	0.057376	-4.376718	19.842747	-7.543272
317	2126298809	-60.813110	4.645471	-24.243399	0.131894	-0.026351	0.206994	-3.503786	22.926701	-6.824467
318	2126315476	-60.895481	4.764163	-24.655371	-0.089830	0.060593	0.240350	-2.552913	23.571566	-6.086525
319	2126332143	-60.964424	4.875283	-25.043406	-0.365323	0.064247	0.318130	-1.838444	21.918344	-5.654628
320	2126348810	-61.008179	4.967427	-25.357420	-0.582244	0.131659	0.330821	-0.622812	17.911665	-4.724883
321	2126365477	-61.028709	5.059980	-25.591810	-0.590684	0.213293	0.252835	0.340412	13.315930	-2.160369
322	2126382144	-61.023689	5.151690	-25.643864	-0.834726	0.341397	0.366516	1.272637	7.116598	1.194058
323	2126398811	-60.992756	5.200185	-25.614840	-0.719423	0.292027	0.450499	2.144763	-0.799308	2.583815
324	2126415478	-60.937256	5.191916	-25.482023	-0.758368	0.268758	0.417050	3.013968	-8.264887	2.807543
325	2126432145	-60.857910	5.138632	-25.237492	-0.432189	0.097480	0.333214	3.922889	-14.710858	3.289192
326	2126448812	-60.765720	5.064702	-24.979710	-0.112348	0.018261	0.116100	4.526352	-17.086853	3.208922
327	2126465479	-60.672066	4.990016	-24.700867	-0.043031	0.036805	-0.008377	4.636359	-17.141499	3.216619
328	2126482146	-60.591518	4.912023	-24.421766	-0.048567	0.112903	-0.118032	3.809003	-17.828455	3.401441
329	2126498813	-60.535511	4.822865	-24.156582	0.006662	0.081997	-0.049449	2.336861	-18.355940	2.952860
330	2126515480	-60.508907	4.724941	-23.915129	0.127962	0.062477	-0.043015	0.702807	-17.508577	1.885692
331	2126532147	-60.505375	4.637194	-23.714634	0.446687	-0.073488	0.008661	-0.391439	-14.368210	0.818858
332	2126548814	-60.516899	4.584723	-23.640770	0.839621	-0.276585	-0.026872	-0.682041	-6.829718	-0.996526
333	2126565481	-60.551029	4.573149	-23.719086	0.722086	-0.291657	-0.139695	-1.376478	1.583460	-2.902444
334	2126582148	-60.606598	4.583004	-23.899252	0.671826	-0.440961	-0.087825	-2.145884	7.849136	-4.929729
335	2126598815	-60.685528	4.616703	-24.165413	0.457299	-0.330608	-0.103613	-3.078048	13.560329	-6.461386
336	2126615482	-60.772892	4.681652	-24.501137	0.426823	-0.288033	0.013319	-3.239038	18.006834	-6.761621
337	2126632149	-60.850449	4.791386	-24.885122	0.290181	-0.164550	0.130605	-2.369512	21.959566	-5.842357
338	2126648816	-60.908356	4.932650	-25.297884	0.083208	0.022689	0.195333	-0.971722	24.641270	-5.131477
339	2126665483	-60.960758	5.063026	-25.689714	-0.285313	0.236018	0.205924	-0.698613	23.162498	-5.027770
340	2126682150	-61.003139	5.168083	-26.012295	-0.590576	0.242090	0.319139	-0.437927	18.661444	-4.257617
341	2126698817	-61.025398	5.253963	-26.219351	-0.691288	0.286945	0.304139	0.333702	13.595979	-2.776700
342	2126715484	-61.033539	5.318479	-26.338245	-0.915628	0.416567	0.281515	0.597781	7.278355	-0.763079
343	2126732151	-61.023457	5.344486	-26.305258	-1.003997	0.391850	0.373228	0.891252	-1.431059	1.387062
344	2126748818	-60.987183	5.313006	-26.153885	-0.890808	0.287960	0.386369	1.731887	-9.960821	2.138232
345	2126765485	-60.921879	5.254353	-25.862968	-0.528510	0.207191	0.294970	2.812809	-17.120878	4.231574
346	2126782152	-60.840996	5.184926	-25.580429	-0.042400	0.013991	0.156256	3.652984	-18.507633	4.273350
347	2126798819	-60.761150	5.110289	-25.284395	-0.042133	0.119477	0.014614	3.590374	-18.875525	4.149014
348	2126815486	-60.696045	5.018723	-24.968849	-0.145139	0.206222	-0.016461	2.593411	-20.688177	4.025586
349	2126832153	-60.654022	4.902819	-24.620430	-0.104407	0.169333	-0.024742	1.076472	-23.045660	3.690855
350	2126848820	-60.629833	4.778811	-24.268980	-0.082769	0.079961	0.089272	0.025133	-23.515629	3.408333
351	2126865487	-60.615288	4.657695	-23.917755	0.061485	0.042500	0.065845	-0.555950	-23.927706	3.846914
352	2126882154	-60.603565	4.543472	-23.568151	0.330140	-0.135379	0.071140	-0.528788	-22.076803	3.286288
353	2126898821	-60.592098	4.445539	-23.325899	0.598713	-0.302589	0.026844	-0.141318	-17.530193	1.865471
354	2126915488	-60.590240	4.369464	-23.222946	0.863461	-0.492846	0.000382	-0.066363	-9.774116	-0.976894
355	2126932155	-60.599148	4.341012	-23.275503	0.918397	-0.583484	-0.027697	0.045956	0.178719	-3.276530
356	2126948822	-60.618557	4.370719	-23.476011	0.796522	-0.474019	-0.110082	0.054882	9.174248	-4.304305
357	2126965489	-60.659035	4.413154	-23.751204	0.326693	-0.227681	-0.070052	-0.796658	14.097082	-6.164304
358	2126982156	-60.708900	4.460904	-24.059799	0.329257	-0.244234	0.051871	-1.173063	16.216103	-6.963115
359	2126998823	-60.758755	4.548005	-24.427496	0.315292	-0.176829	0.033733	-0.894256	20.195574	-6.456037
360	2127015490	-60.809078	4.683761	-24.835131	0.145400	-0.071940	0.046911	-0.663908	23.981304	-5.197443
361	2127032157	-60.859573	4.845278	-25.234034	-0.328891	0.149098	0.126491	-0.611005	24.723412	-3.813726
362	2127048824	-60.898609	4.998813	-25.563776	-0.711083	0.344876	0.331726	-0.250211	20.508804	-2.002673
363	2127065491	-60.917896	5.119064	-25.790607	-0.863280	0.471629	0.428774	0.444592	14.233492	-0.808798
364	2127082158	-60.915516	5.214921	-25.880253	-0.638654	0.422894	0.324655	1.126927	7.294467	1.349924
365	2127098825	-60.895809	5.273452	-25.932524	-0.574296	0.310144	0.250047	1.776516	2.453178	1.460455
366	2127115492	-60.863159	5.291976	-25.873596	-0.558423	0.285914	0.133394	2.084752	-3.169956	1.825116
367	2127132159	-60.824276	5.284468	-25.727364	-0.610868	0.345289	0.078050	1.946329	-8.746533	3.133017
368	2127148826	-60.787823	5.230719	-25.477051	-0.389889	0.295823	0.103975	1.261305	-15.262800	3.583610
369	2127165493	-60.762928	5.109816	-25.182627	-0.257646	0.182691	0.165830	0.267455	-20.299408	1.781910
370	2127182160	-60.746998	4.952424	-24.872253	-0.184052	0.013778	0.254281	-0.322093	-22.302170	0.394391
371	2127198827	-60.724731	4.814704	-24.549755	-0.013042	-0.023286	0.182878	0.047825	-22.342865	1.775059
372	2127215494	-60.695522	4.712066	-24.245306	0.271910	-0.037729	-0.036182	0.611831	-20.214827	3.005789
373	2127232161	-60.662468	4.630928	-23.991884	0.316764	-0.127680	-0.007672	1.045006	-17.682131	3.084419
374	2127248828	-60.640659	4.558728	-23.802021	0.431664	-0.315793	0.047233	0.718085	-13.896564	1.591517
375	2127265495	-60.636189	4.485756	-23.717243	0.538621	-0.481095	0.086416	0.137521	-9.025854	-1.183333
376	2127282162	-60.637287	4.449446	-23.748981	0.712646	-0.559471	0.030455	0.402497	-1.425283	-2.916006
377	2127298829	-60.646500	4.471548	-23.882364	0.760833	-0.391546	-0.086244	0.470217	6.455726	-3.304154
378	2127315496	-60.667217	4.532856	-24.144060	0.499614	-0.176203	-0.098422	0.283014	13.113153	-4.321787
379	2127332163	-60.704521	4.607442	-24.432098	0.393165	-0.108244	-0.038653	-0.456124	16.117405	-5.072856
380	2127348830	-60.761932	4.692803	-24.772934	0.269070	0.031964	-0.088484	-1.344374	19.600962	-6.256309
381	2127365497	-60.839718	4.799356	-25.152206	-0.018925	0.164652	-0.046660	-2.398800	21.680134	-5.929313
382	2127382164	-60.926682	4.917202	-25.489246	-0.283610	0.262181	0.127411	-3.058199	20.453522	-4.437112
383	2127398831	-61.001930	5.024338	-25.781223	-0.499473	0.284060	0.268173	-2.586245	17.456360	-3.483113
384	2127415498	-61.054722	5.098537	-25.955015	-0.886794	0.408810	0.403918	-1.776420	10.920881	-2.117467
385	2127432165	-61.075470	5.148973	-26.009981	-0.707085	0.290839	0.401196	-0.524779	3.539387	0.317322
386	2127448832	-61.064644	5.166206	-25.972332	-0.731643	0.218902	0.398572	0.868162	-2.305399	1.252864
387	2127465499	-61.024921	5.151769	-25.828848	-0.691820	0.160750	0.374029	2.028430	-8.823321	2.670144
388	2127482166	-60.960526	5.116441	-25.621866	-0.366960	-0.009430	0.355293	3.133800	-13.138569	3.622720
389	2127498833	-60.880077	5.044530	-25.361223	-0.320109	0.010385	0.308071	3.849010	-16.795546	3.156109
390	2127515500	-60.790352	4.957591	-25.077951	-0.063864	-0.111252	0.238388	4.310642	-18.422998	3.051828
391	2127532167	-60.692242	4.874498	-24.803211	-0.067243	-0.020788	0.099637	4.891525	-17.786194	2.992367
392	2127548834	-60.595615	4.804276	-24.513885	-0.025161	0.139767	-0.080386	4.772990	-17.956997	4.005697
393	2127565501	-60.513359	4.739028	-24.233332	0.096833	0.153926	-0.153583	3.916462	-17.906607	4.351264
394	2127582168	-60.456116	4.680390	-23.982868	0.290777	0.010651	-0.107411	2.563853	-16.280552	3.912440
395	2127598835	-60.432838	4.623821	-23.814087	0.602079	-0.233010	-0.037568	0.887705	-12.479962	1.922125
396	2127615502	-60.439976	4.576193	-23.780434	0.770656	-0.420359	-0.025307	-0.254078	-4.928063	-1.726808
397	2127632169	-60.470901	4.564978	-23.876472	0.719971	-0.357439	-0.100532	-1.045984	3.040387	-3.710691
398	2127648836	-60.533005	4.579258	-24.082701	0.597579	-0.160864	-0.274908	-2.369944	9.724102	-5.709099
399	2127665503	-60.624924	4.607457	-24.360003	0.431189	-0.069324	-0.234028	-3.816654	13.825728	-7.030885
400	2127682170	-60.737396	4.661739	-24.705891	0.292567	-0.026076	-0.095495	-4.761625	17.637398	-7.331416
401	2127698837	-60.856312	4.746697	-25.049509	0.081708	-0.004711	0.145208	-5.006356	19.791931	-6.376150
402	2127715504	-60.957165	4.844061	-25.390059	-0.206790	0.063038	0.376055	-3.929955	19.757187	-5.459150
403	2127732171	-61.025055	4.939881	-25.655661	-0.502656	0.173095	0.513682	-2.254163	16.261406	-3.598433
404	2127748838	-61.049332	5.019937	-25.830629	-0.641911	0.232060	0.502498	-0.100415	10.873934	-1.694460
405	2127765505	-61.041183	5.067282	-25.916903	-0.710092	0.285497	0.370946	1.325771	4.647802	-0.506401
406	2127782172	-61.011368	5.091635	-25.889668	-0.692717	0.297420	0.238751	2.083049	-1.418495	1.254222
407	2127798839	-60.966480	5.081009	-25.762459	-0.677319	0.249232	0.278684	2.422495	-7.991613	2.485732
408	2127815506	-60.906845	5.042279	-25.557957	-0.421303	0.096196	0.253551	2.905103	-12.819331	3.231281
409	2127832173	-60.833763	4.983433	-25.301693	-0.450103	0.041718	0.297293	3.439500	-16.236776	3.762042
410	2127848840	-60.746384	4.902578	-24.968769	-0.348291	-0.038256	0.240204	4.009437	-20.015867	4.375520
411	2127865507	-60.647942	4.824506	-24.626205	-0.100226	-0.067844	0.098188	4.586225	-21.126686	5.222073
412	2127882174	-60.549423	4.777425	-24.296175	0.118128	0.031428	-0.056767	4.573649	-20.586040	7.094583
413	2127898841	-60.466572	4.744651	-23.988228	0.415976	0.043800	-0.121701	3.850125	-18.049625	6.686147
414	2127915508	-60.417881	4.698949	-23.775038	0.530200	-0.005017	-0.135459	2.208841	-14.180495	3.635021
415	2127932175	-60.419109	4.653059	-23.677496	0.684799	-0.159882	-0.209487	-0.234920	-8.396049	0.359225
416	2127948842	-60.466854	4.607376	-23.692999	0.646727	-0.311531	-0.193187	-2.405122	-1.763089	-3.375844
417	2127965509	-60.544067	4.603516	-23.801834	0.624195	-0.319198	-0.179142	-3.651911	5.097933	-4.355670
418	2127982176	-60.637642	4.627046	-24.042316	0.524154	-0.247509	-0.112330	-4.176025	10.878317	-5.697703
419	2127998843	-60.739296	4.682807	-24.334173	0.464392	-0.229592	0.028563	-4.284522	15.725245	-6.164419
420	2128015510	-60.842197	4.765618	-24.726025	0.490480	-0.260879	0.075451	-3.944645	20.710819	-7.044120
421	2128032177	-60.940781	4.890656	-25.187044	0.277113	-0.227068	0.167787	-3.194950	26.588764	-7.361955
422	2128048844	-61.010761	5.039275	-25.634050	-0.367270	0.010986	0.452665	-1.481314	26.581224	-5.686545
423	2128065511	-61.043087	5.194139	-25.997295	-0.477458	0.110706	0.541699	0.434053	22.693832	-3.088641
424	2128082178	-61.029373	5.311047	-26.238060	-0.812778	0.299593	0.567567	2.613528	15.510212	-1.722571
425	2128098845	-60.976269	5.383823	-26.305073	-0.944168	0.419544	0.423317	4.118029	5.928168	0.531560
426	2128115512	-60.901833	5.426599	-26.238567	-0.706347	0.319235	0.179458	4.610267	-2.282847	3.005670
427	2128132179	-60.822960	5.439964	-26.090044	-0.589825	0.305228	0.081776	4.443388	-7.118436	3.668680
428	2128148846	-60.750782	5.424676	-25.859770	-0.470847	0.345921	0.091508	3.571712	-12.252098	4.568035
429	2128165513	-60.689796	5.373300	-25.616568	-0.113815	0.199374	0.081409	2.722140	-14.985070	3.624706
430	2128182180	-60.649117	5.277459	-25.362326	-0.315109	0.319736	-0.000824	1.454988	-16.898827	1.651028
431	2128198847	-60.629875	5.149882	-25.048792	-0.272683	0.302991	-0.028844	-0.142176	-21.038715	1.797803
432	2128215514	-60.632648	5.015912	-24.717991	-0.049292	0.198041	-0.077049	-1.527301	-22.249290	2.034401
433	2128232181	-60.651043	4.888839	-24.391462	0.014554	0.172840	-0.014400	-2.437360	-22.180943	2.466181
434	2128248848	-60.676231	4.755472	-24.080669	0.127083	0.031725	0.076634	-2.738770	-21.703722	1.757668
435	2128265515	-60.705582	4.619009	-23.823380	0.265263	-0.147165	0.127898	-2.718472	-19.381731	0.233940
436	2128282182	-60.736256	4.492269	-23.624094	0.348471	-0.290641	0.124338	-2.459538	-15.813831	-1.099887
437	2128298849	-60.768665	4.380232	-23.527445	0.632843	-0.524505	0.047797	-2.087820	-10.339121	-3.150453
438	2128315516	-60.796158	4.322530	-23.562704	0.703428	-0.681869	0.070333	-1.191746	-2.032368	-4.049407
439	2128332183	-60.810631	4.340935	-23.715109	0.689291	-0.671630	0.155462	0.103559	6.065979	-3.323249
440	2128348850	-60.811764	4.415609	-23.972614	0.632561	-0.560060	0.206159	1.425687	13.516580	-3.598855
441	2128365517	-60.803635	4.532705	-24.309780	0.532497	-0.431208	0.189583	2.477616	19.977236	-4.278185
442	2128382184	-60.784054	4.691996	-24.738405	0.438209	-0.344574	0.172667	3.641283	25.810663	-4.630941
443	2128398851	-60.755154	4.901910	-25.226835	0.321608	-0.248931	0.047487	4.613395	30.703449	-3.891325
444	2128415518	-60.721306	5.142519	-25.732687	-0.060858	-0.018811	0.028077	5.161254	32.917725	-3.032094
445	2128432185	-60.687988	5.379995	-26.220865	-0.377321	0.224454	0.071138	5.079791	31.146084	-2.274083
446	2128448852	-60.658932	5.587531	-26.611448	-0.602101	0.469486	0.138287	4.398242	25.370493	-1.117075
447	2128465519	-60.638912	5.733140	-26.883661	-0.672681	0.594900	0.123685	3.291652	17.960705	-1.239938
448	2128482186	-60.621830	5.814133	-26.999681	-0.876281	0.672423	0.221327	2.356708	9.240931	-0.807044
449	2128498853	-60.602806	5.846900	-26.966520	-0.931408	0.738965	0.176275	1.512462	-0.421214	1.291104
450	2128515520	-60.586510	5.820873	-26.834154	-0.844269	0.644142	0.180047	0.532520	-9.055295	2.087186
451	2128532187	-60.571239	5.738213	-26.573530	-0.569953	0.457074	0.164707	-0.199382	-16.548496	2.394886
452	2128548854	-60.556347	5.621629	-26.273060	-0.232913	0.231904	0.125838	-0.446481	-19.725313	1.841511
453	2128565521	-60.545822	5.489130	-25.964294	-0.184785	0.191480	0.092799	-0.764719	-21.016226	1.474122
454	2128582188	-60.545906	5.332124	-25.632330	-0.247673	0.203350	0.006290	-1.484963	-22.917591	0.856727
455	2128598855	-60.562031	5.149099	-25.263245	-0.277439	0.238895	0.024837	-2.581971	-25.505184	0.517026
456	2128615522	-60.597393	4.942207	-24.870628	-0.069272	0.131410	0.054199	-3.824902	-27.795841	0.148003
457	2128632189	-60.641663	4.742897	-24.503521	0.156630	-0.054955	0.108648	-4.168592	-26.481716	-0.089094
458	2128648856	-60.682415	4.565341	-24.161131	0.185824	-0.189388	0.135138	-3.663981	-23.488789	-0.289924
459	2128665523	-60.712864	4.419829	-23.895618	0.432841	-0.394445	0.120789	-2.744213	-19.822531	-0.148951
460	2128682190	-60.731079	4.321359	-23.728069	0.692876	-0.657260	0.112227	-1.521728	-13.311811	-0.560496
461	2128698857	-60.737621	4.272503	-23.684788	0.779653	-0.787159	0.070386	-0.235534	-5.257711	-1.646564
462	2128715524	-60.727467	4.280283	-23.763458	0.597126	-0.726438	0.133263	1.282626	2.336487	-1.986444
463	2128732191	-60.713921	4.324487	-23.906580	0.508500	-0.445414	0.054587	1.866776	7.714106	-2.481679
464	2128748858	-60.704838	4.395465	-24.149563	0.515967	-0.322093	0.064256	2.032542	13.321795	-3.774636
465	2128765525	-60.702023	4.505687	-24.470306	0.480795	-0.159888	-0.009639	2.062933	18.773678	-4.124188
466	2128782192	-60.707752	4.663709	-24.860325	0.347298	-0.011596	-0.081465	1.950315	24.055656	-3.789817
467	2128798859	-60.727112	4.856556	-25.278578	0.034922	0.129803	-0.022861	1.303683	26.135269	-2.546715
468	2128815526	-60.753944	5.063358	-25.677092	-0.213337	0.172948	0.127641	0.844216	25.596645	-1.275362
469	2128832193	-60.781006	5.249331	-26.027145	-0.390520	0.232114	0.263157	0.626814	22.231508	-0.816201
470	2128848860	-60.793869	5.406317	-26.310715	-0.475365	0.302025	0.344110	1.135700	17.605913	-0.222459
471	2128865527	-60.784683	5.524423	-26.518562	-0.619778	0.416177	0.347330	2.057860	12.466481	-0.029903
472	2128882194	-60.754910	5.609779	-26.596172	-0.790549	0.574875	0.294746	2.554169	4.706686	2.042517
473	2128898861	-60.721298	5.638030	-26.547716	-0.664511	0.559999	0.095435	2.127922	-2.791221	2.295929
474	2128915528	-60.693607	5.591475	-26.385086	-0.767910	0.562103	0.082977	1.091377	-11.016217	1.751365
475	2128932195	-60.675564	5.471091	-26.133896	-0.467046	0.327204	0.021940	0.035762	-17.596161	0.354358
476	2128948862	-60.667942	5.314971	-25.830231	-0.354527	0.171355	0.061627	-0.813934	-21.043669	-0.173757
477	2128965529	-60.666019	5.157294	-25.494356	-0.315604	0.075286	0.153673	-1.331197	-23.195141	0.924230
478	2128982196	-60.652496	5.007307	-25.124134	-0.249129	-0.050475	0.297721	-0.770624	-24.842962	2.378189
479	2128998863	-60.630974	4.840581	-24.739511	-0.052575	-0.082124	0.285974	-0.313462	-26.228119	2.011120
480	2129015530	-60.602310	4.669499	-24.375185	0.231832	-0.169787	0.178015	0.290622	-25.224644	1.157831
481	2129032197	-60.576035	4.496343	-24.072752	0.242149	-0.155439	-0.005086	0.474867	-22.451836	-0.529556
482	2129048864	-60.557407	4.343451	-23.825993	0.326709	-0.243477	-0.083990	0.233940	-19.999451	-0.501459
483	2129065531	-60.549244	4.213204	-23.621046	0.436181	-0.282239	-0.127053	-0.079553	-16.166071	-1.094662
484	2129082198	-60.545845	4.115800	-23.457947	0.539093	-0.333048	-0.033276	-0.051546	-11.783410	-1.296093
485	2129098865	-60.538441	4.050530	-23.399946	0.609755	-0.388428	0.110298	0.600483	-5.987622	-2.342781
486	2129115532	-60.528507	4.020407	-23.450718	0.594639	-0.329448	0.188864	1.200730	0.553446	-3.602235
487	2129132199	-60.515259	4.027127	-23.598942	0.495863	-0.206830	0.197145	1.824015	6.849137	-4.610312
488	2129148866	-60.503628	4.073585	-23.791330	0.343370	-0.079879	0.139677	2.032234	11.746533	-4.636028
489	2129165533	-60.491734	4.170581	-24.063400	0.332270	-0.078944	0.114786	2.250788	15.517473	-3.280054
490	2129182200	-60.481647	4.299790	-24.379772	0.332648	-0.118806	0.049658	2.372309	18.829538	-2.932222
491	2129198867	-60.473942	4.462004	-24.717192	0.272502	-0.186525	-0.008150	2.430451	21.527889	-2.182039
492	2129215534	-60.468750	4.680912	-25.096655	0.247717	-0.244285	-0.092598	2.520660	25.088303	-0.285851
493	2129232201	-60.467079	4.958683	-25.509518	-0.045703	-0.176476	-0.026937	2.562218	28.424307	1.886695
494	2129248868	-60.457863	5.262960	-25.908222	-0.374349	0.035698	0.157780	3.017959	28.006609	3.949522
495	2129265535	-60.440113	5.542369	-26.231199	-0.476317	0.266786	0.266040	3.328653	24.275677	4.337066
496	2129282202	-60.426582	5.764461	-26.505785	-0.617118	0.510336	0.264123	2.768269	19.157036	3.272327
497	2129298869	-60.419048	5.927996	-26.663443	-0.748007	0.616271	0.216347	1.913033	12.757674	2.847538
498	2129315536	-60.425003	6.012804	-26.718538	-1.018087	0.743037	0.096556	0.369956	4.163838	2.279870
499	2129332203	-60.446274	6.006999	-26.607077	-0.992136	0.671383	0.097139	-1.453931	-5.998444	1.773443
500	2129348870	-60.470833	5.926706	-26.402308	-0.610434	0.438946	0.106556	-2.387054	-14.344762	1.346864
501	2129365537	-60.492294	5.803791	-26.140242	-0.083808	0.118722	0.099149	-2.510112	-18.405998	0.690244
502	2129382204	-60.512985	5.634097	-25.882250	0.119771	-0.042957	0.094585	-2.465930	-20.130573	-1.566155
503	2129398871	-60.543564	5.410337	-25.635418	0.120830	-0.212334	0.091943	-2.872430	-20.552622	-5.059873
504	2129415538	-60.585472	5.169587	-25.415874	-0.046655	-0.210126	0.169222	-3.327774	-19.517715	-6.821262
505	2129432205	-60.634583	4.944283	-25.220285	0.066534	-0.015667	-0.009442	-3.644756	-18.490587	-6.345491
506	2129448872	-60.694092	4.738918	-25.029314	0.120724	0.138896	-0.077487	-4.195391	-17.595905	-5.488168
507	2129465539	-60.758797	4.549293	-24.826252	-0.000439	0.193209	0.027478	-4.480666	-17.303295	-4.582950
508	2129482206	-60.822659	4.371637	-24.626307	0.060893	0.078250	0.218954	-4.416979	-17.184515	-3.842703
509	2129498873	-60.869751	4.208729	-24.449425	0.169853	-0.121756	0.375706	-3.260269	-15.441243	-3.814848
510	2129515540	-60.892406	4.084978	-24.326853	0.419159	-0.340995	0.295918	-1.517220	-11.284244	-3.445012
511	2129532207	-60.892372	4.023713	-24.269064	0.537064	-0.464392	0.177601	0.179679	-5.497843	-2.369405
512	2129548874	-60.878925	4.043369	-24.318352	0.676489	-0.519661	0.034408	1.427377	2.291908	-1.138088
513	2129565541	-60.856182	4.145874	-24.455254	0.588278	-0.509084	0.072455	2.363201	9.256964	0.682521
514	2129582208	-60.816933	4.323648	-24.689764	0.485399	-0.466296	0.175689	3.790818	16.353195	1.901252
515	2129598875	-60.755127	4.558609	-25.000883	0.394878	-0.379712	0.221221	5.555411	22.043335	2.646636
516	2129615542	-60.674656	4.843797	-25.378859	0.295880	-0.228664	0.138540	7.098201	27.083305	3.256388
517	2129632209	-60.590233	5.165811	-25.805361	0.009777	-0.066549	0.090745	7.789907	31.474382	3.288587
518	2129648876	-60.510185	5.492654	-26.254868	-0.506577	0.192758	0.092447	7.615817	31.062510	3.812432
519	2129665543	-60.438644	5.784181	-26.604774	-0.774361	0.394910	0.121926	6.727302	25.434557	4.517048
520	2129682210	-60.377758	5.998019	-26.832853	-1.018812	0.696273	0.177160	5.257107	15.383867	4.825624
521	2129698877	-60.345882	6.073837	-26.820574	-1.085003	0.808802	0.131722	2.346527	1.411061	3.216897
522	2129715544	-60.339455	6.001774	-26.680439	-0.841569	0.580985	0.113477	-0.073713	-10.291059	-0.349870
523	2129732211	-60.345131	5.875983	-26.465439	-0.139477	0.238655	-0.140955	-1.275667	-15.954534	-0.848857
524	2129748878	-60.372185	5.741133	-26.260214	0.235781	0.134499	-0.311033	-2.429111	-15.377968	-1.809782
525	2129765545	-60.424217	5.600438	-26.104078	0.183774	0.098375	-0.176167	-3.653962	-13.358006	-3.366599
526	2129782212	-60.513386	5.436677	-25.978361	0.023108	0.112904	-0.035333	-5.692567	-12.535747	-5.433597
527	2129798879	-60.630825	5.243513	-25.844694	-0.115273	0.073470	0.214340	-7.389669	-13.612717	-6.867221
528	2129815546	-60.757053	5.026196	-25.680376	-0.112388	0.086224	0.290212	-8.039208	-15.768928	-7.339521
529	2129832213	-60.870243	4.814600	-25.511410	0.089304	-0.013287	0.311859	-7.256958	-15.957822	-6.865071
530	2129848880	-60.952492	4.621435	-25.366558	0.171730	-0.073669	0.310878	-5.257101	-14.260472	-6.561557
531	2129865547	-61.000408	4.471068	-25.261368	0.283779	-0.153495	0.174611	-2.987902	-10.977748	-5.454278
532	2129882214	-61.024517	4.368648	-25.176491	0.333531	-0.213307	0.059208	-1.358280	-7.488939	-4.098853
533	2129898881	-61.047684	4.298320	-25.162697	0.392272	-0.347770	0.079392	-1.090563	-4.160681	-3.734114
534	2129915548	-61.055328	4.281121	-25.216972	0.390584	-0.561056	0.214865	0.166348	1.135853	-3.013757
535	2129932215	-61.041279	4.355102	-25.323029	0.419987	-0.559513	0.187283	1.770485	7.228360	-0.124670
536	2129948882	-60.993782	4.532043	-25.503954	0.291383	-0.461453	0.352171	4.146898	14.140648	3.113578
537	2129965549	-60.905247	4.790677	-25.747463	0.191742	-0.362090	0.465330	6.910567	19.278219	5.858165
538	2129982216	-60.780643	5.094273	-26.023676	-0.016019	-0.196020	0.461818	9.336100	22.475098	7.137603
539	2129998883	-60.629536	5.413196	-26.323471	0.061775	-0.185316	0.217015	11.150140	24.171646	7.194850
540	2130015550	-60.471321	5.739285	-26.640051	-0.152825	-0.020174	0.026099	11.766014	25.167551	7.073089
541	2130032217	-60.319969	6.036565	-26.899464	-0.453308	0.239590	-0.063917	11.184368	22.003401	6.821337
542	2130048884	-60.188530	6.279089	-27.093740	-0.672257	0.541584	-0.059803	9.442525	15.378352	6.771309
543	2130065551	-60.094643	6.421886	-27.138660	-0.859092	0.831375	-0.032114	6.294944	5.155973	5.704494
544	2130082218	-60.051571	6.428271	-27.039644	-0.768456	0.809180	-0.004486	2.356926	-5.741369	2.514623
545	2130098885	-60.055588	6.306806	-26.862213	-0.477282	0.637003	-0.085770	-1.043488	-14.054146	-1.560788
546	2130115552	-60.103882	6.148941	-26.667934	0.157490	0.327019	-0.325126	-3.759513	-15.786594	-3.098717
547	2130132219	-60.191692	5.971266	-26.506615	0.092636	0.256852	-0.330889	-5.904821	-14.790376	-5.055939
548	2130148886	-60.316303	5.762553	-26.338512	-0.000526	0.182143	-0.189589	-8.121273	-16.018101	-6.519977
549	2130165553	-60.473473	5.526985	-26.162598	-0.093844	0.015579	0.146247	-10.096224	-17.310053	-7.668264
550	2130182220	-60.636639	5.260664	-25.967888	-0.151148	-0.040588	0.380153	-10.491418	-18.975628	-8.881310
551	2130198887	-60.776302	5.000689	-25.750944	0.020324	-0.087850	0.451385	-9.178842	-20.237366	-7.773009
552	2130215554	-60.881905	4.769008	-25.545532	0.273428	-0.145815	0.306925	-6.985656	-18.459829	-6.852368
553	2130232221	-60.960701	4.575382	-25.369595	0.225286	-0.161962	0.130553	-5.213778	-16.086634	-5.576825
554	2130248888	-61.017818	4.409869	-25.211575	0.205761	-0.270269	0.067653	-3.723641	-13.535424	-5.074020
555	2130265555	-61.061333	4.285043	-25.082123	0.135362	-0.297984	0.079655	-2.730430	-10.599923	-3.912956
556	2130282222	-61.090538	4.222076	-24.997032	0.294144	-0.340843	0.167763	-1.690400	-6.811416	-1.767033
557	2130298889	-61.097000	4.244808	-25.004023	0.483210	-0.451988	0.331214	0.041166	-0.018377	0.360300
558	2130315556	-61.072731	4.362203	-25.103783	0.529644	-0.516638	0.411346	2.311988	7.649791	2.621902
559	2130332223	-61.005146	4.556964	-25.298864	0.293728	-0.485007	0.423079	5.372172	14.872441	3.934120
560	2130348890	-60.894054	4.817489	-25.537264	0.228383	-0.408399	0.348127	8.248891	19.083782	6.093565
561	2130365557	-60.738216	5.147014	-25.842106	0.308027	-0.415588	0.282353	11.339043	24.407333	7.829991
562	2130382224	-60.549305	5.513259	-26.186796	-0.030140	-0.238069	0.240155	13.659052	27.604319	8.502940
563	2130398891	-60.347439	5.865036	-26.499660	-0.409995	0.049779	0.162981	14.416620	25.876625	8.405660
564	2130415558	-60.155319	6.153143	-26.692242	-0.607753	0.311730	0.152549	13.372822	19.309870	7.678122
565	2130432225	-59.991531	6.339738	-26.815121	-0.673322	0.502167	0.039644	11.062603	11.031548	5.359508
566	2130448892	-59.870960	6.430625	-26.847919	-0.605267	0.656229	-0.138864	7.877975	3.456607	3.077975
567	2130465559	-59.804214	6.434920	-26.807947	-0.361752	0.757038	-0.432622	4.153363	-2.920527	0.760473
568	2130482226	-59.812153	6.358402	-26.713446	-0.311158	0.812929	-0.538687	-0.717617	-8.334156	-1.705857
569	2130498893	-59.903778	6.209975	-26.565659	-0.167137	0.599804	-0.482386	-6.076284	-13.203126	-3.881082
570	2130515560	-60.058872	6.014350	-26.404160	0.046390	0.159046	-0.144881	-9.956950	-15.373263	-5.924623
571	2130532227	-60.236683	5.800390	-26.266582	0.121645	-0.107481	0.200277	-11.124546	-14.550136	-7.698112
572	2130548894	-60.409977	5.578647	-26.153126	0.134666	-0.105813	0.257545	-10.679331	-13.517952	-8.850800
573	2130565561	-60.577618	5.360578	-26.073063	0.250961	-0.050555	0.100947	-10.145677	-11.850768	-9.561335
574	2130582228	-60.740238	5.146511	-26.011459	0.067071	0.067623	0.017132	-9.724333	-10.745486	-9.920027
575	2130598895	-60.900803	4.955532	-25.961472	0.093046	0.034104	0.051761	-9.578838	-9.939119	-8.795652
576	2130615562	-61.050247	4.799556	-25.911480	0.130564	-0.094079	0.214918	-8.826922	-8.168612	-7.386797
577	2130632229	-61.178150	4.692882	-25.886919	0.121274	-0.208541	0.369896	-7.380853	-5.169862	-5.669040
578	2130648896	-61.262260	4.654589	-25.885679	0.176038	-0.437710	0.570595	-4.607597	-1.641915	-2.925560
579	2130665563	-61.278595	4.696128	-25.935913	0.227302	-0.624067	0.626913	-0.337550	2.789627	0.112958
580	2130682230	-61.218945	4.827402	-26.034056	0.230481	-0.748747	0.636161	4.491630	8.140045	3.323447
581	2130698897	-61.080456	5.037935	-26.170502	0.217205	-0.696062	0.527192	9.435066	12.333979	6.437212
582	2130715564	-60.871861	5.320436	-26.352510	0.121046	-0.544150	0.481801	13.912648	16.694487	8.933105
583	2130732231	-60.605614	5.651158	-26.544743	0.050399	-0.381791	0.414742	17.563734	19.306801	10.738892
584	2130748898	-60.310627	5.991464	-26.767166	-0.184309	-0.085507	0.267483	19.419601	20.137054	10.863884
585	2130765565	-60.022057	6.276534	-26.909721	-0.619116	0.334403	0.107069	18.707323	15.307754	9.737504
586	2130782232	-59.770199	6.465114	-26.947414	-0.813567	0.605358	-0.045495	15.822783	6.885874	7.870722
587	2130798899	-59.567207	6.572221	-26.870911	-0.720192	0.768991	-0.265387	12.084878	-1.668694	7.188931
588	2130815566	-59.435352	6.588790	-26.721268	-0.268905	0.820182	-0.527440	7.303805	-8.184415	4.726269
589	2130832233	-59.404144	6.527525	-26.564535	0.142732	0.751593	-0.741696	1.192073	-11.066662	1.012643
590	2130848900	-59.483551	6.400132	-26.427961	0.148091	0.605945	-0.696752	-5.299668	-12.051987	-3.019893
591	2130865567	-59.661491	6.209899	-26.308645	0.075207	0.422054	-0.530062	-11.081285	-13.074339	-6.813921
592	2130882234	-59.911053	5.976361	-26.195019	0.079181	0.240742	-0.247681	-15.322606	-14.075958	-9.270329
593	2130898901	-60.188583	5.722390	-26.092014	0.112000	0.080759	0.053901	-16.904612	-14.074875	-10.722676
594	2130915568	-60.464409	5.466385	-26.007767	0.137123	0.039348	0.210422	-16.711489	-13.523663	-11.210792
595	2130932235	-60.717289	5.216796	-25.907619	0.039643	0.017027	0.320453	-15.285636	-13.045456	-11.066872
596	2130948902	-60.941532	4.985336	-25.807283	0.022014	-0.028830	0.321480	-13.598995	-12.990052	-9.876989
597	2130965569	-61.138084	4.781057	-25.730568	0.038413	-0.142936	0.323313	-11.866213	-11.701754	-8.749451
598	2130982236	-61.304707	4.620459	-25.637747	0.014097	-0.270177	0.404475	-10.025306	-10.101542	-6.657259
599	2130998903	-61.424820	4.517494	-25.556185	0.116689	-0.446334	0.510976	-7.133665	-7.477758	-4.162949
600	2131015570	-61.479908	4.477336	-25.526640	0.196298	-0.616224	0.634685	-3.052458	-3.757755	-1.899438
601	2131032237	-61.454006	4.525152	-25.544880	0.259075	-0.772017	0.649614	2.066759	1.594179	1.204098
602	2131048904	-61.348099	4.641949	-25.607668	0.168481	-0.674368	0.521596	7.062172	5.644304	3.714118
603	2131065571	-61.173298	4.827169	-25.693476	0.045118	-0.502264	0.433702	11.340705	9.008552	6.546144
604	2131082238	-60.943096	5.068169	-25.795218	0.123262	-0.455477	0.426286	14.737718	11.149346	9.168022
605	2131098905	-60.679913	5.325944	-25.909470	0.002296	-0.199809	0.286237	16.859774	12.758778	9.397169
606	2131115572	-60.418808	5.570497	-26.019234	0.013841	0.004451	0.103753	16.749847	12.252978	8.735336
607	2131132239	-60.189999	5.765093	-26.154966	-0.129829	0.194779	-0.133064	14.877571	11.158986	5.874952
608	2131148906	-60.006218	5.923862	-26.270859	-0.177091	0.390744	-0.287677	12.125875	9.476868	4.330247
609	2131165573	-59.882996	6.036095	-26.346247	-0.604951	0.912700	-0.541855	8.238693	5.904902	3.147475
610	2131182240	-59.848583	6.083003	-26.333778	-0.234641	0.908806	-0.646674	2.471466	0.353769	1.820147
611	2131198907	-59.918602	6.019565	-26.257256	-0.356611	1.005803	-0.541862	-4.280280	-6.864372	-1.652942
612	2131215574	-60.085346	5.863228	-26.168722	-0.170508	0.650838	-0.353930	-10.164563	-10.343274	-6.099439
613	2131232241	-60.318691	5.648445	-26.054102	0.008835	0.298138	-0.168854	-14.313473	-13.496157	-8.361291
614	2131248908	-60.589283	5.420779	-25.993502	0.390330	-0.039135	-0.104029	-16.196432	-10.906315	-10.753841
615	2131265575	-60.861378	5.202969	-25.959688	0.214055	-0.166869	0.175295	-16.119032	-9.110502	-11.097898
616	2131282242	-61.105778	5.001726	-25.942173	0.194934	-0.328556	0.296742	-14.334665	-7.466547	-10.880301
617	2131298909	-61.305061	4.818136	-25.942188	0.002526	-0.296034	0.400108	-11.609648	-6.770391	-10.053546
618	2131315576	-61.449818	4.682201	-25.937561	-0.033256	-0.319019	0.548884	-8.404170	-6.112947	-7.154500
619	2131332243	-61.534119	4.589123	-25.901869	0.046942	-0.358183	0.614580	-4.726544	-4.381745	-5.170386
620	2131348910	-61.559971	4.570429	-25.912109	0.264459	-0.485727	0.611991	-1.034932	-0.263030	-2.324967
621	2131365577	-61.533421	4.614541	-25.999569	0.029318	-0.420208	0.577120	2.357566	4.195879	-0.449516
622	2131382244	-61.459148	4.709817	-26.081909	0.001635	-0.411487	0.471981	5.267566	6.091373	2.012102
623	2131398911	-61.335598	4.861218	-26.178890	0.136175	-0.454763	0.414526	8.345845	8.821461	4.351760
624	2131415578	-61.159134	5.063210	-26.294983	0.059452	-0.370003	0.354123	11.608974	10.953979	6.628567
625	2131432245	-60.933308	5.312171	-26.414770	-0.084340	-0.240876	0.245675	14.616721	12.493798	8.971855
626	2131448912	-60.661991	5.580928	-26.488920	-0.192988	-0.062885	0.239028	17.167004	11.158995	11.043610
627	2131465579	-60.368916	5.839797	-26.515278	-0.254310	0.146664	0.077645	18.163351	8.022407	12.106218
628	2131482246	-60.089729	6.064954	-26.448441	-0.362470	0.418527	-0.011645	16.825783	2.830765	12.733675
629	2131498913	-59.869648	6.213435	-26.325710	-0.437724	0.526208	0.008014	12.886585	-2.478876	10.500325
630	2131515580	-59.732479	6.226467	-26.181620	-0.560560	0.528727	-0.022231	7.752231	-7.691626	4.148818
631	2131532247	-59.665699	6.148121	-26.052994	-0.100891	0.498509	-0.399255	3.549160	-10.324368	-0.653521
632	2131548914	-59.683090	6.048192	-25.953962	0.257537	0.682174	-1.025886	-1.221611	-8.778139	-3.057030
633	2131565581	-59.809616	5.905683	-25.893751	0.138946	0.768010	-1.094542	-7.609960	-8.793587	-6.014185
634	2131582248	-60.056599	5.701018	-25.841850	0.089238	0.607322	-0.855623	-14.765153	-10.076818	-9.597131
635	2131598915	-60.404610	5.431195	-25.813334	0.122081	0.265986	-0.375467	-20.680256	-10.727764	-13.750710
636	2131615582	-60.807705	5.132889	-25.822350	0.265174	0.014447	0.016251	-23.756205	-9.391119	-16.479507
637	2131632249	-61.206432	4.855105	-25.871592	0.426032	-0.192793	0.415215	-23.320728	-6.931202	-16.428865
638	2131648916	-61.551437	4.621223	-25.950848	0.545895	-0.424720	0.687418	-19.936970	-3.737337	-15.147577
639	2131665583	-61.819744	4.433608	-26.081562	0.228374	-0.370781	0.636454	-15.068499	0.798740	-14.403119
640	2131682250	-62.015167	4.321516	-26.198675	0.155240	-0.453021	0.558080	-10.782749	2.207631	-9.977281
641	2131698917	-62.138493	4.293307	-26.336224	0.179470	-0.580486	0.594633	-6.330924	6.142997	-6.340746
642	2131715584	-62.187752	4.345577	-26.516073	0.037554	-0.578915	0.685294	-1.722314	10.265682	-3.037219
643	2131732251	-62.166298	4.465219	-26.708220	-0.192558	-0.534241	0.768098	2.598314	12.792710	0.205318
644	2131748918	-62.072159	4.613993	-26.875105	-0.373808	-0.387923	0.686160	6.875357	12.292419	2.435200
645	2131765585	-61.909332	4.777378	-26.982853	-0.413243	-0.231205	0.550214	10.744439	9.656679	4.802148
646	2131782252	-61.688740	4.949841	-27.016991	-0.491205	-0.056837	0.408368	13.858437	6.035440	7.333416
647	2131798919	-61.425381	5.133423	-26.960041	-0.563333	0.133630	0.274717	15.925070	1.317871	10.631339
648	2131815586	-61.133221	5.312720	-26.802816	-0.450408	0.252381	0.169280	17.101452	-3.957949	13.241509
649	2131832253	-60.826817	5.464263	-26.565645	-0.296084	0.334946	0.010212	17.470402	-8.965899	14.165882
650	2131848920	-60.535721	5.585586	-26.278080	-0.191295	0.394413	-0.050875	16.153652	-13.031105	14.450071
651	2131865587	-60.291924	5.645488	-25.947594	-0.151651	0.355271	0.069352	13.103477	-16.377766	12.204931
652	2131882254	-60.118965	5.609550	-25.638929	-0.248305	0.161287	0.197807	9.009914	-17.746262	6.442314
653	2131898921	-60.000698	5.498515	-25.379574	-0.003123	0.141301	-0.192546	5.968503	-18.042349	1.463428
654	2131915588	-59.955990	5.365756	-25.186123	0.564903	0.286026	-1.043803	1.946317	-15.421855	-1.530834
655	2131932255	-60.014236	5.229086	-25.076315	0.699197	0.360842	-1.354965	-3.672465	-10.558161	-4.608546
656	2131948922	-60.204414	5.077273	-25.082573	0.625297	0.340868	-1.182478	-11.009678	-5.519028	-8.563395
657	2131965589	-60.528732	4.896476	-25.198895	0.459419	0.150634	-0.678140	-18.503403	-0.789346	-13.249012
658	2131982256	-60.936100	4.704399	-25.392778	0.442079	-0.022113	-0.200066	-23.071957	3.512964	-16.385473
659	2131998923	-61.369667	4.542684	-25.656475	0.491730	-0.088209	0.246160	-24.364967	7.957193	-16.652882
660	2132015590	-61.758495	4.425986	-25.975191	0.380891	-0.145859	0.761223	-21.530020	11.461236	-15.345750
661	2132032257	-62.062817	4.343664	-26.272791	0.131567	-0.170641	0.861056	-16.450241	13.021455	-13.713878
662	2132048924	-62.278252	4.317523	-26.549356	-0.143747	-0.195906	0.714544	-11.287071	12.849262	-9.713437
663	2132065591	-62.416359	4.355055	-26.771986	-0.261200	-0.288747	0.617563	-6.858818	12.133162	-4.968650
664	2132082258	-62.477997	4.442323	-26.948751	-0.353616	-0.395943	0.738878	-2.474188	10.987872	-0.979840
665	2132098925	-62.462490	4.551664	-27.078363	-0.466612	-0.385018	0.808614	1.965013	9.190062	1.454578
666	2132115592	-62.372406	4.659592	-27.142117	-0.571641	-0.305725	0.740619	6.135018	5.569579	3.239079
667	2132132259	-62.216541	4.747081	-27.121073	-0.542139	-0.146075	0.486320	9.694699	0.715613	4.389218
668	2132148926	-62.014500	4.841552	-27.013512	-0.581984	0.074766	0.279426	12.009502	-3.905735	7.307071
669	2132165593	-61.784859	4.931067	-26.827063	-0.399446	0.131542	0.209382	13.240520	-8.311445	9.343863
670	2132182260	-61.538162	5.002717	-26.592970	-0.279215	0.186564	0.161298	14.006470	-11.232900	9.750172
671	2132198927	-61.279255	5.066876	-26.294874	-0.215181	0.284573	0.034356	14.404116	-14.558311	11.117181
672	2132215594	-61.027367	5.123890	-25.954603	-0.133532	0.289236	-0.038290	13.706187	-17.234068	12.188232
673	2132232261	-60.808231	5.151965	-25.583206	-0.016254	0.197395	0.127016	11.601344	-19.213064	11.395482
674	2132248928	-60.646214	5.111809	-25.284370	-0.001799	-0.045130	0.298223	8.461611	-18.393827	6.326097
675	2132265595	-60.524555	5.014010	-25.072727	0.381682	-0.285058	-0.004402	6.553751	-15.262238	0.643539
676	2132282262	-60.463902	4.921477	-25.002245	0.993831	-0.198222	-0.957023	3.685470	-7.389176	-3.420436
677	2132298929	-60.494228	4.872919	-25.088703	0.992705	-0.025669	-1.309333	-0.967622	2.067796	-5.731252
678	2132315596	-60.652409	4.837925	-25.328350	0.767888	0.213494	-1.309918	-7.899617	10.130900	-9.325336
679	2132332263	-60.938347	4.785319	-25.652664	0.307206	0.316633	-0.731020	-15.111999	14.503178	-12.911569
680	2132348930	-61.306400	4.722259	-26.021393	0.208506	0.226038	-0.115384	-19.844065	16.575968	-14.642377
681	2132365597	-61.690632	4.668471	-26.422455	0.154440	0.213433	0.428720	-20.713673	18.269529	-14.762632
682	2132382264	-62.030476	4.629281	-26.805517	-0.037099	0.166282	0.863934	-18.151321	17.926451	-13.415342
683	2132398931	-62.289749	4.603887	-27.114040	-0.240355	0.109457	0.900321	-13.628761	15.121926	-10.866080
684	2132415598	-62.465115	4.604711	-27.333767	-0.376452	-0.021374	0.685622	-9.015256	11.313132	-7.018219
685	2132432265	-62.564587	4.643363	-27.473475	-0.365096	-0.252336	0.571752	-4.818377	8.379166	-2.900050
686	2132448932	-62.592461	4.709043	-27.564966	-0.438731	-0.409728	0.670126	-0.788577	6.110172	0.115135
687	2132465599	-62.544083	4.786476	-27.602989	-0.473029	-0.483210	0.773021	3.520511	3.455659	2.283930
688	2132482266	-62.420513	4.858662	-27.574739	-0.557909	-0.342199	0.698236	7.724620	-0.015841	3.730638
689	2132498933	-62.225414	4.923712	-27.465654	-0.510378	-0.176342	0.550262	11.610032	-4.439593	5.567904
690	2132515600	-61.976891	4.990612	-27.284121	-0.356103	-0.025261	0.340637	14.436443	-8.195831	7.704189
691	2132532267	-61.694046	5.058953	-27.048477	-0.307139	0.124357	0.215245	16.177052	-11.202014	9.463133
692	2132548934	-61.394783	5.119481	-26.744129	-0.255040	0.234822	0.101100	16.837307	-14.434529	10.757351
693	2132565601	-61.099159	5.163195	-26.401981	-0.248490	0.353760	0.062901	16.308010	-17.728924	11.514148
694	2132582268	-60.836624	5.170254	-26.021820	-0.216178	0.382627	0.059294	14.045201	-21.304096	11.094702
695	2132598935	-60.629314	5.115582	-25.629244	-0.120308	0.194618	0.101766	10.743816	-23.037947	7.926670
696	2132615602	-60.463287	5.023562	-25.280430	0.073106	0.039177	-0.003825	8.474304	-22.338621	5.044579
697	2132632269	-60.345119	4.922118	-25.005337	0.682799	-0.067762	-0.561618	6.063731	-18.373062	2.203098
698	2132648936	-60.294239	4.829104	-24.883030	1.037554	-0.167495	-0.966847	2.853889	-9.928767	-1.993309
699	2132665603	-60.344894	4.763500	-24.939960	0.931743	-0.085913	-1.102146	-2.325057	0.236412	-5.882303
700	2132682270	-60.518394	4.711961	-25.136036	0.804426	-0.043636	-0.937550	-9.040342	7.641189	-9.095243
701	2132698937	-60.797359	4.659991	-25.454439	0.566670	-0.061631	-0.465805	-14.769734	14.145903	-12.721686
702	2132715604	-61.135479	4.625389	-25.846153	0.347492	-0.031049	-0.039948	-17.974419	18.621172	-13.891026
703	2132732271	-61.477688	4.604863	-26.254543	0.067119	0.099226	0.365120	-18.146786	20.014208	-13.527212
704	2132748938	-61.770679	4.621406	-26.634396	-0.009469	0.123258	0.659278	-15.298543	20.039818	-10.858442
705	2132765605	-61.985538	4.678422	-26.961674	-0.329789	0.199623	0.803326	-10.848623	18.478691	-7.154305
706	2132782272	-62.123035	4.754511	-27.194681	-0.472978	0.087410	0.844817	-6.640162	14.154517	-3.499427
707	2132798939	-62.187904	4.834342	-27.339991	-0.523880	-0.091900	0.753386	-2.657459	10.095679	-1.076169
708	2132815606	-62.187431	4.891123	-27.423599	-0.619917	-0.198973	0.590596	0.891610	5.411598	-0.164818
709	2132832273	-62.129910	4.941551	-27.410831	-0.564686	-0.272719	0.433389	3.878692	0.675977	1.896627
710	2132848940	-62.020306	4.986552	-27.333138	-0.560513	-0.177875	0.392214	6.608109	-3.549114	3.764037
711	2132865607	-61.863483	5.026188	-27.178196	-0.461323	-0.041569	0.390021	9.044701	-7.688194	5.612533
712	2132882274	-61.668400	5.062740	-26.962360	-0.326005	0.082671	0.344582	11.030612	-10.815394	7.108152
713	2132898941	-61.446522	5.084755	-26.698843	-0.190224	0.202001	0.178152	12.350749	-13.987832	7.883772
714	2132915608	-61.215481	5.099754	-26.374882	-0.170193	0.341941	0.001271	12.557180	-17.482134	9.381763
715	2132932275	-61.009171	5.076382	-26.018167	-0.075633	0.284730	0.044976	10.865500	-20.588953	8.548211
716	2132948942	-60.848907	5.002408	-25.681271	-0.119359	0.061973	0.277692	8.227039	-20.971615	5.364341
717	2132965609	-60.724644	4.893501	-25.371449	-0.107671	-0.035507	0.211393	6.232214	-20.653372	2.842560
718	2132982276	-60.626080	4.779413	-25.115816	0.489358	-0.150569	-0.395710	5.017975	-17.795980	0.922026
719	2132998943	-60.572189	4.690525	-24.979895	0.790435	-0.111455	-0.873671	2.950860	-10.870584	-1.216578
720	2133015610	-60.593250	4.639642	-24.981693	0.855375	-0.105820	-0.909548	-0.874328	-2.690729	-3.199910
721	2133032277	-60.718082	4.610836	-25.124594	0.807104	-0.078246	-0.747799	-6.418378	5.342472	-6.187915
722	2133048944	-60.945118	4.578092	-25.405474	0.563409	-0.054693	-0.438656	-11.924509	12.117648	-10.202949
723	2133065611	-61.237072	4.546880	-25.745712	0.368633	-0.028418	-0.163499	-15.493323	15.921958	-12.111838
724	2133082278	-61.547306	4.533731	-26.141771	0.322099	0.023018	0.102619	-16.372681	18.990850	-12.425049
725	2133098945	-61.830048	4.563715	-26.541817	0.045948	0.161414	0.466429	-14.657763	20.993792	-10.426316
726	2133115612	-62.048500	4.630331	-26.894756	-0.274007	0.231674	0.773061	-11.028312	19.354370	-6.942489
727	2133132279	-62.189262	4.710450	-27.150669	-0.560762	0.170418	0.871567	-6.768713	15.126266	-3.718980
728	2133148946	-62.254429	4.778211	-27.295509	-0.645613	-0.029327	0.820618	-2.707583	9.497274	-1.566742
729	2133165613	-62.253963	4.825599	-27.360292	-0.667386	-0.175644	0.657216	0.796139	4.217906	-0.168967
730	2133182280	-62.193356	4.866067	-27.331345	-0.584245	-0.287131	0.520281	3.961920	-0.661269	1.923789
731	2133198947	-62.071087	4.905665	-27.234812	-0.473516	-0.240038	0.430724	7.287577	-4.612746	3.952751
732	2133215614	-61.895973	4.948773	-27.073708	-0.333872	-0.145639	0.392781	10.138032	-7.755824	5.875896
733	2133232281	-61.675510	4.992929	-26.867167	-0.334748	0.021348	0.324697	12.614468	-10.145203	7.262419
734	2133248948	-61.422813	5.026249	-26.592413	-0.330982	0.224762	0.177612	14.196306	-13.881147	8.599280
735	2133265615	-61.165211	5.037836	-26.248425	-0.183290	0.338514	0.030785	14.077070	-18.508251	9.723773
736	2133282282	-60.943600	4.997319	-25.877033	-0.075829	0.262732	-0.005024	11.770862	-21.481089	7.889915
737	2133298949	-60.777351	4.912843	-25.516752	-0.190578	0.075483	0.218757	8.527901	-22.182640	5.346297
738	2133315616	-60.652817	4.799207	-25.188372	0.111737	-0.032199	-0.023844	6.188713	-21.723761	3.143126
739	2133332283	-60.572918	4.687469	-24.955633	0.781809	-0.121508	-0.658422	4.028786	-16.622095	0.443363
740	2133348950	-60.563507	4.611839	-24.895834	1.103134	-0.156810	-1.037037	0.658688	-6.585768	-2.711809
741	2133365617	-60.653400	4.583805	-24.994467	0.882891	-0.040830	-1.005251	-4.512729	3.318555	-5.005556
742	2133382284	-60.858303	4.563789	-25.244137	0.675973	-0.023748	-0.692427	-10.752660	10.848355	-8.643502
743	2133398951	-61.141804	4.536747	-25.579472	0.414861	-0.066774	-0.230103	-15.010290	15.796660	-11.794430
744	2133415618	-61.457741	4.511454	-25.970274	0.376462	-0.084128	0.050615	-16.712229	18.729549	-13.156319
745	2133432285	-61.758919	4.520174	-26.383043	0.177058	0.036290	0.359828	-15.694117	21.287020	-12.073698
746	2133448952	-62.001904	4.579508	-26.776756	-0.079105	0.109905	0.680363	-12.266617	21.916576	-8.831690
747	2133465619	-62.171185	4.683373	-27.106558	-0.376703	0.118834	0.893963	-8.100286	20.042582	-4.718111
748	2133482286	-62.265827	4.790093	-27.354280	-0.658004	0.052474	0.876845	-3.998978	15.700326	-2.187570
749	2133498953	-62.284885	4.876190	-27.495192	-0.838431	-0.068139	0.814349	0.014414	9.343650	-0.232346
750	2133515620	-62.237949	4.938463	-27.517080	-0.724792	-0.197862	0.558438	3.401015	2.614782	1.681378
751	2133532287	-62.133564	4.988135	-27.441326	-0.594871	-0.207295	0.349447	6.386022	-2.491962	3.511265
752	2133548954	-61.979733	5.024786	-27.278036	-0.612588	-0.052840	0.294963	8.860366	-7.822238	5.459599
753	2133565621	-61.791119	5.045231	-27.046200	-0.444559	0.091918	0.240614	10.548250	-12.252975	6.751458
754	2133582288	-61.582829	5.059607	-26.763536	-0.117030	0.133326	0.183716	11.440718	-15.223495	7.986468
755	2133598955	-61.368191	5.077811	-26.452391	-0.002299	0.296415	-0.013732	11.696103	-16.289268	8.894863
756	2133615622	-61.164951	5.083276	-26.101824	0.011179	0.418583	-0.120697	10.790094	-18.745508	9.444156
757	2133632289	-61.014656	5.040724	-25.742580	-0.030677	0.444371	-0.122692	7.523303	-21.043320	7.493361
758	2133648956	-60.925850	4.950261	-25.387140	-0.312580	0.181624	0.295485	3.847336	-22.496649	5.062750
759	2133665623	-60.877041	4.798868	-25.042099	-0.134376	-0.012143	0.198310	1.548028	-23.711824	1.581312
760	2133682290	-60.852402	4.645013	-24.771145	0.671893	-0.236484	-0.435779	0.441698	-20.746510	-0.222933
761	2133698957	-60.866882	4.529075	-24.660404	1.106593	-0.389870	-0.865238	-1.015403	-10.385276	-3.389484
762	2133715624	-60.943462	4.469989	-24.726307	1.179988	-0.457841	-0.819687	-3.880683	0.717277	-5.659511
763	2133732291	-61.103672	4.457145	-24.991293	0.925520	-0.371672	-0.587372	-7.986817	12.338836	-8.902331
764	2133748958	-61.328625	4.464087	-25.366175	0.469318	-0.284446	-0.120367	-11.346720	18.844372	-11.051123
765	2133765625	-61.584362	4.497088	-25.824625	0.444575	-0.243916	0.179270	-12.854157	23.349783	-11.609159
766	2133782292	-61.826824	4.560943	-26.319542	0.224684	-0.080670	0.503235	-11.848307	26.342010	-10.981608
767	2133798959	-62.008671	4.645867	-26.765388	-0.148184	0.137315	0.668587	-8.292071	25.702158	-9.088386
768	2133815626	-62.116154	4.759102	-27.136862	-0.401667	0.254444	0.614821	-4.196802	22.061291	-5.156051
769	2133832293	-62.163765	4.895273	-27.401484	-0.567819	0.284114	0.561208	-1.087811	17.135969	-0.964895
770	2133848960	-62.170143	5.023959	-27.575293	-0.660966	0.180723	0.528302	0.945218	12.065323	1.206429
771	2133865627	-62.142414	5.117581	-27.656128	-0.743084	0.092085	0.490388	2.561213	6.580114	1.715302
772	2133882294	-62.088428	5.174234	-27.652718	-0.655868	-0.006675	0.369874	3.684304	0.989425	2.153484
773	2133898961	-62.007607	5.201859	-27.566895	-0.696093	0.054665	0.215693	4.820483	-4.450706	3.063375
774	2133915628	-61.897236	5.206621	-27.372459	-0.612281	0.116608	0.201547	6.068452	-10.202056	4.573886
775	2133932295	-61.758053	5.212277	-27.119020	-0.416527	0.150709	0.258261	7.421793	-13.796115	6.583014
776	2133948962	-61.590542	5.213862	-26.797934	-0.353866	0.272910	0.244927	8.753941	-17.421270	8.299301
777	2133965629	-61.400452	5.197608	-26.405828	-0.140643	0.292903	0.196417	9.714247	-21.739059	9.489546
778	2133982296	-61.208591	5.150403	-25.990051	0.066882	0.267733	0.046292	9.645517	-24.391151	8.911544
779	2133998963	-61.062675	5.046671	-25.582380	-0.081322	0.182171	0.084419	6.983558	-25.374517	5.664756
780	2134015630	-60.972702	4.894988	-25.208736	-0.132934	-0.038015	0.140998	3.834633	-25.218843	2.347595
781	2134032297	-60.931599	4.721399	-24.874228	0.328586	-0.217677	-0.278253	1.172110	-23.733694	0.047633
782	2134048964	-60.939384	4.570196	-24.668619	0.942605	-0.366836	-0.765854	-1.102845	-16.610977	-2.363606
783	2134065631	-61.002934	4.466102	-24.633450	1.049780	-0.403981	-0.857571	-3.653153	-6.759488	-4.596277
784	2134082298	-61.130733	4.418190	-24.753382	0.936152	-0.338468	-0.612564	-6.792220	2.920687	-6.090689
785	2134098965	-61.319485	4.397475	-25.014864	0.665497	-0.258580	-0.234323	-9.848273	10.598566	-8.415381
786	2134115632	-61.546993	4.394871	-25.335859	0.630106	-0.222797	0.073631	-11.790212	15.553022	-9.816071
787	2134132299	-61.783459	4.416614	-25.759588	0.567526	-0.204952	0.272813	-11.876051	21.430927	-11.232210
788	2134148966	-61.994267	4.463624	-26.215874	0.095578	0.015583	0.451900	-10.134319	24.336851	-10.952162
789	2134165633	-62.156982	4.539789	-26.635687	-0.182697	0.160844	0.475032	-7.351771	23.694433	-8.532367
790	2134182300	-62.265850	4.641856	-26.982071	-0.528453	0.254404	0.551411	-4.388642	21.045715	-5.315298
791	2134198967	-62.318989	4.759172	-27.209942	-0.792408	0.256616	0.721875	-1.565424	15.446566	-1.313344
792	2134215634	-62.315231	4.860107	-27.342434	-0.747207	0.090140	0.717885	1.326770	9.186145	0.864538
793	2134232301	-62.256130	4.939562	-27.379026	-0.754619	-0.050443	0.619258	4.192549	3.718996	2.267896
794	2134248968	-62.149570	4.989007	-27.310577	-0.783821	-0.011067	0.410156	6.486282	-2.810789	3.664505
795	2134265635	-62.004566	5.035182	-27.143169	-0.533291	-0.029813	0.238317	8.288382	-7.985723	6.187986
796	2134282302	-61.830860	5.082448	-26.916487	-0.413054	0.068298	0.176191	9.690516	-11.064992	7.930884
797	2134298969	-61.633770	5.124249	-26.630554	-0.407291	0.216370	0.156661	10.769956	-14.299358	9.341662
798	2134315636	-61.418743	5.144475	-26.274883	-0.217087	0.351824	0.069103	11.416444	-18.987312	10.476929
799	2134332303	-61.202145	5.137341	-25.872372	0.123211	0.285389	-0.058546	11.232589	-22.413889	10.569155
800	2134348970	-61.045471	5.067345	-25.493031	0.117093	0.251978	-0.292254	7.717156	-23.554260	6.982928
801	2134365637	-60.996918	4.910407	-25.168419	-0.092152	0.102511	-0.155579	1.571182	-23.076557	0.803862
802	2134382304	-61.021927	4.740123	-24.909372	0.394383	-0.303713	0.050773	-2.456543	-20.070074	-1.774233
803	2134398971	-61.084335	4.602603	-24.806389	0.936235	-0.372787	-0.503239	-3.865355	-10.646412	-4.750262
804	2134415638	-61.175610	4.530723	-24.857677	0.997282	-0.351438	-0.715465	-4.933313	-1.587155	-5.244995
805	2134432305	-61.312340	4.514725	-25.046021	0.961753	-0.289597	-0.644565	-6.996611	7.427757	-6.355000
806	2134448972	-61.496990	4.519038	-25.356937	0.704659	-0.254237	-0.294050	-9.212671	15.368623	-9.257390
807	2134465639	-61.715630	4.535819	-25.760223	0.483329	-0.187526	0.047451	-10.808700	20.660398	-11.188063
808	2134482306	-61.937954	4.578589	-26.194782	0.272931	-0.131130	0.357738	-10.776126	24.103956	-11.157412
809	2134498973	-62.123890	4.624712	-26.653847	0.068831	-0.050167	0.606413	-8.532755	24.672663	-11.116699
810	2134515640	-62.249683	4.701201	-27.057022	-0.393644	0.224007	0.610044	-5.127789	23.022503	-8.101980
811	2134532307	-62.313553	4.798071	-27.339947	-0.682578	0.341893	0.569761	-1.962768	17.345139	-3.695520
812	2134548974	-62.321087	4.902987	-27.486715	-0.849095	0.290873	0.675563	0.753263	10.321198	0.540063
813	2134565641	-62.280212	4.993769	-27.509499	-0.699850	0.014043	0.654181	3.101564	4.023429	2.875019
814	2134582308	-62.202282	5.050738	-27.468538	-0.737685	-0.037230	0.498986	4.937611	-0.861073	3.147385
815	2134598975	-62.098080	5.081035	-27.336235	-0.667886	0.029127	0.228175	6.037485	-6.358099	4.238090
816	2134615642	-61.975368	5.099966	-27.145617	-0.435924	0.045780	0.063419	6.814026	-9.984900	5.403419
817	2134632309	-61.837910	5.115584	-26.910557	-0.379714	0.149299	0.058223	7.424430	-12.743892	6.676040
818	2134648976	-61.693424	5.130887	-26.624565	-0.299391	0.301110	0.026432	7.588982	-15.223927	8.021210
819	2134665643	-61.545578	5.139337	-26.303385	-0.042019	0.351822	0.014838	7.552678	-17.694727	8.935420
820	2134682310	-61.408714	5.118637	-25.970875	0.249209	0.371360	-0.171565	6.830092	-19.121204	7.773345
821	2134698977	-61.320286	5.049327	-25.650047	0.218353	0.308942	-0.276464	3.980648	-20.071577	5.015492
822	2134715644	-61.315197	4.926523	-25.383060	0.072770	-0.050773	0.014414	-0.720793	-18.894228	0.732428
823	2134732311	-61.366772	4.774063	-25.205805	0.331041	-0.619168	0.388836	-3.617464	-14.962148	-3.451046
824	2134748978	-61.434643	4.650764	-25.185299	0.850774	-0.774230	-0.091200	-3.813424	-6.108029	-6.292401
825	2134765645	-61.506004	4.606103	-25.308098	0.950917	-0.550092	-0.615925	-3.329421	3.622321	-6.204243
826	2134782312	-61.595509	4.621933	-25.539761	0.713874	-0.295852	-0.640785	-3.868840	11.359195	-6.249810
827	2134798979	-61.722290	4.652975	-25.859043	0.480784	-0.127608	-0.351159	-5.681928	16.348318	-7.868206
828	2134815646	-61.886787	4.690261	-26.232283	0.339617	0.020902	-0.018418	-7.611123	20.021212	-9.355338
829	2134832313	-62.061737	4.737101	-26.644150	0.163796	0.124110	0.402555	-8.072770	21.931210	-9.642422
830	2134848980	-62.212627	4.783465	-27.014364	-0.160578	0.318468	0.639383	-6.787646	20.061840	-8.610518
831	2134865647	-62.317520	4.793710	-27.305593	-0.431918	0.429645	0.578570	-4.415083	14.882907	-8.280492
832	2134882314	-62.378056	4.803231	-27.478794	-0.484943	0.367715	0.364643	-2.314108	8.938688	-5.192887
833	2134898981	-62.405403	4.834311	-27.551744	-0.421366	0.132625	0.262526	-0.771506	4.789338	-1.560761
834	2134915648	-62.400997	4.880205	-27.552044	-0.671693	0.005469	0.510597	0.786124	1.540469	1.136672
835	2134932315	-62.365898	4.912894	-27.479193	-0.750502	-0.057749	0.651751	2.211138	-3.195658	2.716310
836	2134948982	-62.289207	4.915659	-27.325363	-0.660716	-0.091761	0.616694	4.263485	-8.584867	3.515222
837	2134965649	-62.162182	4.919314	-27.097433	-0.415001	-0.178003	0.403946	6.955793	-11.960423	5.364655
838	2134982316	-61.989971	4.944659	-26.818506	-0.383724	-0.034780	0.210279	9.409407	-13.962485	7.931949
839	2134998983	-61.788761	4.991245	-26.495077	-0.419487	0.118805	0.138756	10.825592	-16.528967	10.806868
840	2135015650	-61.569901	5.035906	-26.115957	-0.310132	0.221861	0.144361	11.569149	-19.556520	12.383200
841	2135032317	-61.345768	5.053414	-25.691706	0.034792	0.299486	-0.039295	11.581231	-23.186987	12.602080
842	2135048984	-61.143833	5.023095	-25.267994	0.363618	0.235954	-0.332445	10.258459	-24.436466	10.124376
843	2135065651	-61.015324	4.941274	-24.894484	0.376536	0.148300	-0.473378	6.117088	-23.475769	6.150141
844	2135082318	-61.004730	4.817557	-24.631397	0.259979	-0.138551	-0.098967	-0.357631	-18.938936	0.798266
845	2135098985	-61.066448	4.659334	-24.514843	0.331134	-0.482338	0.249475	-4.053751	-13.588353	-4.528534
846	2135115652	-61.156387	4.519984	-24.509062	1.008469	-0.503832	-0.378655	-5.074812	-5.975048	-7.452645
847	2135132319	-61.275875	4.446789	-24.678650	1.170665	-0.333815	-0.859181	-6.048518	4.869674	-8.871564
848	2135148986	-61.441502	4.419047	-25.000257	0.790541	-0.106474	-0.794749	-8.158347	13.731812	-10.566840
849	2135165653	-61.659992	4.418979	-25.370293	0.411249	0.002649	-0.349601	-10.977139	18.651197	-11.277883
850	2135182320	-61.913349	4.438006	-25.802275	0.242018	0.057598	0.080664	-12.834507	21.883440	-11.600957
851	2135198987	-62.169037	4.463482	-26.235638	0.032868	0.181855	0.470668	-12.922116	22.614265	-11.424191
852	2135215654	-62.385529	4.490729	-26.616350	-0.224363	0.248224	0.792921	-10.765553	20.364464	-10.003842
853	2135232321	-62.533039	4.515623	-26.881414	-0.423010	0.214452	0.828319	-7.087016	15.050786	-7.316467
854	2135248988	-62.614525	4.518899	-27.051363	-0.567926	0.178396	0.510447	-3.638170	8.644064	-5.413323
855	2135265655	-62.637035	4.530774	-27.110029	-0.689869	0.037445	0.334894	-0.621210	3.013956	-1.911335
856	2135282322	-62.616394	4.563774	-27.075554	-0.742272	-0.023392	0.365312	1.539368	-1.228833	1.707106
857	2135298989	-62.556774	4.597824	-26.945271	-0.969111	-0.021271	0.731206	3.442430	-6.042523	4.268747
858	2135315656	-62.448788	4.604251	-26.715508	-0.711221	-0.110001	0.782707	5.856034	-12.200028	5.609461
859	2135332323	-62.290279	4.608965	-26.437931	-0.388306	-0.123039	0.486384	8.635735	-15.022337	7.001745
860	2135348990	-62.092747	4.627086	-26.126595	-0.254981	-0.021586	0.158698	10.795213	-16.596313	8.795306
861	2135365657	-61.876892	4.678204	-25.787136	-0.082094	0.052066	-0.010335	11.726164	-17.338167	11.507009
862	2135382324	-61.657558	4.741550	-25.451715	0.054279	0.151341	-0.126238	11.892979	-17.188816	12.348515
863	2135398991	-61.444805	4.781022	-25.118326	0.265020	0.187380	-0.284067	11.447024	-18.137413	11.323736
864	2135415658	-61.278080	4.770946	-24.814215	0.476810	0.234263	-0.575813	8.814862	-18.088781	7.990401
865	2135432325	-61.216160	4.710472	-24.587717	0.565229	0.058366	-0.409999	2.922302	-15.436441	3.132122
866	2135448992	-61.263371	4.621484	-24.509399	0.511686	-0.365701	0.174831	-2.832701	-7.935712	-2.933474
867	2135465659	-61.355740	4.550181	-24.586651	0.615302	-0.560251	0.254789	-4.820016	0.403663	-6.285946
868	2135482326	-61.461868	4.520524	-24.823486	0.939718	-0.364151	-0.482110	-4.954383	9.265303	-8.250777
869	2135498993	-61.589306	4.538678	-25.155075	0.694972	-0.096109	-0.748412	-5.727545	16.296839	-8.768788
870	2135515660	-61.751995	4.571223	-25.557625	0.364533	-0.031757	-0.498526	-7.477566	20.681879	-10.092127
871	2135532327	-61.957474	4.593633	-25.994383	0.071236	0.083268	-0.227221	-9.839784	22.574240	-11.708171
872	2135548994	-62.183250	4.604283	-26.434746	-0.107305	0.227973	0.132490	-11.011761	22.695171	-12.460445
873	2135565661	-62.388832	4.633121	-26.801037	-0.273971	0.346572	0.693607	-10.139895	19.448574	-9.412506
874	2135582328	-62.539223	4.663200	-27.075142	-0.299631	0.293459	0.979298	-7.272399	14.551030	-6.699994
875	2135598995	-62.624729	4.656250	-27.240065	-0.472319	0.198213	0.793454	-3.862166	8.245837	-5.899413
876	2135615662	-62.650185	4.621526	-27.310190	-0.516717	-0.006531	0.287102	-0.731781	2.371423	-4.728298
877	2135632329	-62.637417	4.601970	-27.278648	-0.640550	-0.024818	0.052592	1.095833	-2.343447	-1.268405
878	2135648996	-62.596664	4.617521	-27.191359	-0.597959	-0.090900	0.348832	2.461016	-4.849919	2.400595
879	2135665663	-62.522480	4.652034	-27.035490	-0.669285	-0.077493	0.735375	4.202757	-7.256938	4.929749
880	2135682330	-62.399559	4.671981	-26.837080	-0.578303	-0.052522	0.811841	6.856081	-10.551977	5.677961
881	2135698997	-62.228073	4.688481	-26.577738	-0.392314	-0.005777	0.474011	9.470914	-13.845140	7.201139
882	2135715664	-62.023624	4.714267	-26.259493	-0.228235	0.051887	0.150079	11.183106	-16.375021	9.220646
883	2135732331	-61.800125	4.746969	-25.908495	-0.154799	0.123135	-0.034575	12.101264	-18.443155	10.874132
884	2135748998	-61.564095	4.793447	-25.519669	0.073980	0.047085	-0.046056	12.626971	-20.224991	12.867808
885	2135765665	-61.325954	4.813750	-25.142073	0.373028	0.016202	-0.263318	12.784080	-20.448771	11.313344
886	2135782332	-61.136845	4.803096	-24.840576	0.806153	-0.143635	-0.418736	10.184606	-17.692411	7.783091
887	2135798999	-61.054890	4.772269	-24.740814	0.929100	-0.419278	-0.229897	4.780016	-7.599764	0.884311
888	2135815666	-61.075462	4.748166	-24.851278	0.688502	-0.574548	0.064875	-0.323975	3.559929	-4.810155
889	2135832333	-61.165894	4.725805	-25.132471	0.696299	-0.357971	-0.400700	-3.640260	12.871513	-9.815525
890	2135849000	-61.312019	4.720601	-25.521143	0.684440	-0.047570	-0.800412	-6.451173	19.071182	-11.999331
891	2135865667	-61.510746	4.748158	-25.985575	0.485694	0.200943	-0.845045	-9.233788	23.980589	-12.351682
892	2135882334	-61.752129	4.785645	-26.463776	-0.011243	0.403349	-0.415669	-11.675138	25.405991	-12.324090
893	2135899001	-62.010624	4.801070	-26.888536	-0.317103	0.524489	0.125907	-12.955439	22.055368	-11.893533
894	2135915668	-62.247368	4.794424	-27.220325	-0.252549	0.520297	0.489225	-12.083747	16.921120	-10.558278
895	2135932335	-62.450153	4.771208	-27.457771	-0.278940	0.391204	0.781219	-10.510797	11.657141	-8.838312
896	2135949002	-62.599525	4.735038	-27.600273	-0.346063	0.125484	0.858708	-7.772049	6.449172	-6.958731
897	2135965669	-62.687428	4.684185	-27.686777	-0.381017	-0.187144	0.686607	-4.438566	2.323706	-5.791980
898	2135982336	-62.713417	4.643711	-27.708567	-0.487597	-0.319211	0.415086	-1.026634	-0.678109	-3.538702
899	2135999003	-62.681713	4.630854	-27.641930	-0.642089	-0.332898	0.418418	2.103475	-3.586687	-0.181658
900	2136015670	-62.591881	4.647105	-27.505808	-0.664602	-0.285290	0.612394	5.239201	-6.676592	3.385135
901	2136032337	-62.445469	4.684372	-27.323954	-0.565886	-0.227179	0.757631	8.378860	-8.865854	5.959970
902	2136049004	-62.243385	4.723366	-27.093178	-0.522966	-0.031678	0.622852	11.460037	-11.547716	7.514935
903	2136065671	-62.001499	4.764180	-26.806210	-0.388416	0.100074	0.309163	13.524469	-14.830139	9.431849
904	2136082338	-61.737465	4.805115	-26.452246	-0.246512	0.233862	0.005647	14.515614	-18.214401	11.330297
905	2136099005	-61.469151	4.839244	-26.040522	-0.044689	0.306568	-0.208101	14.459891	-21.461878	12.730056
906	2136115672	-61.217457	4.859839	-25.611971	0.308761	0.245803	-0.414787	13.318331	-23.143873	12.851884
907	2136132339	-61.030392	4.841500	-25.201387	0.490148	0.211471	-0.503951	9.582638	-22.706881	10.054923
908	2136149006	-60.944489	4.785213	-24.906437	0.586391	-0.036354	-0.194665	4.069511	-18.158390	5.000354
909	2136165673	-60.957233	4.677988	-24.776535	0.617126	-0.369594	0.045616	-0.993261	-10.830999	-2.549463
910	2136182340	-61.026226	4.572019	-24.820494	0.754255	-0.427668	-0.223171	-3.553174	-2.150327	-7.273624
911	2136199007	-61.144897	4.518715	-25.020563	1.006923	-0.242409	-0.859625	-5.778062	7.748607	-9.121955
912	2136215674	-61.324081	4.525774	-25.348701	0.633219	0.011909	-0.867905	-8.801138	16.316793	-9.652160
913	2136232341	-61.552578	4.550273	-25.749731	0.262766	0.109426	-0.345963	-11.423328	20.516710	-10.662283
914	2136249008	-61.813602	4.568414	-26.174597	-0.034230	0.187631	0.024256	-13.226985	21.937649	-11.747808
915	2136265675	-62.079952	4.573946	-26.593046	-0.084484	0.230293	0.329328	-13.563613	21.401548	-12.187502
916	2136282342	-62.322193	4.568887	-26.954165	-0.231246	0.280013	0.574468	-12.386060	18.190237	-11.088658
917	2136299009	-62.513500	4.546171	-27.209408	-0.444965	0.256075	0.728697	-9.829742	12.254083	-9.093683
918	2136315676	-62.636982	4.503416	-27.336889	-0.493014	0.105977	0.609010	-6.356434	5.118886	-6.701937
919	2136332343	-62.695713	4.471725	-27.371069	-0.453197	-0.144325	0.471016	-2.918811	0.439764	-3.525204
920	2136349010	-62.692654	4.467809	-27.334452	-0.563183	-0.304624	0.585849	0.446231	-2.709440	-0.024767
921	2136365677	-62.627598	4.480350	-27.214859	-0.685904	-0.300591	0.791276	3.848597	-5.906341	2.733279
922	2136382344	-62.498936	4.502563	-27.025742	-0.524640	-0.300375	0.850085	7.368989	-9.009426	5.002951
923	2136399011	-62.313580	4.530483	-26.820408	-0.317086	-0.175223	0.576659	10.620373	-10.498527	6.201743
924	2136415678	-62.088688	4.567526	-26.567240	-0.328928	0.066724	0.224734	12.803541	-12.271802	7.797610
925	2136432345	-61.843559	4.621586	-26.281731	-0.133839	0.113156	0.011851	13.775142	-14.288620	10.096460
926	2136449012	-61.592175	4.672357	-25.949678	-0.122384	0.226500	-0.165169	13.912059	-16.757528	11.282027
927	2136465679	-61.342968	4.701457	-25.562405	0.060304	0.278353	-0.289599	13.468082	-20.506245	11.937847
928	2136482346	-61.139088	4.688309	-25.167332	0.355007	0.244672	-0.437790	10.708753	-22.058310	10.002710
929	2136499013	-61.017387	4.649101	-24.846972	0.386889	0.069314	-0.116709	6.117647	-19.213509	6.726680
930	2136515680	-60.985817	4.587234	-24.658522	0.529964	-0.305237	0.295761	1.354842	-13.075995	1.803474
931	2136532347	-61.009655	4.513744	-24.667805	0.773615	-0.519596	0.072034	-1.046304	-3.401840	-4.349024
932	2136549014	-61.061993	4.492008	-24.843954	1.029459	-0.404720	-0.632240	-1.936705	7.203734	-6.665694
933	2136565681	-61.166641	4.517633	-25.174967	0.774559	-0.094721	-1.067478	-4.323865	16.921173	-8.758261
934	2136582348	-61.339691	4.556000	-25.587692	0.242930	0.102185	-0.772367	-8.050640	21.379755	-10.271356
935	2136599015	-61.575249	4.588978	-26.017134	-0.196214	0.213931	-0.305595	-11.682021	22.410074	-11.102289
936	2136615682	-61.849934	4.593845	-26.411890	-0.164423	0.248637	0.052381	-14.172173	20.007380	-11.599495
937	2136632349	-62.121090	4.593973	-26.777519	-0.019292	0.247439	0.454923	-14.078502	18.631445	-11.065775
938	2136649016	-62.351376	4.594825	-27.087103	-0.129603	0.273354	0.770953	-11.893597	15.768081	-9.400106
939	2136665683	-62.512829	4.596257	-27.308012	-0.332653	0.259159	0.810800	-8.174863	11.283743	-6.950473
940	2136682350	-62.606007	4.603891	-27.423880	-0.437609	0.064765	0.593233	-4.545270	6.296288	-3.913635
941	2136699017	-62.633751	4.624055	-27.449366	-0.586498	-0.149541	0.544066	-1.067422	1.701138	-0.679723
942	2136715684	-62.605869	4.644590	-27.400581	-0.540695	-0.337077	0.602308	1.925351	-2.124970	1.322685
943	2136732351	-62.518349	4.661225	-27.299109	-0.574523	-0.344914	0.698072	5.200256	-5.553679	2.842991
944	2136749018	-62.372108	4.681451	-27.143467	-0.471644	-0.256184	0.571752	8.450370	-8.435406	4.601112
945	2136765685	-62.167213	4.710848	-26.931353	-0.453948	-0.041615	0.497193	11.715933	-10.869169	6.529932
946	2136782352	-61.918068	4.747477	-26.655111	-0.445305	0.115376	0.443073	14.048313	-14.034950	8.753610
947	2136799019	-61.628216	4.790969	-26.306200	-0.269561	0.180666	0.288337	16.095720	-17.868143	11.361892
948	2136815686	-61.310089	4.826737	-25.876225	-0.130012	0.254300	-0.042773	17.387821	-22.075249	13.241201
949	2136832353	-61.013233	4.839187	-25.399036	0.094601	0.224396	-0.276480	15.809108	-25.678993	13.787338
950	2136849020	-60.783760	4.821618	-24.968992	0.266296	0.033380	-0.152622	11.974876	-24.321074	11.122214
951	2136865687	-60.637417	4.771161	-24.664282	0.625707	-0.343020	0.050587	7.630463	-18.718889	5.817991
952	2136882354	-60.568993	4.700085	-24.565329	0.993223	-0.470982	-0.319954	4.021073	-8.309082	-1.424118
953	2136899021	-60.575787	4.660479	-24.698336	1.262962	-0.398895	-0.913215	0.585398	4.016078	-6.190182
954	2136915688	-60.694695	4.634564	-25.022596	1.054329	-0.044448	-1.444499	-5.173746	14.856661	-11.332917
955	2136932355	-60.943539	4.629508	-25.474783	0.615225	0.169014	-1.325535	-12.332282	22.449463	-14.064640
956	2136949022	-61.291775	4.659842	-25.996084	0.101891	0.273273	-0.692120	-17.961279	27.115484	-14.049499
957	2136965689	-61.691090	4.699826	-26.516155	-0.156611	0.407230	0.037992	-21.022902	27.339092	-13.281068
958	2136982356	-62.067078	4.740752	-26.979996	-0.209259	0.390182	0.883908	-19.835102	24.958168	-11.714577
959	2136999023	-62.359539	4.764184	-27.345026	-0.375509	0.384684	1.338727	-15.284060	19.468742	-9.826515
960	2137015690	-62.553665	4.765064	-27.583654	-0.446474	0.177569	1.119950	-10.034297	11.935177	-7.318771
961	2137032357	-62.661133	4.748315	-27.698647	-0.431154	-0.163653	0.595711	-5.376619	5.695850	-5.244278
962	2137049024	-62.699989	4.740312	-27.748970	-0.438601	-0.367069	0.265032	-1.630338	1.976846	-2.718686
963	2137065691	-62.680210	4.758352	-27.746389	-0.400773	-0.466282	0.419955	1.625158	-0.163960	0.144513
964	2137082358	-62.601013	4.796272	-27.707102	-0.539767	-0.348707	0.692602	5.002474	-1.640737	2.250569
965	2137099025	-62.453255	4.831091	-27.593998	-0.678487	-0.190456	0.912677	8.779864	-5.296850	3.941623
966	2137115692	-62.233292	4.855679	-27.406958	-0.751042	0.009113	0.830984	12.727482	-9.587932	5.516642
967	2137132359	-61.954746	4.875895	-27.137493	-0.556356	0.083563	0.617455	15.807271	-14.167690	7.693179
968	2137149026	-61.624454	4.898341	-26.797806	-0.417807	0.124734	0.389994	18.511763	-18.136326	10.067925
969	2137165693	-61.253719	4.916399	-26.365273	-0.261478	0.148768	0.027300	20.470636	-22.902079	12.498194
970	2137182360	-60.872093	4.924437	-25.848804	0.043713	0.123090	-0.312689	20.649809	-27.869007	14.750740
971	2137199027	-60.548698	4.912060	-25.358189	0.604224	-0.036946	-0.492161	17.299726	-26.921286	13.032635
972	2137215694	-60.335773	4.880436	-25.028358	0.922790	-0.248598	-0.291374	11.492369	-19.183165	7.480247
973	2137232361	-60.243206	4.837774	-24.952791	1.102656	-0.401302	-0.280540	5.550830	-6.527321	-0.434123
974	2137249028	-60.249523	4.814364	-25.099115	1.046973	-0.222746	-0.715977	0.758693	5.750968	-6.110435
975	2137265695	-60.362411	4.798923	-25.417049	0.904012	0.103586	-1.289971	-4.713383	15.564543	-11.144625
976	2137282362	-60.585686	4.807878	-25.846016	0.501294	0.405190	-1.364634	-10.812916	21.773291	-12.904109
977	2137299029	-60.914700	4.837828	-26.318422	0.067421	0.528841	-0.940460	-16.939840	24.663195	-12.934513
978	2137315696	-61.311665	4.853697	-26.774797	-0.199717	0.478757	-0.187070	-21.082233	23.556770	-13.085582
979	2137332363	-61.719940	4.842844	-27.195946	-0.199049	0.372934	0.487988	-21.942188	21.002113	-13.306743
980	2137349030	-62.082821	4.811949	-27.543358	-0.306658	0.264155	1.067795	-19.565918	17.005274	-12.348328
981	2137365697	-62.353127	4.754585	-27.762718	-0.599933	0.175349	1.253614	-14.681553	9.431627	-10.022904
982	2137382364	-62.515820	4.674716	-27.840055	-0.482627	-0.186968	0.972791	-8.911698	1.615157	-7.414021
983	2137399031	-62.579395	4.616784	-27.847216	-0.305490	-0.472972	0.600634	-3.350692	-1.913883	-4.084368
984	2137415698	-62.558666	4.602095	-27.792130	-0.364586	-0.572926	0.543522	1.467332	-3.438454	-0.373945
985	2137432365	-62.469574	4.613603	-27.713045	-0.438907	-0.453831	0.586488	5.402339	-4.566245	1.990933
986	2137449032	-62.321228	4.637599	-27.575281	-0.466138	-0.290322	0.675912	8.742304	-6.607234	3.906713
987	2137465699	-62.124908	4.663109	-27.404026	-0.578157	-0.019568	0.625883	11.378383	-9.177308	5.392701
988	2137482366	-61.891239	4.686805	-27.154015	-0.511504	0.146749	0.480263	13.251702	-13.139999	7.413331
989	2137499033	-61.632973	4.714984	-26.835318	-0.363700	0.226393	0.284121	14.378492	-16.653858	9.673109
990	2137515700	-61.348499	4.746654	-26.437399	-0.298981	0.261019	0.081890	15.540889	-20.764389	12.243667
991	2137532367	-61.055630	4.758300	-25.949148	-0.029316	0.205532	-0.215992	15.582141	-26.035231	13.903158
992	2137549034	-60.799381	4.750462	-25.446844	0.458581	0.039700	-0.428005	13.306279	-27.330229	13.444897
993	2137565701	-60.623093	4.724447	-25.065102	0.882611	-0.296793	-0.249565	9.119352	-21.470289	9.039785
994	2137582368	-60.545120	4.676417	-24.927496	0.908980	-0.528419	-0.083950	4.364412	-10.096773	1.180509
995	2137599035	-60.539539	4.637742	-24.976210	0.859365	-0.466817	-0.343098	0.972982	0.260910	-4.012780
996	2137615702	-60.603428	4.629645	-25.209656	0.920343	-0.154829	-0.953855	-2.299676	10.795074	-7.839617
997	2137632369	-60.752422	4.651420	-25.574463	0.515311	0.285606	-1.180491	-6.775850	18.470726	-10.059736
998	2137649036	-60.995960	4.701463	-25.994406	0.113434	0.511588	-0.867544	-12.155485	22.325975	-10.179884
999	2137665703	-61.311035	4.736039	-26.390211	-0.324642	0.615348	-0.248981	-16.516628	21.026260	-10.389360
1000	2137682370	-61.659199	4.722808	-26.726847	-0.307325	0.447985	0.250200	-18.799080	16.542997	-11.063538
1001	2137699037	-61.989193	4.667710	-27.002024	-0.220290	0.254993	0.647596	-18.017012	12.240188	-11.476012
1002	2137715704	-62.262196	4.598756	-27.217987	-0.124740	0.002045	0.891506	-14.905766	8.764031	-10.480450
1003	2137732371	-62.445457	4.542032	-27.369442	-0.223319	-0.148711	0.849321	-9.836910	5.803630	-8.043892
1004	2137749038	-62.542568	4.509585	-27.463512	-0.178625	-0.307958	0.601774	-4.964677	3.240987	-5.040414
1005	2137765705	-62.555752	4.507350	-27.499632	-0.262718	-0.426405	0.575907	-0.139871	1.686884	-2.190270
1006	2137782372	-62.501701	4.527128	-27.501547	-0.318718	-0.433422	0.622672	3.711030	0.217202	0.062860
1007	2137799039	-62.387299	4.565233	-27.450697	-0.589022	-0.267685	0.741526	7.079909	-2.144834	2.535165
1008	2137815706	-62.214035	4.619588	-27.344229	-0.478940	-0.190952	0.750888	10.313758	-4.956584	5.119411
1009	2137832373	-61.992008	4.679222	-27.179012	-0.570834	0.018120	0.599024	12.967640	-7.692181	6.946537
1010	2137849040	-61.732937	4.732688	-26.927692	-0.591218	0.133314	0.424199	14.758003	-12.408271	9.091619
1011	2137865707	-61.437061	4.766566	-26.561415	-0.602149	0.200369	0.205922	16.386683	-18.923405	11.356771
1012	2137882374	-61.115555	4.785368	-26.065248	-0.155063	0.153125	-0.133745	17.279406	-25.965754	14.312048
1013	2137899041	-60.813560	4.805941	-25.539198	0.319458	0.087116	-0.413640	15.923159	-27.662052	15.557254
1014	2137915708	-60.581524	4.812254	-25.080051	0.256424	0.139261	-0.261111	12.039654	-24.657145	13.060298
1015	2137932375	-60.430988	4.798282	-24.699268	0.250621	0.024791	0.029938	7.538249	-21.176035	9.799842
1016	2137949042	-60.349140	4.740796	-24.449879	0.515641	-0.046277	-0.118869	4.041399	-16.076838	3.958683
1017	2137965709	-60.325993	4.655421	-24.349474	0.805526	0.008047	-0.589144	1.278657	-9.060700	-1.944811
1018	2137982376	-60.372917	4.596754	-24.405453	0.884893	0.107865	-1.027070	-2.150801	-0.011077	-5.249540
1019	2137999043	-60.523811	4.563203	-24.603968	0.736346	0.190421	-1.095143	-7.710030	8.149716	-8.132537
1020	2138015710	-60.784225	4.533702	-24.918232	0.380611	0.137331	-0.751890	-13.706776	14.710228	-11.493464
1021	2138032377	-61.124165	4.485615	-25.281849	-0.029211	0.100020	-0.308387	-18.240274	17.013494	-13.935344
1022	2138049044	-61.498089	4.430897	-25.636850	-0.095934	0.057470	0.183940	-20.359661	16.222820	-13.797090
1023	2138065711	-61.854591	4.388689	-25.989908	0.083125	-0.100701	0.610618	-19.376011	16.187508	-12.769504
1024	2138082378	-62.140495	4.364918	-26.323797	-0.036186	-0.107715	0.906270	-15.232007	15.840739	-11.199586
1025	2138099045	-62.321476	4.364387	-26.585114	-0.240183	-0.088946	0.856094	-9.243007	13.032801	-8.057879
1026	2138115712	-62.409134	4.375423	-26.758200	-0.370570	-0.034800	0.567915	-4.040802	8.717880	-4.974705
1027	2138132379	-62.426365	4.398963	-26.839296	-0.452660	-0.125334	0.575637	-0.235137	4.185750	-1.752037
1028	2138149046	-62.390202	4.427322	-26.836809	-0.503406	-0.149350	0.670539	2.628804	0.335968	0.579635
1029	2138165713	-62.305443	4.460254	-26.768755	-0.630352	-0.078772	0.772853	5.225625	-3.182890	2.730858
1030	2138182380	-62.177303	4.485824	-26.614498	-0.534750	-0.027047	0.649019	7.434173	-7.845698	4.689258
1031	2138199047	-62.004814	4.504848	-26.386992	-0.489909	-0.038987	0.449619	9.717333	-12.232177	6.593734
1032	2138215714	-61.791752	4.535964	-26.066456	-0.325713	-0.059200	0.201047	11.714022	-16.701048	9.850542
1033	2138232381	-61.547462	4.587746	-25.676823	0.001110	-0.038542	-0.052622	13.230063	-19.877775	13.057126
1034	2138249048	-61.295963	4.657244	-25.280746	0.327768	-0.066243	-0.142971	13.614050	-19.570166	14.214170
1035	2138265715	-61.075886	4.731774	-24.943869	0.176940	0.019696	0.018321	12.012784	-15.991321	12.700242
1036	2138282382	-60.908943	4.776399	-24.677195	0.169981	0.021643	0.157521	9.104884	-13.670091	9.443753
1037	2138299049	-60.796417	4.779704	-24.518127	0.480866	-0.088658	-0.105909	6.361397	-9.293342	4.210044
1038	2138315716	-60.737881	4.770045	-24.510756	0.796505	-0.122485	-0.577016	3.918839	-1.363390	-1.102025
1039	2138332383	-60.753880	4.778634	-24.669739	0.872014	0.039345	-0.955124	0.229944	7.365310	-4.726850
1040	2138349050	-60.872272	4.798671	-25.000174	0.694332	0.131903	-1.044794	-5.075124	16.464458	-9.003003
1041	2138365717	-61.094833	4.805323	-25.417295	0.217896	0.177060	-0.735386	-10.883695	20.684566	-12.193877
1042	2138382384	-61.399815	4.807266	-25.862396	0.008498	0.132882	-0.406353	-15.650359	22.436062	-13.350920
1043	2138399051	-61.743366	4.799133	-26.299490	-0.224337	0.148978	0.063006	-18.017187	21.693497	-13.465219
1044	2138415718	-62.069706	4.790094	-26.685478	-0.202913	0.119850	0.624700	-17.216379	19.332834	-12.099344
1045	2138432385	-62.318066	4.777205	-26.999699	-0.250368	0.123901	1.049374	-12.889678	15.625996	-10.276306
1046	2138449052	-62.461357	4.767110	-27.221436	-0.244198	0.050277	0.962008	-7.070340	10.638364	-7.404636
1047	2138465719	-62.511505	4.762993	-27.353312	-0.292482	-0.075366	0.593418	-1.925537	6.083241	-4.603833
1048	2138482386	-62.501492	4.766629	-27.407972	-0.299910	-0.204044	0.398519	1.320277	2.421572	-2.174211
1049	2138499053	-62.447281	4.782784	-27.389650	-0.321342	-0.251214	0.496207	3.651724	-0.653610	0.268146
1050	2138515720	-62.356853	4.806282	-27.323254	-0.498620	-0.145594	0.568586	5.538447	-3.508313	2.261186
1051	2138532387	-62.229813	4.822025	-27.174290	-0.483278	-0.028434	0.552024	7.328572	-7.994137	4.096312
1052	2138549054	-62.071167	4.837274	-26.958416	-0.407405	0.045893	0.409575	8.837241	-12.034637	6.222822
1053	2138565721	-61.886261	4.853215	-26.660286	-0.380066	0.056819	0.290816	10.051032	-15.740767	8.278645
1054	2138582388	-61.681152	4.865754	-26.282677	-0.251557	0.135962	0.062937	10.841861	-20.131922	10.468990
1055	2138599055	-61.475269	4.877219	-25.870481	0.030353	0.147127	-0.166649	10.662000	-22.402758	11.717413
1056	2138615722	-61.298618	4.878180	-25.468307	0.027423	0.198612	-0.189180	8.961975	-22.075640	10.914897
1057	2138632389	-61.178505	4.854205	-25.102568	0.094479	0.172995	-0.134706	5.762132	-20.811600	8.584951
1058	2138649056	-61.123356	4.794992	-24.823330	0.438859	-0.005972	-0.144677	2.305280	-17.412212	4.338624
1059	2138665723	-61.128212	4.724446	-24.715452	0.834592	-0.245527	-0.365864	-0.429090	-8.803521	-1.173472
1060	2138682390	-61.186531	4.675392	-24.794235	0.880604	-0.239022	-0.595577	-2.738241	1.323850	-5.274590
1061	2138699057	-61.307560	4.660746	-25.038792	0.760039	-0.165373	-0.718299	-5.697204	11.007111	-8.219261
1062	2138715724	-61.490078	4.674339	-25.395380	0.375383	-0.109521	-0.461707	-8.833514	17.781757	-9.937141
1063	2138732391	-61.722862	4.687706	-25.789522	0.055025	-0.040096	-0.186492	-11.613452	20.287054	-11.222960
1064	2138749058	-61.979816	4.683422	-26.193241	-0.112998	-0.036591	0.092280	-13.013808	20.344622	-12.339577
1065	2138765725	-62.212627	4.671710	-26.561123	-0.307263	0.026354	0.526732	-11.745932	18.274273	-11.631469
1066	2138782392	-62.381840	4.669524	-26.844206	-0.272102	0.120375	0.765264	-8.314276	14.418653	-8.878063
1067	2138799059	-62.468876	4.678394	-27.056067	-0.171147	0.104071	0.743968	-3.746564	10.806601	-6.199968
1068	2138815726	-62.482571	4.677434	-27.175053	-0.413551	0.118768	0.601607	0.238307	6.018275	-4.362626
1069	2138832393	-62.445061	4.655337	-27.197308	-0.449611	0.035104	0.468486	2.799923	-0.091719	-2.608001
1070	2138849060	-62.378651	4.630122	-27.132645	-0.377372	-0.056386	0.452908	4.178757	-4.088479	-0.740835
1071	2138865727	-62.288784	4.606475	-27.006580	-0.294427	-0.060858	0.442404	5.272202	-7.500654	1.158892
1072	2138882394	-62.180016	4.585125	-26.851130	-0.290838	0.011263	0.259457	6.216570	-9.559524	2.414619
1073	2138899061	-62.055992	4.567337	-26.623795	-0.352467	0.084142	0.209837	6.794831	-13.203639	4.603061
1074	2138915728	-61.916267	4.558532	-26.336277	-0.279818	0.056998	0.193593	7.448842	-16.152590	6.815989
1075	2138932395	-61.756924	4.552040	-25.983189	-0.267079	0.108680	0.142517	8.313021	-19.581047	8.857522
1076	2138949062	-61.586842	4.555106	-25.578939	-0.049164	0.105573	0.029443	8.710458	-22.003321	10.881932
1077	2138965729	-61.419807	4.563894	-25.176773	0.008955	0.088335	0.074230	8.516454	-21.885399	11.290123
1078	2138982396	-61.278469	4.569165	-24.798061	0.050723	0.042691	0.181696	7.092612	-20.634850	10.440007
1079	2138999063	-61.168865	4.553366	-24.501991	0.440142	-0.213759	0.179601	5.553768	-17.202572	7.172289
1080	2139015730	-61.094238	4.516303	-24.393703	0.894341	-0.484740	-0.150653	4.342859	-8.110661	0.740623
1081	2139032397	-61.068626	4.489869	-24.477589	0.833985	-0.392734	-0.659804	2.292190	2.052467	-4.130099
1082	2139049064	-61.100071	4.496040	-24.712315	0.747499	-0.279042	-0.861588	-0.409112	11.062021	-6.867088
1083	2139065731	-61.207478	4.519682	-25.055174	0.467038	-0.062551	-0.782580	-4.427456	17.512125	-9.201619
1084	2139082398	-61.385048	4.554979	-25.457109	0.176009	0.014887	-0.394153	-8.330408	21.172009	-10.350126
1085	2139099065	-61.603226	4.604437	-25.870792	-0.101066	0.058072	-0.011784	-10.694071	22.211803	-9.852538
1086	2139115732	-61.827892	4.647283	-26.263119	-0.227232	0.092800	0.358082	-11.152448	21.071352	-9.583333
1087	2139132399	-62.016098	4.680992	-26.602364	-0.373555	0.216287	0.663850	-9.197115	18.168228	-8.562315
1088	2139149066	-62.132912	4.696136	-26.847757	-0.391149	0.281684	0.803825	-5.379708	12.564044	-6.792378
1089	2139165733	-62.185635	4.683720	-27.001770	-0.249530	0.253122	0.557602	-1.978774	6.997475	-5.700146
1090	2139182400	-62.188107	4.660297	-27.068516	-0.192343	0.117676	0.386600	0.647496	2.514918	-4.083471
1091	2139199067	-62.155903	4.637801	-27.075232	-0.320068	0.001899	0.357938	2.443291	-0.539480	-2.411179
1092	2139215734	-62.098511	4.613489	-27.015215	-0.507422	0.029818	0.432308	3.578984	-4.686536	-0.339817
1093	2139232401	-62.019039	4.589073	-26.874084	-0.356096	-0.012383	0.424394	4.547120	-8.632327	1.745205
1094	2139249068	-61.918015	4.567120	-26.668617	-0.313687	-0.053998	0.384509	5.583924	-11.451892	3.420815
1095	2139265735	-61.794533	4.548930	-26.416822	-0.390781	0.001581	0.303800	6.631026	-14.676053	5.433798
1096	2139282402	-61.643551	4.539781	-26.082926	-0.348004	-0.001680	0.290809	7.902984	-18.666386	8.235668
1097	2139299069	-61.460934	4.551138	-25.684263	-0.124182	-0.007959	0.176811	9.508025	-21.290478	11.117851
1098	2139315736	-61.263306	4.584301	-25.259762	0.075994	0.021734	0.041868	10.266154	-22.086239	13.132903
1099	2139332403	-61.073456	4.625091	-24.863422	0.145090	0.001688	0.110614	9.905458	-20.494484	12.877832
1100	2139349070	-60.915283	4.647213	-24.536810	0.126896	-0.045544	0.149919	8.303697	-17.605406	10.080490
1101	2139365737	-60.798450	4.632975	-24.299299	0.330154	-0.198976	0.008049	6.254032	-13.995753	5.626904
1102	2139382404	-60.727505	4.586673	-24.214420	0.726437	-0.314643	-0.408361	4.226922	-7.140988	-0.384396
1103	2139399071	-60.721592	4.565507	-24.307131	0.820503	-0.194615	-0.846477	1.156458	2.618841	-4.115295
1104	2139415738	-60.804871	4.545002	-24.522028	0.703809	-0.042796	-1.005244	-3.573320	9.472332	-7.900358
1105	2139432405	-60.983032	4.524753	-24.855864	0.398658	0.025580	-0.790362	-8.710367	15.685779	-11.304477
1106	2139449072	-61.239922	4.496383	-25.238508	0.167495	0.020458	-0.419053	-13.209998	18.094410	-13.103706
1107	2139465739	-61.539276	4.501756	-25.643379	0.019832	0.046732	-0.045954	-15.630989	20.574900	-12.026387
1108	2139482406	-61.829086	4.532223	-26.029886	-0.101447	0.076175	0.517441	-15.140460	20.358160	-10.058146
1109	2139499073	-62.059830	4.573908	-26.389692	-0.163158	0.145316	0.851608	-11.721098	19.162312	-8.538137
1110	2139515740	-62.202991	4.601087	-26.662897	-0.316742	0.183793	0.923823	-6.862264	14.295865	-6.872919
1111	2139532407	-62.261860	4.603321	-26.825531	-0.434707	0.165673	0.638350	-2.312187	7.977456	-5.208985
1112	2139549074	-62.265331	4.590241	-26.878643	-0.452702	0.073640	0.354188	0.503360	1.954345	-3.078864
1113	2139565741	-62.232887	4.577181	-26.842350	-0.388121	-0.063227	0.423508	2.209242	-2.993817	-0.475269
1114	2139582408	-62.167732	4.574507	-26.739967	-0.387269	-0.112809	0.544181	3.868460	-6.067573	1.848399
1115	2139599075	-62.068123	4.585097	-26.584850	-0.305697	-0.149882	0.582854	5.688974	-8.447789	4.015337
1116	2139615742	-61.931587	4.610428	-26.378147	-0.360503	-0.127363	0.506551	7.679609	-10.468162	6.108115
1117	2139632409	-61.756767	4.641212	-26.113556	-0.402044	-0.061776	0.368793	9.654162	-13.768777	8.283535
1118	2139649076	-61.554630	4.676993	-25.773640	-0.386317	0.008705	0.196345	10.922602	-17.498671	10.691728
1119	2139665743	-61.328194	4.728237	-25.367510	-0.084553	0.028748	0.004173	12.023639	-20.665941	13.557803
1120	2139682410	-61.100510	4.785380	-24.966917	0.146291	0.064427	-0.183411	12.088336	-20.299936	13.870474
1121	2139699077	-60.909843	4.840928	-24.621923	0.355885	0.043888	-0.189860	10.080238	-17.813911	12.488106
1122	2139715744	-60.785419	4.865636	-24.396446	0.540523	-0.074641	-0.089834	6.698669	-12.417638	7.427747
1123	2139732411	-60.739738	4.858203	-24.351202	0.718322	-0.240434	-0.194798	2.894357	-3.876201	0.463904
1124	2139749078	-60.768288	4.850629	-24.482349	0.763283	-0.226947	-0.500538	-0.710663	4.852563	-4.424249
1125	2139765745	-60.875160	4.850018	-24.764662	0.849304	-0.151622	-0.855653	-4.593245	13.476383	-8.751471
1126	2139782412	-61.061264	4.865757	-25.179506	0.575037	-0.044665	-0.828297	-8.655077	21.053221	-11.782638
1127	2139799079	-61.311699	4.901866	-25.656080	0.195860	0.096624	-0.611259	-12.174831	25.073656	-12.491471
1128	2139815746	-61.603901	4.947745	-26.150194	-0.018049	0.145134	-0.213022	-14.593517	26.110876	-12.232272
1129	2139832413	-61.899063	4.998486	-26.610300	-0.168925	0.197013	0.358221	-14.888084	24.874147	-11.069512
1130	2139849080	-62.149162	5.029480	-27.010098	-0.308094	0.235012	0.862030	-12.496119	21.043066	-10.228392
1131	2139865747	-62.328297	5.029799	-27.301884	-0.483073	0.285851	0.987598	-8.772937	14.758383	-8.903625
1132	2139882414	-62.432137	5.007691	-27.473034	-0.468340	0.132052	0.777740	-4.888838	7.810154	-6.741098
1133	2139899081	-62.477310	4.970126	-27.541281	-0.358795	-0.069703	0.384737	-1.888143	2.164344	-4.832156
1134	2139915748	-62.480911	4.929805	-27.545475	-0.296744	-0.201150	0.265241	0.269580	-1.357486	-3.182134
1135	2139932415	-62.450748	4.904994	-27.479776	-0.348180	-0.179787	0.355683	1.991894	-4.070076	-0.724609
1136	2139949082	-62.387802	4.886608	-27.358664	-0.459407	-0.073500	0.548030	3.651968	-7.087253	1.289888
1137	2139965749	-62.294113	4.875607	-27.176878	-0.435297	0.076643	0.494539	5.168575	-10.303368	3.485077
1138	2139982416	-62.175522	4.857817	-26.942331	-0.387539	0.092977	0.394753	6.355624	-13.710503	4.841196
1139	2139999083	-62.037018	4.840948	-26.634975	-0.390277	0.124001	0.242078	7.217099	-17.183508	6.772334
1140	2140015750	-61.882305	4.827906	-26.265205	-0.286281	0.101671	0.102172	7.859637	-20.561890	8.883853
1141	2140032417	-61.719120	4.811141	-25.843954	-0.084147	0.106450	-0.035167	8.089438	-23.603966	10.329927
1142	2140049084	-61.561043	4.800041	-25.412092	0.022114	0.134832	-0.106895	7.727365	-24.055101	11.040992
1143	2140065751	-61.424500	4.788176	-25.011379	0.129985	0.063045	0.032580	6.591757	-22.450363	10.193027
1144	2140082418	-61.322906	4.750972	-24.691124	0.198821	0.023028	0.115071	4.905281	-18.933514	6.599180
1145	2140099085	-61.259346	4.680684	-24.475801	0.350752	-0.078614	-0.014413	3.098672	-14.986376	2.212894
1146	2140115752	-61.238426	4.587831	-24.368475	0.576648	-0.148970	-0.376632	1.143319	-9.354492	-2.413038
1147	2140132419	-61.271942	4.502677	-24.387226	0.666876	-0.149524	-0.659986	-1.565602	-3.069273	-5.326277
1148	2140149086	-61.361217	4.442562	-24.510683	0.547308	-0.150046	-0.594754	-4.438656	2.984386	-6.919746
1149	2140165753	-61.507950	4.393029	-24.701529	0.375644	-0.161499	-0.417333	-7.525286	7.439233	-8.609330
1150	2140182420	-61.692734	4.347753	-24.940723	0.252286	-0.182472	-0.080142	-9.605579	10.037877	-9.683903
1151	2140199087	-61.883762	4.326701	-25.207277	0.220611	-0.236447	0.244832	-9.843932	12.427214	-9.265776
1152	2140215754	-62.053745	4.331522	-25.478273	0.068519	-0.144074	0.475805	-8.542306	13.658672	-8.106607
1153	2140232421	-62.190029	4.357444	-25.742443	0.113509	-0.086059	0.442883	-6.533063	14.052748	-6.834038
1154	2140249088	-62.285648	4.389774	-25.990604	-0.031434	0.018806	0.339809	-4.162911	13.338187	-5.984718
1155	2140265755	-62.340839	4.433860	-26.177406	-0.313768	0.168156	0.321841	-1.999508	10.552033	-3.705980
1156	2140282422	-62.362797	4.466833	-26.280548	-0.443845	0.217554	0.362597	-0.413427	5.524499	-1.815300
1157	2140299089	-62.359428	4.494846	-26.302042	-0.534881	0.212236	0.438587	0.741417	1.218812	0.100511
1158	2140315756	-62.326725	4.518322	-26.237335	-0.707260	0.195513	0.559677	2.082729	-3.638464	2.336640
1159	2140332423	-62.263554	4.538814	-26.079296	-0.540390	0.046518	0.591902	3.463562	-8.677291	4.779210
1160	2140349090	-62.165596	4.557323	-25.871119	-0.315921	-0.095439	0.482232	5.313416	-11.363940	6.073025
1161	2140365757	-62.028328	4.586062	-25.609625	-0.378175	-0.048209	0.344904	7.412599	-13.885518	8.130037
1162	2140382424	-61.848045	4.626486	-25.279648	-0.207940	-0.104750	0.255613	9.644679	-17.247074	10.764955
1163	2140399091	-61.626625	4.676021	-24.910273	-0.065342	-0.118185	0.138632	11.902653	-19.063616	12.439507
1164	2140415758	-61.390438	4.726727	-24.540064	0.037559	-0.055530	0.055521	12.752190	-19.159073	12.674480
1165	2140432425	-61.172112	4.773084	-24.209202	0.215486	-0.088875	0.116476	11.860592	-17.133059	11.367547
1166	2140449092	-60.995026	4.794449	-23.968622	0.415493	-0.098935	0.005751	9.820432	-13.153302	7.537711
1167	2140465759	-60.884705	4.773790	-23.856796	0.603274	-0.082239	-0.359114	6.474874	-7.458959	1.531646
1168	2140482426	-60.863190	4.732166	-23.888395	0.704840	0.012565	-0.785687	1.821236	-0.987805	-3.497876
1169	2140499093	-60.935459	4.694643	-24.028870	0.605170	0.071466	-0.941878	-3.275340	4.782218	-6.422552
1170	2140515760	-61.107265	4.655513	-24.266935	0.567280	0.011048	-0.865909	-8.750471	10.135139	-9.478692
1171	2140532427	-61.355602	4.618479	-24.584021	0.376293	-0.109208	-0.467151	-12.956799	14.501175	-11.672050
1172	2140549094	-61.636269	4.600824	-24.953314	0.255956	-0.214987	0.002246	-14.657681	17.812103	-12.045027
1173	2140565761	-61.903221	4.600353	-25.347441	0.066710	-0.148747	0.449295	-13.699933	19.851982	-11.851754
1174	2140582428	-62.116684	4.626669	-25.734449	0.038476	-0.095822	0.731410	-10.524036	20.238525	-10.124580
1175	2140599095	-62.256847	4.658880	-26.094452	-0.133624	0.073094	0.745214	-6.244220	18.995951	-8.987409
1176	2140615762	-62.321980	4.698930	-26.366198	-0.257714	0.177412	0.633038	-2.130031	14.892741	-6.262079
1177	2140632429	-62.333591	4.736661	-26.549690	-0.439938	0.282177	0.366092	0.646868	10.059039	-3.871925
1178	2140649096	-62.312813	4.777027	-26.627794	-0.521922	0.226285	0.360135	2.099198	4.823416	-0.954214
1179	2140665763	-62.273716	4.815295	-26.634569	-0.566595	0.131036	0.450014	2.829288	0.827092	0.997711
1180	2140682430	-62.212929	4.839034	-26.554220	-0.770194	0.124337	0.513344	3.688094	-4.233921	2.673063
1181	2140699097	-62.121998	4.848760	-26.372942	-0.627278	0.016253	0.428460	4.964198	-10.163239	4.856983
1182	2140715764	-62.001289	4.858436	-26.108561	-0.313786	-0.158576	0.300168	6.335686	-14.471087	7.156958
1183	2140732431	-61.846348	4.888343	-25.788107	-0.183519	-0.135358	0.168591	8.088676	-16.947824	9.896719
1184	2140749098	-61.660210	4.929410	-25.422390	0.023018	-0.060409	0.058922	9.712080	-19.036114	11.842574
1185	2140765765	-61.470249	4.966395	-25.050680	0.143112	0.094392	-0.095659	9.899631	-19.381159	11.832587
1186	2140782432	-61.324539	4.991150	-24.745636	0.251825	0.114421	-0.080027	7.540729	-16.579060	9.546833
1187	2140799099	-61.260342	4.967556	-24.537907	0.291511	0.025906	-0.097698	3.180120	-12.602674	4.099437
1188	2140815766	-61.286434	4.903291	-24.495670	0.642834	-0.197577	-0.380811	-1.381754	-5.172959	-2.748192
1189	2140832433	-61.384045	4.849061	-24.609612	0.751144	-0.272119	-0.581078	-4.886814	3.170014	-6.621357
1190	2140849100	-61.538708	4.806597	-24.871443	0.790658	-0.253584	-0.758313	-7.549389	11.490592	-10.323849
1191	2140865767	-61.729046	4.778382	-25.229757	0.357165	-0.175753	-0.476686	-9.219781	16.968437	-12.252008
1192	2140882434	-61.935146	4.782318	-25.620857	0.177735	-0.211133	-0.094879	-10.007940	19.641161	-11.409700
1193	2140899101	-62.126099	4.805217	-26.024937	-0.067321	-0.143412	0.464988	-9.014499	21.027157	-10.766077
1194	2140915768	-62.257011	4.846271	-26.389172	-0.128864	-0.085216	1.063732	-5.609652	19.344479	-8.569882
1195	2140932435	-62.299446	4.895990	-26.711964	0.063665	-0.028225	1.096735	-0.457904	17.788010	-7.131455
1196	2140949102	-62.262276	4.941955	-27.002790	-0.248054	0.144961	0.646543	4.149037	15.759183	-6.316060
1197	2140965769	-62.173019	4.988534	-27.177549	-0.608150	0.276698	0.113851	6.688946	9.668024	-3.089213
1198	2140982436	-62.061989	5.017663	-27.241474	-0.500635	0.181931	-0.122655	7.401002	3.127689	-0.835883
1199	2140999103	-61.957062	5.035133	-27.218872	-0.415409	0.157170	-0.072667	6.632518	-1.284182	0.700988
1200	2141015770	-61.862915	5.060284	-27.139551	-0.445717	0.210395	0.218451	5.688948	-4.033963	2.691710
1201	2141032437	-61.774609	5.080877	-27.000755	-0.529596	0.368366	0.401803	5.044865	-7.058810	4.004540
1202	2141049104	-61.699005	5.080592	-26.802595	-0.485745	0.444404	0.349623	3.916894	-11.234312	4.839925
1203	2141065771	-61.634857	5.044575	-26.524303	-0.565368	0.369570	0.297113	2.803627	-16.514740	5.264830
1204	2141082438	-61.572952	4.969040	-26.141228	-0.437879	0.232454	0.081446	2.137032	-23.131668	6.163728
1205	2141099105	-61.510799	4.882530	-25.683531	0.080088	-0.032564	-0.127078	1.796729	-27.388977	7.748318
1206	2141115772	-61.458576	4.784161	-25.227995	0.406073	-0.126795	-0.360590	1.251613	-27.666458	7.121242
1207	2141132439	-61.435230	4.706038	-24.831430	0.424475	-0.190554	-0.412083	-0.165996	-24.168425	6.624925
1208	2141149106	-61.459728	4.651359	-24.524349	0.488535	-0.275654	-0.142780	-2.564347	-18.725058	5.266432
1209	2141165773	-61.536308	4.596882	-24.411039	0.766883	-0.590785	0.150900	-4.753065	-8.739580	-0.156071
1210	2141182440	-61.645409	4.546261	-24.503469	0.722184	-0.692868	0.240340	-5.677966	2.549572	-6.010394
1211	2141199107	-61.771767	4.500754	-24.772137	0.710937	-0.632032	-0.046828	-5.908894	11.727484	-10.581257
1212	2141215774	-61.883789	4.494330	-25.160982	0.577963	-0.486341	-0.123597	-4.473215	19.351664	-11.962792
1213	2141232441	-61.959114	4.552973	-25.598181	0.262211	-0.135129	-0.028089	-2.033884	23.734608	-9.829933
1214	2141249108	-61.988380	4.639883	-26.016226	-0.096760	0.172352	0.216596	0.677733	23.612997	-7.816002
1215	2141265775	-61.977600	4.745299	-26.363964	-0.305552	0.308328	0.486156	2.796047	20.616854	-4.961585
1216	2141282442	-61.940704	4.848696	-26.638987	-0.387801	0.323737	0.498626	3.995937	16.309498	-2.813468
1217	2141299109	-61.884308	4.929250	-26.831114	-0.313497	0.249885	0.383878	4.775637	11.378159	-1.754535
1218	2141315776	-61.812508	4.991733	-26.944483	-0.201850	0.194247	0.261003	5.345289	7.099273	-0.714031
1219	2141332443	-61.731163	5.034439	-27.003902	-0.282847	0.250467	0.184899	5.642215	3.702079	-0.248584
1220	2141349110	-61.653633	5.064250	-27.011417	-0.442752	0.297447	0.094857	5.134624	0.540204	0.567097
1221	2141365777	-61.593990	5.073223	-26.947689	-0.804362	0.423399	0.149782	3.673738	-3.879671	1.531338
1222	2141382444	-61.546951	5.046613	-26.788223	-0.742087	0.377343	0.282812	2.417168	-9.871652	2.345939
1223	2141399111	-61.505302	4.978812	-26.540281	-0.580900	0.309936	0.297527	1.630615	-15.777744	2.742194
1224	2141415778	-61.464203	4.863076	-26.203276	-0.398226	0.173076	0.137109	1.160443	-21.840704	2.771894
1225	2141432445	-61.434658	4.727080	-25.794516	-0.258593	-0.010369	-0.142295	0.147408	-26.239866	3.793602
1226	2141449112	-61.424671	4.609084	-25.315884	-0.233499	-0.147122	-0.255753	-1.313513	-29.402565	6.754072
1227	2141465779	-61.426609	4.513762	-24.788242	0.200808	-0.389990	-0.026471	-2.212011	-31.366497	9.374969
1228	2141482446	-61.408611	4.427886	-24.305195	0.944504	-0.610204	0.209203	-0.747432	-28.653006	8.547772
1229	2141499113	-61.354942	4.386045	-23.966438	1.014564	-0.568839	0.171536	2.059066	-20.160812	6.953904
1230	2141515780	-61.297909	4.405757	-23.831669	0.852637	-0.547401	0.164721	3.183448	-7.883604	4.479502
1231	2141532447	-61.270710	4.451310	-23.892044	0.429187	-0.397973	0.324707	2.312910	3.324330	0.117774
1232	2141549114	-61.274235	4.445924	-24.084970	0.271263	-0.295483	0.218847	1.096614	8.881930	-6.412308
1233	2141565781	-61.281906	4.403576	-24.354557	0.302370	-0.185387	-0.169056	1.209862	11.967818	-10.630072
1234	2141582448	-61.284904	4.407323	-24.670706	0.536748	-0.018298	-0.532770	1.701127	15.770724	-9.556135
1235	2141599115	-61.297016	4.492117	-25.029123	0.304006	0.256597	-0.480163	1.365140	20.323263	-6.499719
1236	2141615782	-61.337421	4.625736	-25.397886	-0.017929	0.423470	-0.149418	-0.242104	22.292673	-4.225885
1237	2141632449	-61.406372	4.741920	-25.739923	-0.432610	0.447945	0.238696	-2.059175	20.184649	-4.242558
1238	2141649116	-61.484161	4.794165	-26.005177	-0.444777	0.366481	0.342791	-2.922014	14.541038	-5.514610
1239	2141665783	-61.553612	4.782245	-26.196676	-0.451005	0.343139	0.324690	-2.769208	9.005424	-6.872519
1240	2141682450	-61.606243	4.730029	-26.289310	-0.669421	0.386442	0.247356	-2.243724	2.819158	-6.264201
1241	2141699117	-61.650394	4.662366	-26.272560	-0.768043	0.427977	0.205661	-2.300981	-3.594614	-3.849999
1242	2141715784	-61.690392	4.599496	-26.134066	-0.725557	0.391435	0.331179	-2.648431	-9.956300	-0.097738
1243	2141732451	-61.716175	4.526766	-25.912655	-0.369235	0.079067	0.519445	-2.170524	-14.487822	1.659352
1244	2141749118	-61.727112	4.454906	-25.676325	-0.308671	-0.117176	0.452427	-1.341031	-15.341508	2.172029
1245	2141765785	-61.720848	4.397820	-25.392590	-0.331620	-0.230818	0.275551	-0.517736	-17.480074	4.327366
1246	2141782452	-61.706005	4.367895	-25.062836	-0.009618	-0.429634	0.030094	-0.211715	-19.269255	7.144729
1247	2141799119	-61.691082	4.362500	-24.719784	0.203466	-0.527277	-0.116272	-0.272135	-19.401522	8.895784
1248	2141815786	-61.663078	4.341069	-24.372658	0.782305	-0.653980	0.037010	0.522596	-19.831959	8.043419
1249	2141832453	-61.580597	4.297580	-24.125435	1.580603	-0.785432	-0.080549	4.227553	-15.502356	4.231151
1250	2141849120	-61.493286	4.349549	-24.067677	1.052671	-0.355501	-0.538917	5.349040	-3.072679	4.044495
1251	2141865787	-61.472210	4.512373	-24.155493	0.560901	-0.186184	0.038429	2.116487	8.582262	5.284882
1252	2141882454	-61.524166	4.681126	-24.438713	0.072620	-0.133124	0.872217	-1.365914	18.431019	0.351784
1253	2141899121	-61.596073	4.757618	-24.810087	-0.030296	-0.123127	0.809366	-2.063094	20.733753	-7.172900
1254	2141915788	-61.637630	4.807014	-25.239813	0.373515	-0.133399	-0.038699	0.050361	22.783037	-10.100056
1255	2141932455	-61.628048	4.910314	-25.703026	0.261242	0.083277	-0.526389	3.354472	26.412174	-8.378039
1256	2141949122	-61.591881	5.074012	-26.126656	-0.160886	0.445415	-0.627552	4.777004	25.751461	-3.909724
1257	2141965789	-61.572430	5.245827	-26.475622	-0.549891	0.554484	-0.222219	3.470188	22.306787	-1.510179
1258	2141982456	-61.588711	5.336970	-26.721115	-0.803564	0.547466	0.204781	0.830563	14.848570	-2.984663
1259	2141999123	-61.628086	5.326859	-26.879574	-0.634216	0.361713	0.437077	-1.117790	6.569895	-5.405075
1260	2142015790	-61.666473	5.238835	-26.926682	-0.638593	0.322008	0.499101	-1.618237	-0.912017	-6.681971
1261	2142032457	-61.695332	5.109697	-26.865816	-0.507785	0.274593	0.345507	-1.616866	-7.561602	-5.904664
1262	2142049124	-61.708370	4.971083	-26.721354	-0.605575	0.304226	0.286900	-1.115241	-12.382285	-3.957497
1263	2142065791	-61.706757	4.852463	-26.500412	-0.436793	0.167615	0.221717	-0.608392	-15.826344	-0.745702
1264	2142082458	-61.699646	4.762075	-26.233227	-0.209458	0.021765	0.196051	-0.483197	-17.430857	2.040521
1265	2142099125	-61.697517	4.693378	-25.965780	0.016661	-0.130335	0.155678	-0.757714	-16.783035	3.169748
1266	2142115792	-61.703522	4.637690	-25.706486	-0.123035	-0.158989	0.082201	-1.202786	-16.142216	3.712443
1267	2142132459	-61.725410	4.561450	-25.421303	-0.200058	-0.204863	-0.038659	-2.294670	-18.426670	3.539891
1268	2142149126	-61.733353	4.410052	-25.074930	0.356894	-0.454767	0.211669	-1.722739	-23.959600	1.391073
1269	2142165793	-61.678207	4.280214	-24.744263	1.445357	-0.689319	-0.186120	2.238278	-21.926033	1.773458
1270	2142182460	-61.597790	4.317772	-24.548906	1.102999	-0.304210	-0.583533	4.322587	-10.662419	7.146300
1271	2142199127	-61.557827	4.503170	-24.493067	0.497652	-0.219708	0.255520	2.568859	1.500463	10.665421
1272	2142215794	-61.575768	4.700965	-24.634998	0.153200	-0.314905	1.141195	0.024223	12.142738	5.753314
1273	2142232461	-61.615658	4.793297	-24.925171	-0.155563	-0.335298	0.972920	-0.548983	16.777712	-3.939686
1274	2142249128	-61.618389	4.819163	-25.253292	0.358770	-0.423985	0.031228	1.905261	17.017015	-8.595491
1275	2142265795	-61.557476	4.889185	-25.618502	0.452041	-0.220875	-0.635926	5.924849	20.184118	-7.305638
1276	2142282462	-61.474300	5.033501	-25.981342	0.088310	0.255201	-0.910308	7.279111	22.077131	-3.289138
1277	2142299129	-61.434826	5.220588	-26.313791	-0.251480	0.518007	-0.545512	4.572163	21.866003	-0.280127
1278	2142315796	-61.465366	5.352208	-26.614513	-0.725097	0.617324	0.088830	0.235157	18.464134	-2.220445
1279	2142332463	-61.548851	5.367474	-26.827759	-0.755599	0.523988	0.393310	-3.387383	10.765656	-5.972167
1280	2142349130	-61.644295	5.279410	-26.947329	-0.679977	0.445294	0.462420	-4.673563	2.534896	-8.547947
1281	2142365797	-61.723736	5.133037	-26.948296	-0.548987	0.449401	0.296105	-4.343826	-5.064145	-8.422049
1282	2142382464	-61.778515	4.979689	-26.835806	-0.556812	0.432404	0.209738	-3.452760	-11.105328	-5.655953
1283	2142399131	-61.815762	4.846674	-26.618990	-0.195260	0.234002	0.125070	-2.904534	-15.889749	-1.715604
1284	2142415798	-61.848244	4.763851	-26.407110	0.274654	-0.142274	0.165005	-2.584387	-14.332685	0.857002
1285	2142432465	-61.879963	4.710897	-26.227947	-0.024174	-0.234542	0.309326	-2.356036	-11.688553	1.467922
1286	2142449132	-61.905331	4.665967	-26.042091	-0.238614	-0.345913	0.357235	-2.003490	-11.900075	2.122263
1287	2142465799	-61.911613	4.563515	-25.826689	-0.189659	-0.371217	0.515132	-1.002725	-15.263260	0.003106
1288	2142482466	-61.845867	4.439553	-25.551781	0.579742	-0.613071	0.334320	3.077837	-18.884701	0.481961
1289	2142499133	-61.705250	4.453840	-25.264486	0.677225	-0.230091	-0.442877	7.535554	-15.532981	8.134059
1290	2142515800	-61.558296	4.622094	-25.022882	0.541761	-0.125327	-0.200241	8.087009	-8.915164	15.112798
1291	2142532467	-61.466457	4.834310	-24.935463	0.104472	-0.239848	0.768456	5.478079	0.323431	13.138818
1292	2142549134	-61.432587	4.974454	-25.014063	0.025597	-0.526319	1.122802	2.869231	7.330389	4.408197
1293	2142565801	-61.402370	5.027044	-25.242760	0.252535	-0.656780	0.382973	3.406664	12.310298	-4.285366
1294	2142582468	-61.324970	5.082750	-25.542229	0.547768	-0.556858	-0.451105	6.614711	15.996665	-6.096457
1295	2142599135	-61.202915	5.207442	-25.863710	0.491974	-0.139787	-0.847021	9.483891	19.537636	-3.351645
1296	2142615802	-61.095074	5.393063	-26.219494	0.336638	0.297593	-0.855135	8.853066	22.905079	-1.072918
1297	2142632469	-61.060970	5.561456	-26.592304	-0.281894	0.717026	-0.426747	4.655752	23.885605	-2.829377
1298	2142649136	-61.118397	5.660378	-26.930321	-0.675522	0.846930	-0.021578	-1.047574	19.541101	-5.185106
1299	2142665803	-61.254059	5.641051	-27.187672	-0.734758	0.774170	0.186009	-6.208652	11.874924	-9.031687
1300	2142682470	-61.428596	5.517742	-27.339972	-0.669345	0.640811	0.200043	-9.171876	3.435236	-11.486574
1301	2142699137	-61.593903	5.345303	-27.361223	-0.577416	0.546931	0.230723	-9.336732	-4.374512	-10.580101
1302	2142715804	-61.737263	5.163031	-27.264595	-0.228278	0.394364	0.115823	-8.690346	-10.980840	-7.685546
1303	2142732471	-61.868988	5.016200	-27.102095	0.030681	0.160614	0.061412	-8.344727	-13.589225	-3.889753
1304	2142749138	-61.985737	4.920002	-26.921995	0.104298	-0.155097	0.255248	-7.514542	-13.049706	-0.758866
1305	2142765805	-62.076611	4.859026	-26.758614	-0.056005	-0.405082	0.459395	-5.850789	-11.068880	0.559939
1306	2142782472	-62.131672	4.772490	-26.589245	-0.352632	-0.407000	0.713730	-3.727264	-12.195505	-0.591052
1307	2142799139	-62.104179	4.626128	-26.374626	0.182315	-0.606995	0.859603	1.014193	-16.387060	-2.436871
1308	2142815806	-61.979153	4.562269	-26.136101	0.377607	-0.340085	0.036290	6.790323	-15.185846	2.550201
1309	2142832473	-61.811234	4.664410	-25.824694	-0.017334	0.188096	-0.313083	9.016485	-14.233026	13.374774
1310	2142849140	-61.662117	4.849915	-25.510702	-0.257748	0.114321	0.518860	7.815686	-12.108913	17.971113
1311	2142865807	-61.548729	4.978327	-25.278566	-0.305387	-0.347433	1.336475	6.016461	-9.631063	12.786583
1312	2142882474	-61.434425	5.013146	-25.170053	0.000466	-0.831504	1.044436	6.720525	-5.579575	4.224630
1313	2142899141	-61.278301	5.010495	-25.172926	0.659496	-1.029919	-0.076250	9.823069	-0.712046	-0.977189
1314	2142915808	-61.074417	5.084886	-25.318729	1.131426	-0.943221	-0.707760	13.436044	8.889939	-0.979367
1315	2142932475	-60.839542	5.264101	-25.598022	0.914034	-0.503448	-0.785231	15.993353	18.497461	0.851195
1316	2142949142	-60.644142	5.472146	-25.964449	0.364206	0.123288	-0.695638	14.173678	23.921808	-0.269792
1317	2142965809	-60.537880	5.636536	-26.361490	-0.002931	0.513915	-0.471907	9.148271	24.901751	-3.898186
1318	2142982476	-60.545784	5.724897	-26.775627	-0.350321	0.837224	-0.358642	2.322083	22.435646	-7.758793
1319	2142999143	-60.669689	5.711849	-27.105923	-0.743235	1.077726	-0.263516	-5.007481	16.102734	-11.155958
1320	2143015810	-60.868244	5.608489	-27.311644	-0.872770	1.080035	-0.059838	-10.260226	6.867867	-12.137526
1321	2143032477	-61.100880	5.446263	-27.393730	-0.467750	0.887087	-0.056348	-13.044766	-1.191107	-11.660066
1322	2143049144	-61.347878	5.286970	-27.393663	-0.076150	0.655008	-0.120193	-14.380775	-5.343083	-9.158355
1323	2143065811	-61.606560	5.157831	-27.344700	0.119437	0.311177	-0.033613	-15.348195	-6.962192	-6.220831
1324	2143082478	-61.866100	5.074354	-27.292267	0.093663	-0.039689	0.133475	-15.417811	-5.870245	-3.710631
1325	2143099145	-62.104431	5.003960	-27.226274	-0.277567	-0.260344	0.427569	-14.206762	-6.133018	-2.695957
1326	2143115812	-62.281136	4.863438	-27.120457	-0.170257	-0.491488	0.850618	-10.716660	-10.303805	-5.268538
1327	2143132479	-62.346008	4.700161	-27.009476	0.483616	-0.803271	0.822150	-4.014102	-11.186190	-6.361995
1328	2143149146	-62.306583	4.661700	-26.889687	0.166901	-0.372000	0.077431	2.224623	-8.081717	0.468194
1329	2143165813	-62.224888	4.787627	-26.707726	-0.152334	-0.043454	0.116147	4.439433	-6.870303	10.985171
1330	2143182480	-62.137184	4.962957	-26.521221	-0.544227	-0.117442	1.077895	4.744174	-5.752477	13.764130
1331	2143199147	-62.036087	5.065126	-26.361141	-0.459476	-0.514184	1.594669	5.645151	-6.554038	9.241509
1332	2143215814	-61.876961	5.114133	-26.266125	0.035276	-0.984704	1.101871	9.484201	-4.393284	4.498226
1333	2143232481	-61.623478	5.186363	-26.264051	0.546647	-1.141344	0.125317	15.614251	0.903354	3.261121
1334	2143249148	-61.284924	5.354924	-26.356304	0.740173	-0.994129	-0.402055	21.267448	8.880714	5.505991
1335	2143265815	-60.903904	5.612947	-26.545563	0.632321	-0.602554	-0.496418	24.365108	16.317432	7.498376
1336	2143282482	-60.555523	5.875594	-26.818506	0.201790	-0.018103	-0.484796	22.947502	20.750835	5.255098
1337	2143299149	-60.293522	6.071827	-27.123039	-0.089239	0.451854	-0.353916	18.028011	20.463646	0.740100
1338	2143315816	-60.150261	6.147350	-27.405251	-0.409346	0.889183	-0.415915	10.836526	15.994802	-5.124187
1339	2143332483	-60.138176	6.107616	-27.633966	-0.642961	1.181777	-0.542456	2.635593	9.840745	-9.596176
1340	2143349150	-60.245834	5.995701	-27.739246	-0.795015	1.419407	-0.610463	-5.336446	1.425251	-9.758992
1341	2143365817	-60.449352	5.837632	-27.721586	-0.466441	1.334629	-0.600587	-11.872418	-6.337586	-8.511746
1342	2143382484	-60.736420	5.658141	-27.616541	-0.188559	1.164803	-0.630694	-17.413887	-11.492835	-7.089889
1343	2143399151	-61.098236	5.462036	-27.433493	-0.060550	0.851257	-0.456597	-22.338354	-16.041006	-5.743650
1344	2143415818	-61.510521	5.268425	-27.242483	0.200746	0.213553	-0.170846	-25.378937	-16.367476	-5.479740
1345	2143432485	-61.932011	5.047437	-27.064198	0.057542	-0.086743	0.282600	-25.830547	-16.503679	-7.364190
1346	2143449152	-62.301529	4.747479	-26.902687	0.482809	-0.473080	0.735039	-22.576797	-17.792599	-12.124605
1347	2143465819	-62.583076	4.465075	-26.791725	0.617418	-0.617607	0.400353	-17.009651	-14.582560	-12.669965
1348	2143482486	-62.780239	4.352107	-26.693136	0.305859	-0.556967	0.282499	-11.853310	-9.090927	-4.092720
1349	2143499153	-62.908169	4.402568	-26.652800	0.225226	-0.745096	0.879606	-7.434727	-1.578024	3.058445
1350	2143515820	-62.973217	4.508679	-26.694216	-0.106460	-0.930533	1.616351	-3.279348	4.322675	3.790904
1351	2143532487	-62.942699	4.594085	-26.826782	-0.416604	-1.121819	1.752629	2.880219	8.443414	0.297178
1352	2143549154	-62.784389	4.666579	-26.947247	-0.147257	-1.271692	0.994674	10.527523	7.675496	-0.195387
1353	2143565821	-62.481644	4.813297	-27.069139	0.211534	-1.177654	0.276630	19.214952	9.756936	3.710396
1354	2143582488	-62.059414	5.089760	-27.213230	0.411097	-1.024554	0.015303	26.511675	14.405600	10.013006
1355	2143599155	-61.573727	5.443808	-27.385798	-0.107727	-0.436069	0.114611	30.507416	18.005527	13.294651
1356	2143615822	-61.083927	5.768363	-27.545324	-0.294750	0.002061	0.177349	30.790588	17.030508	11.710828
1357	2143632489	-60.642204	6.001315	-27.698236	-0.382279	0.459047	0.012083	27.892347	13.933838	7.054140
1358	2143649156	-60.300182	6.117968	-27.807753	-0.630549	0.993466	-0.418845	21.667006	8.324648	2.137185
1359	2143665823	-60.103130	6.096933	-27.804232	-1.036252	1.550917	-0.829565	12.254882	-1.579293	-1.752166
1360	2143682490	-60.065285	5.980266	-27.633999	-0.635709	1.693518	-1.165662	1.650823	-13.038063	-1.786615
1361	2143699157	-60.189419	5.835851	-27.425236	0.126943	1.399143	-1.345427	-8.294259	-15.924279	-2.063349
1362	2143715824	-60.461380	5.687199	-27.178410	0.036921	1.324055	-1.124611	-17.370468	-18.035286	-1.204030
1363	2143732491	-60.854336	5.542156	-26.912550	0.046994	0.933338	-0.749265	-24.715023	-18.984121	-0.521476
1364	2143749158	-61.328762	5.326039	-26.616146	-0.130029	0.543556	-0.152999	-29.739153	-22.727003	-3.464391
1365	2143765825	-61.809845	4.978048	-26.308643	0.360329	0.003448	0.433675	-30.110668	-27.036713	-10.299070
1366	2143782492	-62.239143	4.582108	-26.041204	0.620821	-0.256259	0.263927	-26.688520	-26.253906	-14.136883
1367	2143799159	-62.614666	4.286969	-25.785023	0.311390	-0.266968	0.105908	-23.314528	-22.776993	-9.254290
1368	2143815826	-62.943398	4.127895	-25.585985	0.316531	-0.657941	0.646737	-20.196621	-15.967685	-3.681475
1369	2143832493	-63.220032	4.038516	-25.520248	0.100100	-0.986052	1.424111	-16.472647	-6.938578	-3.644627
1370	2143849160	-63.414967	3.946446	-25.577377	0.125208	-1.329225	1.732323	-11.049107	-0.461170	-7.096976
1371	2143865827	-63.481529	3.853034	-25.738861	0.237109	-1.454744	1.253450	-2.919068	5.149737	-9.978879
1372	2143882494	-63.403706	3.833627	-25.945318	0.321728	-1.302523	0.418218	5.927738	9.638866	-7.256801
1373	2143899161	-63.203957	3.951340	-26.158934	0.306768	-1.006993	-0.030621	13.282282	13.647441	-0.093576
1374	2143915828	-62.926617	4.203168	-26.376268	0.239389	-0.680080	0.123321	18.001038	17.533041	6.901774
1375	2143932495	-62.615959	4.488233	-26.615324	-0.049447	-0.345017	0.431153	20.153662	19.554749	8.031853
1376	2143949162	-62.293571	4.747344	-26.844297	-0.262949	-0.025682	0.484413	20.890182	18.460155	6.758564
1377	2143965829	-61.978188	4.953875	-27.036327	-0.505152	0.335432	0.279066	20.339880	15.094105	4.881542
1378	2143982496	-61.694687	5.099144	-27.130259	-0.883592	0.810547	-0.060979	17.948311	8.226062	4.318608
1379	2143999163	-61.471329	5.189014	-27.055578	-1.094970	1.204784	-0.264781	13.442994	-2.207099	6.150631
1380	2144015830	-61.332806	5.211658	-26.835135	-0.566547	1.186000	-0.518146	7.542696	-11.851762	6.824298
1381	2144032497	-61.283421	5.190335	-26.556767	-0.227151	1.003644	-0.615576	1.876625	-16.139421	6.183955
1382	2144049164	-61.331295	5.122743	-26.267300	0.029882	0.680464	-0.743703	-4.010570	-18.077042	4.077233
1383	2144065831	-61.458534	4.995514	-26.011284	0.334858	0.307408	-0.542008	-8.575092	-18.100866	-0.015867
1384	2144082498	-61.621536	4.836600	-25.792904	0.487810	0.130979	-0.490873	-10.492488	-17.048361	-2.792429
1385	2144099165	-61.809895	4.737088	-25.563816	0.154683	0.302433	-0.518759	-12.035206	-15.892112	0.588177
1386	2144115832	-62.031815	4.694165	-25.316965	-0.038390	0.242186	0.140005	-14.129409	-15.326982	4.079872
1387	2144132499	-62.272152	4.621793	-25.109926	-0.139633	-0.166664	1.011074	-15.025354	-14.046244	1.335544
1388	2144149166	-62.482483	4.464202	-24.988808	0.035156	-0.776488	1.308174	-12.789165	-11.870039	-5.630190
1389	2144165833	-62.613842	4.274765	-24.980570	0.452200	-1.252732	0.845478	-7.514208	-6.799626	-10.439820
1390	2144182500	-62.629051	4.155502	-25.079594	0.730487	-1.417871	0.233397	-0.066849	0.861925	-9.663188
1391	2144199167	-62.541454	4.170336	-25.260387	0.830340	-1.144771	-0.112106	6.461338	8.977018	-4.807980
1392	2144215834	-62.394508	4.302701	-25.527794	0.563370	-0.699783	0.264932	10.424057	16.841866	-0.974629
1393	2144232501	-62.228889	4.478684	-25.858135	0.252780	-0.255744	0.538166	11.878909	21.406866	-0.460184
1394	2144249168	-62.072590	4.643883	-26.225504	-0.006407	0.115064	0.460784	11.554217	23.043295	-2.117036
1395	2144265835	-61.932858	4.780060	-26.577593	-0.240807	0.399362	0.258291	10.556890	21.575838	-3.374697
1396	2144282502	-61.814224	4.880574	-26.878553	-0.487351	0.635532	-0.056713	9.067671	17.771364	-3.821753
1397	2144299169	-61.718620	4.956984	-27.073235	-0.755856	0.744983	-0.271677	7.167879	11.506646	-2.140839
1398	2144315836	-61.650410	5.034634	-27.119371	-0.725239	0.824017	-0.520657	4.767466	3.763332	2.092091
1399	2144332503	-61.624100	5.088819	-27.012012	-0.666340	0.879506	-0.508407	1.446804	-4.928754	5.176782
1400	2144349170	-61.643188	5.095733	-26.796446	-0.346882	0.521628	-0.108264	-1.853387	-11.919044	5.723615
1401	2144365837	-61.685032	5.035618	-26.558386	-0.191254	0.050243	0.486227	-3.343652	-15.116349	2.869823
1402	2144382504	-61.716858	4.938214	-26.327425	0.095860	-0.199442	0.509322	-2.687876	-15.820940	0.696634
1403	2144399171	-61.730255	4.884738	-26.112999	0.128472	-0.034908	-0.013517	-1.473730	-13.663400	2.523666
1404	2144415838	-61.752323	4.901781	-25.915510	0.095516	0.152904	-0.234301	-1.918379	-10.914140	5.846236
1405	2144432505	-61.806896	4.922418	-25.726980	-0.355363	0.293479	0.051000	-3.830625	-10.364313	5.787801
1406	2144449172	-61.904301	4.869244	-25.542814	-0.171893	-0.010415	0.204570	-6.375376	-12.253738	1.757026
1407	2144465839	-62.027119	4.745897	-25.425735	0.263434	-0.414620	-0.041471	-7.546236	-10.696471	-3.867354
1408	2144482506	-62.153103	4.606160	-25.400822	0.629399	-0.816829	-0.208441	-7.276534	-6.381638	-7.280195
1409	2144499173	-62.245789	4.517741	-25.477509	0.733259	-1.071505	-0.019516	-4.770123	0.641131	-7.503575
1410	2144515840	-62.279099	4.486560	-25.653778	0.637084	-0.978362	0.326149	-0.747238	7.471259	-7.204252
1411	2144532507	-62.270733	4.490869	-25.908304	0.419866	-0.597842	0.401145	2.131189	12.725775	-7.554381
1412	2144549174	-62.241390	4.514574	-26.218338	0.232404	-0.242231	0.492340	3.647439	16.094175	-8.012763
1413	2144565841	-62.196941	4.567001	-26.551474	0.028968	0.100182	0.590605	4.675791	18.127869	-7.148783
1414	2144582508	-62.132324	4.654155	-26.858850	-0.101199	0.393287	0.574931	5.827505	18.160740	-4.834724
1415	2144599175	-62.056778	4.750843	-27.142975	-0.285417	0.601030	0.325264	6.379971	17.017014	-3.607963
1416	2144615842	-61.989895	4.848684	-27.335747	-0.512175	0.690529	-0.064737	5.465221	12.587720	-1.206128
1417	2144632509	-61.951355	4.925382	-27.440191	-0.466429	0.530015	-0.418496	3.310410	7.122849	0.251997
1418	2144649176	-61.955711	4.997349	-27.450893	-0.555692	0.410988	-0.528370	0.230418	1.768410	2.780803
1419	2144665843	-61.975319	5.047825	-27.359890	-0.593816	0.204582	-0.082145	-1.205282	-4.061662	4.420093
1420	2144682510	-61.964844	5.066356	-27.180059	-0.249049	0.044648	0.296120	0.122346	-9.691324	5.242800
1421	2144699177	-61.905735	5.114704	-26.948757	0.160137	0.144871	0.231620	2.756703	-11.600781	8.294685
1422	2144715844	-61.822544	5.196446	-26.694403	0.128173	0.347349	0.303990	4.051978	-11.947644	10.772589
1423	2144732511	-61.758755	5.275487	-26.454119	-0.206819	0.384584	0.640356	2.938759	-11.303803	10.266034
1424	2144749178	-61.740395	5.272808	-26.222406	-0.746545	0.241941	0.861932	0.242892	-13.242096	5.751855
1425	2144765845	-61.752808	5.153449	-25.968412	-0.518025	-0.103710	0.351239	-1.704309	-17.664869	0.178092
1426	2144782512	-61.778309	4.999704	-25.719757	0.220805	-0.425105	-0.572731	-2.453725	-18.641457	-1.644401
1427	2144799179	-61.817688	4.887462	-25.557364	0.717679	-0.753250	-1.068596	-2.783615	-12.730505	-1.998304
1428	2144815846	-61.858334	4.831757	-25.518894	0.670185	-0.940923	-0.795732	-2.255762	-5.009601	-2.284486
1429	2144832513	-61.904293	4.816192	-25.605055	0.462303	-0.872618	-0.246460	-1.943248	2.671782	-3.655495
1430	2144849180	-61.969112	4.782935	-25.770809	0.175119	-0.568434	0.242601	-2.641042	6.734805	-7.019637
1431	2144865847	-62.060635	4.718283	-25.997971	0.160659	-0.330537	0.470135	-3.959893	8.946197	-10.309592
1432	2144882514	-62.177994	4.637934	-26.269567	0.311916	-0.084286	0.369260	-5.277591	11.199950	-12.540963
1433	2144899181	-62.292999	4.586003	-26.585958	0.367655	0.318542	0.360702	-4.940735	14.376421	-12.248137
1434	2144915848	-62.363213	4.598681	-26.914423	0.167170	0.620409	0.450599	-2.197124	16.900196	-9.158857
1435	2144932515	-62.388439	4.653489	-27.167240	-0.223118	0.866638	0.323189	0.158972	14.227105	-4.890787
1436	2144949182	-62.400288	4.732539	-27.309971	-0.253772	0.623690	0.102478	0.427175	8.962508	-0.492379
1437	2144965849	-62.410198	4.782533	-27.388123	-0.284081	0.145082	0.121922	0.231673	4.746911	-0.256575
1438	2144982516	-62.395226	4.807560	-27.399767	-0.448533	-0.133578	0.316279	1.391750	0.504628	0.269490
1439	2144999183	-62.335526	4.829182	-27.340200	-0.215159	-0.240009	0.286272	3.723619	-3.309942	2.033655
1440	2145015850	-62.235012	4.914171	-27.235880	0.094744	-0.181555	0.156792	5.949467	-3.832557	6.607240
1441	2145032517	-62.099041	5.093694	-27.108299	-0.156330	0.095329	0.411917	7.928923	-2.513632	12.340418
1442	2145049184	-61.932667	5.307970	-26.959557	-0.341877	0.335647	0.732747	9.614358	-2.597476	14.767497
1443	2145065851	-61.752220	5.447145	-26.785725	-0.779400	0.528637	0.730127	10.277264	-6.124296	11.574049
1444	2145082518	-61.587864	5.457389	-26.516567	-0.931442	0.477246	0.289556	8.759395	-14.714950	7.447869
1445	2145099185	-61.478867	5.374629	-26.162266	-0.651239	0.202862	-0.348469	4.965767	-21.827105	4.995183
1446	2145115852	-61.435776	5.235636	-25.780813	0.084829	-0.430175	-0.592096	0.885068	-25.017361	2.920552
1447	2145132519	-61.422054	5.118723	-25.518488	0.791560	-1.069388	-0.702461	-0.160425	-17.961231	0.599421
1448	2145149186	-61.417805	5.052509	-25.446381	0.927291	-1.118461	-0.787123	0.285831	-6.752803	-2.033546
1449	2145165853	-61.458904	5.024267	-25.548380	0.787485	-0.743090	-0.702336	-1.520152	3.399721	-4.961397
1450	2145182520	-61.579861	4.989904	-25.778412	0.415799	-0.353364	-0.360100	-5.606624	10.316451	-9.120893
1451	2145199187	-61.782246	4.943370	-26.078495	0.136113	0.049977	-0.106516	-10.179872	13.258120	-11.484649
1452	2145215854	-62.039360	4.885455	-26.413546	0.272509	0.314175	0.192691	-13.265779	15.185256	-13.210200
1453	2145232521	-62.285698	4.834761	-26.789589	0.263677	0.567629	0.561774	-12.448926	17.422392	-13.799321
1454	2145249188	-62.472729	4.807744	-27.126738	-0.030217	0.771024	0.755353	-9.077886	16.338118	-11.535645
1455	2145265855	-62.606983	4.803405	-27.368954	-0.116402	0.688955	0.417649	-6.405921	11.870247	-7.616710
1456	2145282522	-62.715008	4.815354	-27.539579	0.009669	0.287773	0.089262	-5.174216	8.736335	-4.865198
1457	2145299189	-62.789631	4.830875	-27.671400	-0.131108	-0.134224	0.323595	-3.367482	6.730296	-3.572550
1458	2145315856	-62.800053	4.851157	-27.757509	-0.138079	-0.379580	0.632403	0.245286	4.328553	-2.008830
1459	2145332523	-62.730869	4.915115	-27.803040	0.026300	-0.458519	0.667320	4.828615	3.464918	1.379250
1460	2145349190	-62.592201	5.075791	-27.826040	-0.038164	-0.253285	0.532553	8.892791	4.992180	7.116640
1461	2145365857	-62.410061	5.309217	-27.820082	-0.395198	0.079673	0.622388	11.343639	5.429545	11.805001
1462	2145382524	-62.202534	5.528253	-27.767473	-0.776878	0.274757	0.829270	12.597959	2.556528	12.337836
1463	2145399191	-61.983727	5.661652	-27.638197	-0.957175	0.328574	0.618870	12.803883	-3.952914	9.981219
1464	2145415858	-61.759663	5.702451	-27.384155	-0.868555	0.274499	0.021906	12.377694	-13.014342	8.553841
1465	2145432525	-61.548859	5.684338	-27.019270	-0.594208	0.106651	-0.439407	10.895710	-20.700766	8.747940
1466	2145449192	-61.368526	5.636955	-26.593330	-0.219002	-0.212372	-0.477884	8.735714	-24.557571	8.927861
1467	2145465859	-61.224709	5.550148	-26.202583	0.105691	-0.545234	-0.384016	6.780581	-23.837116	5.917469
1468	2145482526	-61.122948	5.421891	-25.941935	0.641191	-0.806374	-0.391963	5.035598	-18.330265	0.107157
1469	2145499193	-61.095345	5.305358	-25.875664	0.891786	-0.671903	-0.732303	1.708194	-7.856671	-4.844131
1470	2145515860	-61.181488	5.220829	-25.988220	0.902517	-0.379664	-0.914801	-4.116653	2.507068	-8.362522
1471	2145532527	-61.396339	5.163513	-26.279566	0.795931	0.003032	-0.792443	-10.880558	12.643937	-12.028290
1472	2145549194	-61.708614	5.139040	-26.684679	0.502717	0.467040	-0.347987	-16.138481	19.504723	-13.409426
1473	2145565861	-62.041286	5.102954	-27.115541	0.227740	0.796617	0.246139	-17.216427	20.820776	-14.750157
1474	2145582528	-62.338924	5.054719	-27.511002	0.174935	0.825829	0.458855	-15.312454	18.831526	-14.366933
1475	2145599195	-62.605480	5.007207	-27.838083	-0.042669	0.690841	0.323899	-13.834907	15.229143	-12.308183
1476	2145615862	-62.840950	4.961538	-28.076946	-0.371855	0.379124	0.260314	-12.456086	10.561353	-9.680166
1477	2145632529	-63.031822	4.902967	-28.213274	-0.234308	-0.054681	0.544674	-10.296618	5.044661	-7.675387
1478	2145649196	-63.149887	4.861132	-28.302305	0.213411	-0.404942	0.683789	-6.180985	2.972232	-5.472730
1479	2145665863	-63.190590	4.903921	-28.386728	0.083409	-0.373360	0.672524	-1.554499	5.087432	-0.842696
1480	2145682530	-63.158260	5.037242	-28.450172	-0.312741	-0.231955	0.870410	2.726633	6.411277	4.576486
1481	2145699197	-63.064709	5.195549	-28.492929	-0.612865	-0.111727	1.008398	6.286325	5.851537	6.536088
1482	2145715864	-62.922134	5.327416	-28.474365	-0.739508	-0.132297	0.972234	8.903358	1.918655	6.751390
1483	2145732531	-62.732727	5.410339	-28.381170	-0.782533	-0.050263	0.487147	11.287351	-3.421948	6.193186
1484	2145749198	-62.487816	5.474145	-28.166611	-0.805145	-0.149248	0.181930	13.919017	-10.380303	8.527074
1485	2145765865	-62.180737	5.527431	-27.794054	-0.970335	-0.061270	0.048801	16.735004	-18.939709	12.367555
1486	2145782532	-61.824852	5.552859	-27.264297	-0.686070	-0.206235	0.208825	18.745558	-27.896103	15.376882
1487	2145799199	-61.467297	5.525299	-26.673147	-0.249482	-0.267139	0.099175	18.474167	-32.673855	14.563060
1488	2145815866	-61.164715	5.441967	-26.144840	0.461879	-0.496207	-0.238550	15.547396	-31.121109	10.131758
1489	2145832533	-60.962738	5.326035	-25.840395	0.983291	-0.604171	-0.680487	10.825953	-20.322475	2.088790
1490	2145849200	-60.886082	5.246339	-25.757235	1.158079	-0.407140	-1.002332	4.587472	-7.475220	-2.513400
1491	2145865867	-60.959827	5.205241	-25.923388	1.146115	-0.083885	-1.206003	-3.077559	6.594345	-7.681803
1492	2145882534	-61.182240	5.168293	-26.260378	0.663887	0.443159	-1.230090	-11.078703	15.668832	-12.378551
1493	2145899201	-61.516632	5.126755	-26.654934	0.422358	0.798836	-0.860583	-17.504232	18.612940	-14.187698
1494	2145915868	-61.897953	5.083509	-27.043175	0.189059	0.915952	-0.183379	-20.374931	18.317797	-13.977575
1495	2145932535	-62.260761	5.007825	-27.373825	-0.073970	0.803469	0.489597	-19.568350	14.705083	-14.097962
1496	2145949202	-62.564110	4.889166	-27.620205	-0.201730	0.506567	0.866949	-16.471687	9.141927	-13.970409
1497	2145965869	-62.806931	4.760576	-27.802212	0.125271	0.172896	0.628321	-13.217038	5.345831	-12.600373
1498	2145982536	-63.013802	4.708925	-27.967033	0.237167	0.010721	0.246412	-11.167426	6.521055	-7.966912
1499	2145999203	-63.203709	4.750168	-28.134134	-0.068636	-0.033814	0.432784	-10.140345	9.188313	-3.031125
1500	2146015870	-63.361057	4.822732	-28.291418	-0.453452	-0.090964	0.958625	-8.225484	9.513196	-1.056383
1501	2146032537	-63.456360	4.860308	-28.409271	-0.733709	-0.206338	1.243308	-4.693503	6.464206	-1.856281
1502	2146049204	-63.459110	4.851186	-28.442804	-0.783109	-0.323619	0.967656	0.435089	0.700770	-2.104327
1503	2146065871	-63.343925	4.837029	-28.361761	-0.730303	-0.354836	0.510248	6.931995	-5.563079	0.689705
1504	2146082538	-63.123344	4.839090	-28.145073	-0.697295	-0.354973	0.241020	12.571911	-12.364250	5.224452
1505	2146099205	-62.829403	4.853697	-27.805674	-0.654850	-0.439021	0.331965	16.351053	-18.533075	9.278768
1506	2146115872	-62.501579	4.863213	-27.356924	-0.600762	-0.406621	0.399957	17.826975	-24.429754	12.105268
1507	2146132539	-62.168068	4.844224	-26.830662	-0.453619	-0.354627	0.308061	17.778084	-29.256487	12.877276
1508	2146149206	-61.855251	4.785410	-26.273689	-0.171854	-0.284482	0.115639	16.405691	-31.926582	11.790297
1509	2146165873	-61.581642	4.714463	-25.750507	0.044153	-0.180657	-0.095888	14.258030	-30.432671	10.352308
1510	2146182540	-61.367073	4.635831	-25.319143	0.361504	-0.084555	-0.355682	11.182876	-26.036461	7.591991
1511	2146199207	-61.236191	4.560224	-25.040813	1.003216	-0.169769	-0.715628	6.922846	-18.005264	3.494275
1512	2146215874	-61.215092	4.501156	-24.994150	1.295904	-0.025771	-1.204439	1.435739	-5.546469	-2.184981
1513	2146232541	-61.336617	4.464272	-25.136871	1.360475	0.197904	-1.539930	-6.196470	5.408527	-6.672649
1514	2146249208	-61.585960	4.441527	-25.457401	0.891607	0.364561	-1.105671	-13.053407	15.071799	-10.925219
1515	2146265875	-61.898796	4.396451	-25.820444	0.414964	0.486304	-0.263981	-16.660027	16.970755	-13.361372
1516	2146282542	-62.232510	4.367251	-26.193510	0.508242	0.558256	-0.014087	-17.884069	18.014610	-12.697046
1517	2146299209	-62.568985	4.411903	-26.568781	0.169155	0.749355	0.458595	-18.041521	20.220791	-8.701568
1518	2146315876	-62.889881	4.488478	-26.916706	-0.369258	0.702990	1.034624	-17.193541	19.899740	-6.239180
1519	2146332543	-63.194244	4.529586	-27.229427	-0.587827	0.355537	1.147764	-16.348953	17.077040	-7.064163
1520	2146349210	-63.446823	4.510346	-27.489058	-0.692614	-0.014005	0.959889	-13.473350	12.824868	-8.880781
1521	2146365877	-63.601070	4.465926	-27.662148	-0.488512	-0.330398	0.595555	-7.994243	7.440590	-7.825263
1522	2146382544	-63.624161	4.437895	-27.745928	-0.531975	-0.541857	0.425570	-0.541619	3.191925	-4.603192
1523	2146399211	-63.521622	4.428479	-27.702457	-0.783268	-0.583765	0.556481	6.376430	-3.480766	-0.041826
1524	2146415878	-63.325779	4.418079	-27.533764	-0.767018	-0.629878	0.720420	11.414738	-10.023191	3.169632
1525	2146432545	-63.074112	4.397160	-27.263939	-0.635072	-0.627358	0.669270	14.296448	-15.763988	5.404909
1526	2146449212	-62.799957	4.369781	-26.927780	-0.592945	-0.385983	0.436191	15.342010	-19.567484	6.995312
1527	2146465879	-62.512058	4.339947	-26.512783	-0.565346	-0.123072	0.225657	15.831715	-23.640493	9.043828
1528	2146482546	-62.237026	4.307778	-26.021236	-0.419256	0.179806	0.008712	14.713738	-27.879353	11.240323
1529	2146499213	-61.996597	4.310460	-25.512863	0.388924	-0.002705	-0.164307	12.583139	-27.583948	13.596344
1530	2146515880	-61.780838	4.323802	-25.054361	-0.150303	0.270602	0.015214	11.312916	-24.708525	12.924114
1531	2146532547	-61.592209	4.303487	-24.603117	0.417953	0.111228	-0.282795	9.710796	-25.318909	11.069068
1532	2146549214	-61.440510	4.259552	-24.286886	0.976768	-0.305168	-0.356442	8.125968	-18.729225	5.972334
1533	2146565881	-61.325272	4.142375	-24.163256	1.179538	-0.486813	-0.550288	6.810786	-10.702413	-3.358851
1534	2146582548	-61.255451	4.072606	-24.222740	1.621352	-0.382551	-1.072345	4.883094	0.270899	-6.107644
1535	2146599215	-61.284760	4.122715	-24.434677	1.240386	0.214460	-1.308460	-0.412185	11.726250	-4.179764
1536	2146615882	-61.479347	4.280910	-24.813753	0.786703	0.581077	-0.782489	-9.572755	23.615456	-3.246392
1537	2146632549	-61.822357	4.441150	-25.306921	-0.061760	0.655575	0.353860	-17.897337	29.684830	-6.258682
1538	2146649216	-62.226173	4.500931	-25.832367	-0.520304	0.424678	1.039577	-21.341722	28.590662	-12.285321
1539	2146665883	-62.600918	4.475999	-26.320028	-0.472536	0.276508	0.559346	-19.764612	24.306461	-15.541906
1540	2146682550	-62.884399	4.454403	-26.710604	-0.481041	0.186369	0.080484	-14.755514	19.317371	-12.559810
1541	2146699217	-63.051956	4.469079	-26.965895	-0.533508	0.010804	0.081595	-8.433144	13.140923	-6.863839
1542	2146715884	-63.122826	4.499645	-27.095581	-0.565779	-0.182931	0.383142	-3.214983	6.880782	-2.582823
1543	2146732551	-63.117615	4.495408	-27.124092	-0.566850	-0.363649	0.863086	0.897732	0.759948	-1.820038
1544	2146749218	-63.054367	4.447801	-27.080091	-0.494838	-0.453183	1.085427	4.031202	-4.382052	-2.129440
1545	2146765885	-62.951744	4.395363	-26.984039	-0.441198	-0.302652	0.894266	6.156686	-7.318357	-0.954957
1546	2146782552	-62.827297	4.374521	-26.862213	-0.255703	-0.099240	0.487733	7.350674	-7.843316	1.454552
1547	2146799219	-62.698822	4.398975	-26.722403	-0.346607	0.150715	0.161022	7.528223	-7.352129	4.273539
1548	2146815886	-62.564281	4.447223	-26.516375	-0.333550	0.339633	-0.124979	7.557244	-10.463526	7.513458
1549	2146832553	-62.415855	4.498944	-26.208530	-0.131735	0.380470	-0.303271	7.887961	-15.904154	10.615475
1550	2146849220	-62.254871	4.522237	-25.813923	-0.142019	0.209990	-0.163980	8.224545	-21.201689	11.522084
1551	2146865887	-62.072445	4.452908	-25.356379	-0.554477	-0.065920	0.640211	9.196941	-27.393814	8.589470
1552	2146882554	-61.853157	4.260764	-24.841553	0.172631	-0.560194	0.995578	11.215025	-33.811565	3.766101
1553	2146899221	-61.595249	4.158595	-24.410738	0.896197	-0.587712	0.059574	14.013503	-26.466726	6.090611
1554	2146915888	-61.362072	4.218818	-24.167688	1.549681	-0.560837	-0.631740	13.360967	-11.912598	9.399689
1555	2146932555	-61.241867	4.376231	-24.228075	1.161407	-0.291882	-0.569048	7.920429	6.846143	5.835529
1556	2146949222	-61.265068	4.511512	-24.530691	0.620536	-0.032260	-0.442457	0.450509	18.916468	-2.298858
1557	2146965889	-61.424267	4.552567	-24.958073	0.101211	0.199426	-0.696449	-7.090419	22.752720	-10.802707
1558	2146982556	-61.667683	4.557467	-25.414577	0.187043	0.102853	-1.120822	-11.995115	23.283733	-13.454939
1559	2146999223	-61.948280	4.595736	-25.865479	0.063647	0.081854	-1.034475	-14.244330	23.989269	-11.419420
1560	2147015890	-62.223999	4.657259	-26.301359	-0.147920	0.090465	-0.262293	-14.000328	23.896357	-9.642442
1561	2147032557	-62.482079	4.706004	-26.686943	-0.340851	0.258334	0.490788	-13.165304	20.914591	-8.809367
1562	2147049224	-62.702522	4.713074	-27.018229	-0.437929	0.299365	1.051759	-11.160728	16.910192	-9.441958
1563	2147065891	-62.861744	4.709841	-27.258171	-0.496441	0.315878	1.296485	-7.910041	12.104093	-7.596260
1564	2147082558	-62.943581	4.716729	-27.422449	-0.420033	0.227809	1.318068	-3.662886	8.133910	-4.848165
1565	2147099225	-62.956627	4.730947	-27.521019	-0.307043	0.116756	0.884716	0.150251	4.934537	-2.713794
1566	2147115892	-62.924957	4.766492	-27.566631	-0.099722	-0.035159	0.239893	2.569921	2.633299	-0.103117
1567	2147132559	-62.870014	4.839909	-27.584433	-0.012263	-0.058777	-0.300026	3.830591	2.227915	2.653726
1568	2147149226	-62.805367	4.944453	-27.560183	-0.225335	-0.031331	-0.356805	4.192499	0.751381	5.510273
1569	2147165893	-62.709442	5.026530	-27.448431	-0.803545	0.022177	0.107362	5.628437	-4.318008	6.604051
1570	2147182560	-62.528286	4.987252	-27.161564	-0.569990	-0.087539	0.766839	9.804585	-17.137991	5.060070
1571	2147199227	-62.257988	4.899144	-26.767735	0.454607	-0.358380	0.468525	14.636592	-23.972990	5.400883
1572	2147215894	-61.968372	4.926253	-26.369425	-0.230717	0.112883	0.308865	15.757919	-21.236385	11.907308
1573	2147232561	-61.725410	5.022107	-25.946949	-0.578333	0.202428	0.855429	12.804307	-20.519049	16.326283
1574	2147249228	-61.547169	5.077849	-25.586813	-0.332798	0.056876	0.977740	9.217024	-18.319149	12.507288
1575	2147265895	-61.438835	5.014202	-25.367451	0.341904	-0.262503	0.131947	5.731276	-14.677230	2.441206
1576	2147282562	-61.385273	4.902411	-25.314470	0.882507	-0.537706	-1.034233	3.348612	-7.124289	-4.942189
1577	2147299229	-61.370255	4.849958	-25.414406	0.944247	-0.587592	-1.680200	1.849167	2.894050	-6.350413
1578	2147315896	-61.400669	4.870298	-25.625729	0.715282	-0.373624	-1.754928	-0.313192	10.833185	-5.701800
1579	2147332563	-61.513649	4.911824	-25.896172	0.379855	-0.090739	-1.147278	-4.956638	14.550851	-6.255588
1580	2147349230	-61.715294	4.915652	-26.196962	-0.046805	0.057301	-0.207087	-10.114982	15.086713	-9.063950
1581	2147365897	-61.972923	4.854570	-26.486551	-0.215308	0.177200	0.477621	-13.539050	12.692761	-12.117455
1582	2147382564	-62.262291	4.774087	-26.808514	0.167772	0.403486	0.651600	-15.302172	13.913342	-13.987522
1583	2147399231	-62.529610	4.732331	-27.154009	-0.126713	0.761287	0.998712	-13.873523	16.419191	-12.570717
1584	2147415898	-62.738907	4.709175	-27.410238	-0.475899	0.874760	1.089592	-10.846914	12.251817	-9.061425
1585	2147432565	-62.889690	4.712063	-27.548010	-0.201007	0.503599	0.538816	-7.933972	6.585380	-4.341444
1586	2147449232	-62.992710	4.727382	-27.617975	-0.102487	0.069117	0.119436	-5.387453	3.493592	-1.907007
1587	2147465899	-63.045509	4.749032	-27.613403	-0.379993	-0.198299	0.068336	-2.751970	-0.433149	0.526040
1588	2147482566	-63.018105	4.720376	-27.499325	-0.574144	-0.369618	0.524147	1.525512	-7.546040	0.756862
1589	2147499233	-62.885281	4.656671	-27.301016	0.308137	-0.726099	0.634870	7.449465	-12.941325	1.159046
1590	2147515900	-62.669979	4.724278	-27.101053	0.381638	-0.453875	-0.052225	12.399089	-9.342460	8.208937
1591	2147532567	-62.412731	4.940660	-26.872871	-0.124614	0.104367	0.142493	14.711290	-7.025295	17.123499
1592	2147549234	-62.174503	5.183586	-26.627987	-0.705960	0.464122	0.826571	13.438914	-6.967962	18.957079
1593	2147565901	-62.003815	5.299562	-26.352993	-1.336174	0.554836	1.375197	9.168482	-12.119267	13.121871
1594	2147582568	-61.876194	5.231035	-26.023710	-1.273902	0.150695	1.135435	6.256751	-20.362295	5.017312
1595	2147599235	-61.736980	5.051411	-25.626238	-0.463508	-0.185351	-0.081660	6.644023	-26.960293	1.037874
1596	2147615902	-61.570305	4.899793	-25.220249	0.474931	-0.442683	-1.122129	8.325180	-26.528002	2.783512
1597	2147632569	-61.400383	4.816750	-24.902840	0.906335	-0.702427	-1.458571	9.021109	-19.904663	3.950926
1598	2147649236	-61.279911	4.779159	-24.731815	1.051894	-0.672323	-1.312545	6.808019	-10.905214	2.198333
1599	2147665903	-61.263565	4.744843	-24.736887	0.852203	-0.470047	-0.882366	1.444601	-1.574105	-2.673761
1600	2147682570	-61.388451	4.698617	-24.909039	0.680274	-0.249720	-0.530117	-6.201875	6.850024	-8.090837
1601	2147699237	-61.649548	4.627251	-25.199842	0.285135	0.139763	-0.114513	-13.808982	12.393770	-12.772654
1602	2147715904	-62.000713	4.528402	-25.548725	0.311734	0.405043	0.227336	-18.961420	14.742696	-15.794848
1603	2147732571	-62.369694	4.436568	-25.929581	0.313706	0.721648	0.286285	-19.916796	16.725706	-16.216156
1604	2147749238	-62.691288	4.391622	-26.286928	0.120606	0.859301	0.387269	-17.212139	16.869139	-12.964927
1605	2147765905	-62.938065	4.406483	-26.550863	-0.195682	0.698825	0.532808	-13.161834	13.594683	-7.130739
1606	2147782572	-63.100300	4.422951	-26.711679	-0.487525	0.225656	0.777035	-8.563124	8.157207	-4.192545
1607	2147799239	-63.143745	4.362608	-26.761101	-0.554943	-0.257141	1.209177	-1.954108	0.127058	-5.271517
1608	2147815906	-63.053719	4.326340	-26.725662	-0.116269	-0.572012	0.846133	5.668803	-3.757871	-1.683101
1609	2147832573	-62.858627	4.435675	-26.630678	-0.205493	-0.417089	0.406239	11.698382	-2.967656	7.728425
1610	2147849240	-62.609108	4.695665	-26.536467	-0.095362	-0.347047	0.647031	14.951855	1.243108	15.752381
1611	2147865907	-62.343842	4.988574	-26.500193	-0.595916	-0.177239	1.161602	16.161150	5.300679	15.893803
1612	2147882574	-62.095375	5.157756	-26.434879	-1.031801	0.130584	0.831803	14.995607	0.397606	10.095737
1613	2147899241	-61.837746	5.219409	-26.265169	-0.535721	0.086113	0.009837	14.964191	-8.161393	7.360349
1614	2147915908	-61.571518	5.231307	-26.009611	-0.151992	0.187604	-0.918067	14.993398	-14.159198	7.250846
1615	2147932575	-61.350227	5.241560	-25.664125	-0.196834	0.274943	-1.218235	11.811837	-18.811337	9.742328
1616	2147949242	-61.217293	5.263966	-25.281477	-0.305340	0.045038	-0.489982	6.300424	-20.360474	11.493704
1617	2147965909	-61.153286	5.200051	-24.914381	-0.285516	-0.290690	0.334959	2.245694	-22.150173	6.612360
1618	2147982576	-61.115856	5.072609	-24.627544	0.639935	-0.606844	0.157661	1.122113	-19.751465	0.959459
1619	2147999243	-61.104923	4.942655	-24.518229	1.072326	-0.503922	-0.367390	0.492001	-10.648523	-4.223600
1620	2148015910	-61.146839	4.840316	-24.582418	1.128697	-0.354501	-0.772515	-1.793017	-0.914105	-7.695926
1621	2148032577	-61.282536	4.757436	-24.805952	0.955387	-0.108526	-0.970484	-6.614331	8.127947	-11.322308
1622	2148049244	-61.532070	4.707232	-25.135929	0.629984	0.169334	-0.913850	-12.906650	14.976153	-12.771414
1623	2148065911	-61.875374	4.696801	-25.515717	0.235388	0.378634	-0.466062	-18.310047	18.680786	-11.937064
1624	2148082578	-62.249332	4.712480	-25.903637	-0.021335	0.522264	0.374158	-20.110106	19.914112	-10.657645
1625	2148099245	-62.567089	4.680845	-26.243006	-0.370596	0.558859	1.258946	-16.978251	16.114145	-11.718863
1626	2148115912	-62.763641	4.555336	-26.455868	-0.122769	0.362138	1.335880	-10.338206	6.942644	-13.218741
1627	2148132579	-62.842186	4.493365	-26.608465	0.302349	0.107491	0.391270	-3.576686	5.384400	-8.098085
1628	2148149246	-62.843246	4.561948	-26.700914	-0.130038	0.142262	0.025100	0.812518	6.042516	0.373414
1629	2148165913	-62.808159	4.717474	-26.753975	-0.605487	0.105684	0.548558	2.792841	6.242207	6.132777
1630	2148182580	-62.749092	4.864229	-26.770525	-1.070938	-0.015883	1.344460	4.058595	4.070889	6.653201
1631	2148199247	-62.629517	4.943695	-26.742476	-1.113920	-0.286440	1.622939	7.464895	-0.139666	4.278878
1632	2148215914	-62.402180	4.986947	-26.643349	-0.749697	-0.414811	1.098876	13.556076	-4.946444	4.332744
1633	2148232581	-62.067741	5.062378	-26.470346	-0.445501	-0.320275	0.240214	19.594063	-7.890185	8.095260
1634	2148249248	-61.681656	5.187317	-26.229437	-0.255542	-0.237734	-0.264383	22.306871	-10.056983	12.694554
1635	2148265915	-61.315319	5.288739	-25.964422	-0.323424	-0.071176	-0.525416	20.963770	-11.906451	12.200262
1636	2148282582	-61.027767	5.296435	-25.620117	-0.396312	0.095229	-0.707898	15.782590	-18.693590	9.619162
1637	2148299249	-60.838490	5.169038	-25.214361	0.144021	-0.020313	-1.008718	9.572217	-25.800833	4.392571
1638	2148315916	-60.789162	4.958001	-24.872292	0.678934	-0.226008	-1.246038	1.582990	-24.920099	-1.789166
1639	2148332583	-60.888195	4.775573	-24.671467	0.851070	-0.320820	-0.912051	-6.530158	-16.714588	-4.409834
1640	2148349250	-61.108536	4.663463	-24.638325	0.969411	-0.308289	-0.310586	-12.950431	-5.891027	-5.621197
1641	2148365917	-61.394966	4.609464	-24.813686	1.271166	-0.266440	0.093510	-15.900538	6.740086	-8.579613
1642	2148382584	-61.689621	4.622362	-25.171589	0.858668	0.232981	0.128211	-15.519541	18.292513	-10.210963
1643	2148399251	-61.958527	4.686328	-25.583658	0.361646	0.497820	0.312194	-13.694931	22.639502	-8.941366
1644	2148415918	-62.194160	4.734930	-25.979212	-0.202563	0.586756	0.454212	-11.760201	21.369617	-9.188257
1645	2148432585	-62.377289	4.704739	-26.275743	-0.365899	0.392277	0.629026	-9.146113	13.438610	-10.260767
1646	2148449252	-62.501431	4.678071	-26.472931	0.182880	0.199141	0.125729	-6.054154	8.812445	-7.563191
1647	2148465919	-62.593513	4.734731	-26.635723	0.290928	0.320549	-0.150388	-4.295520	9.326233	-2.170306
1648	2148482586	-62.696075	4.839405	-26.813568	0.134750	0.341904	0.150547	-4.838702	11.433302	0.002504
1649	2148499253	-62.834332	4.897650	-27.021835	-0.519791	0.268898	0.576553	-6.808296	11.797891	-3.293271
1650	2148515920	-62.956585	4.884740	-27.182838	-0.920262	0.032717	0.979585	-6.087065	7.333437	-5.774475
1651	2148532587	-63.018200	4.837384	-27.280569	-0.591914	-0.156960	0.563673	-2.754198	3.236184	-5.992757
1652	2148549254	-63.003395	4.814438	-27.298471	-0.660107	-0.171852	0.305534	1.425468	-0.349280	-2.522019
1653	2148565921	-62.905819	4.817365	-27.207754	-0.894137	-0.184618	0.396705	5.825322	-5.638151	1.920294
1654	2148582588	-62.751812	4.836125	-26.993599	-0.889723	-0.307537	0.583219	8.601424	-11.638330	6.077559
1655	2148599255	-62.553967	4.844924	-26.703516	-0.736371	-0.528788	0.737288	10.838292	-16.013607	7.709530
1656	2148615922	-62.308628	4.831481	-26.352530	-0.511430	-0.504710	0.487546	13.361579	-20.026037	8.375018
1657	2148632589	-62.037228	4.815213	-25.985395	0.223012	-0.489707	0.028099	14.866962	-20.767509	8.680019
1658	2148649256	-61.791958	4.798313	-25.724918	0.787589	-0.428300	-0.488100	13.838264	-15.162217	5.760068
1659	2148665923	-61.619972	4.762975	-25.631718	0.911717	-0.271511	-0.885681	10.261060	-7.105042	0.236591
1660	2148682590	-61.575768	4.714684	-25.644735	0.987868	-0.068559	-1.280475	3.135513	-1.762154	-3.521862
1661	2148699257	-61.707760	4.653118	-25.764700	0.824410	0.079013	-1.431826	-6.897837	3.653109	-7.347263
1662	2148715924	-61.992252	4.626588	-25.979074	0.473721	0.138363	-0.766854	-15.606019	9.544489	-8.082726
1663	2148732591	-62.309242	4.629024	-26.267200	0.327213	0.163650	0.710141	-17.193851	14.389647	-8.600813
1664	2148749258	-62.527363	4.637060	-26.595886	0.343798	0.283217	1.426215	-11.064859	16.738243	-9.357220
1665	2148765925	-62.613342	4.709751	-26.902517	0.250648	0.670542	0.877423	-3.219943	17.504974	-5.326423
1666	2148782592	-62.638203	4.862568	-27.146008	0.006102	0.818167	0.297484	0.156936	16.267296	0.749063
1667	2148799259	-62.685612	5.012764	-27.359632	-0.037014	0.537558	0.041355	-1.301049	14.730138	1.374820
1668	2148815926	-62.800182	5.080348	-27.588732	-0.264174	0.211362	-0.063380	-5.207373	13.470618	-3.534337
1669	2148832593	-62.949074	5.067445	-27.794649	-0.508758	0.019071	-0.155404	-7.424038	9.632655	-6.955261
1670	2148849260	-63.080997	5.020237	-27.914932	-0.580371	-0.057078	-0.107156	-6.830486	4.481347	-6.612880
1671	2148865927	-63.153576	4.976820	-27.922581	-0.599208	-0.142113	0.219854	-3.850088	-1.277997	-3.426237
1672	2148882594	-63.142353	4.938438	-27.845791	-0.691863	-0.226379	0.715271	0.709389	-5.954108	-0.717937
1673	2148899261	-63.062107	4.882731	-27.683273	-0.806126	-0.199381	0.984346	4.410016	-11.062822	0.710900
1674	2148915928	-62.928318	4.830165	-27.447752	-0.737204	-0.373839	1.075475	7.261892	-14.864447	2.878416
1675	2148932595	-62.738144	4.782213	-27.159441	-0.743439	-0.351997	0.858644	10.392720	-17.537104	4.603742
1676	2148949262	-62.496258	4.747511	-26.803354	-0.472519	-0.234648	0.500597	13.172853	-20.752096	7.236046
1677	2148965929	-62.220772	4.739888	-26.415869	-0.311331	-0.093101	0.082243	15.042130	-21.627335	9.635557
1678	2148982596	-61.925117	4.757359	-25.961845	-0.196074	0.072852	-0.216351	15.922197	-24.347826	12.910902
1679	2148999263	-61.648716	4.759391	-25.497374	0.409945	0.062250	-0.560717	14.705437	-25.335581	12.543396
1680	2149015930	-61.429642	4.738230	-25.086952	0.709414	0.123083	-0.775321	11.512651	-23.348970	10.023217
1681	2149032597	-61.309124	4.643009	-24.734184	0.699520	0.176235	-0.887494	5.909354	-22.411348	4.535064
1682	2149049264	-61.298824	4.436439	-24.435398	0.214252	0.034791	-0.560784	-0.370565	-22.549358	-2.978301
1683	2149065931	-61.345135	4.246340	-24.167952	0.481600	-0.268375	0.022227	-3.565396	-20.432293	-3.015669
1684	2149082598	-61.412300	4.191383	-24.046700	1.009963	-0.247168	0.467856	-4.136671	-8.868875	-0.105115
1685	2149099265	-61.467278	4.269768	-24.105909	0.797652	0.014582	0.846916	-2.608910	4.441019	1.753452
1686	2149115932	-61.493977	4.368922	-24.278738	0.340092	0.237489	0.751082	-0.393283	11.008221	-0.391183
1687	2149132599	-61.522160	4.408934	-24.509525	0.161126	0.266004	0.044523	-0.205901	12.362559	-5.157812
1688	2149149266	-61.576077	4.397610	-24.759336	-0.025777	0.207643	-0.623919	-1.657924	11.898356	-8.397616
1689	2149165933	-61.677422	4.350965	-24.964621	-0.165840	0.205074	-1.021255	-4.717670	8.559699	-8.980458
1690	2149182600	-61.805817	4.297168	-25.095345	-0.322845	0.102623	-0.708789	-6.687312	4.444233	-7.228611
1691	2149199267	-61.952240	4.227328	-25.149509	-0.268297	0.144118	-0.216534	-8.118844	-0.033604	-5.906636
1692	2149215934	-62.103531	4.154157	-25.165476	-0.247900	0.120130	0.486166	-8.583280	-2.131771	-5.010088
1693	2149232601	-62.230450	4.092752	-25.160782	-0.457128	0.047588	1.029102	-7.211142	-2.885233	-3.812349
1694	2149249268	-62.309509	4.067101	-25.125055	-0.478159	-0.124014	1.273732	-4.470812	-3.525306	-1.053873
1695	2149265935	-62.311066	4.082933	-25.068588	-0.374807	-0.327053	1.228275	0.091585	-3.467768	1.723242
1696	2149282602	-62.233028	4.133351	-24.984591	-0.411537	-0.350227	0.741008	4.747871	-3.959058	4.328182
1697	2149299269	-62.078136	4.190687	-24.829128	-0.330526	-0.392875	0.258986	9.045226	-7.535838	6.697514
1698	2149315936	-61.879028	4.264940	-24.640774	0.028073	-0.450143	-0.270229	11.542995	-8.773497	8.538277
1699	2149332603	-61.668091	4.368029	-24.447443	0.076718	-0.379214	-0.417203	12.214026	-8.182423	10.231191
1700	2149349270	-61.453323	4.460119	-24.251503	0.034946	-0.308789	-0.151897	12.412254	-8.591417	9.751554
1701	2149365937	-61.232784	4.497868	-24.065569	0.686200	-0.282238	-0.196725	12.793256	-9.588367	6.632448
1702	2149382604	-61.055443	4.509953	-23.965633	1.167423	-0.025063	-0.552104	10.602709	-5.799640	2.833579
1703	2149399271	-61.007572	4.540251	-24.020300	0.808653	0.168825	-0.591506	3.561491	2.828596	-0.677136
1704	2149415938	-61.079765	4.624357	-24.229977	0.182856	0.245735	0.273566	-2.897669	12.505233	-2.338684
1705	2149432605	-61.219868	4.745612	-24.550495	0.258475	0.318479	0.673318	-6.406412	19.387852	-3.559044
1706	2149449272	-61.390308	4.839471	-24.969576	0.333263	0.448491	0.098191	-7.698042	23.773499	-7.773228
1707	2149465939	-61.561138	4.917011	-25.413336	0.205384	0.426898	-0.520304	-7.559096	24.620958	-9.263049
1708	2149482606	-61.751030	4.981106	-25.837921	-0.044474	0.399939	-0.945872	-8.770527	23.253408	-9.347019
1709	2149499273	-61.986919	5.025241	-26.195381	-0.368082	0.318231	-0.813684	-11.859139	19.181755	-8.421781
1710	2149515940	-62.272255	4.975621	-26.461838	-0.570219	0.232678	-0.347488	-15.302768	11.778103	-10.761322
1711	2149532607	-62.564342	4.830583	-26.609339	-0.668583	0.136639	0.296987	-16.346050	2.877175	-12.482496
1712	2149549274	-62.822605	4.627489	-26.648602	-0.420866	0.137667	0.734995	-14.857770	-4.223579	-12.692201
1713	2149565941	-63.011276	4.435215	-26.601484	-0.466228	0.171443	1.165708	-11.076147	-8.199953	-9.922767
1714	2149582608	-63.109051	4.326065	-26.490843	-0.411966	0.026952	1.347589	-5.892474	-9.131022	-3.865612
1715	2149599275	-63.105457	4.315781	-26.365252	-0.390133	-0.206374	1.366549	0.075634	-7.856083	2.138226
1716	2149615942	-62.993851	4.335188	-26.214170	-0.212919	-0.426591	1.031800	6.441373	-8.405721	4.423847
1717	2149632609	-62.795422	4.358270	-26.047846	-0.283180	-0.511637	0.395450	11.579029	-9.103977	5.055970
1718	2149649276	-62.526627	4.368262	-25.821089	-0.731986	-0.456009	0.094331	15.524578	-12.654050	6.052872
1719	2149665943	-62.191811	4.390178	-25.461140	-0.486350	-0.476546	-0.037123	18.873190	-19.346560	10.444487
1720	2149682610	-61.822815	4.467474	-25.045483	0.116597	-0.394256	-0.137322	20.646828	-20.661201	15.054669
1721	2149699277	-61.464661	4.612848	-24.653130	0.471620	-0.197184	-0.053314	20.061634	-17.392262	18.112103
1722	2149715944	-61.143616	4.755729	-24.329094	0.604402	0.032404	0.102671	18.109734	-13.765237	16.116703
1723	2149732611	-60.909088	4.832295	-24.137400	0.772424	0.098184	-0.062197	13.449419	-9.666156	9.417256
1724	2149749278	-60.794586	4.841910	-24.094151	0.193013	0.117342	-0.129718	7.080011	-2.916416	1.091005
1725	2149765945	-60.730621	4.850621	-24.125292	-0.136610	0.153114	0.005297	4.424165	0.941734	-1.125870
1726	2149782612	-60.724037	4.860929	-24.222736	0.725526	0.197661	-0.675393	1.316755	4.447268	-2.982958
1727	2149799279	-60.773151	4.908668	-24.465748	0.797733	0.103449	-0.869847	-1.279701	13.139203	-5.272583
1728	2149815946	-60.899429	4.933662	-24.776215	0.397549	0.301446	-1.216962	-5.552584	16.004198	-8.406303
1729	2149832613	-61.140221	4.913428	-25.118731	0.220745	0.350213	-1.135408	-12.259800	16.391397	-11.654122
1730	2149849280	-61.497520	4.860516	-25.454216	-0.015536	0.349791	-0.676760	-19.300169	15.140957	-13.083194
1731	2149865947	-61.932590	4.751775	-25.761879	-0.158078	0.313784	-0.136028	-24.134470	12.176941	-15.135392
1732	2149882614	-62.377415	4.603056	-26.026030	-0.151945	0.323695	0.429584	-24.992752	8.683433	-15.842559
1733	2149899281	-62.784889	4.452875	-26.224598	-0.091101	0.449328	0.783111	-23.044680	5.929401	-14.389831
1734	2149915948	-63.094761	4.336836	-26.347057	-0.313607	0.301949	1.407103	-17.566099	2.906194	-10.458744
1735	2149932615	-63.276527	4.248515	-26.382828	-0.616382	0.091223	1.403768	-10.300626	-1.113615	-6.525735
1736	2149949282	-63.304222	4.198090	-26.320738	-0.776677	-0.337631	1.361711	-1.513647	-5.588512	-1.723223
1737	2149965949	-63.178150	4.178070	-26.149523	-0.668233	-0.580448	1.015632	7.236905	-10.597339	2.847321
1738	2149982616	-62.927448	4.213207	-25.898897	-0.356406	-0.784729	0.811224	14.369048	-13.322800	7.982319
1739	2149999283	-62.578392	4.320996	-25.640799	-0.268431	-0.893402	0.795790	20.218103	-11.676627	12.125907
1740	2150015950	-62.159210	4.482269	-25.384581	-0.242709	-0.722240	0.649861	24.401430	-10.000268	14.988030
1741	2150032617	-61.697735	4.675913	-25.128021	-0.054713	-0.460564	0.354578	26.891846	-8.979911	16.778822
1742	2150049284	-61.233337	4.872096	-24.886229	0.126813	-0.107075	-0.128823	27.070553	-8.184428	16.663666
1743	2150065951	-60.827396	5.027604	-24.649189	0.460074	0.158141	-0.652596	23.537201	-9.049826	14.482790
1744	2150082618	-60.555714	5.092127	-24.512499	0.530293	0.211749	-0.871017	15.996064	-6.275785	6.763188
1745	2150099285	-60.426697	5.094100	-24.502930	0.255231	0.287466	-0.906155	8.106499	-1.496928	-0.218880
1746	2150115952	-60.422489	5.084774	-24.595884	0.381174	0.404570	-1.032188	1.166102	3.530282	-3.850243
1747	2150132619	-60.559505	5.071881	-24.787775	0.538108	0.478241	-1.189097	-6.789828	8.529425	-6.917392
1748	2150149286	-60.807106	5.040511	-25.027214	0.335528	0.487211	-0.962748	-13.165635	10.617918	-9.318578
1749	2150165953	-61.153019	4.986232	-25.300123	0.200697	0.483787	-0.667901	-18.908129	11.667129	-11.386893
1750	2150182620	-61.565441	4.902454	-25.593889	0.027528	0.327429	-0.093051	-22.811495	11.988771	-13.457465
1751	2150199287	-62.014275	4.785208	-25.897900	0.179533	0.257420	0.104832	-24.936676	12.091985	-15.647096
1752	2150215954	-62.468182	4.675989	-26.230942	0.273622	0.240023	0.223484	-25.161282	13.672833	-15.767184
1753	2150232621	-62.874161	4.581900	-26.542982	-0.165680	0.284962	0.755341	-22.433640	12.994098	-14.225105
1754	2150249288	-63.183430	4.454714	-26.738625	-0.632891	0.249472	1.168693	-17.217911	5.975511	-12.752815
1755	2150265955	-63.363010	4.292828	-26.769814	-0.861713	-0.042040	1.398603	-10.218232	-3.693892	-10.161551
1756	2150282622	-63.389675	4.158078	-26.640972	-0.498021	-0.429055	1.196432	-1.753754	-11.504309	-4.423764
1757	2150299289	-63.279339	4.126400	-26.436733	-0.129065	-0.719812	1.027239	6.153948	-12.753520	3.129599
1758	2150315956	-63.047920	4.218132	-26.248011	0.014171	-0.863239	1.077289	13.483094	-8.552422	9.343657
1759	2150332623	-62.723419	4.375289	-26.104420	-0.035597	-0.776341	1.034530	19.249622	-4.290276	11.634532
1760	2150349290	-62.326447	4.563906	-25.990276	0.018031	-0.625887	0.662881	23.712532	-1.764335	12.510446
1761	2150365957	-61.886448	4.782969	-25.915419	0.074816	-0.329573	0.096827	26.463091	1.273051	13.027409
1762	2150382624	-61.439548	5.016932	-25.837111	-0.116483	0.113668	-0.336904	26.843302	1.627750	13.892686
1763	2150399291	-61.044910	5.233227	-25.719212	-0.192604	0.439663	-0.641338	23.477541	-0.846707	14.080920
1764	2150415958	-60.780617	5.346220	-25.566250	-0.279523	0.577008	-0.792594	15.443012	-5.588506	9.671079
1765	2150432625	-60.662243	5.327202	-25.400549	-0.543669	0.517732	-0.638775	6.597611	-10.192873	3.206820
1766	2150449292	-60.630127	5.222819	-25.225580	-0.217819	0.325925	-0.523492	1.380122	-13.189612	-0.971618
1767	2150465959	-60.681042	5.106086	-25.118555	0.453137	0.229864	-0.851258	-3.229788	-10.154735	-3.529713
1768	2150482626	-60.827351	5.004062	-25.116991	0.600431	0.228658	-0.926446	-8.366815	-4.068374	-5.939037
1769	2150499293	-61.071980	4.895252	-25.207657	0.482597	0.204185	-0.857256	-13.790876	0.563999	-8.977233
1770	2150515960	-61.411358	4.766219	-25.362114	0.356695	0.112686	-0.528849	-19.170370	3.330022	-11.846931
1771	2150532627	-61.826504	4.643355	-25.576553	0.423946	-0.062153	-0.201028	-23.442238	6.736048	-13.198399
1772	2150549294	-62.292828	4.522979	-25.855576	0.338284	-0.038332	0.075891	-26.220758	10.395751	-14.859156
1773	2150565961	-62.739941	4.406131	-26.153955	0.090011	0.110883	0.608245	-25.013563	11.637483	-15.116616
1774	2150582628	-63.091320	4.297694	-26.412876	-0.057002	0.165141	1.033269	-19.484255	9.869615	-13.506505
1775	2150599295	-63.309494	4.210061	-26.594122	-0.208280	0.206086	1.078919	-11.865646	6.352475	-10.246013
1776	2150615962	-63.417282	4.188718	-26.655725	-0.243826	0.124306	0.851550	-5.775845	1.770485	-3.464529
1777	2150632629	-63.443039	4.221797	-26.656261	-0.209931	-0.172119	0.888646	-1.123283	-0.022027	1.086343
1778	2150649296	-63.400249	4.267417	-26.623775	-0.252213	-0.397719	1.001858	2.845014	-1.441124	2.637154
1779	2150665963	-63.287674	4.318992	-26.576820	-0.279065	-0.468874	0.860185	6.966558	-2.040282	3.340389
1780	2150682630	-63.100273	4.383553	-26.502626	-0.195076	-0.474472	0.537114	11.331610	-3.128235	4.771373
1781	2150699297	-62.840359	4.483302	-26.405703	-0.145920	-0.425457	0.229314	15.571226	-3.355217	7.276839
1782	2150715964	-62.526653	4.636113	-26.280102	-0.251710	-0.233358	0.092778	18.652714	-3.377142	10.904336
1783	2150732631	-62.191639	4.805261	-26.117636	-0.346972	-0.076858	0.180858	19.727663	-4.807334	12.807775
1784	2150749298	-61.869385	4.938460	-25.916092	-0.336213	0.012302	0.166041	18.766287	-7.505649	11.858400
1785	2150765965	-61.595249	5.002718	-25.695148	-0.362427	0.134731	-0.022078	15.716240	-10.841118	9.027229
1786	2150782632	-61.401489	4.965310	-25.474348	-0.272757	0.075467	-0.298062	10.886195	-13.775408	3.741769
1787	2150799299	-61.275608	4.890506	-25.294495	0.215535	-0.122877	-0.572876	7.056924	-12.484969	0.518318
1788	2150815966	-61.231014	4.831083	-25.247238	0.678304	-0.069270	-1.045799	2.858026	-5.176801	-2.417903
1789	2150832633	-61.293388	4.792818	-25.319046	0.719174	0.078846	-1.189169	-2.950929	1.747651	-4.765832
1790	2150849300	-61.477657	4.756804	-25.522566	0.838909	0.154503	-1.170984	-9.612878	8.719384	-8.403432
1791	2150865967	-61.791977	4.719791	-25.840101	0.515708	0.383665	-0.904217	-16.857689	14.746295	-11.663306
1792	2150882634	-62.205021	4.651700	-26.209595	0.184538	0.518565	-0.296360	-22.550678	16.627085	-14.637044
1793	2150899301	-62.641933	4.542808	-26.582800	-0.028775	0.554577	0.368362	-23.976578	16.060026	-16.920982
1794	2150915968	-63.016979	4.428039	-26.887072	-0.140016	0.544893	0.937344	-20.639000	12.270150	-15.192765
1795	2150932635	-63.302483	4.345926	-27.104233	-0.063278	0.509715	0.916204	-15.712490	8.453670	-10.947268
1796	2150949302	-63.511162	4.323089	-27.238413	-0.179398	0.233920	0.937601	-11.492324	5.651504	-5.505402
1797	2150965969	-63.649010	4.326934	-27.316713	-0.238448	-0.159260	1.019298	-7.495930	3.383598	-2.564933
1798	2150982636	-63.712620	4.331468	-27.371449	-0.234644	-0.474627	0.957277	-3.149158	2.142342	-1.895788
1799	2150999303	-63.689289	4.350462	-27.407078	-0.241398	-0.622061	0.793534	1.984017	1.502319	-0.610223
1800	2151015970	-63.578434	4.392321	-27.408396	-0.272621	-0.640424	0.498989	7.081201	0.272269	1.527868
1801	2151032637	-63.379566	4.484688	-27.366198	-0.292030	-0.615865	0.369670	12.161473	-0.697357	5.398359
1802	2151049304	-63.115318	4.603799	-27.267376	-0.493079	-0.426616	0.345798	15.811667	-2.973049	8.354302
1803	2151065971	-62.809254	4.722085	-27.092031	-0.662734	-0.285479	0.457432	17.937737	-7.026343	10.399906
1804	2151082638	-62.472195	4.801234	-26.821629	-0.723140	-0.104438	0.468040	19.306686	-13.089784	10.958360
1805	2151099305	-62.111664	4.846678	-26.457321	-0.481156	-0.013542	0.282557	20.224970	-18.928034	11.850052
1806	2151115972	-61.753811	4.876086	-26.041002	-0.140568	0.125342	0.009675	19.785763	-22.044996	12.575196
1807	2151132639	-61.446575	4.886432	-25.660345	0.396327	-0.000435	-0.326042	16.944223	-20.415209	10.555157
1808	2151149306	-61.233089	4.868756	-25.436949	0.525602	-0.081285	-0.553525	12.095054	-13.185305	4.807541
1809	2151165973	-61.117550	4.833820	-25.367508	0.792935	-0.112008	-0.912198	7.008423	-5.581982	-0.513394
1810	2151182640	-61.128426	4.816350	-25.472095	0.956435	0.042314	-1.378658	0.294783	3.946937	-4.564017
1811	2151199307	-61.280430	4.818553	-25.717463	0.652333	0.321880	-1.408024	-7.455453	12.008326	-7.636920
1812	2151215974	-61.542759	4.804439	-26.019138	0.128810	0.566328	-0.775918	-13.794038	14.521791	-10.059980
1813	2151232641	-61.861645	4.752359	-26.313608	0.159596	0.604506	-0.034413	-17.236065	13.102674	-11.779421
1814	2151249308	-62.199562	4.697265	-26.628780	0.362970	0.642352	0.305657	-18.286655	14.244826	-12.477259
1815	2151265975	-62.529766	4.679088	-26.943518	0.168676	0.668733	0.554178	-17.828989	15.444860	-10.481713
1816	2151282642	-62.831306	4.690087	-27.238998	-0.090625	0.432965	0.843097	-16.216251	15.160961	-8.246294
1817	2151299309	-63.094666	4.678187	-27.487215	-0.330438	0.194649	0.738111	-14.143816	12.215873	-8.189609
1818	2151315976	-63.303143	4.635705	-27.666803	-0.502746	-0.056966	0.579554	-11.208433	7.588313	-7.838223
1819	2151332643	-63.436081	4.574696	-27.755924	-0.473599	-0.333255	0.544578	-7.131616	2.160887	-6.323906
1820	2151349310	-63.472832	4.530437	-27.759022	-0.428866	-0.543023	0.630687	-1.765061	-1.904317	-3.162835
1821	2151365977	-63.405849	4.509105	-27.677774	-0.525243	-0.689245	0.826662	4.083107	-5.550247	0.195137
1822	2151382644	-63.247585	4.498222	-27.534571	-0.461064	-0.720689	0.874624	9.261591	-8.706045	2.493366
1823	2151399311	-63.014484	4.496946	-27.339962	-0.505094	-0.611404	0.755309	13.511374	-11.192404	4.430727
1824	2151415978	-62.723110	4.511337	-27.081739	-0.375320	-0.402671	0.485451	16.720991	-13.973403	6.969451
1825	2151432645	-62.394505	4.557897	-26.792322	-0.287667	-0.129383	0.291876	18.789516	-14.821734	9.677584
1826	2151449312	-62.042927	4.619747	-26.453634	-0.333474	0.172248	0.182239	19.905001	-17.052818	12.005086
1827	2151465979	-61.681812	4.669700	-26.046886	-0.212992	0.365058	-0.016902	20.130239	-20.841589	13.363019
1828	2151482646	-61.337566	4.695335	-25.597166	0.039316	0.383943	-0.258737	18.870466	-23.949129	13.559972
1829	2151499313	-61.059383	4.695073	-25.175570	0.170899	0.234866	-0.386223	15.047629	-23.030960	11.448175
1830	2151515980	-60.867813	4.645008	-24.855206	0.282825	-0.090633	-0.228801	10.354049	-19.176098	6.009922
1831	2151532647	-60.746391	4.561914	-24.672836	0.815930	-0.404981	-0.371290	6.841520	-12.801081	0.237795
1832	2151549314	-60.690281	4.540890	-24.684122	1.301431	-0.387661	-0.875336	3.842910	-0.996244	-2.089151
1833	2151565981	-60.740902	4.598043	-24.884050	1.127061	-0.018905	-1.228915	-1.652545	11.194272	-3.544287
1834	2151582648	-60.915665	4.707624	-25.211073	0.517710	0.401901	-0.897064	-8.477831	19.270660	-4.419722
1835	2151599315	-61.190430	4.802938	-25.582954	0.210608	0.533126	-0.285902	-14.211010	21.291420	-6.427638
1836	2151615982	-61.531910	4.843838	-25.983553	0.014894	0.531543	-0.032360	-18.042921	21.298925	-10.016005
1837	2151632649	-61.913868	4.818096	-26.372417	-0.109348	0.486635	-0.062462	-20.529119	18.838451	-13.061263
1838	2151649316	-62.304016	4.755696	-26.712366	-0.218813	0.446388	-0.061324	-21.284382	15.303116	-13.502710
1839	2151665983	-62.662682	4.665382	-26.961994	-0.429805	0.370010	0.292832	-19.862167	9.888824	-12.422328
1840	2151682650	-62.951626	4.559134	-27.094286	-0.480264	0.162279	0.757049	-16.284704	3.150078	-9.940416
1841	2151699317	-63.148209	4.450144	-27.128933	-0.512781	-0.092856	1.136791	-11.212581	-2.060953	-7.439918
1842	2151715984	-63.234829	4.358058	-27.070061	-0.540194	-0.413554	1.473313	-5.041849	-6.503514	-4.054338
1843	2151732651	-63.198288	4.285227	-26.956450	-0.414148	-0.643862	1.396799	2.118881	-8.745803	-1.633168
1844	2151749318	-63.053062	4.261448	-26.823915	-0.202618	-0.722278	0.932375	8.536097	-8.731834	1.673016
1845	2151765985	-62.830158	4.298678	-26.688723	-0.031010	-0.610873	0.338721	13.215275	-6.868218	4.858317
1846	2151782652	-62.558174	4.379679	-26.542093	-0.327124	-0.329059	0.096796	16.090218	-6.380387	7.602223
1847	2151799319	-62.245651	4.478113	-26.333193	-0.576416	-0.114322	0.170128	18.216980	-9.196691	10.304653
1848	2151815986	-61.892792	4.568026	-26.023779	-0.578326	0.082234	0.291572	20.147329	-14.628206	12.685663
1849	2151832653	-61.502167	4.645449	-25.624237	-0.233098	0.169767	0.284255	21.946136	-19.719727	14.711087
1850	2151849320	-61.117626	4.704642	-25.187811	0.192627	0.250159	-0.047039	21.381983	-21.947611	14.865574
1851	2151865987	-60.817787	4.753993	-24.836981	0.550309	0.135996	-0.276565	16.637768	-18.296675	12.346462
1852	2151882654	-60.645412	4.785092	-24.661985	0.663129	-0.204771	-0.258952	9.902997	-9.069232	6.017920
1853	2151899321	-60.588493	4.799809	-24.685162	0.753721	-0.245635	-0.563663	3.965044	0.785612	-0.633274
1854	2151915988	-60.620533	4.822952	-24.865547	0.841209	-0.046778	-1.130026	-0.581396	9.220722	-4.802754
1855	2151932655	-60.772217	4.857703	-25.181379	0.776296	0.300904	-1.600538	-7.069051	16.625732	-8.137780
1856	2151949322	-61.050472	4.907143	-25.570841	0.465229	0.468929	-1.416559	-14.275812	20.922047	-9.436791
1857	2151965989	-61.438660	4.930986	-25.994328	0.058715	0.572481	-0.783713	-20.683788	22.008989	-11.629333
1858	2151982656	-61.904320	4.899184	-26.390337	-0.077913	0.496559	-0.139438	-25.478865	19.053555	-13.614962
1859	2151999323	-62.401279	4.812970	-26.764284	-0.100236	0.411669	0.357729	-27.492676	16.465881	-15.715613
1860	2152015990	-62.863041	4.692857	-27.075035	-0.494321	0.396660	0.916129	-25.725849	12.413568	-15.698890
1861	2152032657	-63.228409	4.519994	-27.238663	-0.806837	0.394288	1.347384	-20.689716	3.365446	-14.500469
1862	2152049324	-63.469143	4.346416	-27.263958	-0.428062	-0.038977	1.363312	-13.891012	-4.064100	-10.761507
1863	2152065991	-63.590660	4.219962	-27.215626	-0.179442	-0.377408	1.088068	-7.069928	-6.697736	-6.287114
1864	2152082658	-63.605003	4.145596	-27.148590	-0.217173	-0.612069	0.947736	-0.728259	-6.433617	-2.931617
1865	2152099325	-63.521183	4.122435	-27.047474	-0.301053	-0.694472	0.743085	5.027934	-6.798662	0.683417
1866	2152115992	-63.338879	4.136646	-26.911840	-0.371663	-0.728216	0.639914	10.789428	-7.639467	3.625986
1867	2152132659	-63.070946	4.191877	-26.728556	-0.347437	-0.532832	0.411594	15.708476	-9.164019	7.189489
1868	2152149326	-62.740788	4.294943	-26.498608	-0.299595	-0.298270	0.344142	19.226435	-10.250081	11.032173
1869	2152165993	-62.370045	4.438269	-26.234577	-0.253920	-0.093702	0.441935	21.482870	-10.798906	14.132338
1870	2152182660	-61.973988	4.599073	-25.938280	-0.208609	0.108651	0.490266	22.785740	-12.158875	16.156218
1871	2152199327	-61.571915	4.737266	-25.632839	0.064074	0.226133	0.192418	23.057314	-13.134991	15.280376
1872	2152215994	-61.220783	4.845958	-25.358276	0.286646	0.306708	-0.305759	20.131754	-12.101685	12.837034
1873	2152232661	-60.977325	4.923130	-25.187044	0.430380	0.121270	-0.577792	14.169827	-7.536443	8.253170
1874	2152249328	-60.867928	4.956635	-25.149015	0.372867	0.065731	-0.818314	6.805417	-1.823983	2.116076
1875	2152265995	-60.869648	4.966878	-25.215918	0.457258	0.026006	-1.118258	0.680510	2.974665	-2.152863
1876	2152282662	-60.992039	4.960346	-25.381252	0.589687	0.152621	-1.472621	-6.049325	7.626306	-5.883918
1877	2152299329	-61.247925	4.937157	-25.622309	0.392457	0.343874	-1.357656	-13.670219	11.119248	-8.912795
1878	2152315996	-61.611374	4.897951	-25.899342	0.195286	0.370542	-0.760677	-19.949265	12.588408	-10.717158
1879	2152332663	-62.040779	4.822248	-26.196680	0.007309	0.342680	-0.132015	-23.821192	12.689537	-13.124589
1880	2152349330	-62.492859	4.704063	-26.473555	0.018762	0.370566	0.337070	-25.315178	10.511826	-14.704683
1881	2152365997	-62.917736	4.577840	-26.730844	0.105749	0.248231	0.753396	-23.815710	9.356162	-14.508500
1882	2152382664	-63.264717	4.460418	-26.941378	-0.281706	0.228260	1.111146	-19.395742	7.192105	-12.701388
1883	2152399331	-63.513355	4.329725	-27.047630	-0.405317	0.110724	1.101871	-14.004961	1.282154	-10.558577
1884	2152415998	-63.662003	4.202309	-27.067749	-0.302635	-0.211262	1.016724	-8.401725	-3.160237	-8.109368
1885	2152432665	-63.703529	4.100368	-27.021513	-0.317172	-0.465549	0.945795	-2.242008	-5.764561	-5.116176
1886	2152449332	-63.626137	4.049145	-26.929441	-0.333204	-0.625999	0.944305	4.686850	-7.075728	-1.069728
1887	2152465999	-63.440922	4.067149	-26.805424	-0.201675	-0.629421	0.758265	11.021914	-6.944427	3.518720
1888	2152482666	-63.171158	4.158221	-26.673859	-0.168151	-0.538941	0.691148	16.055191	-5.372782	7.668265
1889	2152499333	-62.836136	4.290956	-26.529552	-0.338777	-0.349741	0.657393	19.901304	-4.881636	10.269694
1890	2152516000	-62.451275	4.430265	-26.340055	-0.397573	-0.127648	0.536962	22.663830	-7.045264	11.893600
1891	2152532667	-62.038239	4.569648	-26.097467	-0.262064	-0.044685	0.291761	24.077396	-9.771479	13.421242
1892	2152549334	-61.615036	4.703804	-25.815392	-0.144797	0.079500	0.013735	24.471661	-11.799962	14.269809
1893	2152566001	-61.225857	4.821730	-25.529274	0.106550	0.201621	-0.415054	22.357346	-12.528361	13.693491
1894	2152582668	-60.931511	4.915710	-25.303743	0.299826	0.234645	-0.740957	16.939327	-10.009114	10.777477
1895	2152599335	-60.771301	4.963803	-25.190701	0.392119	0.139516	-0.850695	9.462443	-5.355310	5.090776
1896	2152616002	-60.747849	4.977848	-25.223152	0.520195	0.101027	-0.979911	2.008375	1.243938	-0.931880
1897	2152632669	-60.870232	4.951197	-25.370192	0.540689	0.280523	-1.351128	-6.147973	6.032210	-6.400385
1898	2152649336	-61.136738	4.905677	-25.612362	0.435767	0.355368	-1.345675	-14.310526	10.476114	-10.122062
1899	2152666003	-61.520348	4.858073	-25.893353	0.141233	0.446604	-0.975403	-21.152721	12.504990	-11.279745
1900	2152682670	-61.980431	4.787635	-26.173037	0.085202	0.449377	-0.319760	-25.764965	11.865449	-12.350754
1901	2152699337	-62.471943	4.672403	-26.442921	0.134377	0.451189	0.268047	-27.727905	10.191761	-14.349712
1902	2152716004	-62.937721	4.532325	-26.701311	0.134938	0.351357	0.747676	-26.276110	9.012532	-15.267271
1903	2152732671	-63.337341	4.371435	-26.920374	-0.245854	0.285886	1.065673	-22.523035	6.567248	-15.299070
1904	2152749338	-63.648804	4.189169	-27.042124	-0.426992	0.134165	1.030333	-17.717014	0.785306	-13.756553
1905	2152766005	-63.857925	4.027758	-27.070129	-0.365078	-0.189687	0.960201	-12.001891	-3.635444	-10.145725
1906	2152782672	-63.949280	3.916559	-27.031103	-0.325087	-0.432027	1.001744	-5.219140	-5.898786	-5.677748
1907	2152799339	-63.920143	3.857038	-26.934717	-0.361157	-0.587182	1.091906	1.780896	-7.637606	-1.377182
1908	2152816006	-63.772877	3.857468	-26.798889	-0.216229	-0.691835	1.080621	8.712502	-8.187014	2.909943
1909	2152832673	-63.529270	3.920344	-26.660578	-0.122626	-0.685170	0.853316	14.480069	-6.647911	6.359864
1910	2152849340	-63.214043	4.045788	-26.524408	-0.126235	-0.524567	0.525903	18.772556	-4.816066	9.686732
1911	2152866007	-62.851189	4.207967	-26.371933	-0.316101	-0.251108	0.308545	21.559748	-4.407622	12.004410
1912	2152882674	-62.468945	4.377691	-26.167643	-0.324920	0.016887	0.101797	22.452698	-7.013749	13.927681
1913	2152899341	-62.098392	4.537045	-25.908348	-0.186530	0.173556	-0.127194	21.464199	-10.076756	14.923404
1914	2152916008	-61.766178	4.655990	-25.624023	-0.096579	0.274785	-0.370813	18.995365	-12.560178	13.607233
1915	2152932675	-61.505890	4.712373	-25.337240	-0.010245	0.302676	-0.615697	14.632058	-14.495111	10.486595
1916	2152949342	-61.360413	4.708563	-25.117208	0.372475	0.126809	-0.799123	8.065004	-12.637331	5.431364
1917	2152966009	-61.336411	4.669501	-25.035843	0.492615	0.003113	-0.770947	1.467986	-6.307628	-0.414337
1918	2152982676	-61.440037	4.616597	-25.093800	0.586414	0.037324	-0.937981	-5.512097	0.579302	-5.119122
1919	2152999343	-61.665409	4.558836	-25.284130	0.560207	0.092059	-0.976915	-12.183845	7.431653	-9.150005
1920	2153016010	-61.978573	4.514568	-25.555368	0.501414	0.109503	-0.657544	-17.087648	12.029969	-10.633031
1921	2153032677	-62.347927	4.492129	-25.894051	0.400241	0.209191	-0.302438	-20.136595	16.415770	-11.359263
1922	2153049344	-62.731697	4.459579	-26.260479	0.134334	0.315713	0.199683	-20.881500	17.689295	-12.553644
1923	2153066011	-63.076824	4.405696	-26.601875	-0.076162	0.378458	0.637945	-18.681904	16.009203	-12.976621
1924	2153082678	-63.361881	4.331891	-26.873978	-0.256946	0.383078	0.800769	-15.434137	11.665855	-11.995345
1925	2153099345	-63.571636	4.240530	-27.045101	-0.369024	0.191770	0.856901	-11.384662	5.933244	-10.233510
1926	2153116012	-63.706924	4.151473	-27.122791	-0.206489	-0.032328	0.709041	-7.350873	0.918363	-7.559578
1927	2153132679	-63.767883	4.098940	-27.148718	-0.117726	-0.272669	0.743192	-3.121702	-0.879822	-4.220282
1928	2153149346	-63.748608	4.098620	-27.153328	-0.119678	-0.449123	0.915313	1.601799	-0.642763	-0.843503
1929	2153166013	-63.642632	4.148776	-27.144764	-0.245744	-0.468215	1.011879	6.746546	-0.012281	2.223087
1930	2153182680	-63.448074	4.236160	-27.116205	-0.289042	-0.436844	0.894637	11.991982	0.120232	4.651890
1931	2153199347	-63.174831	4.341238	-27.056036	-0.339129	-0.296376	0.529111	16.557507	-1.228809	6.526565
1932	2153216014	-62.858074	4.457649	-26.947922	-0.327602	-0.152434	0.152157	18.947941	-3.357702	8.392713
1933	2153232681	-62.522377	4.568208	-26.778522	-0.599775	-0.010017	0.030077	19.787338	-6.663783	9.743749
1934	2153249348	-62.196571	4.645574	-26.505161	-0.675962	0.087957	-0.029363	18.666813	-13.155235	10.959294
1935	2153266015	-61.891468	4.691984	-26.141870	-0.389431	0.043515	-0.090623	16.965351	-18.744829	11.922992
1936	2153282682	-61.611195	4.710676	-25.743032	-0.086577	0.055048	-0.280434	15.286736	-21.372095	11.572422
1937	2153299349	-61.396297	4.713353	-25.398090	0.453298	-0.021364	-0.599032	11.600636	-19.180239	9.407853
1938	2153316016	-61.286579	4.713151	-25.206053	0.677427	-0.140735	-0.658142	6.068414	-10.950677	4.779506
1939	2153332683	-61.297382	4.715482	-25.187382	0.648919	-0.086798	-0.599307	-0.323476	-1.940341	0.032701
1940	2153349350	-61.423988	4.704550	-25.322983	0.688448	-0.025183	-0.659353	-6.516910	5.720758	-5.057562
1941	2153366017	-61.634480	4.681552	-25.576109	0.512667	0.213040	-0.732879	-10.950183	11.843101	-9.175107
1942	2153382684	-61.891140	4.676772	-25.864706	0.302931	0.438161	-0.587103	-13.555912	14.213194	-9.135550
1943	2153399351	-62.171619	4.673850	-26.153570	0.208709	0.579540	-0.255548	-14.988987	14.294094	-8.959940
1944	2153416018	-62.459118	4.651287	-26.428528	0.100335	0.544571	0.206250	-15.485914	13.009271	-9.519348
1945	2153432685	-62.743717	4.604837	-26.682323	0.064286	0.437367	0.430714	-15.418960	11.353878	-10.184599
1946	2153449352	-63.028160	4.538958	-26.910475	-0.033406	0.316039	0.449699	-15.535969	9.639643	-10.532944
1947	2153466019	-63.291397	4.454005	-27.101057	-0.269888	0.149792	0.602686	-14.477353	6.942120	-10.374899
1948	2153482686	-63.497860	4.349666	-27.210552	-0.324610	-0.019155	0.760178	-11.438973	2.410266	-9.356839
1949	2153499353	-63.610146	4.254654	-27.247232	-0.355043	-0.209859	0.840575	-6.147908	-1.442188	-6.792989
1950	2153516020	-63.618015	4.184294	-27.214382	-0.372132	-0.385180	0.814830	-0.192569	-4.505632	-3.620125
1951	2153532687	-63.526772	4.148183	-27.128416	-0.456580	-0.537615	0.893140	5.524922	-6.440020	-0.362817
1952	2153549354	-63.351528	4.135911	-27.001633	-0.437550	-0.627138	0.865250	10.392789	-7.985455	2.021836
1953	2153566021	-63.108974	4.154917	-26.849276	-0.455138	-0.534602	0.626442	14.322629	-8.498520	4.412989
1954	2153582688	-62.821712	4.194705	-26.652624	-0.476666	-0.294365	0.349791	16.806637	-10.269851	6.763524
1955	2153599355	-62.509270	4.252801	-26.390463	-0.516481	-0.108135	0.183262	18.019550	-13.209598	9.587769
1956	2153616022	-62.187492	4.305665	-26.046904	-0.490075	0.066450	0.077316	18.199789	-17.612598	11.637336
1957	2153632689	-61.863380	4.341297	-25.609655	-0.308937	0.152081	-0.039841	17.902784	-22.979374	13.447271
1958	2153649356	-61.552048	4.360548	-25.140614	0.128979	0.127738	-0.290738	16.977077	-25.042681	13.604974
1959	2153666023	-61.285690	4.393373	-24.711025	0.561484	0.044093	-0.443231	14.446371	-22.501854	13.309215
1960	2153682690	-61.104275	4.432039	-24.430206	0.845325	-0.042596	-0.510076	9.989857	-14.796310	9.591490
1961	2153699357	-61.024654	4.460368	-24.325104	0.820214	-0.141284	-0.363978	4.689219	-5.889219	4.005296
1962	2153716024	-61.039051	4.488523	-24.405182	0.846397	-0.063974	-0.552611	-0.072830	3.985625	-1.468709
1963	2153732691	-61.157391	4.498619	-24.618580	0.678634	0.204763	-0.910419	-5.677468	10.483292	-6.285681
1964	2153749358	-61.379433	4.511848	-24.934429	0.637941	0.315098	-1.017449	-11.431273	15.796153	-8.937885
1965	2153766025	-61.694607	4.538172	-25.314539	0.260878	0.484846	-0.729133	-16.696783	19.708134	-10.064921
1966	2153782692	-62.060303	4.547513	-25.706467	0.095696	0.465967	-0.162302	-19.662138	19.959763	-11.203606
1967	2153799359	-62.438469	4.521056	-26.099098	0.000537	0.440625	0.140393	-20.410034	19.084219	-12.998476
1968	2153816026	-62.813412	4.445750	-26.447895	-0.218112	0.413410	0.310068	-20.438511	15.563408	-14.304481
1969	2153832693	-63.146870	4.329770	-26.696278	-0.612516	0.343902	0.688638	-18.435858	9.291072	-13.702299
1970	2153849360	-63.408989	4.183909	-26.810879	-0.555023	0.080793	0.949948	-14.771886	1.567813	-11.737174
1971	2153866027	-63.565758	4.044996	-26.838739	-0.503022	-0.266376	1.246675	-8.866790	-3.152631	-8.886242
1972	2153882694	-63.598072	3.938120	-26.783632	-0.634541	-0.439237	1.277640	-1.748810	-6.731466	-4.959503
1973	2153899361	-63.511730	3.869074	-26.648262	-0.513564	-0.649707	1.166212	5.050359	-10.025082	-0.785529
1974	2153916028	-63.325962	3.866068	-26.490816	-0.179721	-0.836353	0.828566	10.932566	-9.434023	3.370487
1975	2153932695	-63.064442	3.938447	-26.348955	-0.201832	-0.715949	0.464876	15.537377	-6.544974	7.020493
1976	2153949362	-62.747486	4.049386	-26.180908	-0.461710	-0.354072	0.253417	18.742249	-6.846235	9.821840
1977	2153966029	-62.388493	4.163343	-25.930941	-0.399650	-0.109909	0.158534	20.894760	-11.050909	12.274924
1978	2153982696	-62.005497	4.271068	-25.590540	-0.187622	0.108596	0.083772	21.906288	-15.925749	14.531253
1979	2153999363	-61.620281	4.367322	-25.204336	0.136490	0.216763	-0.038980	21.796339	-18.561050	15.318018
1980	2154016030	-61.270542	4.460144	-24.838017	0.356715	0.301405	-0.208696	19.721338	-17.508078	14.679563
1981	2154032697	-61.018375	4.554097	-24.591045	0.738918	0.145202	-0.382556	14.392177	-11.138725	11.379172
1982	2154049364	-60.892639	4.635565	-24.531162	0.548265	0.053980	-0.417126	7.682268	-1.678106	5.326271
1983	2154066031	-60.877388	4.688954	-24.626678	0.604243	0.015687	-0.674993	1.783739	5.394323	-0.531681
1984	2154082698	-60.957150	4.730087	-24.864485	0.710598	0.093056	-1.053061	-3.215510	12.440461	-5.287528
1985	2154099365	-61.144470	4.746293	-25.195532	0.504084	0.330959	-1.420640	-9.174750	16.857592	-9.403844
1986	2154116032	-61.452503	4.762349	-25.565115	0.289753	0.401394	-1.262669	-16.216301	18.974710	-10.475980
1987	2154132699	-61.852943	4.773022	-25.958410	0.009591	0.323830	-0.540973	-21.642101	20.099819	-11.293945
1988	2154149366	-62.298141	4.744191	-26.356922	-0.108856	0.303997	0.103271	-24.305576	19.329821	-13.371367
1989	2154166033	-62.740902	4.670960	-26.722845	-0.245569	0.372132	0.656033	-24.338917	16.503277	-14.697274
[truncated: 2,113 more rows]
