# Supplementary material for: Myorhythmia: A Quantitative Study of Synchrony and Rhythmicity Between the Head and Upper Limbs
Source: Tremor Other Hyperkinet Mov (N Y). 2025 Apr 1;15:9. doi: 10.5334/tohm.986 (PMC11967460; doi:10.5334/tohm.986)
Supplement: Supplementary File 3. — Zip folder containing compressed files of transducer recordings and MATLAB live script with code for all analyses. [file tohm-15-1-986-s3.zip › 20231130_115303 rest2 counting/Xsens DOT_20231130_115303_670 rest2 R hand.csv]

sep=
DeviceTag:	Xsens DOT
FirmwareVersion:	2.0.0
AppVersion:	2023.6.0
SyncStatus:	Un-synced
OutputRate:	60Hz
FilterProfile:	General
Measurement Mode:	Custom modes - custom mode1
StartTime:	2023-11-30_11:53:03_666 CST
© Movella Technologies B. V. 2005-2023
PacketCounter	SampleTimeFine	Euler_X	Euler_Y	Euler_Z	FreeAcc_X	FreeAcc_Y	FreeAcc_Z	Gyr_X	Gyr_Y	Gyr_Z
1	2121023763	0.787410	0.873403	-113.332642	3.239546	-0.335446	1.949824	0.158325	0.272671	-0.145151
2	2121040430	5.402099	2.906698	-113.921944	5.254838	-0.126913	3.024979	55.397316	54.618710	-45.334778
3	2121057097	10.971553	5.224758	-113.668465	3.359752	-0.318474	1.402297	10.983848	19.492329	-31.975039
4	2121073764	15.135961	6.704730	-113.286369	1.259363	0.203429	0.490593	-0.662128	2.720963	-19.571999
5	2121090431	17.534388	7.367848	-113.156761	0.249119	0.753809	0.717307	-3.774394	-16.754732	-5.508657
6	2121107098	18.684868	7.335059	-113.092308	-0.391774	0.980610	0.438120	-8.680103	-43.779144	8.066233
7	2121123765	19.135298	6.855501	-113.145966	-1.427205	0.673358	0.762210	-7.908084	-61.783134	13.151520
8	2121140432	18.943056	5.687935	-113.281410	-0.149404	0.479037	2.051229	-17.211807	-89.737541	21.555990
9	2121157099	18.391108	3.978583	-113.198204	0.338337	0.294469	2.002153	-35.515537	-111.824646	42.736401
10	2121173766	17.754677	1.965495	-112.831978	0.406944	-0.261863	0.860879	-42.119377	-121.350266	62.422573
11	2121190433	16.980927	-0.035890	-112.246834	0.238524	-0.985509	-0.448828	-51.572445	-112.976448	71.960480
12	2121207100	16.108875	-1.791573	-111.521553	-0.645553	-1.392082	-1.167452	-57.483616	-91.510330	72.636406
13	2121223767	15.287432	-3.187756	-110.887291	-1.969448	-1.400077	-1.295374	-51.602116	-67.239357	58.560692
14	2121240434	14.608619	-4.227095	-110.515312	-2.694782	-1.140422	-1.234507	-38.136753	-46.432495	35.363564
15	2121257101	14.126558	-4.901185	-110.428894	-2.735058	-1.422364	-1.263606	-22.026638	-26.867270	11.657963
16	2121273768	13.815879	-5.168917	-110.511124	-2.079693	-2.058568	-1.430158	-9.261389	-3.310776	-5.161204
17	2121290435	13.608306	-4.914872	-110.592331	-1.421722	-2.569675	-1.558228	-2.577006	29.442705	-13.121703
18	2121307102	13.635390	-3.966693	-110.678146	-0.953086	-2.455165	-1.358672	10.359083	71.826401	-23.387241
19	2121323769	13.697875	-2.328428	-110.768875	-1.361583	-2.041873	-0.462417	10.991546	112.812462	-33.393291
20	2121340436	13.803026	-0.579174	-110.945374	-1.592897	-0.533943	0.107286	13.037695	118.088783	-39.933464
21	2121357103	13.943383	1.002850	-111.212143	-2.208344	0.007320	-1.034546	15.872972	105.227036	-42.366077
22	2121373770	14.328088	2.544332	-111.523926	-3.123805	-0.420121	-2.366753	32.129314	100.259422	-44.199959
23	2121390437	15.309275	4.041353	-111.835945	-4.242374	-0.224302	-2.524259	69.894592	96.478378	-44.207355
24	2121407104	16.788841	5.425992	-112.311684	-2.658690	0.413579	-0.699635	103.170258	86.006088	-53.236221
25	2121423771	17.841055	6.396489	-113.083664	0.288719	0.467025	2.718436	80.372536	54.578072	-64.017784
26	2121440438	17.302605	6.718886	-114.250031	4.092644	0.473108	4.113456	-13.788225	8.203115	-74.511833
27	2121457105	16.679525	6.872667	-115.033745	1.271343	0.321872	1.157626	-25.494032	3.306398	-48.959156
28	2121473772	16.335163	6.869082	-115.422943	2.049321	0.472365	1.650375	-13.048156	-0.345964	-24.147808
29	2121490439	16.114929	6.477743	-115.446976	1.212530	0.414781	1.327925	-10.033394	-17.754482	4.521474
30	2121507106	15.958817	5.615950	-115.408516	-0.410672	0.801883	1.225008	-7.529285	-44.960106	16.030857
31	2121523773	15.771506	4.277392	-115.443123	0.415039	0.640319	2.047378	-8.968490	-74.103340	20.942980
32	2121540440	15.454919	2.474803	-115.204887	1.330646	0.800834	2.083790	-17.643772	-99.080055	37.790073
33	2121557107	14.943450	0.375675	-114.773964	1.910919	0.539900	1.418729	-30.066910	-113.099258	57.695030
34	2121573774	14.426676	-1.907365	-113.925995	2.149524	0.185084	1.073882	-29.910221	-118.848450	83.157166
35	2121590441	13.755857	-4.108080	-112.856369	2.290682	-0.801369	0.343660	-37.312172	-111.942039	94.667984
36	2121607108	12.416784	-5.985631	-111.922363	0.347615	-2.129189	-0.609839	-76.823128	-96.728966	79.861855
37	2121623775	10.668089	-7.374145	-111.402275	-2.628672	-2.102155	-0.894736	-102.781204	-73.998451	48.793621
38	2121640442	9.186539	-8.107341	-111.130386	-4.891438	-1.891217	-2.081371	-87.612076	-38.524410	23.519238
39	2121657109	8.367728	-7.750738	-111.154739	-5.743020	-2.245485	-3.884717	-48.897526	23.844515	-5.341341
40	2121673776	8.428395	-6.344514	-111.213600	-3.830281	-1.156621	-2.511882	5.076610	86.911438	-16.698956
41	2121690443	9.138123	-4.505926	-111.014435	-2.094122	-0.371018	-2.563916	46.407024	115.190407	-6.064842
42	2121707110	10.168012	-2.268213	-110.728256	-1.935643	-0.050002	-2.534316	65.830750	139.541794	-6.556992
43	2121723777	11.632064	0.208180	-110.578720	-2.451844	0.012380	-2.279875	91.295967	151.759781	-20.183889
44	2121740444	13.431798	2.640064	-110.657875	-2.352075	-0.256269	-2.017402	111.749008	145.485046	-37.114334
45	2121757111	15.317789	4.769397	-110.937668	-2.118217	0.005485	-1.660636	118.141960	123.667938	-48.756535
46	2121773778	17.018023	6.376573	-111.514702	-0.415346	0.439832	0.572143	109.438568	87.032776	-60.695515
47	2121790445	17.625193	7.134661	-112.645691	1.051627	0.944191	3.856326	48.251255	27.116234	-78.553200
48	2121807112	16.746574	7.116947	-114.093613	5.198815	-0.594070	5.612950	-38.589500	-23.152796	-82.597595
49	2121823779	16.014349	6.961386	-114.961594	3.241486	0.025025	2.379380	-35.574306	-20.691227	-47.546616
50	2121840446	15.501040	6.690251	-115.260765	2.066447	0.433957	1.093615	-27.478849	-18.071697	-13.213971
51	2121857113	15.225484	6.103603	-115.252808	0.104165	1.257447	1.315640	-15.823868	-31.811802	9.236732
52	2121873780	15.149124	4.918030	-115.203644	-0.305281	1.402838	1.966671	-4.121192	-66.110397	21.399237
53	2121890447	15.049692	3.050127	-115.028107	1.097615	1.270671	2.390947	-5.837543	-104.027336	39.259930
54	2121907114	14.675204	0.664382	-114.708755	2.435047	1.090905	2.380795	-22.296246	-132.927109	53.114540
55	2121923781	13.971736	-1.987380	-114.178345	2.608624	0.430315	0.935050	-41.470703	-145.637741	70.153603
56	2121940448	12.901858	-4.496507	-113.336746	2.150153	-0.509948	-0.244202	-61.745811	-135.873703	77.590332
57	2121957115	11.450324	-6.603314	-112.567490	0.230763	-1.608703	-0.888534	-83.103943	-113.729797	70.841118
58	2121973782	9.750158	-8.078638	-112.164902	-2.374704	-1.753242	-1.499154	-98.754753	-81.095261	45.077900
59	2121990449	8.308297	-8.823994	-111.767555	-3.899367	-1.791720	-2.343287	-83.575592	-39.922424	28.144888
60	2122007116	7.386862	-8.590550	-111.538773	-5.397021	-1.910432	-3.739055	-52.975628	17.033119	11.502197
61	2122023783	7.330843	-7.435713	-111.325706	-4.118144	-0.972123	-2.860385	-0.756498	72.072266	3.251252
62	2122040450	7.928243	-5.706361	-111.023186	-1.824803	-0.713540	-2.119562	39.213497	107.214249	3.628750
63	2122057117	8.893403	-3.623880	-110.754005	-1.537110	-0.267889	-1.517994	60.664417	128.023941	-2.826343
64	2122073784	9.987762	-1.555677	-110.583549	-1.064453	0.084305	-0.711806	67.686951	126.160614	-10.767670
65	2122090451	10.982692	0.207770	-110.608788	-0.559022	0.189487	-0.366125	61.311283	105.792824	-21.202650
66	2122107118	11.978120	1.584718	-110.757133	-1.070237	0.153102	-0.266130	61.498142	81.158272	-25.560413
67	2122123785	13.140135	2.627343	-111.019005	-1.096295	0.035210	-0.128346	71.987190	59.565228	-29.360538
68	2122140452	14.108934	3.288464	-111.421814	-0.121729	-0.018291	1.776161	61.092705	34.858097	-32.863186
69	2122157119	14.492613	3.472889	-111.993355	1.751763	-0.047173	3.625957	26.736189	4.000650	-36.828968
70	2122173786	14.547538	3.354430	-112.560440	2.654540	0.214627	2.754655	6.680505	-13.552018	-31.146004
71	2122190453	14.565756	2.986686	-112.810692	2.040549	0.451238	1.211437	2.966975	-23.596750	-9.513859
72	2122207120	14.604435	2.256681	-112.795700	1.800695	0.943651	1.695556	3.132742	-41.120220	10.199753
73	2122223787	14.658361	1.119026	-112.851341	0.012218	1.325175	1.479200	3.937330	-65.687325	13.767667
74	2122240454	14.563075	-0.403970	-113.035858	1.311327	1.046181	1.176746	-5.011118	-90.467705	11.032681
75	2122257121	14.136995	-2.049706	-113.180054	1.612372	0.428793	0.517638	-25.291769	-97.608208	13.363701
76	2122273788	13.665696	-3.579238	-113.233376	1.198431	0.226092	-0.005332	-28.488461	-91.094513	10.843456
77	2122290455	13.120858	-4.837469	-113.385277	1.231148	-0.246697	-0.490855	-33.188034	-75.064209	7.826052
78	2122307122	12.334704	-5.711059	-113.667091	0.182459	-1.005969	-0.892117	-47.807327	-52.229485	3.818774
79	2122323789	11.273952	-6.014571	-113.637100	-1.388193	-1.460939	-1.358692	-63.923809	-17.719309	0.832112
80	2122340456	10.210046	-5.691133	-113.508858	-2.605548	-1.678420	-1.292862	-62.482475	22.231936	8.377322
81	2122357123	9.373276	-4.917622	-113.070076	-3.022034	-1.076907	-1.151847	-47.751831	50.835045	15.200354
82	2122373790	8.917746	-4.011378	-112.656670	-2.555012	-0.277676	-0.680164	-24.694988	59.300175	18.217632
83	2122390457	8.807154	-3.203952	-112.145729	-1.268032	0.030622	-0.616959	-3.922415	54.105145	23.759779
84	2122407124	9.093527	-2.597195	-111.528946	-1.499927	0.228936	-1.342304	19.860237	43.041740	30.582920
85	2122423791	9.644071	-2.053808	-110.885468	-0.744543	-0.025608	-1.317757	35.525913	39.742607	32.349911
86	2122440458	10.424649	-1.651504	-110.404335	-0.958017	0.115738	-0.581758	48.831654	30.548882	26.456211
87	2122457125	11.396412	-1.473145	-110.098534	-0.523186	0.079190	0.039278	59.898972	15.585947	17.349176
88	2122473792	12.381644	-1.473803	-109.814728	-0.059628	-0.076706	0.522017	60.479843	3.568953	10.868274
89	2122490459	13.338595	-1.498425	-109.712944	0.191119	-0.405417	1.865975	58.531948	0.338905	2.382964
90	2122507126	13.910278	-1.597525	-109.665802	1.516727	-0.559205	2.499021	35.215405	-5.289865	-2.030468
91	2122523793	14.105763	-1.837044	-109.661400	0.563758	-0.129888	0.655549	12.455413	-13.614511	-0.452539
92	2122540460	14.478263	-2.002489	-109.944832	-0.524712	0.104119	-0.197633	22.655785	-11.793747	-11.160971
93	2122557127	15.062221	-2.106094	-110.430305	0.077286	0.521183	0.264601	34.761948	-12.347756	-27.327339
94	2122573794	15.565342	-2.144128	-111.232132	0.822537	0.378832	-0.002038	29.163439	-13.780287	-46.194786
95	2122590461	15.841207	-2.073395	-112.213921	0.964829	0.390504	-0.211077	15.059791	-10.791667	-58.254860
96	2122607128	16.014301	-1.803447	-113.318588	0.755016	0.422686	-0.272417	8.730013	-1.575771	-68.452652
97	2122623795	16.146206	-1.334251	-114.355820	1.034160	0.345189	-0.162104	6.670017	10.232908	-69.795082
98	2122640462	16.016487	-0.755132	-115.243759	1.167013	0.248180	0.319763	-8.308455	19.847492	-60.033989
99	2122657129	15.486237	-0.285687	-115.777199	0.726729	0.226334	0.913667	-31.802984	18.405327	-41.778011
100	2122673796	14.375900	-0.072105	-115.918327	0.503504	0.051447	1.196663	-66.374420	10.738256	-12.734305
101	2122690463	12.739581	-0.073561	-115.692657	0.099533	-0.119800	0.862769	-97.922928	4.339128	14.902976
102	2122707130	10.935724	-0.238660	-115.070221	-0.783494	-0.014280	-0.037862	-107.911400	-1.834798	35.626198
103	2122723797	9.600517	-0.442957	-114.124115	-1.645046	-0.099926	-0.625200	-79.520409	-2.060249	52.832546
104	2122740464	8.909996	-0.898365	-113.044388	-1.576801	0.234640	-0.572681	-40.234089	-15.209257	71.220306
105	2122757131	8.656730	-1.734786	-111.631912	-1.051761	0.142935	-0.794137	-12.740547	-35.932224	90.445518
106	2122773798	8.698533	-2.846919	-110.144386	-1.035090	0.034180	-0.748678	6.636079	-51.857834	96.817108
107	2122790465	9.003952	-3.992858	-108.890205	-0.960529	-0.093288	-0.509869	23.576612	-55.354034	85.832947
108	2122807132	9.548826	-4.898094	-108.121979	-0.911096	-0.651379	-0.094876	37.498074	-44.367203	59.954594
109	2122823799	10.210549	-5.381792	-107.709145	-0.021964	-1.169712	0.626569	42.763359	-23.402719	29.471085
110	2122840466	10.819882	-5.534650	-107.576546	0.552687	-0.753407	0.786301	38.349396	-6.116323	11.896867
111	2122857133	11.471615	-5.544979	-107.434158	-0.452116	-0.232323	-0.152399	40.304642	1.360676	4.858559
112	2122873800	12.743642	-5.179022	-107.759415	-2.193096	-0.423459	-1.306622	75.247147	18.466143	-23.558582
113	2122890467	14.676962	-4.042026	-108.557808	-1.635051	-1.449470	-1.588860	113.010780	56.096981	-62.606647
114	2122907134	16.918129	-2.281934	-109.676208	0.016455	-0.935516	-0.614821	131.656723	84.587807	-93.576393
115	2122923801	19.028719	-0.318206	-111.019646	0.890878	-0.164804	0.338062	125.619751	88.286415	-114.008080
116	2122940468	20.467638	1.751117	-112.484528	2.232238	-0.031589	0.490209	88.165329	88.424721	-125.081284
117	2122957135	20.973722	3.621540	-113.873940	2.249205	0.693488	1.283479	34.829887	76.700317	-118.036423
118	2122973802	20.837973	4.921435	-114.986374	1.196005	1.229798	1.132587	-2.766840	50.210068	-90.409378
119	2122990469	20.402864	5.809747	-115.743362	0.932841	1.171725	0.100325	-21.513681	34.957207	-61.437408
120	2123007136	19.545645	6.317485	-116.233704	0.237513	1.233369	0.473259	-48.016136	19.534994	-38.211952
121	2123023803	17.891489	6.201293	-116.764023	0.724929	1.189076	0.698142	-95.458511	-15.932361	-27.970285
122	2123040470	15.609881	5.497184	-117.327614	0.263824	1.020970	0.747654	-133.143127	-49.426876	-20.257492
123	2123057137	13.258423	4.192469	-117.716003	0.284056	0.908379	1.521603	-138.798813	-80.951790	-3.169130
124	2123073804	11.505818	2.353808	-117.644875	0.047132	0.663596	2.188859	-105.071228	-106.257751	27.639832
125	2123090471	10.359149	-0.000962	-116.828148	0.724623	1.060598	1.358695	-69.461304	-128.893509	74.719231
126	2123107138	9.633990	-2.814750	-115.310440	1.006800	0.731005	0.758547	-40.943134	-150.012543	118.785477
127	2123123805	8.928832	-5.966872	-113.129768	1.607817	-0.540982	0.136010	-32.005966	-165.231247	159.089294
128	2123140472	8.007694	-9.030570	-110.826538	0.368956	-0.913602	-0.062819	-37.057922	-161.268082	162.461273
129	2123157139	6.937898	-11.727452	-108.883713	-0.607868	-0.919371	-0.133462	-43.069206	-145.124496	134.544235
130	2123173806	5.877717	-13.824437	-107.694176	-2.681384	-1.388246	-1.257857	-47.693630	-116.803642	83.031219
131	2123190473	5.357112	-15.236018	-107.294250	-3.127767	-0.930616	-1.834094	-24.946775	-81.424110	31.166239
132	2123207140	5.707881	-15.810160	-107.388519	-3.602808	-1.444114	-2.601981	19.976652	-34.114372	-2.406109
133	2123223807	7.204443	-15.094065	-107.903557	-2.984150	-2.754246	-2.760811	82.196274	40.193977	-34.803261
134	2123240474	9.638173	-12.946786	-108.762962	-2.826549	-2.617672	-2.799931	134.275681	121.199371	-68.798866
135	2123257141	12.580908	-10.005987	-109.634247	0.242423	-0.316077	-1.320541	166.998581	164.569504	-84.777145
136	2123273808	14.487713	-6.655766	-110.236717	1.339460	-0.219280	-0.933121	109.980011	188.366455	-82.308319
137	2123290475	16.026590	-2.824785	-110.952812	-0.337448	-1.139419	-2.007493	89.486076	211.782516	-102.252441
138	2123307142	16.994799	1.083818	-111.843437	-0.329436	0.915962	0.052037	57.973969	211.030258	-118.330856
139	2123323809	17.087034	4.017225	-113.233620	0.228645	2.424441	3.005957	9.977648	145.185333	-131.661575
140	2123340476	15.878820	5.994113	-115.039062	0.984595	1.641440	1.091524	-62.282585	84.323074	-137.461441
141	2123357143	14.223917	7.223711	-116.807793	0.759304	1.856540	0.498777	-86.372314	44.975349	-121.226982
142	2123373810	12.404559	7.448010	-118.307472	2.663509	1.513768	2.504545	-96.987625	-6.460114	-90.161629
143	2123390477	10.962282	6.988552	-119.252785	2.124571	0.809233	2.420990	-78.858498	-37.551426	-49.691914
144	2123407144	10.480753	6.286484	-119.609947	2.014816	0.011747	2.632485	-25.968529	-44.626488	-13.270047
145	2123423811	10.466219	5.032004	-119.386330	1.544038	0.529431	2.188558	-1.870265	-70.928345	26.630634
146	2123440478	10.645780	3.095318	-118.650604	2.005826	1.706565	2.684790	7.896241	-105.589851	64.388489
147	2123457145	10.730749	0.113314	-117.202835	3.486514	2.317739	2.980942	2.849046	-159.283279	118.350243
148	2123473812	10.488656	-3.683405	-114.885452	3.735353	1.653444	1.683787	-10.147954	-198.095200	178.436951
149	2123490479	9.619654	-7.690421	-111.998695	3.163060	-0.071735	0.659677	-35.097614	-206.571732	211.621155
150	2123507146	7.751805	-11.564350	-109.286774	0.671585	-0.927332	-0.326990	-85.148956	-205.524094	193.700562
151	2123523813	5.381461	-14.921218	-107.198013	-1.926985	-1.150558	-1.774174	-113.878754	-186.083267	144.229370
152	2123540480	3.400162	-17.309210	-106.039536	-7.162294	-1.848048	-3.546730	-99.892265	-137.592743	77.516861
153	2123557147	3.334628	-18.181175	-106.068176	-8.624443	-2.772703	-4.909108	-4.389342	-51.949776	1.271689
154	2123573814	4.986358	-17.213324	-106.633217	-5.058193	-3.409138	-5.099531	89.322395	56.244987	-36.757694
155	2123590481	7.622561	-14.707519	-107.261673	-1.424866	-2.296160	-3.512285	148.542694	146.415329	-52.972275
156	2123607148	10.359842	-11.204660	-107.755280	0.260742	-1.475212	-2.231516	158.352249	204.196945	-61.801178
157	2123623815	12.389170	-7.069571	-108.338356	1.285032	-0.483923	-0.111157	116.911636	237.612289	-83.233673
158	2123640482	14.006209	-2.799637	-109.374710	-0.309141	-0.007665	-0.287506	92.289787	236.479355	-119.215027
159	2123657149	14.981617	1.091490	-110.735321	-0.408202	1.071750	1.130291	57.944927	206.809280	-137.845230
160	2123673816	15.094361	3.909855	-112.631149	-1.441049	1.914181	1.712667	12.406308	134.985367	-153.963547
161	2123690483	14.201040	6.020773	-115.074547	-0.401274	1.097594	0.616678	-40.124172	86.713646	-173.617706
162	2123707150	12.545469	6.909821	-117.563156	3.867332	2.078543	4.684930	-81.718468	18.677567	-156.927567
163	2123723817	11.081951	6.959289	-119.235649	3.489628	0.944108	1.699542	-75.090401	-16.583582	-98.309746
164	2123740484	10.249660	6.832675	-120.163940	3.758225	0.612893	1.446502	-42.824650	-16.942928	-53.130383
165	2123757151	10.001853	6.524258	-120.383316	2.128746	0.611558	1.589224	-13.103230	-19.901663	-9.801375
166	2123773818	10.275483	5.566020	-120.261864	-0.289240	1.911042	1.455770	15.787742	-54.804432	17.069086
167	2123790485	10.941235	3.807530	-119.552490	1.306983	1.824101	2.686243	36.669479	-95.470894	60.957397
168	2123807152	11.705239	0.895058	-118.141426	2.931948	2.528764	3.633514	42.537228	-154.436325	117.122948
169	2123823819	11.898170	-2.913980	-115.971107	4.925497	1.811045	2.855545	13.945584	-196.968338	174.105453
170	2123840486	11.218110	-6.995140	-113.173439	4.708689	0.250519	1.130998	-26.443758	-206.458740	212.898987
171	2123857153	9.229818	-10.961990	-110.241310	3.410162	-1.185271	-0.252072	-92.208069	-203.533035	213.319260
172	2123873820	6.388156	-14.469471	-108.070312	-1.730357	-1.022868	-1.302088	-142.420258	-191.373047	154.593353
173	2123890487	4.167314	-17.124310	-106.709419	-6.005826	-1.086587	-3.251709	-111.584663	-151.435913	92.950615
174	2123907154	3.788917	-18.449421	-106.703972	-10.577525	-1.970752	-3.431668	-22.874830	-79.188316	5.789307
175	2123923821	5.485156	-18.351215	-107.400566	-6.456370	-2.847679	-4.493350	88.858437	3.034893	-40.237221
176	2123940488	7.998466	-16.633841	-108.237839	-1.812917	-3.414333	-4.387089	136.267303	97.332054	-60.032909
177	2123957155	10.396156	-13.804110	-108.590294	1.428026	-2.177458	-2.898000	138.906204	165.188614	-47.667145
178	2123973822	11.785754	-10.337567	-108.801926	3.559629	-0.710069	-2.062211	81.205978	202.659378	-52.558029
179	2123990489	12.187533	-6.628320	-109.131088	-0.407524	-0.399317	-1.942849	21.486582	214.564148	-65.638931
180	2124007156	12.522202	-2.906731	-109.988503	-2.345269	0.873461	-0.791739	16.108061	208.097412	-98.161850
181	2124023823	13.138232	0.476989	-111.578613	-3.443859	0.950925	0.931167	35.368542	177.704544	-138.383743
182	2124040490	13.025465	2.918624	-113.780602	-1.385829	1.599225	1.967547	-2.221274	113.761658	-162.073914
183	2124057157	12.340087	4.670922	-116.239647	-0.861474	1.078558	1.283174	-30.638205	71.178444	-166.954880
184	2124073824	11.141984	5.151637	-118.609505	5.626966	1.827205	6.685253	-58.951057	0.346935	-144.770172
185	2124090491	10.575134	5.304929	-119.772026	5.064573	-0.135708	1.751094	-27.160425	-3.342831	-70.131645
186	2124107158	10.427782	5.280185	-120.045456	4.704924	0.657505	1.690791	-7.097363	-3.858801	-15.985672
187	2124123825	10.469093	4.491539	-119.870422	0.446529	1.986103	1.753365	1.595383	-44.216919	18.693167
188	2124140492	10.961779	2.675381	-119.174355	1.118383	2.289380	2.449348	26.987808	-99.004654	61.063858
189	2124157159	11.771922	-0.351608	-117.641907	2.444099	2.908805	3.932506	46.767395	-159.750381	125.805214
190	2124173826	12.178975	-4.354835	-115.423546	4.593808	2.494767	3.823473	29.847412	-207.352615	179.882736
191	2124190493	11.706976	-9.002898	-112.672485	5.072890	1.029439	2.294183	-9.327583	-239.075806	218.144913
192	2124207160	9.557243	-13.980896	-109.772934	4.587490	0.097748	0.040472	-94.703362	-262.357727	222.803589
193	2124223827	6.429202	-18.867250	-107.132690	-0.753640	1.145081	-2.167729	-143.478348	-269.519745	191.488083
194	2124240494	4.006019	-23.032455	-105.404419	-7.083448	0.564180	-3.439886	-108.925690	-240.436325	119.391541
195	2124257161	3.849379	-26.406443	-105.205040	-10.159213	0.676580	-1.261042	-4.720787	-201.530075	24.774303
196	2124273828	4.865014	-29.117336	-105.458511	-2.829880	-1.463108	-1.676548	54.017494	-163.432556	-1.230652
197	2124290495	5.519375	-31.174940	-105.645470	-0.049742	-1.506751	-1.534828	33.915054	-123.938240	1.275568
198	2124307162	5.905595	-32.910290	-105.744705	1.243145	-1.213644	-0.398693	20.285572	-104.129028	5.106152
199	2124323829	5.925723	-34.433636	-105.757439	1.668779	-1.269050	-0.697266	0.985458	-90.945602	8.588247
200	2124340496	5.925031	-35.575024	-105.918518	0.360352	-1.829271	-0.878848	-5.469876	-68.846344	-0.949876
201	2124357163	6.256927	-36.100124	-106.442062	-0.585500	-3.137018	-1.698578	1.604190	-33.844982	-22.110188
202	2124373830	6.565676	-35.568649	-107.147911	-0.622289	-4.552423	-2.498811	-6.195877	28.212225	-37.825703
203	2124390497	6.858427	-33.855034	-107.878242	-1.846098	-3.344525	-2.593841	-7.341167	98.500023	-47.947353
204	2124407164	7.255834	-31.443026	-108.828522	-2.331563	-2.114668	-2.702096	-6.839389	138.512619	-65.633354
205	2124423831	7.185173	-28.520834	-110.110435	-2.132667	-2.232911	-2.190054	-42.528553	166.484100	-88.397163
206	2124440498	6.679451	-24.885187	-111.976616	-2.369287	-2.416234	-1.968536	-80.454483	205.518372	-125.936630
207	2124457165	7.237114	-20.474831	-114.415352	-3.828994	0.423385	1.636366	-22.750393	247.493332	-166.420105
208	2124473832	10.248114	-17.809752	-117.522736	2.970044	8.931162	9.552492	119.832764	132.512756	-198.799866
209	2124490499	11.568092	-16.652380	-119.398773	4.892072	4.205687	4.847542	46.264645	48.625263	-119.039574
210	2124507166	11.933404	-16.812777	-120.641785	3.898403	-1.178223	-0.663583	0.737000	-23.475292	-68.201935
211	2124523833	11.794580	-17.463430	-120.444420	1.911391	4.101662	0.889594	-4.746868	-35.416637	18.926403
212	2124540500	11.794678	-19.279610	-119.497261	4.427155	3.397200	-1.618937	18.020802	-95.409531	74.938263
213	2124557167	10.247211	-21.992340	-117.585312	6.185574	2.971793	0.083915	-52.408127	-139.231552	136.456467
214	2124573834	7.978091	-25.208687	-115.005302	6.706762	1.731348	3.537065	-74.346832	-168.297333	170.716827
215	2124590501	5.451811	-28.567711	-111.570053	5.884701	1.265540	3.329311	-58.782848	-179.017929	206.378036
216	2124607168	2.767020	-32.699829	-107.544746	2.694761	2.622703	0.780831	-38.640656	-232.800720	225.458008
217	2124623835	-0.656578	-36.653923	-103.678185	-2.079101	-0.955249	-3.178008	-74.120934	-234.216583	195.622665
218	2124640502	-3.216201	-39.655231	-101.225723	-8.475114	-2.419926	-2.637822	-63.384506	-184.374130	110.023697
219	2124657169	-3.672562	-41.414871	-100.594360	-8.178949	-4.117438	-2.233907	-3.209613	-107.411423	22.624819
220	2124673836	-2.673660	-41.825512	-101.103210	-4.295356	-4.772107	-1.771976	39.499588	-23.343313	-24.137941
221	2124690503	-1.186349	-41.039463	-102.265938	-2.981902	-4.870790	-1.847846	43.049473	49.168999	-50.772717
222	2124707170	1.010065	-38.919376	-103.937698	-2.436799	-4.632694	-1.558027	67.369995	127.852348	-76.819702
223	2124723837	3.634727	-35.590782	-106.058601	-2.205539	-3.544941	-2.040060	80.485748	196.207138	-109.510559
224	2124740504	5.931216	-31.414745	-108.468338	-1.733959	-2.427434	-2.941164	58.033569	240.567551	-141.312424
225	2124757171	7.770809	-26.429276	-111.184677	-3.004577	-2.172340	-3.438618	31.608364	281.010468	-177.646591
226	2124773838	9.914480	-20.133232	-114.153603	-4.096280	-1.792329	-4.250434	58.250935	349.259735	-220.173279
227	2124790505	12.653125	-12.481652	-117.090752	-4.554801	1.196067	-4.237566	114.848297	418.397888	-256.238129
228	2124807172	17.265123	-6.132535	-119.304825	6.927433	13.904526	14.128784	255.408157	335.619202	-225.577759
229	2124823839	16.484406	-4.550950	-120.333687	15.517140	0.481595	6.470253	-52.092228	73.657120	-86.645027
230	2124840506	14.768821	-3.904513	-120.732185	1.515259	1.253795	-1.824219	-104.837654	31.275103	-33.547405
231	2124857173	12.773565	-3.493747	-120.813576	4.160634	0.387373	-0.445121	-120.201729	23.038946	-10.713326
232	2124873840	11.833385	-3.687932	-120.567101	-0.223647	2.512187	3.246480	-55.816410	-8.082223	16.819160
233	2124890507	11.087577	-4.648955	-119.977768	2.528580	1.460496	3.917031	-42.442314	-49.439770	45.948151
234	2124907174	10.257568	-6.356246	-119.082054	2.867665	2.051947	2.135427	-44.980568	-90.794365	71.500092
235	2124923841	9.645432	-9.291822	-117.411789	5.367269	3.500592	5.047433	-23.492573	-156.473602	128.239258
236	2124940508	8.598862	-13.950017	-114.833824	6.155097	3.521877	4.436450	-32.169739	-252.256348	194.033340
237	2124957175	6.037820	-19.673777	-111.289284	5.821843	3.057915	0.738775	-92.752945	-315.150848	245.970337
238	2124973842	1.720369	-25.489847	-106.849556	2.698501	1.149617	-3.188425	-157.395096	-332.076630	269.478912
239	2124990509	-3.412778	-30.417559	-102.351685	-2.469218	-2.104017	-3.691514	-182.258499	-299.749084	234.540009
240	2125007176	-7.466719	-33.796944	-99.347008	-9.852277	-5.304127	-2.918920	-148.333649	-216.862427	133.275421
241	2125023843	-8.648721	-35.003284	-98.387764	-11.487605	-5.132967	-3.419080	-39.086750	-78.545715	37.142563
242	2125040510	-6.525193	-34.217960	-99.434685	-10.459894	-4.895632	-3.201065	91.446487	53.647552	-44.995735
243	2125057177	-2.223484	-31.606445	-101.717995	-5.097466	-5.247435	-3.895096	183.672775	165.427643	-102.924995
244	2125073844	2.617070	-27.028076	-104.439697	-3.063372	-5.817642	-5.197127	210.493011	274.896637	-143.653656
245	2125090511	7.554531	-20.395460	-107.247772	-2.454884	-4.042336	-7.333912	228.371536	383.671326	-189.361984
246	2125107178	12.091244	-11.995494	-109.834442	-1.529060	-0.910148	-8.008366	228.674774	472.331726	-233.373657
247	2125123845	18.111927	-3.270987	-111.930038	0.816033	7.193268	-1.881729	344.133209	474.252563	-257.335938
248	2125140512	17.539188	0.450925	-112.043358	23.493069	10.671768	30.754417	-34.106895	211.431778	-75.175621
249	2125157179	17.264307	2.930314	-113.412437	-7.758793	-2.816660	-7.243931	-13.601027	111.969162	-140.435913
250	2125173846	16.331873	5.531464	-115.448341	5.031457	1.363783	1.543833	-47.031319	114.554947	-161.906570
251	2125190513	14.514041	6.417097	-116.910286	3.387349	2.540277	2.836273	-100.214104	28.244654	-98.384338
252	2125207180	12.362512	6.189642	-117.873398	1.903606	1.430469	-0.134648	-123.102615	-26.564152	-52.819664
253	2125223847	10.403887	5.371327	-118.517197	0.277986	1.672171	0.397167	-114.018898	-55.753662	-28.103630
254	2125240514	9.585728	4.448332	-118.654747	-0.669181	1.422061	2.162189	-48.750290	-56.065147	1.408425
255	2125257181	9.627073	3.080853	-118.258553	0.651167	1.558466	1.214659	0.605724	-77.070107	36.982754
256	2125273848	9.733452	0.895978	-117.266068	2.848058	1.969353	3.383461	4.002348	-119.402634	80.637833
257	2125290515	9.641341	-2.568035	-115.327309	6.351291	2.863603	4.712024	-4.225419	-185.573013	149.606873
258	2125307182	8.958754	-7.102041	-112.344353	6.367858	2.371549	3.811145	-26.455105	-240.039490	220.043747
259	2125323849	6.700166	-11.982870	-109.052078	4.656916	-0.596330	0.690307	-103.500923	-264.089691	233.090393
260	2125340516	3.115650	-16.512245	-106.467537	-1.794065	-1.747020	-1.609636	-177.810135	-258.444977	173.298141
261	2125357183	-0.015023	-19.821115	-104.829285	-7.069090	-2.243715	-3.540093	-158.127869	-196.375153	98.999245
262	2125373850	-0.779921	-21.192577	-104.414505	-11.229458	-3.299215	-4.007055	-37.920357	-82.716080	22.892065
263	2125390517	0.935321	-20.469948	-104.953484	-7.510004	-4.156140	-4.955698	91.058044	43.293175	-30.295076
264	2125407184	4.293075	-17.620474	-105.863960	-4.227443	-4.223539	-5.506995	183.482025	168.666107	-59.508755
265	2125423851	8.249002	-13.246377	-106.774620	-2.285507	-2.185636	-6.022510	222.700378	255.581223	-81.221558
266	2125440518	12.847250	-8.491017	-107.536407	2.219531	4.130534	-1.207655	267.184570	272.872406	-96.601761
267	2125457185	13.835860	-5.428581	-108.010071	11.174566	0.476147	5.745582	55.891655	172.622986	-70.021103
268	2125473852	13.109415	-2.518408	-108.279869	0.065664	-1.206786	3.350503	-45.083447	166.262390	-56.454151
269	2125490519	13.309322	0.228565	-109.179260	-0.652421	-0.954213	2.401094	10.516602	148.380875	-90.289307
270	2125507186	12.355043	2.347723	-110.139961	2.572008	0.176744	2.217670	-56.329578	111.464340	-84.553696
271	2125523853	10.349539	3.819883	-111.352127	1.126809	0.677198	-0.629334	-116.870331	72.550163	-88.717690
272	2125540520	7.358211	4.531773	-112.695633	0.997353	1.363399	-1.512114	-174.085846	30.025137	-86.148071
273	2125557187	3.863952	4.479473	-114.353546	-1.080000	1.661487	-1.821791	-202.318497	-12.702768	-98.529541
274	2125573854	0.802528	3.835162	-115.998154	-0.987650	2.746459	-1.146561	-176.931549	-42.571804	-96.918640
275	2125590521	-0.620967	2.994424	-116.949341	-0.300605	2.541035	0.847943	-82.332008	-50.557831	-57.045475
276	2125607188	0.099980	1.476616	-116.672607	2.057124	3.292719	2.759501	42.336491	-91.247223	16.025370
277	2125623855	1.161538	-1.196064	-115.872520	0.953710	3.713691	1.599514	63.271965	-160.065140	49.639496
278	2125640522	2.850815	-4.828459	-114.585548	1.953795	4.714886	1.262625	105.100624	-215.482910	84.606621
279	2125657189	5.193982	-8.781029	-112.827049	2.423336	2.392278	1.756680	152.733017	-229.768417	121.123749
280	2125673856	6.270207	-12.371848	-110.564445	5.523953	-3.763855	5.609097	89.095444	-201.654785	154.348618
281	2125690523	5.076229	-15.512823	-108.472527	4.617050	-3.500814	2.683970	-41.986095	-175.997314	139.996689
282	2125707190	3.308629	-18.327766	-106.842651	-0.314922	-0.979396	-0.954335	-78.375923	-162.008835	105.885666
283	2125723857	1.685288	-20.635757	-105.882088	-4.928871	-1.361511	-1.007399	-78.962570	-136.335724	60.554001
284	2125740524	1.710349	-22.180759	-105.918480	-8.207477	-0.740866	-2.482119	0.070251	-92.972328	0.882788
285	2125757191	3.493080	-22.311579	-106.643883	-5.634165	-3.356849	-4.834179	90.117393	-9.817752	-39.848003
286	2125773858	5.845869	-20.408476	-107.311340	-1.952288	-6.086139	-5.848020	126.356285	110.802109	-46.515865
287	2125790525	8.174442	-17.151178	-107.830223	-1.863075	-1.266289	-2.726699	129.456772	190.654572	-53.176868
288	2125807192	10.753098	-15.471874	-108.288979	4.898067	5.848170	6.012250	146.828903	95.378868	-42.730091
289	2125823859	10.451350	-14.535484	-108.684982	4.552033	-3.099290	3.623162	-24.504477	51.084068	-32.917377
290	2125840526	9.781964	-13.213529	-109.162674	0.312319	-2.594858	1.154963	-47.456631	73.349159	-41.294857
291	2125857193	8.811418	-11.833091	-109.770195	1.607452	-1.251260	1.191699	-66.588669	76.224579	-48.480309
292	2125873860	7.314416	-10.644843	-110.388275	1.357643	-0.114079	0.115992	-97.559464	65.744423	-45.985634
293	2125890527	5.634622	-9.817924	-110.943314	1.350672	1.126397	-1.139964	-107.257217	45.839001	-38.128944
294	2125907194	3.706024	-9.314630	-111.516312	1.146216	1.621193	-2.118479	-122.009361	27.509642	-36.215580
295	2125923861	1.789307	-9.414091	-111.847710	1.018807	2.844997	-1.498176	-118.830009	-6.805565	-19.277489
296	2125940528	0.232507	-10.404574	-111.726044	0.443343	3.567031	-0.432796	-92.733818	-59.308212	8.262518
297	2125957195	-0.748481	-12.457083	-111.169884	-1.183528	4.517404	-1.418925	-52.789215	-123.428894	32.172367
298	2125973862	-0.925100	-15.333919	-110.643707	-2.105525	5.575830	-1.918543	-3.471769	-173.295670	28.115585
299	2125990529	-0.278210	-19.407795	-109.936623	-0.269198	6.944517	-1.731901	51.131454	-245.248459	37.883942
300	2126007196	0.999278	-24.167700	-109.097672	1.318896	5.380605	-1.782622	95.028580	-285.914429	48.493362
301	2126023863	2.960572	-28.293255	-108.290726	-0.275977	-1.593602	9.937944	138.767853	-246.687851	51.954487
302	2126040530	2.495656	-31.408693	-106.721054	8.430840	-9.083239	10.763384	18.720337	-183.526917	90.514908
303	2126057197	0.527946	-34.798542	-104.581299	5.119873	1.755182	-1.849131	-48.439320	-200.911987	113.157722
304	2126073864	-1.646414	-37.908134	-102.326370	-1.846211	-2.052141	0.037899	-50.872223	-188.134598	107.535767
305	2126090531	-2.335179	-40.392876	-101.583839	-5.206491	-1.435101	-2.168892	-13.798305	-150.625748	29.721907
306	2126107198	-1.912055	-42.045837	-102.105225	-3.344100	-3.472045	-3.863357	4.299321	-98.580711	-26.926128
307	2126123865	-0.968898	-42.832630	-103.107018	-2.392568	-3.147749	-2.184985	15.637649	-46.277802	-45.321033
308	2126140532	-0.107544	-43.371841	-103.796783	-0.463867	-0.826352	-1.399796	23.064932	-32.143719	-30.348396
309	2126157199	0.664748	-43.855839	-104.135429	-0.054555	-0.919002	-1.250123	32.001541	-29.153225	-14.402022
310	2126173866	1.154571	-43.633865	-104.431953	0.016469	-4.180110	-2.867931	16.771637	13.105721	-12.892641
311	2126190533	1.653795	-41.983372	-105.126404	-2.567509	-5.077128	-1.527843	1.305074	98.378265	-32.796803
312	2126207200	2.594978	-39.128876	-106.386009	-3.311865	-4.104180	-1.960592	7.010896	169.322754	-63.589336
313	2126223867	3.433357	-35.307495	-108.267815	-3.145863	-3.425092	-3.847919	-18.285276	224.668961	-101.779335
314	2126240534	4.186183	-30.359795	-110.876411	-3.168439	-1.648354	-5.286780	-39.980568	287.986572	-150.960800
315	2126257201	5.509637	-24.689371	-114.073494	-3.009132	4.416164	1.749306	-9.547319	325.176971	-198.358871
316	2126273868	8.722294	-21.223543	-118.001137	-0.229673	8.420733	12.033974	100.613541	179.920731	-241.240784
317	2126290535	9.166618	-19.818317	-121.235275	11.884806	3.768208	2.916758	-41.366016	55.299622	-192.804810
318	2126307202	9.428609	-18.788189	-122.569672	2.009204	-0.656454	-1.783103	-10.980321	48.807896	-84.557800
319	2126323869	8.952628	-18.405943	-122.857796	5.850790	1.874112	0.630512	-34.356400	20.038397	-19.808552
320	2126340536	8.094426	-19.026627	-122.363945	3.120506	3.332568	1.105309	-42.380390	-32.786125	33.379124
321	2126357203	7.757794	-20.409691	-121.291870	3.802817	3.128817	4.101443	1.080109	-74.080605	71.554527
322	2126373870	7.057377	-22.338484	-119.618538	4.990273	0.819852	3.998247	-5.905203	-103.062126	107.826897
323	2126390537	6.312364	-25.732048	-117.008217	6.425063	3.832957	3.379258	18.522427	-185.958603	166.066467
324	2126407204	4.444254	-30.662106	-112.910927	6.645591	3.899064	2.541615	3.502377	-274.603027	243.892090
325	2126423871	1.259902	-36.085266	-107.356331	4.362788	3.608167	-1.552590	-8.251834	-311.508545	294.791992
326	2126440538	-3.626069	-41.099937	-101.410507	-1.419873	-2.628944	-5.763242	-71.128815	-306.996277	273.300171
327	2126457205	-7.356629	-43.432804	-97.542419	-14.982712	-8.404295	-1.473490	-68.536438	-156.312668	158.278503
328	2126473872	-6.500699	-43.912193	-97.558098	-14.879139	-4.444470	-0.590145	50.107479	-28.720215	-3.718381
329	2126490539	-3.107792	-43.909916	-99.657211	-7.833686	-1.361459	-0.916479	115.898682	7.712769	-90.294655
330	2126507206	0.824674	-43.673126	-102.452499	-1.574282	-0.404349	-3.590592	119.693756	16.676807	-120.823273
331	2126523873	4.392992	-43.088131	-105.676895	0.646850	-4.302332	-0.926278	81.059395	28.738691	-142.150848
332	2126540540	6.297924	-40.760780	-108.150452	3.860456	-6.489636	-3.014926	14.957268	128.928589	-123.004807
333	2126557207	8.915692	-36.693398	-110.365089	-0.042885	-4.619434	-1.654468	73.595032	228.513535	-135.004242
334	2126573874	11.628737	-31.271254	-113.196762	-2.919310	-2.740212	-4.039867	67.348183	295.414673	-196.607590
335	2126590541	14.009508	-24.575836	-116.322578	-2.400630	-0.136898	-6.297703	54.498489	355.408173	-250.785690
336	2126607208	16.925037	-19.610744	-120.431564	1.132164	12.111198	13.909624	81.742790	226.648788	-299.713104
337	2126623875	18.665838	-17.974134	-123.003937	9.194867	5.007979	9.092472	54.549137	49.074165	-169.208557
338	2126640542	18.872543	-16.077070	-124.258972	4.252963	-5.913451	-3.385842	-9.936981	84.617668	-104.723297
339	2126657209	18.670139	-14.221729	-125.270149	2.398528	3.971584	0.309814	-28.458925	86.673813	-91.132927
340	2126673876	18.151388	-13.396721	-125.547974	4.093289	2.259376	0.214934	-35.556965	41.843384	-30.827799
341	2126690543	17.422392	-13.651895	-125.140694	2.183728	3.602105	-0.763255	-38.533390	-7.433596	27.517784
342	2126707210	16.734100	-15.101263	-124.284599	2.408891	3.953249	-0.677768	-29.044605	-68.733444	73.347267
343	2126723877	15.731700	-17.400528	-122.922646	3.590122	2.089213	-1.099559	-37.767834	-110.851044	114.171936
344	2126740544	14.164606	-20.394293	-120.923813	3.441281	2.645514	-0.165866	-55.708580	-144.663879	156.303879
345	2126757211	11.928742	-23.718916	-118.252419	2.108757	0.028559	1.343781	-74.505333	-161.236176	190.154968
346	2126773878	9.244081	-26.342176	-115.636826	-1.704603	-3.463536	4.722293	-95.288185	-129.043732	169.129776
347	2126790545	7.997964	-28.208534	-113.668770	-4.342138	-0.250704	1.178416	-21.301975	-95.318886	120.972679
348	2126807212	8.223056	-29.854568	-112.918533	-3.827245	0.911955	-0.132647	34.775223	-92.507454	53.243683
349	2126823879	9.083843	-31.106750	-112.972649	-3.507800	-1.351554	-0.978119	49.516453	-74.967400	8.819506
350	2126840546	10.296690	-31.703047	-113.372169	-2.367304	-3.264131	-2.604378	59.863667	-38.910339	-13.921185
351	2126857213	11.528625	-30.948400	-113.826622	-1.078214	-5.795097	-3.916235	59.354340	39.962524	-31.247805
352	2126873880	12.391617	-28.416496	-114.264313	-0.822959	-5.468964	-4.415668	38.364338	143.964523	-53.608913
353	2126890547	13.515414	-24.582981	-114.893867	-2.316437	-1.246204	-2.242572	50.114483	216.805664	-84.321381
354	2126907214	15.267228	-21.075434	-116.438393	-1.392840	4.179637	5.892102	68.700439	182.876083	-134.929291
355	2126923881	16.769341	-18.669497	-118.279251	2.183111	0.074974	4.826677	52.212761	110.240631	-139.599670
356	2126940548	17.254927	-15.808107	-119.276413	1.503033	-2.451087	-0.166146	11.004446	147.589554	-104.767059
357	2126957215	17.431442	-13.022545	-120.008080	0.551902	0.779854	0.220594	-0.793052	147.044601	-90.288460
358	2126973882	17.644108	-10.710092	-120.634079	0.134658	1.884351	-0.019208	4.574728	121.376411	-76.745468
359	2126990549	17.971621	-9.093696	-121.213661	1.355151	2.793318	-0.076941	13.229378	81.966072	-62.168835
360	2127007216	18.020300	-8.246534	-121.738274	2.811725	2.758708	-0.265175	-2.257583	38.753929	-45.182468
361	2127023883	17.723991	-8.346937	-122.065292	3.252829	2.653340	-0.393319	-21.065678	-11.757482	-16.476664
362	2127040550	17.434038	-9.669943	-122.000626	3.154860	3.848135	-0.196151	-17.275940	-74.669716	27.823811
363	2127057217	17.048397	-12.162549	-121.502785	2.725039	3.751961	-0.757839	-17.979641	-134.405151	72.586266
364	2127073884	16.591036	-15.863268	-120.753609	2.142604	4.993640	-0.665236	-17.053740	-200.280106	106.295593
365	2127090551	15.933640	-20.715141	-119.872925	3.591650	4.598539	0.050980	-23.322357	-265.885742	130.030273
366	2127107218	14.188069	-25.518454	-118.496819	4.434939	-2.884004	2.802614	-72.750771	-259.154388	148.624542
367	2127123885	10.612643	-28.473019	-116.332123	0.510315	-7.228222	5.602327	-156.101669	-148.825592	151.597870
368	2127140552	8.493645	-30.313692	-114.277145	-5.005482	-1.098608	-0.163843	-67.265099	-91.434731	124.794823
369	2127157219	7.800091	-31.776659	-113.267357	-4.861542	0.305509	-0.546181	-10.946982	-79.826462	64.258392
370	2127173886	8.291645	-32.884823	-113.461548	-3.436115	0.122258	-1.614676	22.766659	-67.473549	-0.106038
371	2127190553	9.128408	-33.515877	-114.042244	-1.114501	-1.995736	-2.609450	30.699686	-42.076939	-22.813643
372	2127207220	9.663109	-33.014225	-114.463165	-0.140285	-6.209435	-3.185707	17.818760	26.072372	-25.485306
373	2127223887	9.654393	-30.699980	-114.801003	-1.188275	-6.524035	-2.900034	-11.661489	133.975922	-39.977676
374	2127240554	9.840501	-26.857420	-115.427689	-2.532325	-3.725419	-2.616692	-7.413312	221.781876	-71.231255
375	2127257221	10.593136	-22.408243	-116.835030	-4.128193	2.526462	1.791020	9.461649	249.323730	-122.660744
376	2127273888	12.439624	-19.070885	-118.899361	1.245898	4.024042	6.191570	66.489868	173.261032	-153.355560
377	2127290555	12.989429	-16.227184	-119.974129	4.095594	-2.007919	0.695178	13.044755	152.997757	-97.378128
378	2127307222	12.940569	-13.810165	-120.175148	0.880129	1.108739	-0.778427	-6.539975	138.813644	-43.701439
379	2127323889	13.141346	-12.086802	-120.183846	-1.216559	1.509315	-1.332747	11.435285	100.690674	-23.646957
380	2127340556	13.829218	-10.932845	-120.177299	-0.338433	2.340001	0.028113	40.892109	67.467545	-15.620925
381	2127357223	14.386419	-10.581804	-120.087196	2.290448	2.567366	0.737256	34.016109	21.726055	0.152838
382	2127373890	14.522906	-11.252185	-119.768692	3.455107	3.591368	0.549683	11.366303	-34.330421	28.370037
383	2127390557	14.458941	-12.908321	-119.343567	2.096359	3.266323	-0.338209	1.031199	-90.127647	49.218365
384	2127407224	14.398300	-15.353936	-118.869865	1.363863	3.550809	0.018698	2.828960	-135.479004	63.493523
385	2127423891	14.260695	-18.597044	-118.479889	1.778937	3.696992	0.468108	-1.879907	-183.309464	70.099007
386	2127440558	13.516533	-22.390242	-118.197876	3.244370	1.945865	0.656374	-39.153484	-217.533463	70.304794
387	2127457225	11.805420	-25.598997	-117.665459	3.854788	-4.104212	3.135167	-90.121429	-181.909592	71.007874
388	2127473892	9.593811	-27.556911	-116.832886	-0.360800	-3.236988	1.843591	-110.879715	-107.528152	66.136742
389	2127490559	8.328775	-28.638575	-116.175430	-1.539238	-1.876299	-1.005206	-57.875423	-58.999214	44.916077
390	2127507226	7.646388	-29.094379	-116.080544	-2.290583	-1.419352	-1.045647	-38.731018	-26.649961	9.147337
391	2127523893	7.870274	-29.073534	-116.681519	-3.017110	-0.825217	-1.563300	-4.596689	-3.225150	-31.019455
392	2127540560	8.666200	-28.480522	-117.716003	-1.902230	-2.079916	-1.715753	17.416660	27.214712	-58.639572
393	2127557227	9.251978	-26.765186	-118.781746	-0.806058	-4.534979	-2.551894	5.056915	92.723976	-71.704887
394	2127573894	9.325130	-23.632063	-119.557808	-1.720717	-4.823773	-2.042181	-15.898434	178.705338	-71.632645
395	2127590561	9.602279	-19.887419	-120.690102	-2.834007	1.058804	2.821076	-9.048005	211.334000	-98.911110
396	2127607228	9.953123	-16.630829	-121.761986	1.258039	0.332265	3.923622	0.453495	182.267853	-93.176216
397	2127623895	9.551604	-13.770976	-121.965240	2.782167	0.058006	1.036099	-27.748056	167.187012	-40.461884
398	2127640562	8.919882	-11.573639	-121.644783	0.739412	1.913928	-0.312455	-34.199509	133.185318	-2.410725
399	2127657229	8.655906	-10.179325	-121.136589	-1.168911	1.898073	-1.360848	-10.604456	87.250580	17.028349
400	2127673896	9.022919	-9.563231	-120.501419	-2.454663	1.792863	-1.270976	28.069519	42.273106	31.600710
401	2127690563	9.940658	-9.703996	-119.822533	-1.137167	1.850168	-0.544463	61.456116	-1.745603	41.138702
402	2127707230	10.974072	-10.472196	-119.146614	1.185279	2.302397	0.142262	68.721291	-38.129902	47.745609
403	2127723897	11.681554	-11.994886	-118.520760	3.174874	3.090446	0.316338	49.375969	-82.443634	54.185928
404	2127740564	11.891242	-14.370275	-118.030792	3.293224	3.740793	0.451981	18.872620	-133.841217	57.304523
405	2127757231	11.829792	-17.310213	-117.915527	1.708913	3.155890	-0.001157	-2.228371	-171.521683	42.981358
406	2127773898	11.904485	-20.489496	-118.167152	1.606802	2.488797	0.653196	-0.834160	-189.945496	25.482658
407	2127790565	11.502094	-23.361849	-118.465012	3.194237	-2.100763	2.220072	-31.225843	-172.504150	18.983788
408	2127807232	10.099976	-25.033436	-118.532730	1.928474	-4.030273	1.812092	-86.245743	-99.570969	15.482306
409	2127823899	9.176811	-25.588932	-118.669540	-1.111803	-2.351014	-1.038195	-59.396618	-34.388458	-1.345035
410	2127840566	9.290195	-24.950489	-119.466812	-1.969464	-2.682757	-2.093377	-14.108774	30.634594	-48.467911
411	2127857233	10.224890	-23.304632	-121.042061	-2.379674	-1.184548	-0.776489	16.963312	82.528336	-101.390442
412	2127873900	11.438787	-21.342556	-122.874397	-0.482880	0.028637	-0.040304	30.611494	96.372307	-121.703262
413	2127890567	12.318603	-19.368719	-124.267578	0.978275	-1.258574	0.497259	23.264826	99.625946	-100.778381
414	2127907234	12.647984	-17.398384	-125.064560	1.215610	-1.898263	-0.157989	4.216876	105.501770	-69.548340
415	2127923901	12.146597	-15.162957	-125.017204	0.237637	-2.906680	-0.424516	-29.784027	131.497559	-25.797031
416	2127940568	11.581829	-13.040450	-124.622284	-2.421345	0.613425	1.923242	-28.651268	129.321335	-3.353333
417	2127957235	10.345269	-11.679082	-124.034363	0.761910	0.569372	2.224410	-67.144997	86.718529	18.573059
418	2127973902	9.065291	-10.831469	-123.094734	-0.545074	1.310244	-0.063785	-66.310165	59.406895	46.204880
419	2127990569	8.081547	-10.374529	-122.072281	0.277373	1.277444	-0.934439	-48.237186	36.038330	55.787846
420	2128007236	7.384586	-10.283295	-121.036743	0.112564	1.585294	-0.859838	-31.175423	13.567667	60.069897
421	2128023903	7.088925	-10.590898	-120.105820	-0.295418	1.270023	-0.553360	-8.109847	-11.494017	57.042866
422	2128040570	7.166296	-11.244377	-119.393837	-0.759485	1.101457	-0.402833	12.258857	-33.819401	46.697372
423	2128057237	7.602536	-12.252587	-118.889091	-0.578493	1.923349	-0.351934	31.889082	-56.305141	37.375237
424	2128073904	8.279854	-13.668859	-118.623505	-0.538230	2.648461	-0.680639	43.787670	-82.165497	27.298889
425	2128090571	9.449908	-15.373945	-118.751610	-0.530897	1.805665	-0.849451	67.881012	-102.418961	8.577582
426	2128107238	10.833334	-16.969910	-119.421295	0.359926	0.798926	0.143168	71.446373	-101.269478	-20.976984
427	2128123905	12.228312	-18.020132	-120.507881	0.961083	-0.610060	0.487764	63.745106	-74.392082	-48.164951
428	2128140572	13.299820	-18.189211	-121.998848	0.565404	-1.939178	1.046653	36.133392	-28.890806	-80.493965
429	2128157239	14.231217	-17.485176	-123.746445	0.468227	-1.270892	1.360293	23.398115	17.100155	-106.776482
430	2128173906	15.410712	-16.094213	-125.509880	0.437901	-0.870159	0.669529	39.829567	54.611637	-119.031525
431	2128190573	16.768421	-14.239095	-126.975578	1.338728	-0.356818	0.204667	58.052471	83.262993	-112.217072
432	2128207240	17.953938	-12.465508	-127.998413	2.709638	0.029169	0.747224	56.549072	83.601479	-88.509575
433	2128223907	18.308949	-11.224586	-128.565735	3.806123	0.292418	0.477819	13.877722	60.232071	-54.547562
434	2128240574	17.615536	-10.787580	-128.581848	3.946127	0.478166	0.438943	-42.266792	24.474230	-8.619312
435	2128257241	16.237518	-11.129738	-128.058319	2.852016	0.478154	0.150266	-77.235847	-10.870351	35.907181
436	2128273908	14.263200	-12.191150	-126.849495	1.937051	-0.302280	-0.134744	-104.353745	-42.993183	85.747452
437	2128290575	11.969919	-13.726021	-125.125282	-0.589794	-0.518627	-0.530021	-114.970146	-67.049332	119.578079
438	2128307242	10.390169	-15.444140	-123.370445	-2.415711	0.249647	-0.992293	-68.843330	-81.591522	120.425636
439	2128323909	9.550833	-17.093586	-121.692513	-3.006065	0.401880	-1.128355	-22.700018	-80.935883	112.748596
440	2128340576	9.161572	-18.685202	-120.071159	-2.993866	1.106990	-0.634215	6.023570	-79.349686	107.250366
441	2128357243	8.755489	-20.236429	-118.569992	-1.830161	0.393038	0.252784	5.184117	-78.880470	98.693504
442	2128373910	8.251018	-21.604475	-117.199203	-0.680737	0.006608	0.527987	-1.323160	-69.971397	88.427841
443	2128390577	7.706470	-22.632994	-115.941437	0.291451	-0.578963	0.307473	-4.677241	-51.553398	78.087349
444	2128407244	7.234180	-23.091612	-114.936020	0.491069	-1.107904	0.224191	-5.312519	-20.180756	59.025356
445	2128423911	7.075953	-22.994986	-114.414230	0.107371	-0.890709	0.554745	2.316362	9.231197	28.158466
446	2128440578	7.143729	-22.390621	-114.426590	0.063561	-0.271052	0.370267	3.331555	35.808815	-4.864118
447	2128457245	7.469705	-21.494003	-114.846504	-0.130749	-0.069688	-0.211482	9.693995	50.305187	-29.715672
448	2128473912	8.126119	-20.181286	-115.691452	-1.879578	-0.853518	-0.643833	20.898495	71.524261	-57.333515
449	2128490579	9.376886	-18.302246	-117.153824	-2.227544	-0.421865	0.080094	45.685104	98.760605	-98.777733
450	2128507246	10.825804	-16.169718	-119.172813	-0.218787	0.749462	0.792448	50.621166	105.624146	-136.113632
451	2128523913	12.097873	-14.072132	-121.025764	1.686679	0.776625	1.052432	46.895775	101.936996	-130.065842
452	2128540580	13.025133	-12.349592	-122.412659	2.417416	1.046486	0.399571	36.212765	83.189751	-101.273781
453	2128557247	13.440102	-11.255500	-123.230644	3.757185	1.050629	0.159221	14.428191	52.799751	-61.536079
454	2128573914	13.167391	-11.205429	-123.258568	4.583202	1.394480	-0.226506	-17.158205	2.407679	-1.975945
455	2128590581	12.364297	-12.170016	-122.560181	4.059721	2.109160	-0.262157	-40.212582	-47.558426	53.184475
456	2128607248	10.886111	-13.950448	-121.046074	3.089794	1.355542	-2.067766	-68.701859	-87.027817	108.640541
457	2128623915	8.926182	-15.882419	-118.989571	0.134667	1.303878	-1.876023	-86.389191	-93.928665	137.878754
458	2128640582	6.772289	-18.490583	-116.854279	1.015049	3.222823	1.305685	-91.913033	-138.572586	143.082916
459	2128657249	3.732754	-22.090708	-113.961632	3.612439	2.230489	0.726784	-122.630569	-200.484421	182.404800
460	2128673916	0.309929	-25.567980	-110.275330	-0.082071	0.076846	2.171746	-116.473412	-201.678574	210.069901
461	2128690583	-2.285722	-28.183908	-107.179428	-4.207167	-3.848779	4.638361	-72.290878	-160.117905	163.472855
462	2128707250	-5.154045	-30.051996	-104.850113	0.241417	-3.506364	-0.971305	-104.600708	-120.039101	115.029022
463	2128723917	-7.726727	-31.310369	-102.845482	-3.259642	-1.398404	-1.593379	-93.509048	-86.848923	94.814117
464	2128740584	-9.040466	-31.772804	-101.779106	-4.782823	-2.188136	-1.976913	-45.859585	-35.588757	50.336872
465	2128757251	-8.165969	-30.917347	-102.247017	-5.637912	-3.215035	-2.739302	37.400986	54.205734	-15.663378
466	2128773918	-5.745586	-28.457472	-103.745361	-4.260391	-4.063966	-3.128325	100.247414	155.914352	-59.373913
467	2128790585	-1.628739	-24.272528	-106.291626	-5.321255	-4.001567	-3.778850	178.616562	259.408875	-120.257431
468	2128807252	3.047458	-18.508047	-109.336487	-3.344919	-2.885060	-4.315467	213.268326	343.838013	-174.292191
469	2128823919	7.977976	-11.586354	-112.480919	-4.080156	0.978312	-4.072609	246.054855	396.041870	-221.268951
470	2128840586	12.847404	-4.638623	-114.979477	-0.449774	3.837233	-2.109718	270.303436	383.386597	-221.402954
471	2128857253	14.902246	0.078842	-116.786621	9.431197	4.656788	11.289284	118.635071	248.923218	-173.083115
472	2128873920	15.804750	2.387308	-118.175774	5.405975	4.339478	7.838768	55.556351	111.523079	-116.920219
473	2128890587	16.079908	3.724761	-119.131111	4.722599	0.460573	0.534437	19.134380	61.379040	-76.904617
474	2128907254	15.666552	4.396385	-119.655899	4.260263	1.413428	0.390689	-23.070694	30.087093	-41.002029
475	2128923921	15.077603	3.922723	-119.625603	3.195372	1.897254	1.877356	-36.021999	-27.042921	9.560274
476	2128940588	14.527104	2.209581	-119.224754	1.559222	2.170818	2.090225	-34.897190	-93.400337	49.793987
477	2128957255	14.020007	-0.477416	-118.569542	2.375674	1.846214	3.500599	-31.596504	-146.740311	78.181389
478	2128973922	13.066895	-3.961164	-117.459518	4.570009	2.054466	3.829172	-55.180969	-187.840134	114.027954
479	2128990589	11.613814	-8.017112	-115.568237	5.968467	1.578656	2.590911	-75.931114	-213.847137	162.719345
480	2129007256	9.353005	-12.542645	-112.682884	5.603416	1.686711	1.385669	-105.339470	-236.230896	217.483002
481	2129023923	5.875262	-17.189772	-109.145836	3.329339	0.160822	-0.828936	-154.762833	-249.422470	240.949127
482	2129040590	1.429795	-21.080576	-106.272209	-4.280430	-3.114529	-3.828667	-210.796829	-222.898972	178.183701
483	2129057257	-1.618072	-22.487892	-104.529839	-10.585644	-6.047347	-5.709370	-144.744949	-84.871628	97.587486
484	2129073924	-1.005185	-20.664671	-104.681648	-13.960352	-6.135969	-4.257693	32.829849	109.405769	-5.463748
485	2129090591	2.504506	-16.924406	-105.998634	-7.692432	-2.650880	-3.895587	184.570953	223.426102	-77.468582
486	2129107258	6.819413	-12.054385	-107.396034	-3.037740	-0.920384	-6.206714	237.351013	284.737274	-104.526146
487	2129123925	11.400941	-6.678538	-108.601990	3.949483	3.661311	-2.502261	262.535187	307.323456	-121.494614
488	2129140592	14.272801	-2.508453	-108.604568	8.644302	2.476537	6.166204	171.810364	243.971375	-55.597794
489	2129157259	15.358302	1.069177	-109.132248	-0.483328	-1.687525	4.591670	64.171394	199.418594	-85.235199
490	2129173926	17.031137	4.246068	-109.648575	0.083467	-0.042234	3.141616	101.232574	174.441727	-82.642372
491	2129190593	18.075014	6.870181	-109.996887	0.268248	-0.148721	1.901751	64.091972	143.865036	-67.083755
492	2129207260	19.050613	9.035817	-110.299377	-0.949455	1.131037	-0.385857	60.478710	117.478821	-58.182976
493	2129223927	19.421595	10.430958	-110.689926	1.400845	1.635718	-0.361550	25.680922	71.430885	-49.180038
494	2129240594	18.466534	10.771147	-111.397079	2.333795	1.810548	-1.394960	-50.045044	5.741897	-45.860550
495	2129257261	16.453646	10.204303	-112.464142	2.183027	1.848586	-1.496722	-109.682526	-51.395706	-49.620564
496	2129273928	13.798547	8.220917	-113.450394	2.597650	2.797941	0.600850	-150.391434	-130.232834	-25.088388
497	2129290595	11.408673	4.760716	-113.943184	2.629140	3.500551	0.416455	-140.591293	-209.194702	16.893372
498	2129307262	9.745709	0.145836	-113.976143	2.195030	4.094697	0.363769	-100.226334	-272.781586	49.185665
499	2129323929	9.316570	-5.185255	-113.814903	0.369377	4.682562	3.175670	-25.877827	-314.136292	62.815910
500	2129340596	9.633396	-10.414503	-113.121841	2.047215	0.165466	11.193707	24.106913	-303.033142	92.626801
501	2129357263	7.665426	-15.305984	-111.515228	9.924314	-3.060187	3.293771	-97.078194	-276.347565	137.445419
502	2129373930	3.696510	-19.609327	-109.195305	3.191481	-1.693326	-3.275887	-196.859680	-244.103745	158.307892
503	2129390597	-0.407182	-23.133263	-106.572350	-2.515950	-1.434736	-1.324369	-189.392944	-207.447021	153.239746
504	2129407264	-3.228309	-25.881802	-104.842583	-8.604391	-0.761909	-2.045730	-126.774147	-168.121964	89.768463
505	2129423931	-3.774148	-27.552889	-104.594849	-8.927590	-1.816141	-3.018925	-26.588638	-101.152420	7.576074
506	2129440598	-2.544016	-27.698343	-105.029938	-4.872546	-4.015277	-4.977978	61.250656	-7.641282	-23.276104
507	2129457265	-0.580329	-26.186434	-105.647835	-2.053080	-4.454174	-4.161207	100.601868	91.461258	-30.312099
508	2129473932	1.628761	-23.899376	-106.177208	-0.380960	0.519372	0.324917	118.680603	136.912491	-29.775230
509	2129490599	4.437783	-22.553062	-107.196983	-0.749995	1.263350	2.538594	143.996735	77.649864	-60.183510
510	2129507266	7.023162	-20.898493	-108.549263	1.290126	-2.080910	0.444833	124.675461	91.198021	-84.690170
511	2129523933	9.277033	-18.992092	-110.003990	0.865136	-0.420849	0.343016	105.027489	101.573944	-97.178558
512	2129540600	10.859285	-17.405933	-111.298370	0.310373	0.000870	0.425433	70.250610	80.793037	-89.002533
513	2129557267	11.897448	-16.457584	-112.479446	-0.375950	1.060909	-0.813291	41.226830	42.397739	-77.403275
514	2129573934	12.108412	-16.086411	-113.695648	1.010759	1.825564	-1.200798	-8.200356	7.191230	-72.882950
515	2129590601	11.562044	-16.806084	-114.664742	3.666136	3.433491	-0.931372	-49.651379	-53.754082	-45.455818
516	2129607268	10.245660	-18.963257	-115.187805	4.166987	5.143891	-1.290371	-89.032654	-132.859726	-4.540069
517	2129623935	8.273996	-22.533495	-114.969231	4.033966	5.396700	-1.045197	-114.071198	-209.673737	46.831100
518	2129640602	6.256184	-26.736464	-113.780731	5.818406	4.050654	5.580009	-91.697609	-242.237259	96.602798
519	2129657269	4.464050	-30.697247	-111.694611	2.708748	-4.130992	12.508436	-47.775707	-226.684952	131.947968
520	2129673936	1.639895	-35.370213	-108.447617	6.677950	3.299690	-2.243888	-63.544598	-271.504700	178.582886
521	2129690603	-2.060246	-39.460995	-104.498497	-1.786379	-2.282766	-2.755514	-78.326500	-246.392715	187.942245
522	2129707270	-4.867009	-41.829193	-101.514076	-6.300395	-3.963188	-3.264478	-52.150536	-150.335739	127.647682
523	2129723937	-5.318933	-42.718403	-100.441589	-7.798540	-3.506450	-2.401094	15.765936	-57.623001	43.211864
524	2129740604	-3.961218	-42.494308	-101.048309	-5.821732	-3.918368	-2.582366	56.441971	15.388565	-25.212770
525	2129757271	-1.741750	-41.065170	-102.663872	-4.235370	-5.364008	-1.322415	68.216164	89.127258	-67.602814
526	2129773938	1.171545	-38.147106	-105.034401	-3.170569	-6.010289	-1.611512	83.726456	175.582687	-108.427849
527	2129790605	4.416140	-33.504890	-107.768539	-2.363699	-5.078403	-2.471450	98.173470	271.735931	-146.180573
528	2129807272	7.318137	-27.364681	-110.693146	-2.014391	-2.732706	-4.372305	84.665634	351.078125	-187.951584
529	2129823939	10.159276	-20.081825	-113.916153	-1.451106	-0.136150	-1.372847	92.000191	405.063202	-241.228867
530	2129840606	14.931099	-16.792929	-117.704529	7.060047	18.456686	12.937141	213.878845	145.930359	-253.185257
531	2129857273	16.240814	-14.735605	-118.925606	9.412496	-6.205746	6.042022	58.308254	99.886627	-100.879478
532	2129873940	16.194136	-12.301956	-119.236610	1.731246	-1.394709	-1.910955	-7.636368	135.151260	-57.810059
533	2129890607	16.523851	-10.035726	-119.505295	-1.530928	1.932030	-2.221994	16.150673	126.042427	-53.047569
534	2129907274	16.934818	-8.224754	-119.813324	-1.850255	2.637574	-1.452920	21.233067	98.809433	-48.374657
535	2129923941	17.551992	-7.361218	-120.094360	-0.716986	3.176438	-0.310447	34.282677	44.502235	-30.985512
536	2129940608	18.311987	-7.657425	-120.074333	1.756251	3.332147	-0.508872	45.321644	-16.608604	6.906682
537	2129957275	18.782103	-9.434631	-119.722588	4.146626	4.414587	-0.696962	30.910486	-94.561394	54.021240
538	2129973942	18.783758	-12.849133	-119.040924	4.581132	4.507100	-0.409690	7.561594	-181.196716	104.323044
539	2129990609	17.980322	-17.456171	-118.004814	4.938753	3.348782	-1.069463	-32.375954	-243.601273	144.547531
540	2130007276	15.869316	-22.354603	-116.423294	3.549340	0.533922	-1.245829	-94.720886	-255.445557	171.434845
541	2130023943	12.792162	-26.160376	-114.337013	1.413081	-5.284018	4.243217	-133.578598	-193.249084	167.658249
542	2130040610	9.422976	-28.184408	-112.402145	-3.860955	-5.734095	5.964641	-149.569977	-99.479469	125.352493
543	2130057277	8.395635	-29.703127	-111.502350	-5.459515	1.662886	-0.121895	-35.959480	-82.845779	61.351109
544	2130073944	8.774055	-31.031033	-111.711075	-3.334418	0.872499	-0.873649	15.957045	-80.549179	1.661670
545	2130090611	9.687140	-32.057289	-112.450996	-1.989973	0.003399	-1.640943	31.166105	-67.004272	-27.079386
546	2130107278	10.783029	-32.353630	-113.192284	-0.487519	-3.164633	-2.905728	41.670177	-24.336557	-33.525696
547	2130123945	11.470552	-31.194744	-113.738129	0.530376	-6.365334	-3.473242	23.632513	62.746742	-40.370949
548	2130140612	11.798219	-28.266577	-114.137848	-0.215963	-5.257278	-3.894388	7.377366	167.858414	-55.413597
549	2130157279	12.386515	-23.970186	-114.682213	-1.567851	-2.246918	-1.849801	20.491610	245.964981	-82.243263
550	2130173946	14.108960	-20.315121	-116.570557	-2.855986	5.824350	7.390419	60.168728	189.478439	-151.999084
551	2130190613	14.977571	-17.503153	-118.396484	3.882094	-1.633905	4.958135	16.194899	137.274384	-142.369598
552	2130207280	14.763498	-14.312790	-118.958344	1.933551	-1.038627	0.546210	-22.527119	176.706543	-80.071915
553	2130223947	14.532784	-11.432124	-119.152885	-0.869429	1.982029	-0.227255	-16.920170	164.370056	-54.298721
554	2130240614	14.654014	-9.126507	-119.232239	-1.623158	2.374814	-1.333690	5.947152	132.691925	-39.011150
555	2130257281	15.166307	-7.556847	-119.232101	-0.875917	2.953311	-1.150970	30.279900	90.983780	-23.889854
556	2130273948	15.864637	-6.949749	-119.163277	1.003449	3.188108	-0.547270	41.984371	36.134930	-5.496610
557	2130290615	16.471458	-7.769489	-118.897308	3.381231	3.857187	0.326201	38.022984	-42.928013	29.195070
558	2130307282	16.765181	-10.025990	-118.427078	3.134861	3.211661	-0.724625	21.544683	-121.904015	65.761284
559	2130323949	16.890648	-13.282020	-117.949188	1.589674	3.147297	-0.667394	12.873270	-179.040268	83.812653
560	2130340616	16.858765	-17.410416	-117.717079	2.509847	3.200317	0.545004	1.339714	-233.350937	85.138107
561	2130357283	16.046543	-21.838785	-117.571571	3.294591	0.264360	0.498514	-46.199673	-252.743561	83.555969
562	2130373950	13.854108	-25.229765	-116.934906	4.446713	-6.178147	4.261127	-116.675667	-187.800354	86.799377
563	2130390617	10.962553	-27.306059	-115.801048	-0.180193	-3.295306	1.621825	-143.800720	-108.754616	86.939095
564	2130407284	9.211929	-28.475855	-115.083664	-3.175924	-1.375795	-1.393928	-85.333588	-62.604900	50.341923
565	2130423951	8.731668	-29.205671	-115.249855	-3.814263	0.461446	-0.879272	-34.042950	-44.763638	-1.258763
566	2130440618	9.262585	-29.598728	-116.229546	-2.508272	0.013734	-1.561770	2.601056	-31.449903	-46.424377
567	2130457285	10.020164	-29.142618	-117.478531	-0.960486	-2.880530	-2.393234	8.319004	15.897898	-68.544716
568	2130473952	10.323698	-27.102856	-118.498276	-0.835606	-5.587706	-3.026875	-11.010852	110.820602	-74.304337
569	2130490619	10.398765	-23.399603	-119.236359	-1.458545	-4.299721	-1.616038	-14.788590	211.320816	-78.923515
570	2130507286	11.236479	-19.458097	-120.446259	-2.101966	2.971175	5.497144	23.296906	219.605179	-110.322807
571	2130523953	12.096808	-16.442369	-121.414970	1.696639	0.089748	5.268963	33.278336	166.000153	-90.371147
572	2130540620	11.963964	-13.528377	-121.344818	2.120642	-1.732181	0.531795	-7.316826	171.823318	-32.067268
573	2130557287	11.389897	-10.816624	-120.637535	1.064415	1.270221	-0.516002	-25.963789	167.723083	8.128230
574	2130573954	10.896153	-8.758436	-119.770630	-0.190989	2.469151	-1.141912	-21.271721	131.040909	26.856400
575	2130590621	10.632770	-7.450727	-118.860405	-0.801826	2.604607	-1.310817	-8.593608	87.126724	38.864128
576	2130607288	10.540387	-7.053046	-118.067101	-0.741927	2.968610	-1.121586	-0.012448	32.052406	42.395023
577	2130623955	10.499894	-7.754854	-117.355629	0.583209	3.118773	-0.730979	2.612778	-33.776047	49.638927
578	2130640622	10.669416	-9.674627	-116.525627	1.461498	3.838649	-0.670362	17.267693	-104.318016	69.868843
579	2130657289	10.800089	-12.721552	-115.646523	1.761395	3.103966	-0.552066	17.641613	-170.150772	85.215729
580	2130673956	10.391068	-16.471479	-114.938217	2.195601	2.118634	-0.802361	-14.255462	-213.801254	82.141502
581	2130690623	9.434538	-20.305771	-114.503571	1.079245	0.232503	-1.823236	-49.573563	-222.595963	64.352615
582	2130707290	8.550509	-23.512600	-114.483109	-1.785380	-0.984863	-0.333559	-52.993702	-190.107010	31.579834
583	2130723957	8.236733	-25.269060	-114.952881	1.025650	-5.802486	5.887249	-30.869549	-108.233345	-9.659124
584	2130740624	8.279340	-25.525869	-115.667274	-1.355713	-4.159825	2.521442	-16.229946	-20.971899	-35.682796
585	2130757291	9.440711	-25.185038	-116.975655	-2.215383	1.309946	0.642490	35.663788	9.167980	-72.816696
586	2130773958	12.216204	-24.971905	-118.795921	-0.779859	0.955508	-1.187309	119.842308	-6.140516	-99.182877
587	2130790625	14.845669	-23.920931	-120.900658	1.535068	-2.191602	-3.468127	105.115501	34.286762	-126.161095
588	2130807292	15.699052	-21.411179	-122.311653	2.346100	-5.169686	-4.079071	18.184986	124.591202	-114.620613
589	2130823959	15.158193	-17.769321	-122.780464	1.175481	-3.234771	-1.955775	-42.291847	203.550232	-83.207512
590	2130840626	13.714884	-13.521802	-122.446609	1.639470	-1.725045	-0.810196	-81.613960	251.611221	-44.347607
591	2130857293	13.198783	-9.975967	-121.395683	1.408611	3.978896	6.124441	-18.620630	221.275116	11.064841
592	2130873960	11.195285	-8.731843	-119.226639	4.930487	2.631148	5.529101	-99.559052	100.042679	110.253494
593	2130890627	8.555481	-8.514854	-117.196434	-1.649315	-0.644118	2.187104	-140.669052	33.394379	116.980568
594	2130907294	5.651801	-7.663174	-115.289154	-1.362508	0.213371	-0.890283	-158.658768	64.631996	106.634537
595	2130923961	4.100444	-6.417285	-113.917076	-4.603777	1.314414	-0.818980	-83.541283	81.332794	75.548386
596	2130940628	3.590546	-5.347373	-113.031700	-1.822201	1.538540	-0.371657	-25.669365	67.497437	48.808487
597	2130957295	3.143848	-4.897695	-112.297653	-0.174555	1.356381	-1.956203	-23.371799	29.406303	42.553860
598	2130973962	2.593607	-4.711321	-111.664360	-0.137431	1.248842	-3.363176	-30.329773	12.947761	37.589634
599	2130990629	2.158607	-4.791295	-111.157402	0.032245	1.222668	-3.731586	-24.073685	-3.663942	30.803003
600	2131007296	2.386765	-5.190803	-110.752930	-1.992971	1.844375	-2.157776	15.310983	-23.128883	25.414398
601	2131023963	4.059314	-6.223494	-110.654358	-3.198364	1.886413	0.228884	100.474960	-61.678577	9.625630
602	2131040630	7.118448	-7.637635	-111.296204	-3.592564	1.375252	0.595659	178.466080	-88.326584	-29.571793
603	2131057297	10.909917	-8.670022	-112.742989	-1.574845	-0.304308	0.593013	214.777954	-74.802200	-75.000580
604	2131073964	13.890012	-8.490790	-114.470146	1.544659	-5.479966	5.764829	162.971588	-11.647863	-102.240593
605	2131090631	16.232426	-7.110028	-116.715218	-0.286337	-1.891273	2.696573	121.855797	45.235291	-150.179520
606	2131107298	19.190290	-6.032475	-119.064583	0.253919	3.018044	1.159895	160.927872	18.928207	-152.843094
607	2131123965	22.454916	-5.496926	-121.560867	2.077877	1.300416	0.594072	180.436966	-23.025370	-150.491119
608	2131140632	25.281931	-4.803220	-123.810555	3.932774	-1.170508	-1.759397	157.113098	-16.428419	-139.525833
609	2131157299	26.063635	-3.253456	-124.748352	7.790372	-4.806684	-4.006824	42.543961	59.421692	-90.543137
610	2131173966	24.272078	-0.520292	-123.394760	9.812910	-5.073829	-4.304613	-105.298752	182.940216	4.197921
611	2131190633	20.931585	1.650827	-120.804985	9.576262	2.228052	5.536162	-202.554703	180.028793	94.007492
612	2131207300	19.048471	1.353993	-118.106812	-6.012143	7.931808	12.132565	-117.965263	38.604092	158.890839
613	2131223967	16.667871	-0.299681	-116.213959	2.873530	-1.658179	4.490112	-144.508041	-59.689529	139.116806
614	2131240634	12.005178	-1.605206	-114.183205	-0.762052	-0.388036	1.269669	-278.373993	-45.808411	138.096222
615	2131257301	6.812282	-2.435218	-112.504059	-2.617490	-0.489595	-1.106786	-308.663483	-32.782265	108.121727
616	2131273968	2.501540	-2.432898	-111.277878	-3.783808	-0.180528	-2.090338	-256.155548	5.980982	73.812531
617	2131290635	-0.724854	-1.928072	-110.352867	-1.653675	0.650723	-1.516840	-192.078796	31.013557	55.475628
618	2131307302	-3.422619	-1.535107	-109.630539	0.200179	1.523501	-2.012580	-161.150360	21.846882	44.589321
619	2131323969	-5.723085	-1.372398	-109.069550	-0.730843	1.554757	-2.905347	-137.768997	6.874382	34.747608
620	2131340636	-6.843772	-1.181373	-108.769409	-4.114057	1.035348	-3.723104	-67.424667	9.231947	19.532148
621	2131357303	-5.974984	-0.688202	-108.751976	-6.201937	1.218820	-4.365913	51.603115	29.108955	4.652072
622	2131373970	-2.278364	-0.282915	-109.095322	-7.955006	2.554655	-4.789834	221.146973	25.582909	-18.574497
623	2131390637	4.040596	-0.066158	-109.551437	-5.858501	2.250134	-6.701210	378.669708	12.439430	-27.465982
624	2131407304	11.949912	-0.191480	-110.414078	-2.387854	2.206305	-5.989922	474.122223	-14.819921	-50.206982
625	2131423971	20.249121	-0.725285	-111.763916	0.263358	1.493170	-3.214736	497.002777	-53.470329	-68.965622
626	2131440638	26.343521	-1.532044	-113.368286	7.061636	-2.693859	4.863753	363.472321	-82.757561	-69.195961
627	2131457305	24.977234	-1.646371	-115.117973	14.905360	-9.746528	23.413448	-85.044678	-68.248421	-125.410774
628	2131473972	26.249094	-0.646337	-116.005737	-8.981911	-1.428742	0.154821	75.215851	12.319323	-112.447800
629	2131490639	29.192194	0.419662	-117.960480	0.078001	3.502323	1.483303	176.804184	-12.894706	-161.695435
630	2131507306	32.398537	0.502723	-119.344292	3.644998	-0.358894	0.621736	193.801117	-54.266750	-100.515266
631	2131523973	32.944527	0.374674	-119.974640	8.579448	-1.487496	-2.154810	33.759876	-43.827335	-53.906296
632	2131540640	29.831964	0.325993	-119.125618	11.080496	-2.380130	-4.338419	-186.862701	12.745419	26.742283
633	2131557307	23.933437	0.354354	-116.732002	10.029888	2.159051	-0.548629	-354.977692	60.657497	116.246681
634	2131573974	18.222258	-1.193417	-114.524429	-2.332290	4.056334	6.631784	-342.009857	-46.401348	138.547913
635	2131590641	14.134825	-2.942371	-112.551285	-3.555515	0.929414	4.237707	-241.870117	-74.379547	121.264503
636	2131607308	9.818140	-3.969476	-110.627617	-0.187597	-2.039391	2.537696	-253.271210	-39.967121	109.900665
637	2131623975	5.120149	-4.156861	-109.299484	-1.570898	-1.172372	0.610639	-276.985382	-1.021824	80.326164
638	2131640642	0.500371	-3.765926	-108.237587	-2.015564	-0.470905	-0.358006	-273.531250	26.351606	62.360168
639	2131657309	-3.513062	-3.157637	-107.361542	-1.564131	0.668033	-0.949330	-238.364426	34.917072	53.400742
640	2131673976	-6.816085	-2.721843	-106.629166	-1.139161	1.412894	-2.486169	-196.648422	21.894524	46.015526
641	2131690643	-9.006055	-2.239319	-106.130585	-3.325546	1.336543	-3.826425	-130.812561	24.353373	33.519299
642	2131707310	-9.244685	-1.425259	-106.035645	-6.090428	1.015668	-4.189445	-14.811934	47.111095	13.269697
643	2131723977	-6.832882	-0.289227	-106.240364	-7.749284	1.187640	-3.959192	143.905014	69.014725	-2.757442
644	2131740644	-1.826141	0.833407	-106.451744	-6.669337	2.143241	-4.618575	299.920074	67.959213	-7.720975
645	2131757311	5.412594	1.475334	-106.634201	-5.656737	2.908032	-5.272725	434.077606	37.993336	-12.322083
646	2131773978	14.018656	1.286014	-107.167435	-1.337342	3.535989	-4.212635	516.734131	-16.809765	-29.807625
647	2131790645	23.316917	0.046382	-108.164482	-0.812360	2.671674	-2.368016	558.184998	-89.938599	-33.053982
648	2131807312	30.755373	-1.649871	-109.558983	7.376008	-1.978263	4.376925	444.733826	-129.005249	-28.380436
649	2131823979	30.231031	-2.859085	-111.504387	18.221981	-9.306511	25.011292	-36.278656	-115.315521	-52.638615
650	2131840646	31.185326	-2.327252	-112.884598	-7.930920	-3.061697	-2.076089	53.209568	-7.066830	-74.199516
651	2131857313	34.034367	-1.477939	-114.774475	-1.554864	2.243570	-0.058377	166.671738	-15.406710	-118.497322
652	2131873980	36.801640	-1.281715	-116.469505	3.515892	-0.224833	0.863176	163.074036	-47.511391	-86.956566
653	2131890647	36.652065	-1.377286	-117.729553	8.532471	-2.067558	-1.246437	-11.261961	-44.822834	-50.286663
654	2131907314	32.479076	-1.320406	-117.281113	12.120861	-3.962191	-4.511996	-250.350128	23.406673	28.222937
655	2131923981	24.885759	-0.628927	-115.347664	8.680019	-1.259132	-6.091463	-454.351532	95.710762	88.800072
656	2131940648	17.902655	-0.191235	-113.071297	-2.240990	6.295421	6.609060	-418.720764	73.028793	114.866150
657	2131957315	14.652337	-0.611106	-112.372116	-7.211571	0.787493	3.299561	-195.318222	-15.837137	36.468716
658	2131973982	10.514320	-0.247225	-111.776878	1.799829	-1.876371	4.605541	-248.605499	27.232391	22.740679
659	2131990649	5.628417	0.116055	-111.405609	-0.234893	-0.249657	2.162218	-293.864319	24.507725	18.977570
660	2132007316	0.711092	0.539112	-110.982468	-0.621222	0.008613	-0.613400	-295.917236	26.546278	23.905613
661	2132023983	-3.766920	0.886114	-110.600616	-1.758607	0.935195	-1.435024	-269.692932	19.996346	23.395931
662	2132040650	-7.465347	1.112015	-110.408600	-2.829228	1.163628	-2.929955	-222.814484	12.150031	12.699956
663	2132057317	-9.740163	1.569132	-110.486542	-4.538794	1.459836	-3.785151	-137.055374	27.604179	-0.630936
664	2132073984	-9.690432	2.301926	-110.732079	-6.416144	1.580908	-2.848033	2.853270	45.609165	-7.224193
665	2132090651	-6.659606	3.204015	-110.736084	-7.122716	1.384383	-1.759414	181.295425	53.411530	7.320192
666	2132107318	-0.658514	3.777970	-110.471657	-7.929421	2.646209	-2.066956	358.604980	33.179832	17.871662
667	2132123985	8.065170	3.762256	-110.243843	-6.755604	3.757696	-3.860696	522.113586	-0.249656	13.557793
668	2132140652	18.031036	3.021094	-110.487762	-0.923316	3.852314	-5.832303	598.477600	-46.880821	-4.305227
669	2132157319	27.549860	1.484649	-111.402657	0.545664	2.763644	-3.945660	572.933838	-106.584373	-14.947210
670	2132173986	35.231911	-0.209537	-112.992172	5.546347	-1.451001	1.001340	461.623871	-136.773499	-28.501442
671	2132190653	34.814690	-2.101682	-114.952660	20.808884	-7.680052	26.904648	-27.732914	-156.892990	-25.758301
672	2132207320	35.280258	-2.245041	-115.737190	-3.373158	-5.270241	-2.492335	25.596966	-34.242985	-33.498634
673	2132223987	37.423443	-0.792213	-117.007370	-1.394701	-0.592165	-1.564626	126.069328	28.503748	-108.094093
674	2132240654	39.202160	0.479116	-117.593842	6.037738	-1.870430	1.032565	106.042366	40.158249	-72.004730
675	2132257321	37.059727	0.980633	-117.407562	9.720669	-1.709898	0.149807	-129.503372	35.204556	-3.637362
676	2132273988	31.391243	0.939212	-116.221886	7.890994	-1.027226	-3.436950	-342.246399	42.573368	67.338089
677	2132290655	23.776148	0.882179	-114.519043	5.380942	1.599632	-4.631835	-459.498199	47.777939	99.298706
678	2132307322	16.169165	0.859799	-113.109619	-2.855083	1.928426	0.903274	-458.448364	27.191509	79.403610
679	2132323989	11.691527	0.621562	-112.923050	-7.475429	2.032138	4.973385	-269.561005	-11.411640	14.344055
680	2132340656	8.504672	0.790880	-113.115379	-0.414057	-1.575264	4.092819	-191.748718	7.748192	-13.140196
681	2132357323	4.424609	0.990140	-112.977020	0.752001	-0.742509	1.514610	-245.611038	12.597932	6.891498
682	2132373990	0.181466	1.042863	-112.706261	-1.272281	0.450751	-0.187699	-255.562759	3.597809	16.076681
683	2132390657	-3.425466	1.116036	-112.383476	-2.792822	1.176444	-1.898639	-217.452774	3.624735	19.437496
684	2132407324	-5.391257	1.453377	-112.240852	-5.414891	1.729967	-2.863090	-118.781700	19.307608	10.020312
685	2132423991	-5.087750	2.158050	-112.167038	-5.401671	1.450764	-3.030995	17.483057	41.487995	8.188754
686	2132440658	-2.652923	3.060232	-111.855682	-5.417272	1.641243	-2.678123	144.702240	52.547363	22.192844
687	2132457325	2.228701	3.864215	-111.406235	-6.007971	2.306230	-2.502521	290.782501	47.954556	27.023548
688	2132473992	9.365359	4.324244	-110.983292	-4.817992	2.976794	-3.300252	425.963989	29.839321	22.344864
689	2132490659	17.296343	4.100121	-110.852386	-1.350134	3.461720	-3.085012	474.916290	-11.493164	10.684933
690	2132507326	25.559832	3.066330	-111.120132	-0.012076	2.388554	-3.640219	496.456940	-63.873158	7.737343
691	2132523993	31.630688	1.879983	-112.096283	6.196302	-1.168283	4.244144	366.428314	-90.773560	-17.288836
692	2132540660	31.608398	-0.441713	-113.185791	14.993863	-6.248974	19.067482	-0.979779	-151.383041	20.237175
693	2132557327	33.276649	-0.124779	-113.875015	-2.254569	-5.220438	-3.471962	99.320015	-3.957477	-41.255135
694	2132573994	34.749779	1.531659	-114.408112	3.901674	-1.347912	1.109949	88.166801	66.124580	-79.384392
695	2132590661	35.146416	3.140261	-114.282845	4.307273	-1.632248	-0.501927	22.664211	86.078217	-45.004871
696	2132607328	33.093090	4.238737	-113.750694	5.681682	-0.315084	-1.234593	-126.323761	75.723648	-5.412006
697	2132623995	27.277609	4.804669	-112.908493	7.203900	-0.232807	-2.781967	-354.086304	57.467388	31.642342
698	2132640662	19.407272	5.190775	-112.244102	0.306289	1.619425	-0.017628	-477.027039	39.329987	33.206398
699	2132657329	16.071705	4.895899	-112.448753	-9.020449	3.248775	4.599452	-199.771652	-20.799740	-6.209402
700	2132673996	12.586811	5.230172	-112.609825	4.815948	-2.779715	2.278061	-208.858978	16.828243	-14.260896
701	2132690663	8.249066	5.530560	-112.649689	-0.158882	-0.202477	2.126663	-260.709839	17.080990	-5.587667
702	2132707330	4.226280	5.808585	-112.670044	-0.078500	-0.187289	0.312266	-241.912949	16.235254	-3.026819
703	2132723997	0.390253	6.088786	-112.548813	-1.246034	0.662971	-0.813586	-231.580215	16.876347	6.531628
704	2132740664	-2.670224	6.332302	-112.457352	-3.346798	1.280131	-1.697948	-184.872559	14.284237	5.708322
705	2132757331	-3.935346	6.857555	-112.403275	-5.010143	1.252554	-3.106670	-76.894997	31.062321	4.985960
706	2132773998	-3.103621	7.821618	-112.180000	-5.844160	1.149496	-3.502324	47.625050	56.711430	16.757444
707	2132790665	0.288177	9.122808	-111.660378	-6.353126	1.577077	-2.859808	198.393646	77.103333	32.701336
708	2132807332	6.060860	10.187631	-110.803230	-6.402201	2.497094	-2.693413	337.268921	66.435875	47.065868
709	2132823999	13.958864	10.592290	-109.942032	-4.141129	3.352108	-4.104499	464.162872	32.582222	45.854076
710	2132840666	22.164209	9.930961	-109.352234	-0.982779	3.863967	-2.789522	485.664917	-27.145653	45.468868
711	2132857333	30.713121	8.086871	-109.330406	0.675421	3.485117	-3.529478	512.362366	-98.801407	50.530251
712	2132874000	35.015999	5.774803	-110.833168	10.670992	0.284512	11.106262	268.692780	-165.355911	0.194168
713	2132890667	35.397003	2.760263	-111.988556	11.053559	-7.589245	8.993250	27.215467	-184.983032	52.071846
714	2132907334	35.570534	3.537635	-112.526070	3.948188	-10.020920	1.295975	11.340084	22.245869	-48.668713
715	2132924001	35.242271	5.411964	-112.659866	1.185350	-0.044830	2.485795	-20.115547	90.148178	-66.928047
716	2132940668	34.579918	6.806554	-112.821663	1.376603	0.827960	-0.565084	-39.914463	66.131683	-51.074390
717	2132957335	31.157412	7.383365	-113.124039	6.009246	0.210297	-1.151715	-204.378189	22.008410	-29.295002
718	2132974002	24.458546	7.388320	-113.344757	5.519416	0.329477	-3.749528	-400.865631	-6.061276	-11.656124
719	2132990669	19.048155	7.450987	-113.827888	-5.046010	2.673626	1.296457	-321.562317	-7.388009	-28.007982
720	2133007336	16.915350	7.571587	-114.451698	-0.374637	-0.165629	2.308100	-123.702309	-4.810284	-37.450394
721	2133024003	13.416031	7.962987	-114.739311	2.869438	-1.934509	2.049060	-208.244507	17.955910	-22.586838
722	2133040670	9.369870	8.069888	-114.892883	-0.252669	-0.521376	2.269685	-242.132935	4.250007	-10.168668
723	2133057337	5.577453	8.109191	-114.821152	-1.730047	-0.069627	0.544290	-228.796875	2.660901	3.945936
724	2133074004	2.285712	8.220532	-114.698067	-2.751804	0.906646	-1.306614	-199.182770	6.942418	6.845102
725	2133090671	0.081917	8.522598	-114.586014	-4.042861	1.293826	-2.737009	-133.808105	18.038399	6.276226
726	2133107338	-0.371118	9.180583	-114.402084	-5.194344	1.244745	-3.627889	-29.441448	39.236130	10.994882
727	2133124005	1.398038	10.355494	-113.991829	-5.660174	1.313918	-3.489255	101.456520	70.505806	23.618092
728	2133140672	5.341329	11.594347	-113.111107	-5.051646	1.749570	-2.800908	226.062439	77.070358	47.429409
729	2133157339	11.537893	12.581297	-111.901299	-5.237184	2.687349	-3.237236	356.156250	68.833267	61.565865
730	2133174006	18.669086	12.767046	-110.758003	-1.230202	3.359945	-2.029572	412.443329	28.027214	61.794361
731	2133190673	26.749163	11.417680	-109.882629	-1.913738	4.041937	-3.068445	473.423096	-55.101345	78.777527
732	2133207340	34.305252	9.232412	-110.044800	2.308614	2.682191	-1.449608	454.735840	-118.102043	58.522503
733	2133224007	35.707466	5.919468	-111.890701	13.370434	-1.502298	18.421726	98.386368	-226.022049	24.244034
734	2133240674	36.552128	3.518016	-113.068222	4.639875	-7.942247	0.598203	55.686008	-155.388992	32.090855
735	2133257341	37.012299	4.255653	-113.592400	4.426275	-7.097493	1.907634	28.913599	19.626280	-47.161369
736	2133274008	36.697178	5.848080	-113.864716	1.887619	-0.116149	1.329161	-18.449999	69.632095	-65.973518
737	2133290675	35.405968	6.739538	-114.251434	3.254853	0.256336	-0.718796	-76.046410	32.621342	-45.614582
738	2133307342	30.455219	6.893486	-114.705872	7.396156	-0.167726	-0.997871	-294.976990	-4.347958	-23.185061
739	2133324009	22.913517	6.714511	-114.958450	4.188207	0.056956	-4.766736	-451.351166	-16.577744	-8.481061
740	2133340676	17.393808	6.905604	-115.330055	-7.152519	2.687818	2.303305	-329.218384	2.896597	-24.613735
741	2133357343	15.362024	7.098904	-115.988213	-0.834123	-0.505658	3.476481	-117.699081	-0.168169	-40.766823
742	2133374010	11.644134	7.434636	-116.175278	2.572509	-2.211699	2.263247	-222.249710	16.750431	-15.437198
743	2133390677	7.410171	7.585641	-116.185699	-0.761017	-0.484905	1.836802	-254.580490	8.600925	-2.039737
744	2133407344	3.641088	7.817154	-116.024536	-1.952475	0.206092	-0.201076	-228.059341	14.524715	8.256144
745	2133424011	0.422243	8.141426	-115.835518	-2.590024	1.107706	-1.243049	-195.305038	19.625593	10.575228
746	2133440678	-1.565559	8.622756	-115.716888	-3.704652	1.406739	-2.716266	-120.879173	28.592737	7.357023
747	2133457345	-1.846233	9.449444	-115.521820	-4.578964	1.236658	-3.519591	-19.215708	49.022331	13.049839
748	2133474012	-0.025670	10.691902	-115.095764	-5.603601	1.439317	-3.321796	104.263611	73.924515	26.408264
749	2133490679	3.894608	11.979092	-114.193153	-5.411057	1.738028	-2.542002	224.112976	78.798103	50.504883
750	2133507346	10.052372	12.905308	-112.951653	-5.292652	2.845433	-2.724847	352.997986	63.833458	65.537971
751	2133524013	17.474485	12.975601	-111.773499	-2.503508	3.757541	-2.241766	429.136871	20.314148	66.035751
752	2133540680	26.130512	11.581985	-110.920296	-2.246496	4.463454	-3.865279	508.122162	-59.307564	77.688820
753	2133557347	34.862148	9.180541	-110.997643	1.457755	3.704273	-2.510349	524.373047	-126.802887	69.420273
754	2133574014	37.834435	5.970304	-113.049622	12.430239	-0.092925	17.304028	194.229355	-227.715256	16.046604
755	2133590681	38.507816	2.187380	-114.765427	6.538308	-6.871990	4.709790	47.078434	-239.246063	63.540928
756	2133607348	39.319206	2.498758	-116.056183	2.653122	-9.499846	0.064384	51.278217	-30.951183	-67.484787
757	2133624015	39.808640	4.349382	-116.707855	3.063344	-1.815082	1.789971	31.006193	63.553455	-96.932854
758	2133640682	40.016636	5.685553	-117.172241	3.524120	-0.313144	0.838288	14.089073	46.309326	-69.121689
759	2133657349	36.574100	5.985136	-117.426796	9.357914	-1.355564	0.354036	-205.959854	7.589452	-18.879396
760	2133674016	29.427912	5.812019	-117.134743	5.878135	-1.001325	-4.573845	-431.655518	3.541926	25.182386
761	2133690683	21.199051	5.955448	-116.598351	0.976592	0.388476	-5.983877	-497.703003	21.264326	25.471712
762	2133707350	14.047420	6.530129	-116.365746	-5.064846	2.491291	1.351428	-431.294830	36.847797	2.940673
763	2133724017	12.101793	6.507419	-117.028625	-8.896252	2.707601	5.722767	-112.854469	-10.511879	-38.050797
764	2133740684	9.428081	6.910616	-117.272461	2.971453	-2.777122	1.568233	-159.255249	20.819145	-18.671753
765	2133757351	5.894538	7.299801	-117.262535	-1.266207	-0.012305	1.479744	-212.660843	23.000011	-2.424159
766	2133774018	2.793178	7.728058	-117.110519	-1.920217	0.222683	-0.417573	-187.837784	26.090723	7.160600
767	2133790685	0.500717	8.332002	-116.956665	-3.189213	1.046157	-1.537522	-139.383240	36.275246	8.174208
768	2133807352	-0.167615	9.240999	-116.801674	-4.070611	1.147280	-2.559239	-42.036579	54.360828	9.101544
769	2133824019	0.976273	10.593791	-116.443604	-4.337140	1.197580	-3.136329	64.450066	81.117393	20.659754
770	2133840686	3.940970	12.167661	-115.752449	-3.804664	1.263302	-2.550879	169.244186	95.908401	36.647797
771	2133857353	8.681356	13.534512	-114.590858	-4.319040	2.030906	-1.976923	268.490479	88.820549	58.629585
772	2133874020	14.909856	14.213457	-113.258339	-2.183591	3.068874	-1.642135	354.148712	55.587246	67.798584
773	2133890687	22.175404	13.442267	-111.874763	-3.900769	3.338414	-2.028995	415.718872	-18.431870	91.338066
774	2133907354	30.291767	11.468819	-111.288200	-1.205243	4.197868	-2.787086	479.031708	-91.279816	83.417259
775	2133924021	36.878483	8.768808	-112.256691	3.279988	2.672038	2.570428	405.049194	-166.894775	42.202259
776	2133940688	38.111870	4.953462	-114.329094	11.070602	-3.391551	14.710157	88.186005	-254.702560	44.698441
777	2133957355	38.807285	3.065398	-115.832596	3.647181	-7.271049	-0.410889	47.453125	-142.064835	3.934184
778	2133974022	39.032204	3.861703	-116.775063	4.214417	-5.651152	2.462584	16.369465	3.708949	-70.898605
779	2133990689	38.931843	5.275697	-117.547432	3.326311	-0.422188	1.250935	-2.931839	38.188847	-87.188629
780	2134007356	36.764053	5.972270	-118.123985	8.807641	-1.648532	1.498447	-127.328209	13.004545	-50.878429
781	2134024023	31.115173	6.131488	-117.894760	8.521098	-1.920711	-3.234727	-341.205261	17.155437	8.994574
782	2134040690	23.770050	6.496712	-117.112923	3.905084	-0.613289	-6.324695	-446.517578	40.743538	31.519472
783	2134057357	16.716488	7.555592	-116.406792	-2.631210	1.372419	-2.148611	-429.075165	73.966110	17.665037
784	2134074024	14.402364	8.170762	-116.629578	-10.340743	3.106502	5.628749	-137.690002	31.765018	-22.498667
785	2134090691	11.559339	8.671517	-116.734299	1.214342	-1.963920	2.612363	-170.230225	27.654778	-12.659527
786	2134107358	7.581768	9.143126	-116.798409	-2.676208	0.092926	1.769928	-238.641647	27.057034	-8.325887
787	2134124025	4.226346	9.611895	-116.764969	-2.273033	0.319759	-0.109447	-202.211411	27.975550	-0.812157
788	2134140692	1.558613	10.245219	-116.621086	-2.324143	0.880195	-1.131410	-162.090256	38.182587	6.674932
789	2134157359	0.288121	11.062712	-116.445053	-3.497121	1.253387	-2.254549	-78.698448	49.014252	9.681737
790	2134174026	0.624186	12.150669	-116.122696	-3.254645	1.151538	-2.970078	15.786727	65.233337	18.519648
791	2134190693	2.787917	13.415171	-115.502777	-3.932388	1.348153	-2.485986	121.131538	76.731743	34.100536
792	2134207360	6.758564	14.459967	-114.436508	-3.957460	1.701548	-1.704984	222.393951	67.465195	56.785065
793	2134224027	12.486621	14.738432	-113.097343	-3.682069	2.792313	-1.895788	323.027466	29.302696	74.029922
794	2134240694	18.874155	13.873255	-111.883102	-2.895175	3.332816	-1.346989	364.876099	-31.091660	82.200172
795	2134257361	26.654894	11.887281	-111.243462	-3.051782	4.831112	-3.708895	457.915192	-95.655243	80.864403
796	2134274028	34.899090	9.188251	-111.621597	0.325517	3.732832	-2.757472	498.426331	-150.877441	63.998417
797	2134290695	39.151894	6.381853	-113.592331	8.205142	-0.964222	9.499716	270.846252	-205.226959	8.131701
798	2134307362	38.943314	2.855952	-115.478462	9.827119	-7.466814	10.334581	-3.882855	-232.995544	49.251831
799	2134324029	38.408947	2.623839	-117.111328	2.150177	-7.779019	-0.611241	-27.822424	-69.750114	-64.193298
800	2134340696	38.113811	4.012472	-118.283348	3.275106	-1.711460	1.628135	-14.122419	22.713718	-105.245651
801	2134357363	37.459663	5.044816	-119.161446	5.542902	-0.774621	1.500224	-35.578659	16.600527	-79.228241
802	2134374030	33.459526	5.218692	-119.014709	10.563478	-3.220226	-1.039879	-241.338776	13.526938	1.507586
803	2134390697	26.840334	5.543903	-117.889366	4.741323	-1.614397	-6.288249	-404.133636	50.767494	49.137955
804	2134407364	19.635439	6.513525	-116.644821	-0.059308	0.453741	-6.021941	-440.789581	82.598198	45.514664
805	2134424031	14.852354	7.792282	-116.060120	-9.373315	3.641445	4.865970	-292.022614	83.401657	10.675628
806	2134440698	13.694177	8.540583	-116.162010	-5.405786	0.883677	5.294895	-69.214348	41.808735	-16.773966
807	2134457365	10.594005	9.416020	-116.079803	1.109208	-1.230497	2.152725	-187.316437	52.183029	-6.138031
808	2134474032	7.156221	10.096851	-115.934372	-0.952493	0.318095	1.859276	-208.295670	41.500851	2.327418
809	2134490699	4.165786	10.827358	-115.671059	-0.395764	0.629992	-0.288257	-182.835449	44.964474	11.258059
810	2134507366	1.844956	11.598975	-115.380157	-1.777331	1.177286	-1.154849	-143.179092	46.942860	14.780844
811	2134524033	0.965812	12.524312	-115.099670	-3.098893	1.230381	-2.601604	-56.783512	55.715431	15.194526
812	2134540700	1.663346	13.617658	-114.663452	-3.994779	1.230661	-2.957133	35.440216	65.978973	24.090698
813	2134557367	4.203806	14.620259	-113.900887	-4.235733	1.434362	-2.046383	140.804169	62.168510	41.355274
814	2134574034	8.660819	15.004665	-112.661400	-5.183265	2.093984	-1.423558	247.976364	30.801964	69.010521
815	2134590701	14.511138	14.507486	-111.431030	-3.529001	2.860137	-1.809532	331.825592	-15.062053	76.114586
816	2134607368	22.058487	12.780214	-110.467041	-4.879925	4.261717	-3.445143	438.810303	-80.996445	86.135315
817	2134624035	30.824272	10.159818	-110.368797	-2.157550	4.700701	-4.159276	524.390503	-138.516052	75.490929
818	2134640702	39.048161	7.150276	-111.389366	1.688261	1.674288	-2.223607	502.266327	-183.046539	54.101376
819	2134657369	40.493954	4.016354	-114.013847	13.496291	-4.745516	19.082146	101.644028	-243.024796	2.567027
820	2134674036	39.813400	1.761577	-116.037003	3.865012	-8.687449	1.264981	-35.057480	-179.323486	-2.081956
821	2134690703	39.598637	2.786761	-118.114410	1.643696	-4.559985	0.375824	-8.316042	-30.698784	-132.683914
822	2134707370	40.074310	4.188279	-119.826180	3.534680	0.072228	0.994261	34.340446	-1.858824	-133.116959
823	2134724037	38.738789	4.938689	-120.992622	9.243476	-2.618626	1.227984	-74.987961	-10.760198	-83.650543
824	2134740704	33.319996	5.189627	-120.644844	11.940341	-4.742747	-3.418068	-327.488220	23.714046	7.449731
825	2134757371	25.405685	5.824473	-119.249748	5.742622	-1.020280	-7.005723	-483.470520	73.183601	52.831055
826	2134774038	17.408436	6.997539	-117.955917	-0.138235	2.030846	-4.602407	-489.183502	93.544151	46.357304
827	2134790705	14.185447	8.166525	-117.594536	-13.348765	5.416154	9.358238	-196.947769	73.120331	1.749895
828	2134807372	12.252016	8.865174	-117.655144	1.942347	-2.498845	5.407975	-116.049263	39.768646	-12.927461
829	2134824039	7.631160	9.520586	-117.420761	-1.160913	0.059613	3.356060	-280.098358	40.935551	7.022778
830	2134840706	3.040584	9.959851	-117.112854	-1.820882	0.433311	0.500276	-279.151428	27.742897	15.800843
831	2134857373	-1.513895	10.611713	-116.794243	-1.745155	1.100120	-1.566137	-277.254303	39.177513	18.393505
832	2134874040	-3.964609	11.530759	-116.760376	-5.228791	1.789917	-2.109983	-147.988281	54.798172	4.717165
833	2134890707	-4.416545	12.843803	-116.529831	-4.084442	0.996728	-3.423522	-30.545450	77.400749	19.335850
834	2134907374	-2.803234	14.339327	-116.135620	-5.470308	1.295397	-2.602777	90.759506	87.932442	28.694929
835	2134924041	0.865247	15.643678	-115.236588	-4.466319	1.352989	-2.102125	205.712357	77.213211	53.548489
836	2134940708	7.003137	16.237381	-113.689873	-6.755554	2.473171	-1.384727	342.368622	41.517593	86.755836
837	2134957375	14.715615	15.639086	-112.101303	-3.375514	3.525105	-2.851635	436.207764	-18.147699	97.012009
838	2134974042	23.451485	13.595998	-110.828949	-4.904913	4.468363	-3.727694	504.506409	-91.929131	110.200119
839	2134990709	33.495522	10.579764	-110.632416	-1.907811	5.266942	-4.213402	599.781738	-153.938156	96.795059
840	2135007376	42.499870	7.440240	-111.840950	2.021910	0.461555	-2.499608	551.247070	-192.901917	59.888329
841	2135024043	43.667469	4.802006	-115.011040	14.807103	-7.289130	20.639902	89.960350	-242.728836	-27.204252
842	2135040710	41.667183	2.558881	-117.513092	3.975006	-7.499292	3.056035	-110.682343	-198.608627	-16.313210
843	2135057377	40.943184	3.447128	-120.643135	0.021750	-1.321655	-0.662234	-33.988728	-83.896820	-175.787918
844	2135074044	41.736267	4.205438	-123.277283	4.084717	-0.277107	1.977288	57.710026	-72.059212	-150.490692
845	2135090711	41.328476	4.467516	-125.384705	8.951098	-3.389126	2.049176	-15.317145	-74.287994	-107.283333
846	2135107378	36.204895	4.372925	-125.232353	18.406986	-9.042197	-2.064345	-308.607727	-1.055662	8.092869
847	2135124045	27.918282	4.518269	-122.957985	8.476468	-1.497125	-7.053078	-508.383728	77.293823	107.315056
848	2135140712	21.611662	5.661371	-120.852043	-1.043444	3.065452	-5.782253	-390.324127	114.827965	85.788010
849	2135157379	15.384007	7.182345	-118.542007	5.903317	0.709034	-1.225520	-389.844543	130.063004	101.878342
850	2135174046	10.393638	7.842550	-116.997902	-12.800156	4.669247	11.341480	-312.319733	58.865898	80.848053
851	2135190713	6.007304	7.724395	-117.146080	-7.618585	0.002792	5.040926	-262.659119	-8.508409	-7.594825
852	2135207380	0.381566	7.974861	-117.196045	-5.197622	0.405693	1.041368	-337.750793	14.642693	-3.706447
853	2135224047	-4.348628	8.507589	-117.494339	-2.754791	1.435894	-1.200159	-281.815155	32.383713	-16.511559
854	2135240714	-7.008002	9.353049	-117.694130	-4.851818	1.632428	-2.243501	-158.241959	51.473595	-6.687413
855	2135257381	-7.033842	10.745926	-117.522186	-4.134895	1.307730	-2.931113	-3.849851	81.528557	20.379436
856	2135274048	-4.722268	12.358407	-116.990852	-4.638575	1.351533	-2.641435	131.836853	92.876083	41.070305
857	2135290715	-0.525854	13.748612	-115.986870	-4.521966	1.395172	-2.472931	237.736969	80.488228	62.559116
858	2135307382	5.875728	14.514667	-114.511383	-6.332944	2.319508	-2.122012	362.067505	49.782841	83.779594
859	2135324049	14.567829	14.281980	-112.777733	-5.372366	3.303357	-2.952757	495.286743	3.996001	101.884201
860	2135340716	24.241810	12.742011	-111.383972	-3.861004	4.174730	-2.454443	560.551514	-60.341648	107.716454
861	2135357383	35.122044	9.920650	-111.155380	-2.266904	4.271971	-5.045012	649.741943	-140.764252	95.900314
862	2135374050	44.103725	7.218106	-112.560028	2.242722	-1.838517	-2.537775	551.126099	-178.380875	39.511192
863	2135390717	45.380825	5.387624	-115.959045	12.789843	-7.491288	17.725950	98.667061	-218.510818	-63.917805
864	2135407384	42.686756	3.360344	-118.867424	5.954910	-4.685709	7.505135	-148.606552	-206.655075	-38.262447
865	2135424051	42.018299	3.534231	-122.730415	-3.044547	1.855732	-3.043674	-26.491194	-146.606247	-175.821426
866	2135440718	44.242756	3.704220	-126.465393	2.475921	0.516800	2.288617	147.148056	-147.666977	-172.283798
867	2135457385	44.139839	3.543019	-129.087753	15.008221	-7.210594	3.904995	3.342562	-118.618408	-107.846809
868	2135474052	38.019348	2.710233	-128.583069	17.393715	-10.454803	-2.225183	-369.486023	-20.281738	53.142044
869	2135490719	28.269136	2.052867	-125.567017	14.180027	-2.721797	-8.698907	-593.266052	63.553497	169.877945
870	2135507386	19.191416	2.981375	-121.874115	5.625782	1.935594	-11.091206	-555.159363	138.712921	177.479507
871	2135524053	12.825102	5.188347	-118.788155	-3.453409	3.922174	4.360325	-395.899872	178.032440	141.228302
872	2135540720	11.672043	5.708654	-116.866631	-11.430074	7.124480	15.657585	-80.960365	54.607239	105.638374
873	2135557387	7.291965	5.585300	-116.361137	-4.441365	-4.065976	3.189044	-266.499969	-2.577612	31.104191
874	2135574054	-0.067131	5.514424	-116.606560	-7.288664	1.903173	1.704739	-440.807404	-5.367236	-14.286366
875	2135590721	-5.879279	5.800221	-117.028259	-6.548159	1.466197	-2.884606	-346.850098	18.256149	-24.194887
876	2135607388	-8.940647	6.944868	-117.462997	-6.598541	2.160264	-2.505790	-181.338196	71.287460	-16.786139
877	2135624055	-8.757584	8.713148	-117.524223	-5.047812	1.682122	-2.981254	10.986093	105.231361	12.793768
878	2135640722	-6.279656	10.721850	-117.067665	-3.351002	1.156995	-2.922653	143.584045	115.802345	42.622555
879	2135657389	-1.976561	12.483486	-116.117821	-3.982641	1.575174	-1.945377	246.273788	101.268761	63.399948
880	2135674056	4.431988	13.582767	-114.636215	-5.338679	2.020207	-1.215952	364.043091	67.672455	85.329697
881	2135690723	12.753743	13.608271	-112.844627	-5.072705	2.738697	-2.867120	473.652374	16.990925	103.310875
882	2135707390	21.426966	12.419101	-111.373116	-2.847485	3.184413	-3.359204	500.165588	-43.095219	103.468803
883	2135724057	30.779671	9.956659	-110.820351	-3.217782	1.974653	-4.985094	554.366272	-118.630058	94.546753
884	2135740724	38.487625	7.448553	-111.513260	1.206832	-3.124347	-1.506256	468.455292	-147.417877	51.993896
885	2135757391	40.637062	5.515757	-113.656006	8.762078	-5.442618	9.805490	143.211090	-170.870331	-24.402792
886	2135774058	37.327145	3.552335	-116.478813	8.999781	-2.814328	11.931728	-185.438248	-195.943344	-54.344177
887	2135790725	35.260098	2.218180	-120.042366	-2.490265	2.089202	-1.540698	-113.596054	-190.734940	-124.133659
888	2135807392	35.334942	0.800569	-123.773804	3.865848	0.999257	1.550962	9.807403	-200.580551	-135.964096
889	2135824059	33.929970	-0.589559	-126.722824	13.189331	-5.371563	0.871258	-84.331688	-169.317276	-97.992554
890	2135840726	27.254999	-1.443336	-126.596176	18.801523	-11.152842	-5.500942	-400.855682	-40.426662	32.835007
891	2135857393	17.411684	-1.020613	-123.622078	13.005739	-3.948298	-9.945435	-587.330566	91.166267	155.744461
892	2135874060	13.770633	0.517453	-120.824409	-6.815396	5.993817	3.786158	-218.510056	133.799942	137.046692
893	2135890727	12.046581	2.043784	-117.886345	9.046162	1.222118	10.971830	-108.120667	128.415970	151.463196
894	2135907394	8.938893	2.531112	-115.442749	0.955994	-1.726089	3.407462	-193.124252	55.202141	138.846252
895	2135924061	3.189243	3.075865	-113.946022	-9.115319	1.594854	4.049071	-350.204773	41.792896	85.854744
896	2135940728	-2.797532	3.574192	-113.529381	-11.590682	1.860288	-1.696940	-361.424377	29.826426	24.932659
897	2135957395	-6.652929	5.089151	-114.185379	-15.634997	3.243552	-3.210673	-229.000809	93.689392	-31.569387
898	2135974062	-6.800089	7.332484	-114.959381	-8.842452	2.136135	-3.494623	-4.326652	138.950638	-30.012142
899	2135990729	-4.077040	9.752632	-115.024460	-5.185329	2.208239	-3.931480	163.496201	144.814697	10.012789
900	2136007396	0.626024	12.047025	-114.471397	-3.020251	1.638856	-3.552381	275.475067	136.533340	36.838242
901	2136024063	7.236409	14.002379	-113.275368	-3.448555	2.124480	-2.982458	380.029236	121.773132	61.875225
902	2136040730	14.926185	14.927741	-111.744331	-0.085030	3.084759	-1.961845	438.068115	71.503479	76.830093
903	2136057397	22.689127	13.925015	-110.128937	-2.473667	2.265919	-1.466539	441.257629	-26.842472	108.511513
904	2136074064	30.618406	11.337903	-109.283119	-2.477597	1.050334	-1.974665	464.261414	-116.734695	114.198097
905	2136090731	36.854622	8.457906	-109.653984	0.493918	-3.309742	0.428201	377.638397	-156.074539	78.010170
906	2136107398	36.685757	5.581984	-111.788277	11.787637	-5.481029	18.436039	5.157588	-212.774689	4.077662
907	2136124065	35.987610	3.415975	-114.293266	0.663649	-2.671938	-0.298546	-30.421926	-191.692825	-40.726688
908	2136140732	36.410187	2.751211	-117.552704	0.373431	-0.548031	-0.252856	35.456169	-147.678162	-133.981842
909	2136157399	37.131374	1.687436	-121.066986	3.984969	0.718293	0.244274	50.816975	-179.146179	-133.039993
910	2136174066	35.727505	0.416483	-124.228600	11.183054	-3.201622	-0.737252	-81.425323	-175.926620	-109.822891
911	2136190733	29.178429	-0.418873	-124.823303	18.638590	-9.476713	-5.522596	-393.744690	-63.038311	-5.419100
912	2136207400	18.486160	0.114156	-122.773399	13.210760	-4.869619	-10.418890	-641.847534	78.892883	99.868584
913	2136224067	14.880906	1.428150	-120.836304	-6.902030	8.629257	6.476429	-218.701813	108.712280	88.810448
914	2136240734	14.242208	2.182798	-118.751503	4.269585	-0.194866	12.652868	-43.019863	75.050270	109.734413
915	2136257401	9.460089	2.766995	-116.598816	4.646221	-2.394712	4.900999	-293.264862	60.615845	119.214630
916	2136274068	3.344880	3.049777	-115.220406	-11.333424	2.682584	2.541709	-371.936401	25.900038	80.287804
917	2136290735	-3.215223	3.693394	-114.531960	-7.417120	1.436189	-2.964575	-396.765167	38.531040	41.264980
918	2136307402	-7.796966	5.233788	-114.942810	-13.331562	3.429128	-2.601824	-273.638397	94.244026	-15.551999
919	2136324069	-9.146539	7.336517	-115.734390	-7.018255	2.006188	-2.842791	-76.309082	131.620789	-28.050985
920	2136340736	-7.735075	9.668375	-116.010925	-4.570042	2.126196	-2.844294	86.650009	140.690063	4.375896
921	2136357403	-3.822467	12.031836	-115.507950	-3.134926	1.731714	-2.823386	228.604813	138.005051	43.863239
922	2136374070	2.344088	14.221272	-114.245628	-4.413017	2.169786	-2.563125	352.324829	130.329239	75.591698
923	2136390737	10.591825	15.596409	-112.514626	-4.459568	2.621918	-2.231743	467.713501	93.228012	90.638916
924	2136407404	18.906591	15.408528	-110.742043	-1.747529	2.706962	-2.630154	470.093140	15.078053	102.226631
925	2136424071	27.667137	13.372465	-109.290733	-4.558022	1.390643	-4.092498	503.596893	-79.056160	126.086647
926	2136440738	36.411446	10.525359	-108.591621	-2.600217	-3.241515	-4.038970	515.588562	-123.253960	125.758949
927	2136457405	41.323719	8.180640	-109.314575	3.856785	-6.276735	6.167039	301.491699	-136.504623	55.184399
928	2136474072	39.543667	6.102129	-112.178963	11.126300	-3.612140	17.309835	-85.755081	-203.954620	-46.682556
929	2136490739	37.488091	4.587180	-115.954277	-2.643683	0.458823	-2.317023	-102.539467	-209.711624	-117.109673
930	2136507406	37.372238	3.355034	-120.431602	0.435802	2.118707	-0.316961	11.215166	-222.707138	-169.303497
931	2136524073	37.551292	1.607575	-124.989769	7.210021	0.466465	-0.529985	22.028496	-251.089920	-155.293594
932	2136540740	33.403233	0.154671	-127.932724	17.694153	-8.891690	-2.744765	-246.501251	-173.583786	-93.045715
933	2136557407	23.842934	-0.087019	-127.669853	15.642679	-9.470719	-10.048410	-574.202026	-5.323994	20.963308
934	2136574074	19.474396	0.893322	-126.355247	-4.111021	5.844886	1.862223	-263.405701	83.632851	51.717068
935	2136590741	18.049175	1.611569	-124.320480	10.986021	1.226076	11.388138	-88.869392	79.887947	101.823936
936	2136607408	14.450500	1.623182	-122.013596	9.736081	-4.109519	4.775544	-220.577713	39.172657	132.755569
937	2136624075	8.326382	1.927467	-118.984573	7.151887	-0.229058	3.322315	-373.872223	53.581451	174.619461
938	2136640742	1.878084	2.331134	-115.904716	-1.662372	1.722922	0.492327	-394.616211	40.365536	181.903732
939	2136657409	-4.182415	2.786992	-114.457298	-17.207645	3.794550	-0.027883	-368.414917	25.439548	87.339928
940	2136674076	-8.621079	3.927787	-114.516853	-17.378757	4.110098	-2.270598	-266.868164	68.298813	4.111496
941	2136690743	-9.629142	5.797024	-115.834709	-15.015220	2.219457	-3.120674	-54.375278	123.106331	-59.959656
942	2136707410	-7.116653	7.990936	-116.415291	-7.514253	2.422744	-3.049231	154.443298	135.181732	-14.969067
943	2136724077	-1.224393	10.391234	-115.702599	-4.873872	2.992242	-2.344693	346.249420	140.529953	52.705311
944	2136740744	7.468819	12.404276	-113.932594	-5.176316	2.647041	-2.621329	500.157867	126.274406	97.596039
945	2136757411	17.337954	13.602853	-111.941154	-1.970690	2.445615	-5.197911	564.876160	95.245216	98.542473
946	2136774078	25.752661	13.444177	-109.971756	0.220716	-0.754228	-3.338145	476.918243	33.262253	110.638039
947	2136790745	33.387611	11.791175	-108.603462	-3.529859	-3.473099	-1.415366	439.818695	-46.834801	118.911392
948	2136807412	38.952232	9.675521	-108.474777	1.077735	-4.179112	3.016175	332.132629	-98.076164	81.261757
949	2136824079	41.769131	7.655706	-110.587570	1.510779	-1.041531	7.192282	187.794357	-173.533463	-16.871479
950	2136840746	43.135712	5.737988	-115.022911	0.419627	1.882773	4.987900	112.662758	-261.170837	-114.690720
951	2136857413	44.361874	3.728299	-120.605896	3.294506	2.140241	2.344596	100.916008	-316.651550	-156.257385
952	2136874080	45.748333	1.698340	-126.449699	6.694633	1.103889	-0.676967	99.153969	-336.323486	-163.695053
953	2136890747	43.751404	0.533753	-130.711151	16.227894	-9.128211	-1.653145	-115.117691	-229.654892	-132.207779
954	2136907414	36.059597	0.194520	-131.378510	16.428082	-12.998081	-5.041420	-461.752197	-41.446808	-17.506897
955	2136924081	25.668619	0.614035	-129.153641	14.002510	-3.974023	-10.548805	-625.023438	90.067360	101.922157
956	2136940748	20.826733	1.944921	-126.138573	-3.057966	7.705632	3.111915	-295.315216	144.609680	134.780701
957	2136957415	19.147011	2.609345	-122.755875	10.789197	2.999832	13.765221	-109.600533	106.591339	177.049271
958	2136974082	15.777682	2.896687	-119.853699	6.710692	-4.304320	5.317261	-211.339661	68.415558	160.833527
959	2136990749	9.770531	3.509933	-116.809967	3.410178	-0.678363	5.301169	-371.482727	76.033615	169.792389
960	2137007416	3.618977	4.117499	-114.550087	-12.351973	2.624056	1.505229	-379.030701	51.834614	130.171158
961	2137024083	-1.875491	5.187326	-113.811676	-16.875999	4.249856	-2.426615	-334.100189	64.758965	43.187202
962	2137040750	-4.861423	7.074915	-114.587212	-18.526215	3.733736	-3.257714	-174.857086	115.690971	-39.516575
963	2137057417	-4.205126	9.456320	-115.494987	-9.103992	2.183307	-4.066863	46.683079	146.618607	-42.375328
964	2137074084	0.023387	12.193738	-115.326080	-6.783918	3.239673	-4.092090	251.322083	163.739243	16.037216
965	2137090751	6.828186	14.980055	-113.858284	-2.562193	2.346626	-3.381393	387.122650	172.003235	75.635643
966	2137107418	15.115176	17.050150	-111.403160	-2.914124	2.221295	-4.139624	456.103516	148.893204	115.606812
967	2137124085	22.895666	17.598360	-108.873856	-0.458430	1.242283	-2.227250	421.243622	78.241592	126.522934
968	2137140752	31.068640	16.076591	-106.901459	-5.342453	-2.036734	-2.140497	455.706268	-30.065989	142.663132
969	2137157419	37.890800	13.613115	-106.160553	-0.303838	-4.654428	0.743923	397.591919	-97.602318	119.364906
970	2137174086	41.152267	11.055410	-107.496101	2.232416	-3.351435	6.701529	212.486053	-168.224411	37.430252
971	2137190753	40.619301	8.673006	-111.119644	4.380370	-0.035210	8.149284	4.981240	-248.235992	-68.285751
972	2137207420	39.893723	6.266039	-116.184608	-1.006621	2.090049	0.578038	-4.384589	-302.698975	-133.712738
973	2137224087	40.424557	3.810304	-121.826714	3.163911	1.891375	-0.537837	61.172001	-331.074371	-164.021149
974	2137240754	40.817677	2.051833	-127.129616	9.905077	-2.650465	-1.628060	39.282944	-288.792511	-174.714142
975	2137257421	35.927410	1.395120	-129.568939	20.147654	-13.569894	-3.030278	-289.387970	-121.808121	-90.123520
976	2137274088	26.294907	1.758631	-128.455948	13.988540	-7.367712	-9.501929	-580.416870	53.114674	46.021702
977	2137290755	22.704632	3.958674	-126.233505	-6.489384	6.908783	1.738246	-222.819168	175.227844	66.508652
978	2137307422	21.339157	5.384212	-123.597725	13.566001	3.129234	16.834715	-95.506683	138.254868	114.105545
979	2137324089	20.194513	6.254367	-120.779442	3.381756	-3.360870	-0.174212	-86.619545	108.257240	138.825409
980	2137340756	17.235989	8.221214	-117.628929	6.435731	-0.472771	4.130881	-202.118805	171.768570	139.769440
981	2137357423	13.856920	9.535729	-114.607422	-3.453479	2.146217	3.072186	-231.573547	123.834747	151.405136
982	2137374090	9.423464	10.458637	-113.104065	-14.252605	2.769166	-0.778650	-282.508331	72.039101	75.793289
983	2137390757	6.282709	11.608329	-112.594749	-14.167999	3.657618	-4.054197	-195.016251	72.347580	20.264910
984	2137407424	5.402162	13.387551	-112.782486	-13.616373	2.872342	-5.648824	-50.988068	105.003998	-21.786936
985	2137424091	7.574769	15.518508	-112.530647	-8.222529	2.760870	-4.511405	126.094429	128.640366	0.162896
986	2137440758	12.343941	17.715324	-111.400696	-4.354295	2.267062	-3.958178	266.315887	141.035355	41.314919
987	2137457425	18.255125	19.316017	-109.467133	-0.270096	2.091785	-2.583724	317.412323	121.644005	80.940437
988	2137474092	23.859966	19.595314	-107.194527	-0.909323	1.837247	-2.119373	290.475983	61.784573	114.151031
989	2137490759	30.141783	18.151783	-105.347404	-2.973794	-0.911699	-1.061841	340.658691	-29.633957	132.986908
990	2137507426	35.934631	15.543030	-104.598488	-2.829969	-3.763257	0.421476	334.155731	-107.854279	121.616631
991	2137524093	37.616726	12.804233	-106.391754	2.887085	-3.930154	8.693163	126.944450	-194.094101	14.963039
992	2137540760	35.918560	10.054261	-110.281075	2.959507	-1.733169	7.651463	-55.919720	-269.044922	-84.402817
993	2137557427	34.746063	8.101664	-115.208748	-0.260076	-0.181576	-1.597545	-24.124765	-262.807983	-167.877594
994	2137574094	34.212574	6.045633	-120.042763	3.618062	0.985676	-1.598363	3.357287	-266.491241	-170.496017
995	2137590761	33.764202	3.791262	-124.822868	7.774012	0.267147	-1.863847	-2.790809	-273.145081	-163.359467
996	2137607428	32.483562	2.519120	-128.575394	10.567859	-4.553170	-2.394377	-64.867645	-186.813385	-146.477982
997	2137624095	27.413723	2.178910	-129.644501	16.758053	-11.335621	-3.313644	-302.105865	-49.797955	-45.269650
998	2137640762	22.162304	3.541218	-128.151581	2.085976	-0.286389	0.366263	-320.270386	111.623047	46.996655
999	2137657429	20.450066	4.854481	-125.932594	4.912208	3.865356	9.580904	-113.231995	121.528427	95.090607
1000	2137674096	20.413017	6.524488	-122.889107	4.711907	-2.761840	1.735518	-21.112398	157.148865	135.314133
1001	2137690763	18.601933	8.794205	-119.344704	3.970645	0.511026	4.222670	-137.795609	198.577332	153.185226
1002	2137707430	16.318237	10.779613	-116.007256	-3.343018	2.677163	3.025094	-171.866394	172.692490	152.453796
1003	2137724097	12.990632	12.479738	-113.996826	-10.970015	3.252800	0.243033	-224.748428	128.474487	88.438255
1004	2137740764	9.531996	13.941292	-113.134270	-10.822156	3.621601	-2.339859	-220.031647	95.775459	32.247002
1005	2137757431	8.025335	15.748996	-112.898621	-11.425123	3.639857	-4.488902	-94.611450	109.212433	-3.050556
1006	2137774098	8.975515	17.855791	-112.256302	-5.277246	2.838756	-4.462756	45.371174	130.413483	17.853304
1007	2137790765	11.603646	19.816938	-111.013573	-2.914745	2.521152	-3.097051	133.150955	128.321640	48.503208
1008	2137807432	15.121546	20.889420	-109.323586	-1.548154	1.650583	-2.235439	175.373886	84.510620	77.738586
1009	2137824099	19.242714	20.789295	-107.272545	-1.526069	0.627920	-1.711420	203.069153	28.163185	111.790039
1010	2137840766	23.913334	19.268270	-105.344879	-3.551074	-1.765949	-2.592299	240.196014	-44.974915	134.773865
1011	2137857433	28.621477	16.795534	-104.316376	-4.112485	-4.639165	-1.386898	262.971680	-107.140038	118.451645
1012	2137874100	31.446915	13.954319	-105.225052	-0.610242	-4.290412	3.842181	183.609863	-173.911209	39.935143
1013	2137890767	31.703171	11.388869	-108.272133	2.744352	-1.894980	5.900242	55.141991	-224.482620	-71.309113
1014	2137907434	30.854471	9.057776	-112.442924	3.017802	-0.700548	3.722770	-6.841230	-247.321808	-137.838165
1015	2137924101	31.053316	6.366250	-117.306725	1.595256	2.004801	-0.268860	50.703266	-288.929779	-168.380081
1016	2137940768	31.825546	3.259037	-122.384987	6.529923	1.608592	-0.092286	71.300911	-318.746338	-164.397156
1017	2137957435	32.617577	0.708653	-127.261292	7.394790	-0.830426	-2.564040	57.154255	-285.339203	-165.773987
1018	2137974102	30.321436	-0.387837	-129.962540	15.173590	-10.160274	-1.169352	-137.804916	-140.801025	-103.824677
1019	2137990769	24.624376	-0.014309	-129.188354	10.906969	-7.951190	-5.763506	-342.350494	41.217789	30.918402
1020	2138007436	22.166590	1.507419	-126.817696	-0.779525	2.551654	2.426273	-150.124023	140.156067	94.273087
1021	2138024103	21.274914	3.455230	-123.384872	5.189404	2.188909	8.570805	-63.205097	184.588318	147.903763
1022	2138040770	20.922550	5.457099	-119.938454	-2.945349	0.371473	1.849672	-38.035503	186.114059	149.073380
1023	2138057437	18.982195	7.778874	-117.107201	-4.745176	2.496501	4.360645	-136.759750	188.417786	111.035698
1024	2138074104	15.918077	9.832113	-115.444160	-10.868736	3.623638	0.359323	-199.828949	147.030365	57.072517
1025	2138090771	13.166152	12.043498	-114.544777	-7.879052	3.329202	-1.472131	-175.957947	141.699997	17.943136
1026	2138107438	12.005502	14.347451	-113.755981	-4.031293	3.004828	-1.816367	-80.977913	144.917572	14.853125
1027	2138124105	12.230573	16.454634	-112.563225	-1.389447	2.969185	-1.931470	-6.004299	138.047775	40.946266
1028	2138140772	13.620594	18.039391	-111.027565	-0.982169	2.153971	-2.109247	55.593304	112.292679	64.543343
1029	2138157439	15.767642	18.895691	-109.256058	-1.846125	0.929429	-2.676896	94.675629	75.195778	84.548424
1030	2138174106	18.600979	18.788364	-107.297066	-2.474909	-0.497481	-2.071981	131.575348	26.643019	108.252693
1031	2138190773	22.343550	17.458414	-105.501564	-5.218652	-2.494408	-2.470675	190.583389	-39.003811	123.922623
1032	2138207440	26.205334	15.266656	-104.718201	-4.838809	-4.509447	-1.357293	218.038574	-101.374031	95.275871
1033	2138224107	28.862682	12.676510	-105.404274	-0.665762	-3.642563	2.048995	168.988937	-156.261993	36.491035
1034	2138240774	29.924360	9.979027	-107.739975	1.467132	-1.433984	3.084821	90.845940	-208.398499	-40.267582
1035	2138257441	30.355194	7.403976	-110.934052	2.133754	-0.845094	1.767394	54.416248	-228.657257	-86.260574
1036	2138274108	30.839630	4.761611	-114.784447	2.517068	0.335675	-0.706665	53.119205	-253.307892	-117.070671
1037	2138290775	31.504459	2.284498	-118.999245	3.824514	0.911551	-0.700995	54.680248	-259.538483	-142.467697
1038	2138307442	31.898035	0.165293	-123.495079	6.204566	0.420800	-0.224236	28.586037	-251.092148	-164.905853
1039	2138324109	30.716833	-0.657406	-126.765144	10.221201	-5.618286	-0.316565	-72.221924	-144.151566	-141.966263
1040	2138340776	26.924330	-0.262477	-127.363510	9.300264	-6.358946	-2.637581	-228.476212	3.392966	-42.883846
1041	2138357443	23.351732	1.534799	-125.727280	1.952213	-1.518697	0.077312	-216.164902	139.269928	43.029800
1042	2138374110	21.969351	4.482426	-123.636223	-0.766529	1.308754	1.958630	-90.270676	211.403427	47.426876
1043	2138390777	21.224354	7.292701	-120.696083	0.982772	3.922194	6.792240	-63.523144	221.283676	101.033615
1044	2138407444	21.072786	9.831283	-118.044701	-3.547625	1.353921	1.730100	-33.502163	198.715683	91.692947
1045	2138424111	18.781567	12.472212	-115.937164	-1.812338	2.421499	2.319601	-162.569016	191.199493	62.559895
1046	2138440778	16.369379	14.817665	-114.524048	-5.724784	3.350661	0.995127	-165.350052	158.993958	35.980259
1047	2138457445	14.390906	16.799932	-113.258842	-2.530884	2.538452	-0.489942	-139.952667	134.009720	38.836716
1048	2138474112	12.924805	18.338608	-112.099205	-1.791998	2.333074	-0.959085	-109.506836	105.326744	42.628048
1049	2138490779	12.083395	19.210327	-111.017624	-1.465563	1.380479	-1.100659	-71.891434	64.311638	48.646679
1050	2138507446	12.131018	19.548607	-109.818512	-1.916891	-0.015556	-2.020880	-21.523174	34.023636	62.100613
1051	2138524113	12.912127	19.172359	-108.382576	-2.308723	-0.957928	-1.051802	17.809996	-4.460107	84.250542
1052	2138540780	14.706994	17.869844	-106.881233	-4.324018	-1.733613	-1.935926	78.589523	-55.529819	101.614014
1053	2138557447	17.467691	15.704719	-105.694405	-5.158075	-3.306521	-1.849123	144.601517	-105.933296	101.534912
1054	2138574114	20.600468	12.972806	-105.192055	-4.073086	-2.510481	-1.568729	180.051392	-145.405121	81.101051
1055	2138590781	23.049423	9.951109	-106.000023	-0.541418	-1.399377	0.303429	156.152435	-185.920807	23.311674
1056	2138607448	24.665991	7.189233	-108.010857	1.015658	-1.267838	-0.877701	114.562187	-199.730164	-42.093369
1057	2138624115	25.804701	5.027256	-110.866119	1.678751	-0.547028	-1.980344	86.127846	-189.869965	-98.809380
1058	2138640782	26.766447	3.245667	-114.299370	3.021738	0.715492	-1.111019	72.114883	-186.735275	-136.911072
1059	2138657449	27.684000	1.600969	-118.155159	4.351306	1.224177	-1.348965	64.065948	-194.613251	-163.137589
1060	2138674116	27.388622	1.060737	-121.585976	8.448024	-3.154468	1.405516	-13.432276	-123.856903	-167.508240
1061	2138690783	25.145823	1.372207	-123.201820	9.056401	-5.284935	5.004804	-133.085892	-26.151217	-95.227264
1062	2138707450	23.588638	3.170748	-123.366852	2.002755	-0.599216	-1.142716	-93.718674	94.189842	-53.613544
1063	2138724117	22.375608	5.810740	-122.030457	4.398973	-1.602998	3.514179	-79.745422	177.002151	11.663406
1064	2138740784	21.324947	8.789542	-119.814445	-0.476910	1.701968	2.374461	-80.648132	214.919205	55.781017
1065	2138757451	20.602436	11.226086	-117.385925	-1.876075	2.730024	4.252704	-69.369644	187.799652	81.572021
1066	2138774118	18.513248	13.371009	-115.371323	-0.808508	2.025594	1.480853	-151.741653	160.771744	68.094208
1067	2138790785	16.366695	15.336152	-113.914902	-4.054370	2.827904	-0.301330	-151.083267	137.833130	45.315384
1068	2138807452	14.491798	16.916519	-112.711235	-2.751137	2.410217	-0.578641	-133.138046	109.838661	41.560036
1069	2138824119	13.005782	17.881132	-111.765778	-2.563160	1.822732	-0.861979	-106.682777	69.059288	38.757706
1070	2138840786	12.224706	18.203838	-110.846695	-1.695327	1.423343	-1.721337	-64.477371	30.320341	46.888420
1071	2138857453	12.332914	17.937098	-109.747162	-2.013443	0.179909	-1.845459	-14.488648	-2.327026	64.652756
1072	2138874120	13.324320	16.836330	-108.390533	-2.656818	-0.123123	-1.506484	34.654888	-47.166428	90.382454
1073	2138890787	15.451731	14.910737	-107.040337	-4.284582	-0.576354	-1.921168	104.985481	-92.554710	104.185516
1074	2138907454	18.603613	12.319479	-105.932121	-4.772860	-1.865726	-2.486299	172.971710	-129.734818	107.342117
1075	2138924121	22.107910	9.694407	-105.551018	-4.214711	-2.803009	-1.188206	205.440094	-139.846130	75.858238
1076	2138940788	24.700813	7.209092	-106.458664	0.279564	-2.282413	1.595878	163.166092	-158.196472	9.801970
1077	2138957455	26.114637	5.087527	-108.562126	1.429482	-1.662119	1.506252	97.933586	-168.741730	-58.757565
1078	2138974122	26.939636	3.365401	-111.344696	1.086547	-0.621909	0.214013	61.105148	-168.393921	-106.955925
1079	2138990789	27.808067	1.912348	-114.520638	2.026799	0.293764	-1.204291	60.024044	-166.603195	-133.030289
1080	2139007456	28.754322	0.682434	-117.951752	2.725822	0.433118	-1.825088	60.516090	-163.973740	-149.685226
1081	2139024123	28.822754	0.374596	-121.336700	6.325370	-2.811317	0.743786	5.487026	-113.948997	-169.142868
1082	2139040790	27.570852	0.852202	-123.407257	7.196531	-3.959142	1.510236	-74.338692	-33.429447	-123.094574
1083	2139057457	25.533115	2.386979	-124.160057	6.310148	-2.465802	0.168959	-121.622665	62.188129	-81.658257
1084	2139074124	23.860823	4.688751	-123.516258	4.148092	-0.970162	1.881425	-103.410324	141.561432	-22.807035
1085	2139090791	22.581091	7.130828	-121.895180	0.975360	0.377015	2.647628	-87.515419	172.761124	30.989996
1086	2139107458	21.160372	9.386526	-119.496170	0.782931	2.268500	4.708043	-106.623474	178.622726	81.620506
1087	2139124125	19.110605	11.224441	-117.277351	0.194312	1.033300	2.357563	-147.486481	148.587524	84.851898
1088	2139140792	16.624981	12.876351	-115.303963	-3.281828	3.023059	0.313453	-174.527863	129.840805	79.629868
1089	2139157459	14.134816	14.211149	-113.982864	-4.361710	2.506035	-0.521834	-168.608231	97.646339	52.910183
1090	2139174126	12.016179	15.103307	-113.081657	-3.988625	2.183821	-1.081373	-141.394775	63.972412	38.722317
1091	2139190793	10.751705	15.507373	-112.234329	-2.746902	1.510413	-1.635649	-89.844757	33.444260	43.192646
1092	2139207460	10.373132	15.402014	-111.187561	-2.368053	1.026620	-1.888749	-39.980541	4.882800	60.594536
1093	2139224127	11.344968	14.792537	-109.797188	-2.886442	0.593657	-2.259310	36.069927	-20.735668	85.933746
1094	2139240794	13.710450	13.517047	-108.219086	-4.277047	0.372928	-2.359513	118.274796	-54.782482	106.192177
1095	2139257461	17.708775	11.498184	-106.868500	-5.125240	-0.466288	-2.707825	221.863571	-95.180008	108.957649
1096	2139274128	22.217901	8.788527	-106.161835	-3.993717	-2.334583	-1.645180	262.618469	-138.557892	94.759888
1097	2139290795	25.892582	6.072065	-106.844353	-1.872006	-2.981791	0.526552	225.354843	-165.355972	29.347733
1098	2139307462	28.222593	3.972694	-109.083885	0.486021	-2.487831	1.721635	151.159042	-172.987732	-61.956120
1099	2139324129	29.691319	2.553057	-112.075821	1.512999	-1.125704	1.618855	97.571556	-163.084717	-119.739326
1100	2139340796	31.116392	1.328519	-115.484947	1.509752	0.680828	0.431713	91.481834	-168.857483	-143.474243
1101	2139357463	33.080067	0.360854	-119.125046	2.092996	0.665568	-0.356601	120.038788	-167.095856	-157.792587
1102	2139374130	34.871784	0.009309	-122.662415	4.577793	-0.684111	0.475204	107.177841	-137.903580	-167.375381
1103	2139390797	35.575577	0.204426	-125.548904	8.358122	-3.102331	0.403240	42.034138	-90.308052	-148.323730
1104	2139407464	33.885612	1.146471	-126.906136	10.936313	-5.496546	-0.371092	-101.025124	0.042065	-99.237473
1105	2139424131	30.280069	3.148693	-126.139427	8.692107	-4.908009	-2.861244	-218.739456	126.168800	-25.018692
1106	2139440798	25.947071	5.732810	-123.609322	4.973362	-0.017280	-0.069329	-272.442017	208.042648	60.251129
1107	2139457465	23.478451	7.829010	-121.138596	-4.535939	5.174563	5.902598	-166.402878	175.726151	80.912697
1108	2139474132	22.529915	9.327608	-118.528786	-2.306950	1.636035	5.890584	-80.983894	141.935791	103.665497
1109	2139490799	19.641542	10.893613	-116.544067	-0.613974	0.565489	1.883502	-194.888016	129.815414	75.377617
1110	2139507466	16.374975	12.273693	-114.990402	-4.912743	2.245118	0.810068	-215.382004	106.972008	61.039371
1111	2139524133	13.592648	13.418138	-113.786125	-4.677109	1.967917	-1.057107	-183.627716	84.553123	50.114258
1112	2139540800	11.501989	14.206201	-112.792198	-3.266937	1.868844	-1.512095	-140.257812	58.751942	46.098698
1113	2139557467	10.462474	14.586639	-111.877258	-2.590184	1.018682	-2.602972	-76.570076	32.556061	47.718227
1114	2139574134	10.665219	14.741702	-110.826454	-2.314607	0.719969	-2.812800	-4.323328	20.349930	58.140598
1115	2139590801	12.165920	14.378015	-109.519424	-3.329589	0.386843	-1.630659	69.817780	-6.340902	78.621971
1116	2139607468	15.152657	13.433230	-108.117348	-4.618897	-0.065606	-1.935972	158.496643	-35.770317	92.660156
1117	2139624135	19.535454	11.714580	-106.877251	-4.662574	-0.221586	-2.565890	246.299789	-76.751358	100.016487
1118	2139640802	24.396065	9.355916	-106.259880	-4.060968	-1.559111	-2.716140	284.416443	-117.601143	86.683998
1119	2139657469	28.389513	6.841951	-107.063126	-1.411697	-1.970218	0.745007	245.983826	-156.285965	24.252352
1120	2139674136	30.748228	4.600920	-109.472252	1.786335	-1.777177	3.827008	155.528168	-187.842300	-58.841690
1121	2139690803	31.523836	2.867490	-112.850296	3.053281	-0.959655	3.789733	59.242260	-194.025192	-120.503990
1122	2139707470	32.031841	1.327028	-116.443130	1.574308	0.148158	1.666521	37.567852	-193.522293	-137.603592
1123	2139724137	33.322487	0.201342	-119.846657	2.437653	-0.163428	0.324289	79.098068	-169.188278	-139.398483
1124	2139740804	34.654461	-0.320727	-122.731674	4.631702	-1.444709	-1.498403	78.681107	-124.611176	-129.331024
1125	2139757471	34.839199	-0.125709	-124.791626	8.217068	-3.470618	-2.081345	10.063455	-60.809292	-108.365959
1126	2139774138	32.402695	0.818581	-125.259552	11.003418	-5.749113	-0.794601	-146.639603	31.626415	-54.920425
1127	2139790805	28.074638	2.375068	-123.696556	8.753216	-3.441993	-3.069936	-263.432770	126.225037	30.603746
1128	2139807472	25.064035	4.768089	-121.097740	-2.160553	3.281492	2.070692	-191.426880	196.473984	71.293854
1129	2139824139	23.562231	6.799697	-118.791550	1.336675	1.954708	4.892076	-104.797577	167.721725	75.014656
1130	2139840806	22.724745	8.268025	-115.926575	-3.272213	3.135416	5.491065	-73.573853	146.563126	117.961845
1131	2139857473	20.286283	9.630496	-113.947426	-0.290600	-0.903644	1.904354	-165.461716	119.035515	78.924309
1132	2139874140	17.150206	10.800534	-112.532639	-6.589731	2.719201	0.451896	-203.896790	93.305191	56.337059
1133	2139890807	14.564651	11.840802	-111.570351	-4.771748	1.833995	-1.368028	-167.082703	75.532028	37.183887
1134	2139907474	12.776304	12.712624	-110.847717	-3.326594	1.526474	-1.986585	-117.091873	60.870033	28.612211
1135	2139924141	11.907992	13.275980	-110.167953	-2.080766	1.137480	-2.122385	-61.809612	41.546066	31.429676
1136	2139940808	12.141088	13.524784	-109.343132	-2.256729	0.714681	-1.880446	1.996419	24.660290	43.822372
1137	2139957475	13.347218	13.327578	-108.278381	-2.181320	0.249706	-1.190023	57.033131	2.199374	63.081905
1138	2139974142	15.839943	12.455927	-107.021355	-4.132477	-0.011906	-1.738431	132.247437	-32.052296	84.201866
1139	2139990809	19.504978	10.914242	-105.930580	-4.219904	-1.370105	-2.178715	206.179993	-68.642227	89.047997
1140	2140007476	23.507706	8.910955	-105.425102	-3.591017	-2.400671	-1.918276	234.502533	-100.833549	71.763084
1141	2140024143	26.765650	6.822040	-106.239113	-1.359313	-1.372656	1.023763	201.745041	-133.951660	9.317326
1142	2140040810	29.104485	4.767536	-108.401871	0.709513	-0.513180	2.324191	153.014740	-169.300308	-56.462376
1143	2140057477	30.519098	3.012454	-111.280952	2.789674	-0.360837	1.463510	95.987236	-178.147522	-99.876236
1144	2140074144	31.396778	1.537443	-114.702675	2.914691	0.307265	0.632730	60.015327	-182.894180	-133.667923
1145	2140090811	31.971842	0.298874	-118.152206	4.132565	-0.334593	1.294050	36.759048	-174.030884	-141.326157
1146	2140107478	32.499187	-0.372531	-121.141327	4.642821	-1.588192	0.309967	30.422169	-131.632309	-133.882553
1147	2140124145	32.353374	-0.074948	-123.091949	7.139808	-3.182352	-2.026700	-9.768595	-47.674618	-108.552925
1148	2140140812	30.167515	1.208868	-123.402084	10.119070	-4.995488	-1.450946	-131.598236	56.181244	-56.098198
1149	2140157479	26.403042	3.065938	-121.824249	7.870588	-2.019002	-0.622836	-230.506943	141.351318	26.922607
1150	2140174146	24.298906	5.149307	-119.599388	-3.665851	2.452535	2.030191	-136.886108	168.346024	62.650253
1151	2140190813	22.266459	7.298273	-117.114784	2.727708	0.838767	4.099998	-138.954102	175.630554	81.132050
1152	2140207480	20.896503	8.841689	-114.754280	-5.035222	2.557520	5.205880	-102.807213	136.269318	91.707542
1153	2140224147	18.036894	10.255301	-113.252274	-1.998232	-0.105570	1.258496	-187.192123	109.583954	55.234547
1154	2140240814	15.081489	11.536938	-112.143532	-6.049484	1.942959	-0.245112	-190.546387	92.348534	40.408585
1155	2140257481	12.972772	12.638000	-111.362579	-4.205841	1.458448	-1.557258	-136.928909	75.232704	28.180092
1156	2140274148	11.563189	13.491623	-110.709221	-2.344382	1.056651	-1.691891	-93.992477	58.201622	26.199785
1157	2140290815	11.141562	13.954853	-109.977409	-2.086894	0.892907	-1.701614	-36.248730	35.687386	36.134911
1158	2140307482	11.937511	14.007288	-108.948555	-2.443117	0.389738	-1.493704	32.327267	15.106609	57.860809
1159	2140324149	14.035394	13.632386	-107.720612	-3.429681	0.070785	-2.125316	107.775452	-5.797261	74.582214
1160	2140340816	17.581051	12.577332	-106.435844	-4.618480	-0.246568	-2.400393	194.780212	-40.408524	89.319771
1161	2140357483	21.922544	10.715220	-105.527435	-3.831072	-1.443495	-2.490790	249.029953	-87.069374	87.853683
1162	2140374150	25.867386	8.384820	-105.636032	-2.743822	-1.352591	-1.273497	237.338196	-130.393112	50.602757
1163	2140390817	28.766518	6.108973	-107.270935	0.179479	-0.864097	1.377543	185.906189	-165.908951	-23.985266
1164	2140407484	30.614086	4.256069	-109.921425	2.222928	-0.811606	1.940154	124.797104	-174.934586	-82.732567
1165	2140424151	31.875780	2.807391	-113.102905	2.208467	0.231742	1.947086	86.901382	-173.742233	-119.401855
1166	2140440818	32.595490	1.428334	-116.555893	4.123016	0.117447	2.993041	49.974888	-182.186676	-134.645386
1167	2140457485	33.438164	0.423841	-119.843224	3.627775	-0.629718	0.565533	52.715050	-159.979141	-136.351074
1168	2140474152	34.037331	0.147627	-122.431129	6.246136	-2.174951	-1.473430	35.621914	-102.034630	-123.586784
1169	2140490819	32.691429	0.860167	-123.762459	10.139135	-4.852652	-1.738493	-80.642746	-8.229417	-90.476013
1170	2140507486	29.010290	2.341365	-123.055336	10.470144	-4.383509	-1.735856	-223.225113	96.085083	-13.095651
1171	2140524153	25.169962	4.383522	-120.642906	1.391541	0.319945	1.189029	-240.015930	173.102585	68.597115
1172	2140540820	23.188652	6.646100	-118.297363	-1.401616	3.114091	3.982077	-133.352219	179.700806	67.961998
1173	2140557487	21.754839	8.140957	-115.659744	-2.853706	1.638060	6.131982	-107.168068	141.477722	106.438538
1174	2140574154	18.769938	9.555600	-113.791023	-0.750561	0.282496	1.806109	-197.020309	117.986427	74.199028
1175	2140590821	15.435390	10.913322	-112.397797	-5.609586	2.010089	0.114315	-215.594025	102.067490	54.327747
1176	2140607488	12.773768	12.068078	-111.393646	-5.191161	1.961235	-1.085697	-172.318726	81.610329	40.062149
1177	2140624155	10.845192	12.913845	-110.684258	-3.305924	1.871891	-1.792695	-125.495209	58.209106	30.006418
1178	2140640822	9.885545	13.263351	-109.938728	-2.082247	1.620029	-2.002688	-68.252754	28.497665	38.825871
1179	2140657489	10.170042	13.420856	-108.957275	-2.950268	1.263588	-2.861937	2.957258	19.308109	54.534863
1180	2140674156	12.068292	13.324750	-107.719055	-3.454336	0.285477	-2.162556	96.210602	8.304273	71.814560
1181	2140690823	15.536403	12.553147	-106.350426	-4.572020	-0.350955	-2.308994	189.217285	-25.838694	88.569870
1182	2140707490	20.100069	10.946432	-105.203865	-4.576193	-1.670710	-2.765484	259.350311	-71.143974	93.446663
1183	2140724157	24.711554	8.795397	-104.794090	-3.478817	-2.933848	-1.647448	272.041199	-110.057205	71.408501
1184	2140740824	28.251537	6.496300	-105.848419	-0.656941	-1.999996	2.251479	220.402985	-151.373444	5.171989
1185	2140757491	30.377571	4.327877	-108.343147	1.644396	-1.065758	3.315349	141.263702	-186.314789	-66.496773
1186	2140774158	31.788603	2.550166	-111.556549	1.850809	-0.164081	1.925791	95.836151	-190.328568	-109.474464
1187	2140790825	33.304569	1.111678	-115.155830	2.227523	0.676536	0.451897	97.128609	-189.955887	-137.968536
1188	2140807492	34.702042	-0.011418	-118.682205	4.434485	-0.043360	0.638509	84.866585	-176.115356	-141.418915
1189	2140824159	35.509109	-0.417862	-121.699615	6.265626	-1.574089	-1.017147	46.646606	-126.099037	-137.694565
1190	2140840826	34.787922	0.033060	-123.442459	10.067806	-4.372116	-1.061649	-44.187340	-38.075405	-101.369438
1191	2140857493	31.341000	1.223818	-123.073616	11.286655	-5.181364	-1.387959	-207.715302	71.934731	-20.760342
1192	2140874160	26.860308	3.307293	-120.642372	6.720904	-0.939578	-1.085524	-275.778259	178.152908	62.222942
1193	2140890827	25.153421	5.583440	-118.099174	-6.423995	4.038260	3.707376	-115.326309	187.582672	72.125053
1194	2140907494	23.270319	7.651851	-115.342087	3.683670	1.128923	6.781584	-132.840607	179.159317	94.901596
1195	2140924161	21.164961	9.174982	-113.137459	-4.742083	1.194221	2.786645	-146.342087	132.561508	81.656776
1196	2140940828	17.835014	10.674787	-111.643005	-2.954912	0.830507	0.764116	-215.915436	114.315567	52.842236
1197	2140957495	14.792891	11.915115	-110.618774	-6.714425	2.263533	-0.868296	-195.204605	88.370636	36.562782
1198	2140974162	12.725917	13.012948	-109.908073	-4.659628	1.765740	-1.931573	-133.806671	73.910812	24.442106
1199	2140990829	11.870467	13.959227	-109.231682	-3.163639	1.616909	-2.277699	-61.336849	63.908611	26.161011
1200	2141007496	12.274435	14.594666	-108.375580	-2.181121	1.233559	-1.643995	11.052812	47.720360	40.421749
1201	2141024163	14.012079	14.789284	-107.246391	-2.718933	0.812171	-1.617709	86.575378	26.295813	60.897709
1202	2141040830	16.898533	14.229483	-105.955452	-2.912694	-0.201406	-1.930758	153.299103	-12.368153	80.975563
1203	2141057497	20.849195	12.742650	-104.876457	-3.975853	-1.255874	-2.675408	221.469925	-64.028786	88.194626
1204	2141074164	25.245726	10.492708	-104.309792	-3.591438	-2.487355	-3.183829	256.485382	-111.165207	83.266731
1205	2141090831	29.115980	8.201084	-104.647797	-1.636384	-2.708356	-0.829964	235.077820	-131.419022	44.752552
1206	2141107498	31.707985	6.115237	-106.300194	2.195777	-1.633462	3.555258	167.452789	-157.663773	-21.780262
1207	2141124165	32.869087	4.384134	-109.033401	2.865084	-0.668041	3.394611	84.363831	-173.254105	-79.610100
1208	2141140832	33.391087	3.029727	-112.298058	2.976174	0.495135	1.386934	43.717045	-173.368118	-116.976456
1209	2141157499	33.686642	1.855839	-115.483200	3.669686	0.847558	0.627845	25.344769	-164.320938	-120.887863
1210	2141174166	33.931206	1.014263	-118.183952	4.092398	0.115581	-1.438993	17.878170	-133.470947	-109.259445
1211	2141190833	33.429222	0.988513	-120.015854	7.731227	-2.813951	-1.483050	-29.237940	-64.169899	-94.240791
1212	2141207500	30.608604	1.769420	-120.133453	9.947754	-4.001295	-0.124720	-170.137466	34.195480	-34.408825
1213	2141224167	27.733557	3.055333	-118.779160	1.857304	-0.598983	0.863625	-177.036514	105.150139	29.256180
1214	2141240834	25.449448	4.898986	-116.701202	1.431189	1.284076	3.301001	-146.694412	152.921692	57.441044
1215	2141257501	23.664143	6.572323	-114.731125	-3.763335	0.138160	3.793489	-119.792725	138.711716	60.994286
1216	2141274168	21.307076	8.220235	-113.059319	-1.507267	0.348545	2.644830	-155.022079	128.310181	50.415234
1217	2141290835	18.692804	9.761906	-111.694290	-3.037071	0.931984	0.356215	-170.299942	114.604362	43.989315
1218	2141307502	16.222343	11.206725	-110.607300	-4.103360	1.490768	-0.854713	-160.709473	101.962616	34.790318
1219	2141324169	14.515840	12.540829	-109.730942	-3.461625	1.459047	-1.108356	-113.788254	90.853569	28.042194
1220	2141340836	13.870224	13.736292	-108.914154	-2.650079	1.382940	-1.405190	-50.427715	81.272903	28.343178
1221	2141357503	14.279877	14.629407	-108.019012	-1.786594	1.289527	-1.078688	10.892294	64.671776	37.153690
1222	2141374170	15.688932	15.001118	-107.035721	-2.271070	1.019921	-1.430549	68.946823	36.317364	49.020283
1223	2141390837	18.119064	14.737540	-106.036011	-2.711079	0.148342	-2.291018	129.923126	1.749518	59.772251
1224	2141407504	21.542707	13.537574	-105.088448	-3.582677	0.068680	-2.559412	191.052460	-49.003353	76.004944
1225	2141424171	25.688202	11.285404	-104.611626	-3.336210	-0.158434	-3.167952	242.106491	-112.611824	79.464684
1226	2141440838	29.534851	8.465575	-105.010368	-2.071570	-1.011868	-3.041769	234.439529	-160.839966	57.254589
1227	2141457505	32.255638	5.877830	-106.520561	1.662213	-1.906983	1.509040	174.118774	-179.367508	2.274275
1228	2141474172	33.178780	3.967600	-108.962349	4.514312	-2.171499	5.340948	67.645500	-173.883087	-58.555984
1229	2141490839	32.840084	2.517713	-111.854233	3.103907	-0.742560	3.813774	-10.749838	-165.823700	-95.549118
1230	2141507506	32.199562	1.209839	-114.688370	3.034746	0.098816	1.407675	-33.230068	-156.691147	-99.984322
1231	2141524173	31.668066	0.078586	-117.062065	3.559083	-0.159513	-1.688870	-31.037903	-133.687302	-86.774834
1232	2141540840	30.895599	-0.147199	-118.559219	5.804420	-2.889440	-3.545386	-47.442089	-59.752388	-73.010727
1233	2141557507	28.591686	0.942408	-118.501915	7.230599	-4.601436	-2.894329	-139.319550	57.037918	-32.719646
1234	2141574174	26.351683	2.991626	-117.411034	2.956624	-0.625970	2.105633	-137.705795	137.818878	-2.350408
1235	2141590841	24.460262	5.190959	-115.726891	0.222754	0.373683	2.491866	-121.619377	161.150787	30.778099
1236	2141607508	23.310158	7.389419	-113.698647	-4.183346	1.591522	5.219248	-83.112900	168.458786	53.670013
1237	2141624175	21.405704	9.422582	-112.301582	-1.105133	-0.695124	2.532341	-127.121681	143.540436	27.319073
1238	2141640842	18.970652	11.340872	-111.141792	-3.694265	1.218002	1.140752	-159.261780	131.680649	24.112612
1239	2141657509	16.793783	13.082552	-110.205673	-2.697596	1.239020	0.248070	-143.078217	116.350250	19.760630
1240	2141674176	15.012178	14.526172	-109.407410	-1.290835	1.482880	-0.355428	-118.886833	96.090935	20.619217
1241	2141690843	13.737085	15.538908	-108.686089	-0.761418	1.516473	-0.319660	-88.280403	69.278313	25.038918
1242	2141707510	13.256669	15.928787	-107.933891	-0.984968	1.354331	-0.526199	-41.603134	32.917351	36.425999
1243	2141724177	13.671071	15.718236	-107.099052	-1.739531	1.412880	-1.454907	10.675719	-1.038195	49.464695
1244	2141740844	15.097383	14.730306	-106.064919	-2.026776	1.120476	-1.085350	68.765831	-42.521988	72.391579
1245	2141757511	17.632484	12.654540	-104.903351	-3.899591	1.626128	-2.269926	135.089508	-100.405838	99.750908
1246	2141774178	21.239553	9.612022	-104.178375	-4.176696	1.219519	-4.374807	207.503174	-157.952942	100.712532
1247	2141790845	25.173088	6.248942	-104.245453	-3.155630	-1.397085	-6.089705	236.067184	-187.056335	75.574539
1248	2141807512	28.224873	3.573518	-105.428436	-0.781568	-4.338331	-1.462643	188.732712	-175.181305	8.645649
1249	2141824179	29.392214	2.256593	-107.726234	2.945553	-3.132195	4.894709	76.767792	-134.741776	-81.096375
1250	2141840846	29.372675	1.554679	-110.535233	2.374630	-0.424230	4.829723	4.179537	-118.393707	-124.525688
1251	2141857513	29.458271	0.696900	-113.350983	2.475708	0.854801	2.151178	7.898686	-127.988022	-122.761887
1252	2141874180	29.872789	-0.260392	-116.089256	4.388492	0.093474	-1.167084	24.658550	-132.228088	-116.873528
1253	2141890847	29.818558	-0.433209	-118.091759	7.372732	-3.432454	-3.312679	-4.943762	-70.022842	-101.958427
1254	2141907514	28.153378	0.805191	-118.527946	8.469411	-5.288227	-2.977921	-100.863785	50.989666	-62.070705
1255	2141924181	25.318523	2.971416	-117.593452	5.713810	-1.759905	1.693631	-172.969910	139.982346	-11.923838
1256	2141940848	22.845646	5.079510	-115.828232	-0.171313	1.229534	3.424380	-156.737167	157.452713	41.344707
1257	2141957515	21.955631	6.925665	-113.619934	-6.159024	3.132584	5.312426	-68.063522	151.618088	76.174324
1258	2141974182	21.148413	8.388054	-112.077171	-2.763469	-0.814981	2.829967	-61.413326	114.443192	49.876881
1259	2141990849	19.228432	9.752593	-110.921928	-3.116273	1.839679	1.883508	-126.742668	100.489143	35.564468
1260	2142007516	17.325554	10.951388	-109.939568	-2.906266	1.403835	-0.079044	-125.349777	86.511986	32.095909
1261	2142024183	15.919890	12.035369	-108.966301	-1.434517	1.696741	-1.039863	-96.533295	78.721275	35.838783
1262	2142040850	15.051558	12.764222	-108.027908	-0.413276	2.069523	-0.986593	-64.732628	56.850445	40.943245
1263	2142057517	14.821011	13.023719	-107.121826	-0.580088	1.959135	-1.396557	-26.497763	28.715908	46.825756
1264	2142074184	15.234863	12.830598	-106.230347	-0.984126	1.595885	-1.223593	12.339079	2.330466	53.003723
1265	2142090851	16.281183	12.007006	-105.350822	-2.008145	1.613620	-1.123304	50.914932	-33.567501	62.678688
1266	2142107518	17.797577	10.662197	-104.523026	-2.128162	0.424097	-2.058733	80.719566	-62.887825	69.881760
1267	2142124185	19.922573	8.850977	-103.833977	-3.048434	-1.699261	-2.674238	120.001427	-89.682343	73.372444
1268	2142140852	22.032372	6.981364	-103.584732	-2.446124	-4.302050	-1.711562	124.057671	-99.441238	53.670738
1269	2142157519	23.549911	5.700595	-104.015984	-0.423776	-3.561854	1.970903	93.456100	-80.779190	5.715551
1270	2142174186	24.256203	4.705173	-105.132370	2.324009	-1.407484	3.356848	47.993073	-81.579453	-37.150333
1271	2142190853	24.410875	3.679455	-106.797424	2.567912	-0.809793	0.226273	16.102377	-97.074425	-65.806519
1272	2142207520	24.446005	2.583948	-108.875099	2.855979	-0.412558	-2.089772	8.404944	-111.288406	-86.596489
1273	2142224187	24.364971	2.061510	-111.072609	4.056418	-1.271667	-4.508271	-0.217684	-83.546906	-109.115692
1274	2142240854	23.690374	2.878351	-112.744850	5.788346	-2.905411	-5.287879	-36.950890	3.118306	-114.319756
1275	2142257521	21.892082	4.390083	-113.596664	7.153845	-1.288548	2.051774	-105.478615	62.983543	-85.296783
1276	2142274188	17.554550	5.433258	-113.644249	4.988657	1.212201	6.090766	-260.813660	57.242203	-26.935568
1277	2142290855	16.034840	5.927401	-112.923027	-9.781259	3.151443	6.492346	-96.276794	40.183681	29.321873
1278	2142307522	15.131437	6.830299	-112.499504	-2.982639	-0.398335	2.626830	-57.702873	58.509541	7.005580
1279	2142324189	13.539540	7.810418	-111.790314	-2.192134	0.768095	2.424470	-101.531219	67.452278	25.917101
1280	2142340856	11.904493	8.759394	-110.911514	-0.804006	1.043124	1.068126	-106.274292	67.062767	37.960114
1281	2142357523	10.515420	9.642839	-109.893196	0.237608	1.550302	0.038598	-93.674850	63.748730	48.464615
1282	2142374190	9.429578	10.266074	-108.862312	0.204254	1.865450	-0.701469	-76.398994	47.398537	53.140549
1283	2142390857	8.760230	10.503749	-107.893700	-0.399869	1.779119	-1.367495	-51.189034	23.125530	53.814976
1284	2142407524	8.733403	10.314080	-106.907227	-1.290120	1.777847	-1.586049	-12.847867	-2.396240	58.899849
1285	2142424191	9.434962	9.700901	-105.937531	-2.293119	1.443439	-2.143899	31.450548	-27.292894	62.031620
1286	2142440858	10.861251	8.824141	-105.076141	-2.784458	0.495711	-2.514485	76.744835	-42.812534	59.135780
1287	2142457525	12.709254	7.947514	-104.298752	-2.624952	-2.713965	-2.976707	103.585274	-42.082283	55.581573
1288	2142474192	14.489092	7.282766	-103.771751	-1.466076	-4.742517	-1.248758	102.123550	-31.394115	39.501804
1289	2142490859	15.931460	6.821715	-103.509918	0.346895	-3.568736	1.428645	84.141258	-22.568645	21.942070
1290	2142507526	17.043934	6.414228	-103.799576	0.434848	-1.427353	1.375698	68.270531	-28.288273	-9.996462
1291	2142524193	18.064701	5.745648	-104.662933	0.776668	-0.821225	-0.159927	66.241463	-53.721008	-37.404655
1292	2142540860	18.854048	4.772272	-106.097847	2.133781	-0.824434	-1.639564	54.748169	-82.479080	-63.230301
1293	2142557527	19.457130	3.910686	-107.977875	2.966728	-0.838785	-3.533358	44.196869	-85.677063	-89.697136
1294	2142574194	19.589880	4.085077	-109.845314	4.329029	-1.730846	-4.247389	15.063926	-28.152275	-111.930321
1295	2142590861	19.184540	4.996022	-111.259468	4.047340	-0.005191	0.496168	-18.335012	22.797400	-101.071304
1296	2142607528	16.518169	5.291687	-112.296333	4.894961	0.846164	8.618935	-155.131393	-2.710456	-67.480873
1297	2142624195	15.408014	5.110702	-112.236481	-5.858662	3.037919	6.312590	-67.706169	-10.029534	3.166595
1298	2142640862	15.340470	5.557427	-112.072495	-0.950123	-0.210649	0.183776	-5.657605	28.005087	-0.343685
1299	2142657529	14.459248	6.227072	-111.439377	-0.786667	0.533833	2.137943	-57.428989	48.125702	23.470047
1300	2142674196	13.183757	6.738074	-110.558731	-0.612728	0.914908	2.118895	-83.072685	42.330517	43.233311
1301	2142690863	11.861409	7.175147	-109.605103	-0.064374	1.338959	0.637604	-86.838608	37.929356	49.342049
1302	2142707530	10.789559	7.559894	-108.748924	-0.167129	1.582089	-0.868196	-71.459938	32.649734	45.024189
1303	2142724197	10.085150	7.892598	-107.922272	-0.443218	1.416814	-1.771615	-49.487400	28.534901	44.318211
1304	2142740864	9.877342	8.052884	-107.131989	-1.077557	1.428557	-1.685658	-19.592169	17.602345	44.189560
1305	2142757531	10.358278	7.898152	-106.381088	-1.568893	1.380981	-1.634732	22.068577	-1.316159	45.173355
1306	2142774198	11.356895	7.433252	-105.633537	-1.889045	0.755380	-1.701491	53.412281	-19.043264	48.537548
1307	2142790865	12.424060	6.985869	-104.877541	-1.810921	-2.093121	-1.814855	57.831512	-17.019398	49.200863
1308	2142807532	13.628563	6.958583	-104.168221	-1.586237	-3.516301	-0.825735	66.608139	7.917603	41.156719
1309	2142824199	14.795066	7.091136	-103.770798	-0.024563	-3.860511	0.078951	66.584923	13.534120	20.605156
1310	2142840866	15.746795	7.110786	-103.600571	0.263207	-2.010315	0.039986	55.346058	3.845296	9.068438
1311	2142857533	17.119377	6.897798	-103.887474	-0.794681	-0.949227	-0.628636	83.951721	-17.043207	-13.187316
1312	2142874200	18.842457	6.278130	-104.561768	0.859652	-0.505363	-1.015553	107.525078	-47.718231	-27.158386
1313	2142890867	20.486145	5.272305	-105.660706	1.941970	-0.361087	-1.046376	104.741966	-78.855988	-41.890594
1314	2142907534	21.994390	4.415901	-107.206963	2.213299	-0.637849	-2.568696	97.791641	-81.344688	-67.997437
1315	2142924201	22.883390	4.391411	-108.802788	3.237913	-1.262920	-2.009580	60.098774	-38.010262	-88.885704
1316	2142940868	20.987177	4.409423	-110.495705	6.099493	0.163477	7.280165	-106.579369	-36.983032	-95.380447
1317	2142957535	19.361694	4.360291	-111.144661	-1.544068	0.148314	2.419329	-95.224373	-16.407896	-36.810154
1318	2142974202	18.457090	4.663703	-111.229065	-1.300528	1.892675	2.104615	-54.593811	15.084131	-13.094507
1319	2142990869	18.509573	4.920212	-110.936523	-3.128338	1.610155	2.532357	0.977504	19.562033	8.969691
1320	2143007536	17.991114	5.289080	-110.439804	0.488719	0.745944	1.022962	-34.423618	29.720964	18.438437
1321	2143024203	16.752022	5.529301	-109.721512	0.164348	1.149518	1.431692	-79.049904	26.036901	33.943081
1322	2143040870	15.404768	5.705789	-108.927971	0.120673	0.881960	0.280746	-86.054382	23.294456	42.170204
1323	2143057537	14.263014	5.908550	-108.120995	0.017065	0.957961	-0.584797	-73.959938	24.086998	43.035748
1324	2143074204	13.397437	6.082999	-107.342842	-0.632717	1.020969	-1.197051	-57.362820	21.251558	42.170906
1325	2143090871	12.984941	6.149250	-106.637573	-1.044514	1.048662	-1.239340	-29.802206	13.460156	39.675495
1326	2143107538	13.047590	6.020355	-105.996674	-1.136474	0.579413	-1.249935	-0.851114	1.055742	38.584064
1327	2143124205	13.390811	5.822959	-105.379219	-1.350669	-0.561680	-1.247810	16.247751	-3.123782	38.194267
1328	2143140872	13.794607	5.948015	-104.782127	-0.908035	-2.266356	-1.493142	20.039940	15.651995	32.482971
1329	2143157539	14.507189	6.367370	-104.250900	-1.028712	-2.698871	-1.906949	38.824718	32.141174	24.163973
1330	2143174206	15.584969	6.766798	-103.879494	-0.332137	-2.534441	-1.455785	61.609940	28.911156	14.771691
1331	2143190873	17.173384	6.936171	-103.774261	-0.979699	-1.358737	-1.246702	94.042213	11.534293	2.662146
1332	2143207540	19.292986	6.779835	-104.031387	-0.143306	-0.579783	-0.872508	128.512665	-13.687881	-12.131957
1333	2143224207	21.396469	6.224522	-104.679802	1.375543	-0.274211	0.259572	130.104553	-44.673595	-25.196091
1334	2143240874	23.285543	5.203369	-105.796875	1.719264	0.063388	1.409995	119.492645	-81.960243	-38.741112
1335	2143257541	24.098154	3.994365	-107.523483	3.019620	-0.010135	2.817340	56.575581	-107.474869	-64.662140
1336	2143274208	23.861416	2.800107	-109.355141	1.080610	-0.599287	2.606299	-8.121208	-109.373688	-69.710991
1337	2143290875	23.918943	2.232517	-110.653618	0.090714	-0.068185	0.659322	6.356907	-62.399147	-57.137600
1338	2143307542	24.038254	2.412113	-111.317978	0.136541	0.228507	-0.621167	8.197300	-6.321626	-41.191895
1339	2143324209	23.733999	3.062470	-111.322922	0.466109	0.943379	-0.110767	-18.815777	35.578060	-16.481279
1340	2143340876	23.192301	3.572407	-111.167290	-1.483561	2.139586	0.704784	-33.635864	31.694448	-4.306577
1341	2143357543	22.250397	3.740601	-110.649101	0.491456	1.471203	2.876974	-59.069595	21.214064	24.081375
1342	2143374210	20.934427	3.692498	-110.069641	-0.301102	0.216468	0.605819	-81.772614	10.038311	32.803329
1343	2143390877	19.553223	3.899539	-109.294823	0.238394	-0.124763	0.812424	-86.540359	27.503466	38.150913
1344	2143407544	18.273882	4.233268	-108.450455	0.293543	0.319595	0.506820	-80.969482	34.992153	39.680992
1345	2143424211	16.968660	4.572279	-107.685745	0.264519	0.070066	0.044706	-82.383659	33.222374	37.027718
1346	2143440878	15.757137	4.840922	-107.041092	0.085994	0.075615	-0.297329	-76.413704	26.314354	32.035347
1347	2143457545	14.802062	4.978415	-106.535118	0.001181	-0.279044	-0.763333	-60.450817	15.915419	26.581104
1348	2143474212	14.237844	4.897932	-106.172874	-0.744210	-0.366175	-1.731547	-36.270702	0.753767	21.806974
1349	2143490879	14.173313	4.872384	-105.860779	-1.303808	-1.390579	-2.987776	-6.010361	3.087084	18.050400
1350	2143507546	14.896299	5.028661	-105.609093	-2.136280	-1.239860	-2.647762	41.539898	12.860541	11.816546
1351	2143524213	16.535858	5.260886	-105.361336	-1.413953	-1.160393	-2.741320	96.515388	17.437857	10.065348
1352	2143540880	19.012169	5.535995	-105.171150	-1.317861	-0.926194	-2.337411	146.989410	19.227478	5.444446
1353	2143557547	21.826475	5.597317	-105.143753	-0.117834	-0.264743	-0.383652	168.190521	4.056617	-0.126296
1354	2143574214	24.509249	5.265368	-105.406448	0.262475	-0.293958	1.978800	161.946304	-24.494041	-7.106507
1355	2143590881	26.165119	4.583251	-106.333313	1.357985	0.077100	4.179097	103.667854	-60.080238	-31.410957
1356	2143607548	26.635914	3.506277	-107.596169	1.140574	-0.279925	4.945977	33.182919	-90.620392	-37.298351
1357	2143624215	27.582865	2.867931	-108.908730	-1.003404	-0.165118	0.234536	60.801636	-69.077942	-50.994015
1358	2143640882	28.689308	2.659645	-110.090752	0.653150	0.759883	-0.022525	69.421753	-43.606934	-55.195866
1359	2143657549	29.267063	2.468668	-110.916519	1.879807	0.881501	-0.490794	36.488129	-33.251015	-36.567509
1360	2143674216	28.991661	2.456904	-111.251564	2.931564	0.492942	-1.220569	-16.043793	-9.554032	-15.825545
1361	2143690883	27.725658	2.724854	-111.172966	2.728891	0.417841	-0.766479	-76.584053	17.154436	-2.183274
1362	2143707550	26.106043	2.692336	-110.752808	-0.009939	2.166861	3.491780	-98.795685	10.401875	24.725090
1363	2143724217	24.449913	2.117412	-110.372711	-1.324658	-0.117275	0.948850	-100.782341	-20.989618	36.225380
1364	2143740884	22.356775	1.920905	-109.652260	1.155219	-0.953721	0.510728	-127.586853	6.643217	44.864647
1365	2143757551	20.407656	1.999154	-108.832283	-0.479007	-0.145651	0.161963	-119.198509	22.293489	43.709641
1366	2143774218	18.733133	2.233852	-108.025963	-0.078041	-0.375812	0.042867	-102.913719	29.179302	39.444355
1367	2143790885	17.121429	2.535396	-107.291321	-0.050027	-0.268079	-0.304046	-99.236649	30.369751	34.303223
1368	2143807552	15.825383	2.721169	-106.784119	-0.420223	-0.162073	-0.915659	-79.723930	19.304197	25.588129
1369	2143824219	14.827492	2.694668	-106.436340	-0.281693	-0.257470	-1.808999	-61.420490	3.976668	20.135178
1370	2143840886	14.141039	2.492873	-106.076889	-0.911079	-0.355097	-2.009912	-42.723164	-6.331756	23.495312
1371	2143857553	13.939600	2.500242	-105.680382	-1.106145	-0.164531	-2.713717	-13.676371	6.201190	22.558565
1372	2143874220	14.567885	2.936078	-105.289474	-1.839196	-0.412437	-3.069942	36.037937	31.120687	15.873862
1373	2143890887	16.638563	3.665879	-105.026756	-3.073003	-0.126933	-1.917627	122.795998	46.419640	2.984772
1374	2143907554	19.665915	4.262685	-104.925385	-1.547136	0.063162	0.139777	180.706131	35.939480	-5.757528
1375	2143924221	22.894156	4.366435	-105.040833	-0.703789	-0.354182	2.681904	193.701416	3.229332	-9.342734
1376	2143940888	24.953342	3.851389	-105.639244	1.516063	-0.342939	6.041641	125.656128	-42.526752	-19.935421
1377	2143957555	26.103792	2.957026	-106.520821	-0.186851	-1.343582	4.173810	71.765335	-70.495972	-23.170717
1378	2143974222	27.793327	2.330095	-107.641548	-1.455347	0.186685	1.108467	104.088470	-63.263855	-41.561695
1379	2143990889	29.382193	1.765390	-108.947968	0.040208	0.489045	0.873850	97.782318	-66.435684	-51.238182
1380	2144007556	30.176764	1.133236	-110.245872	2.232161	0.977327	-0.756065	49.290642	-70.871277	-47.667015
1381	2144024223	29.838043	0.685150	-111.168610	4.358671	-0.071758	-2.902658	-19.781031	-50.209244	-33.333313
1382	2144040890	28.440783	0.814602	-111.253647	5.479135	-0.722564	-4.136404	-84.133400	5.003663	-7.112121
1383	2144057557	26.109348	1.712530	-110.494926	5.360608	-1.338555	-3.709297	-141.332199	69.273857	16.637934
1384	2144074224	23.647512	2.155721	-109.473557	0.288190	4.157947	5.104643	-150.288315	50.310863	45.128418
1385	2144090891	22.142012	1.260294	-109.028938	-6.429286	-0.271915	2.932065	-91.653038	-38.858738	45.960258
1386	2144107558	20.200684	1.129187	-108.731483	1.352416	-2.470724	1.464863	-117.421883	-0.904750	19.122456
1387	2144124225	18.311928	1.532984	-108.195801	-1.565623	-1.167917	0.812590	-114.753258	33.205597	20.994581
1388	2144140892	16.570326	2.235852	-107.688988	-0.131780	-0.733830	0.748456	-106.202225	49.003429	14.487182
1389	2144157559	14.720033	2.900701	-107.183411	0.124221	-0.199175	0.438334	-112.949722	46.595364	18.023401
1390	2144174226	13.028353	3.348828	-106.719917	0.019547	0.275806	-0.370203	-103.589081	32.777222	20.125439
1391	2144190893	11.573659	3.490727	-106.296425	-0.263544	0.474273	-1.355891	-89.368156	13.736529	22.580786
1392	2144207560	10.640723	3.754955	-105.847496	-1.468364	0.338981	-2.822183	-58.245571	20.748564	22.942570
1393	2144224227	10.703704	4.403892	-105.427780	-2.231532	0.711887	-3.166843	1.430794	42.927261	17.096687
1394	2144240894	12.190324	5.204204	-105.025238	-3.469585	1.117462	-2.882170	86.632172	51.851891	13.687472
1395	2144257561	15.169174	5.706278	-104.560959	-3.169537	1.573642	-1.739463	175.564377	35.838554	19.455988
1396	2144274228	19.128963	5.408702	-104.191116	-2.434957	1.723389	-0.691915	234.944199	-10.550570	26.013771
1397	2144290895	23.258526	4.329487	-104.089668	-1.053482	0.351954	0.592623	246.776733	-58.201530	28.717243
1398	2144307562	26.608854	2.806083	-104.394638	0.583934	-1.345574	3.379798	201.679443	-90.607956	21.620758
1399	2144324229	28.244665	1.365451	-105.529350	2.257946	-2.275152	6.475626	100.292564	-107.350220	-19.231462
1400	2144340896	29.335165	0.194322	-107.037468	0.381566	-1.826452	4.139868	66.357742	-104.372581	-44.099552
1401	2144357563	30.986622	-0.808906	-108.827782	0.261934	1.146154	1.190390	98.235542	-105.170021	-61.290424
1402	2144374230	32.300652	-1.846968	-110.676857	3.258420	0.365113	-1.292169	76.018036	-110.369926	-60.511707
1403	2144390897	32.469105	-2.336107	-111.996803	6.458453	-1.520175	-4.374840	6.934341	-66.446144	-50.125504
1404	2144407564	31.040529	-1.610773	-111.937508	7.763011	-3.865003	-6.211399	-85.933083	39.543827	-18.958885
1405	2144424231	27.429760	0.149649	-110.768639	7.029659	-2.704446	-3.868347	-216.125687	127.147308	10.757640
1406	2144440898	23.596479	1.331510	-109.211952	-1.398714	7.006747	7.382080	-231.671844	104.862427	54.967846
1407	2144457565	21.882450	1.446696	-108.972839	-11.282381	-1.969949	1.679559	-103.729004	12.251432	11.282825
1408	2144474232	19.353184	2.345732	-108.637115	1.262504	-2.137322	5.260991	-153.031723	57.471180	-0.888345
1409	2144490899	16.638895	3.452441	-108.147621	-0.295593	-0.795252	2.106896	-164.983765	72.029152	6.175934
1410	2144507566	13.826991	4.768471	-107.557251	0.439090	-0.060939	1.095098	-171.831024	85.496178	12.963951
1411	2144524233	10.929326	6.034791	-106.990173	0.303672	0.463002	0.293602	-177.640579	81.503494	16.422085
1412	2144540900	8.220718	7.085602	-106.578506	-0.272273	0.786349	-0.997899	-165.917282	66.279579	13.334155
1413	2144557567	6.287613	7.951711	-106.337929	-1.428893	0.797549	-2.159492	-118.452751	53.380539	7.265072
1414	2144574234	5.492074	8.673923	-106.138786	-2.652107	0.856714	-3.060336	-50.027843	44.336311	6.949970
1415	2144590901	6.213174	9.483395	-105.898918	-3.795792	0.963331	-3.660969	40.443501	49.781326	8.829243
1416	2144607568	8.627970	10.271025	-105.535431	-4.929960	1.419894	-3.210014	140.617752	49.654331	14.856689
1417	2144624235	12.692657	10.240844	-104.929108	-4.155449	2.510559	-1.824365	236.907303	4.854915	35.186996
1418	2144640902	17.886282	9.046041	-104.317574	-3.265954	2.974730	-2.370055	304.991791	-59.629463	53.490089
1419	2144657569	23.561747	6.713169	-104.083504	-1.796676	2.449574	-2.213797	338.114258	-126.053696	62.256908
1420	2144674236	28.659569	3.825192	-104.393608	0.569412	-1.086645	-0.616461	307.088165	-163.825882	59.335171
1421	2144690903	31.335854	1.453396	-105.404617	4.202503	-4.224330	5.766715	162.915894	-153.575378	18.346613
1422	2144707570	31.291862	-0.063710	-107.203926	6.466270	-4.084404	10.713354	-1.644424	-133.228729	-43.991474
1423	2144724237	31.655476	-0.851566	-109.145126	-0.254684	-1.550078	1.834086	20.568605	-100.391441	-73.594650
1424	2144740904	32.896915	-1.621561	-111.243851	2.420948	0.817831	-0.221755	71.477394	-105.475494	-80.641113
1425	2144757571	33.734070	-2.173832	-112.904869	6.755976	-2.027060	-3.408362	46.608269	-81.698730	-64.151215
1426	2144774238	32.554070	-1.447170	-113.058647	10.021206	-4.978437	-6.185764	-71.472328	32.098747	-30.772785
1427	2144790905	28.664017	0.543941	-111.464104	9.325268	-3.412924	-4.360044	-233.046600	152.305649	22.644251
1428	2144807572	24.879391	2.839109	-109.434135	-4.207439	5.711435	4.830086	-231.148987	178.605026	48.195961
1429	2144824239	24.111141	3.704917	-108.742027	-10.725729	2.122522	5.585332	-49.053989	64.930481	17.123127
1430	2144840906	21.743616	5.055328	-108.334846	-0.427855	-0.355752	4.660991	-144.467926	84.436058	-8.537045
1431	2144857573	18.893745	6.388735	-107.843613	-1.561304	-0.022988	1.309391	-174.515793	85.214294	-0.649227
1432	2144874240	16.104586	7.803590	-107.212578	-0.704026	0.604095	0.094387	-172.596909	92.271812	9.940718
1433	2144890907	13.624021	9.047361	-106.682343	-0.474140	0.795014	-0.306316	-154.060760	80.213005	10.912591
1434	2144907574	11.550271	9.953313	-106.321701	-0.449244	0.826496	-1.588501	-128.559769	57.709095	8.627431
1435	2144924241	10.274929	10.616117	-106.083771	-1.680979	0.632654	-2.783312	-79.629250	41.711864	5.912944
1436	2144940908	10.171897	11.138392	-105.839714	-2.520577	0.392666	-3.089898	-9.495504	33.393883	8.246514
1437	2144957575	11.495586	11.560879	-105.502686	-4.192006	0.805721	-2.940787	74.906830	28.627184	14.369349
1438	2144974242	14.427913	11.488909	-104.967842	-4.659372	1.518436	-1.967457	169.017456	2.848807	31.285568
1439	2144990909	18.387840	10.660139	-104.335808	-3.093900	1.884783	-2.378608	229.825165	-37.193481	49.440002
1440	2145007576	23.107557	9.130087	-103.861420	-2.474406	1.445158	-2.128963	277.813416	-75.941231	58.452820
1441	2145024243	27.859951	7.106863	-103.780159	-1.046264	-0.438150	-1.038847	283.984253	-107.547592	56.300514
1442	2145040910	31.360649	5.140206	-104.401062	2.256097	-2.685310	2.501483	213.558258	-120.919594	25.793665
1443	2145057577	31.826410	3.475143	-105.990829	7.158426	-3.065174	10.247980	34.701031	-134.356522	-27.900053
1444	2145074244	31.951151	2.303824	-107.817490	0.810609	-2.894119	1.817188	12.584556	-116.905304	-55.032757
1445	2145090911	32.289242	1.801906	-109.886223	3.130402	-0.582193	-0.021591	24.351889	-90.619881	-87.843704
1446	2145107578	32.535358	1.333729	-111.843201	3.822134	-0.080933	-2.092227	17.588493	-85.820930	-82.911858
1447	2145124245	31.885298	1.515501	-113.092361	7.219955	-2.010666	-4.347398	-37.572514	-30.042372	-68.314629
1448	2145140912	29.300354	2.686495	-112.837753	8.423494	-2.752545	-1.592070	-156.150238	68.864212	-21.745321
1449	2145157579	25.978556	4.059431	-111.682518	2.269294	1.086507	1.783578	-203.946960	105.668098	24.069313
1450	2145174246	24.082510	5.117171	-110.446236	-6.760944	3.289855	5.711760	-120.319824	89.210648	40.920963
1451	2145190913	22.663795	6.277676	-109.987701	-2.457247	-0.307596	1.830128	-88.466156	74.947472	-2.309556
1452	2145207580	20.177151	7.546354	-109.386368	-2.329641	0.706835	1.689645	-154.140472	83.934875	5.181032
1453	2145224247	17.679583	8.667459	-108.861534	-2.583349	0.870213	-0.289709	-154.878830	73.738434	7.314191
1454	2145240914	15.673172	9.716588	-108.338806	-2.172875	0.869616	-1.127734	-125.960617	69.183624	11.248902
1455	2145257581	14.171389	10.562171	-107.929893	-0.904803	0.747867	-1.342984	-94.979164	55.242512	9.935559
1456	2145274248	13.077831	11.034132	-107.628731	-0.545271	0.748712	-1.765265	-69.545235	31.699560	10.248065
1457	2145290915	12.686046	11.229925	-107.336121	-1.072712	0.453971	-2.461323	-27.438423	15.287511	13.845650
1458	2145307582	13.244619	11.283033	-106.913071	-1.873383	0.513887	-2.035131	28.024382	8.684969	23.221142
1459	2145324249	14.750168	10.901402	-106.379776	-2.526347	0.752555	-1.030493	83.651817	-14.628155	35.689163
1460	2145340916	17.239676	10.043157	-105.841316	-2.774534	0.789163	-0.800637	142.986221	-40.756062	44.419281
1461	2145357583	20.532501	8.749980	-105.378197	-2.033638	0.487089	-0.461293	192.531448	-64.554573	50.754063
1462	2145374250	23.721039	7.075303	-105.079048	-0.440504	-0.647066	0.841532	188.349228	-86.402336	54.018620
1463	2145390917	25.789953	5.351777	-105.421120	1.375268	-1.597737	3.154114	125.870522	-102.464241	24.466682
1464	2145407584	26.527813	3.730604	-106.183098	3.474550	-3.032459	5.351741	47.450283	-106.846794	3.045170
1465	2145424251	27.397903	2.704583	-107.063438	1.751246	-1.761050	1.270386	54.746304	-78.144981	-17.911760
1466	2145440918	28.309610	1.898144	-108.030945	2.037954	-0.078607	-0.443437	56.614227	-69.243446	-27.580477
1467	2145457585	28.706841	1.095489	-109.236351	3.278409	0.527674	-2.191560	25.295494	-76.275307	-39.679279
1468	2145474252	28.267523	0.710495	-110.255875	4.430439	-0.359505	-3.696633	-25.816154	-48.888332	-41.772736
1469	2145490919	26.919262	1.208576	-110.511398	4.971082	-1.500003	-3.338360	-81.128914	19.775059	-26.840660
1470	2145507586	23.902920	2.409183	-110.095985	5.260233	-0.804206	-0.109083	-182.299606	76.101280	-7.855152
1471	2145524253	20.457104	3.580852	-109.253616	-2.514941	2.804982	2.642711	-209.963440	84.474365	20.854704
1472	2145540920	18.414446	4.467216	-109.299118	-7.199484	0.735369	2.133537	-123.013634	49.115608	-20.994654
1473	2145557587	17.056318	5.674539	-109.163261	-2.866348	-0.273587	1.053484	-82.816299	71.223953	-15.620318
1474	2145574254	15.953214	6.907727	-108.799202	-2.272607	0.205961	0.807112	-69.150902	76.812714	-1.854506
1475	2145590921	14.998803	7.948927	-108.415688	-0.450089	0.327801	0.325257	-60.788574	66.295059	4.999736
1476	2145607588	14.262172	8.794865	-108.037773	0.047798	0.431404	-0.129199	-48.043961	54.774906	8.564339
1477	2145624255	13.815052	9.426970	-107.663490	0.140798	0.304666	-0.304432	-30.926968	42.169117	11.992891
1478	2145640922	13.699822	9.828613	-107.268578	-0.352145	0.088527	-0.103533	-11.420303	28.958246	16.642338
1479	2145657589	13.883436	9.801331	-106.781281	-0.678870	0.104137	0.185647	5.492398	5.273844	28.051210
1480	2145674256	14.449257	9.516572	-106.258308	-1.557029	0.092856	-0.132878	28.147718	-8.998612	33.859810
1481	2145690923	15.587029	8.949092	-105.747192	-1.512626	0.244843	0.295080	62.817768	-25.044167	37.746185
1482	2145707590	17.269283	7.962569	-105.189560	-1.115566	0.092922	0.379995	95.494186	-47.417400	48.176807
1483	2145724257	19.099857	6.609807	-104.687622	-0.559599	-0.351512	0.088741	105.497803	-67.792358	53.404312
1484	2145740924	20.861771	5.167903	-104.401215	-0.485020	-0.693292	0.273397	103.437569	-75.465904	45.326897
1485	2145757591	22.190941	3.751402	-104.553284	0.457464	-0.833676	1.259789	79.963539	-82.264854	22.847054
1486	2145774258	23.033197	2.417472	-105.072220	1.131081	-0.593478	1.053846	51.749317	-85.544609	2.634276
1487	2145790925	23.450983	1.234119	-105.840637	2.271890	0.120892	0.121129	26.081198	-83.148064	-13.852713
1488	2145807592	23.356468	0.286545	-106.676834	3.363335	0.310518	-1.417713	-5.464772	-71.855309	-23.061872
1489	2145824259	22.956633	0.044627	-107.338776	3.006977	-0.561735	-3.214571	-24.401270	-28.889036	-30.883999
1490	2145840926	22.300058	0.842047	-107.812889	3.284447	-0.851652	-3.132331	-39.755081	33.180454	-45.058853
1491	2145857593	20.857109	2.228483	-107.947327	2.822381	-0.427027	-0.614300	-86.966850	74.314270	-38.618397
1492	2145874260	18.894691	3.833140	-108.028763	-0.879793	0.231294	0.474403	-118.096031	88.830811	-37.799835
1493	2145890927	17.198950	5.227508	-108.161362	-3.801120	0.481506	2.775950	-101.736801	76.893578	-34.518658
1494	2145907594	16.405367	6.464500	-108.261833	-3.435240	0.309384	1.663173	-47.588142	69.075974	-28.535030
1495	2145924261	16.036489	7.700458	-108.144356	-1.139108	0.000349	0.726066	-23.542980	72.888184	-15.536944
1496	2145940928	15.635579	8.698965	-107.859337	0.477633	0.184718	0.808629	-27.039320	62.249504	-0.385119
1497	2145957595	15.259218	9.461907	-107.490448	0.001422	0.040410	0.823624	-26.621649	49.936234	8.550560
1498	2145974262	14.946170	9.974195	-107.155243	0.134226	-0.033002	0.756470	-22.723171	34.833057	10.809110
1499	2145990929	14.687437	10.110820	-106.759415	-0.123422	0.096554	0.271623	-20.211281	13.898606	20.190605
1500	2146007596	14.671124	9.870543	-106.313896	-0.837196	0.376061	-0.440913	-6.160374	-7.281727	28.798082
1501	2146024263	14.952758	9.227727	-105.839096	-0.964329	0.637882	-0.269216	11.633071	-30.111450	36.702694
1502	2146040930	15.651525	8.163003	-105.291557	-1.002954	0.815361	-0.546779	36.425385	-53.055798	47.870037
1503	2146057597	16.758223	6.907479	-104.746918	-0.952395	0.698240	-0.654725	61.588314	-63.308975	51.823025
1504	2146074264	18.150190	5.532590	-104.335648	-1.092149	0.404535	-0.179560	80.321365	-71.351242	47.844196
1505	2146090931	19.563448	4.139874	-104.177116	-1.028531	-0.359259	0.105598	83.463844	-76.162399	35.169552
1506	2146107598	20.531797	2.920755	-104.242805	-0.139338	-1.270126	0.844602	57.830528	-70.102234	20.988335
1507	2146124265	20.746376	1.892184	-104.456444	0.811951	-1.314818	1.399113	12.936963	-62.142406	9.915889
1508	2146140932	20.198009	1.021424	-104.677544	1.668223	-0.769249	0.270947	-33.031403	-53.432270	6.071671
1509	2146157599	19.623667	0.682150	-105.069283	0.883496	-0.108684	-2.417639	-34.627632	-27.119829	-15.388418
1510	2146174266	19.384249	1.029054	-105.785309	0.901703	-0.139951	-3.420606	-14.314450	5.108633	-48.361092
1511	2146190933	19.113998	1.982489	-106.820778	2.038303	-0.269898	-2.721853	-15.213618	33.237465	-78.875275
1512	2146207600	18.203382	3.198825	-107.733887	3.127244	-0.083705	-0.829477	-52.787457	51.316517	-76.696632
1513	2146224267	16.480488	4.099482	-108.392967	2.791286	-0.443041	3.959394	-101.479523	39.522736	-55.285675
1514	2146240934	14.974430	4.637646	-109.010841	-0.351588	0.269183	2.265736	-88.173538	20.752462	-46.043381
1515	2146257601	14.381326	5.310466	-109.375816	-0.941071	-0.245088	0.884442	-34.305603	33.236603	-33.046227
1516	2146274268	14.075354	6.060394	-109.476631	-0.965597	-0.355836	0.861416	-18.355152	41.859890	-18.614225
1517	2146290935	13.970048	6.760788	-109.383018	-1.544869	0.034943	0.725711	-7.517874	41.864269	-6.437973
1518	2146307602	13.816759	7.220139	-109.149490	-0.755513	0.087076	1.072257	-11.450916	29.848913	5.262680
1519	2146324269	13.681052	7.259901	-108.766922	-0.380286	0.613360	0.931436	-11.588672	7.716067	21.221420
1520	2146340936	13.854613	6.881485	-107.982452	0.142275	0.821766	-0.114692	4.070485	-10.950677	50.443096
1521	2146357603	14.287208	6.084643	-106.930046	0.194412	1.215912	-0.293049	18.276995	-31.139509	72.156647
1522	2146374270	14.811411	4.987630	-105.922760	-0.553933	1.339119	-0.504071	25.074131	-48.620995	74.438522
1523	2146390937	15.541293	3.773743	-105.123169	-1.464558	1.148411	-0.667962	39.585583	-57.798237	64.919716
1524	2146407604	16.556957	2.622925	-104.609169	-1.990038	0.735841	-0.727207	58.622932	-58.127533	47.185879
1525	2146424271	17.469635	1.559631	-104.333267	-1.255079	-0.042120	-0.312663	53.571987	-56.406712	33.272331
1526	2146440938	17.802385	0.838568	-104.119064	0.139605	-1.480108	0.537794	19.132803	-37.515839	24.441242
1527	2146457605	17.762590	0.628680	-103.906410	0.051300	-2.086648	0.420209	-3.089100	-8.192078	15.398955
1528	2146474272	17.778709	1.042427	-103.770096	-0.746347	-2.078132	-0.949527	0.309549	26.056467	-0.360000
1529	2146490939	18.047922	2.182605	-103.891937	-0.870533	-1.584355	-1.703040	15.808956	62.730850	-28.758564
1530	2146507606	18.476778	3.616367	-104.357574	-0.711136	-0.427901	-1.783843	26.595640	72.786812	-54.424629
1531	2146524273	18.654099	4.997172	-105.305244	0.233166	-0.160750	-2.362266	14.380654	60.321663	-81.081787
1532	2146540940	18.356428	5.988937	-106.856651	1.881969	0.775369	-0.451333	-9.468442	26.831276	-107.801491
1533	2146557607	17.134010	6.525925	-108.678032	5.885238	-0.558151	1.131148	-61.948246	-2.695014	-114.669914
1534	2146574274	14.994802	6.845995	-109.895355	5.999438	-0.033550	4.085860	-120.392372	-1.893580	-76.534264
1535	2146590941	13.270995	7.163081	-110.822510	-0.287491	-0.800219	1.543694	-97.217987	4.698616	-59.817097
1536	2146607608	12.775102	7.743919	-111.271454	-1.712374	0.041073	1.645090	-26.829407	27.721527	-35.337566
1537	2146624275	12.754986	8.290816	-111.216949	0.759231	-0.595190	2.060944	-2.215622	32.531284	-5.431809
1538	2146640942	12.291103	8.561925	-110.781548	0.630134	0.080756	2.320850	-32.241917	21.460627	21.345228
1539	2146657609	11.338556	8.460098	-109.982666	0.311321	0.715469	2.004603	-64.828064	3.703789	47.296532
1540	2146674276	10.201508	7.851232	-108.935837	-0.067270	1.476588	0.725619	-77.711250	-24.293564	67.552200
1541	2146690943	8.858960	6.846012	-107.743027	-0.297548	1.908667	-0.343410	-90.278305	-47.755383	79.641426
1542	2146707610	7.683959	5.551858	-106.575172	-1.470043	2.241552	-1.004651	-78.631836	-66.852150	79.769936
1543	2146724277	7.137153	4.126904	-105.541740	-2.344512	2.333673	-1.765468	-38.596081	-76.853508	71.967583
1544	2146740944	7.550715	2.737556	-104.742111	-3.379332	2.373884	-2.803507	21.396639	-76.603851	57.835564
1545	2146757611	9.093379	1.716658	-104.226219	-3.617455	2.089246	-3.652247	90.832283	-56.192135	39.164276
1546	2146774278	11.928758	1.199750	-104.068253	-4.015834	2.112473	-4.218588	169.381119	-28.834929	14.677416
1547	2146790945	16.007904	0.888285	-104.251755	-3.205209	1.239744	-5.048828	244.384888	-21.043686	-7.457990
1548	2146807612	19.682894	1.069621	-104.186279	0.164349	-4.834338	-2.160805	219.873230	11.205530	-1.023658
1549	2146824279	20.810829	2.599672	-103.778687	4.350873	-10.783832	8.917030	66.411118	94.467468	-9.373602
1550	2146840946	20.408360	4.518318	-103.919304	1.145193	-2.073943	7.086020	-24.071007	105.094391	-47.673374
1551	2146857613	21.253500	6.018229	-104.728714	-3.171628	0.397136	-1.037536	54.668427	67.194206	-76.615593
1552	2146874280	22.194574	7.193767	-106.203888	1.986498	-0.652225	-3.529694	66.145554	33.142445	-107.611404
1553	2146890947	21.807304	8.178735	-107.931015	5.236861	-0.251613	-4.640140	-9.888237	16.434650	-117.345726
1554	2146907614	19.474461	8.935605	-109.709091	7.629074	-0.434831	-2.171443	-124.627892	5.381241	-114.812820
1555	2146924281	15.746147	9.273048	-111.226219	6.417149	-0.923512	2.612945	-209.838654	-8.015010	-92.544456
1556	2146940948	13.287545	8.797648	-111.921272	-1.798204	2.375969	9.374182	-141.519562	-38.227818	-34.391972
1557	2146957615	12.740586	8.211946	-112.001602	-2.911856	-1.418038	0.720802	-32.704674	-35.349209	2.907904
1558	2146974282	12.637677	8.050879	-111.399712	0.644639	0.191017	2.080256	-11.869513	-1.598907	36.637821
1559	2146990949	11.673997	7.617184	-110.380501	1.175318	0.696853	2.973948	-66.742775	-12.704354	64.343651
1560	2147007616	9.518735	6.906031	-109.456337	-0.082463	1.811770	2.238216	-136.910507	-31.853420	61.559513
1561	2147024283	7.035316	5.949047	-108.509567	0.206838	2.203048	-0.117486	-155.943115	-48.727356	63.782528
1562	2147040950	4.711233	4.975573	-107.545380	-0.972600	2.206098	-1.861670	-145.527420	-52.249649	62.926064
1563	2147057617	3.274048	4.010036	-106.642525	-2.369276	2.450085	-2.320389	-91.044212	-54.077129	57.575645
1564	2147074284	3.091381	3.055405	-105.921425	-3.450949	2.439033	-3.073265	-14.183105	-54.845398	45.974060
1565	2147090951	4.430628	2.210907	-105.471664	-4.737438	2.529090	-3.751163	78.577385	-48.856438	29.910492
1566	2147107618	7.428730	1.883329	-105.328201	-5.083560	2.420835	-4.917031	179.070740	-18.734749	10.287796
1567	2147124285	12.149937	1.943130	-105.386703	-4.238864	2.573606	-5.108999	282.912628	2.861535	-4.357322
1568	2147140952	17.763029	2.117741	-105.508034	-1.477318	0.396421	-4.566750	336.592804	8.162825	-10.012231
1569	2147157619	21.682487	2.503400	-104.814873	2.780083	-6.676641	3.612463	232.957840	35.361988	29.759800
1570	2147174286	21.091743	3.469094	-104.674744	9.814787	-10.164704	16.315710	-36.298077	57.207195	-12.819384
1571	2147190953	21.508764	5.253260	-104.787292	-4.575748	-1.388551	-0.196836	25.037386	97.629539	-44.347900
1572	2147207620	22.988176	6.359673	-105.334320	0.228683	-0.550526	1.050967	91.577507	49.416149	-54.656666
1573	2147224287	24.006826	6.813364	-106.451942	2.368324	-1.044253	-3.802464	68.288467	-1.289324	-71.405273
1574	2147240954	23.733273	7.040206	-107.486588	4.926660	-1.054845	-6.085787	-9.465306	-12.139194	-61.228508
1575	2147257621	21.724482	7.348023	-108.221321	5.919366	-1.138604	-4.858508	-115.575302	0.475135	-46.818050
1576	2147274288	17.442493	7.557568	-109.054161	5.180682	-0.026168	0.789325	-251.038025	-4.510478	-50.334064
1577	2147290955	15.029696	6.911796	-109.719711	-5.278738	3.107437	13.064131	-140.349579	-48.314999	-27.607700
1578	2147307622	14.312052	5.505809	-109.718025	-1.221850	-1.519410	1.891530	-43.654430	-81.872498	19.834600
1579	2147324289	13.532071	5.235435	-109.218445	0.568783	0.159332	0.124026	-50.205517	-8.825863	31.248262
1580	2147340956	11.925422	5.148109	-108.523117	0.042926	0.979596	2.709487	-100.778069	3.810284	40.054325
1581	2147357623	9.608083	5.125854	-107.986259	-0.846097	1.776482	1.468496	-142.499680	4.658333	31.423502
1582	2147374290	6.931188	5.164999	-107.682472	0.176584	2.232044	-0.580325	-162.815094	4.906953	17.290520
1583	2147390957	4.628921	5.131547	-107.496056	-0.072323	2.211603	-1.993556	-139.703125	-0.913873	10.952050
1584	2147407624	3.342642	4.967515	-107.390617	-1.209553	1.889086	-3.067868	-78.293930	-9.428755	6.644907
1585	2147424291	3.386028	4.700377	-107.339561	-2.886814	1.935686	-3.124272	1.793012	-15.878004	3.666775
1586	2147440958	4.947817	4.412111	-107.312035	-4.065463	2.267034	-3.507030	93.041229	-17.194361	2.586497
1587	2147457625	8.168025	4.258021	-107.293663	-4.515747	2.968290	-4.746375	192.618011	-9.130255	1.846963
1588	2147474292	12.981192	4.302183	-107.184708	-3.620182	2.409520	-4.584996	287.818787	3.723580	5.635422
1589	2147490959	18.480556	4.272760	-106.775383	-0.664975	0.111046	-2.186216	327.663788	4.858958	23.784401
1590	2147507626	21.764450	3.868088	-105.832024	3.412209	-5.200104	8.463621	192.556015	-3.455894	61.099453
1591	2147524293	21.887112	3.463473	-105.277084	6.364492	-8.039056	13.204924	4.800343	-9.892864	40.643719
1592	2147540960	23.720615	4.024704	-105.213150	-4.736446	-2.375888	1.365969	109.278946	32.882702	-8.721886
1593	2147557627	26.470320	3.914364	-105.651520	0.960237	-1.082582	1.730292	166.339661	-16.703955	-20.166433
1594	2147574294	28.199631	2.898411	-106.681709	3.349737	0.393688	-0.767030	106.971428	-81.996887	-26.012638
1595	2147590961	28.233831	1.340185	-107.723289	5.478718	-0.583202	-4.619473	3.919230	-111.415688	-10.041915
1596	2147607628	26.796537	0.552069	-108.095787	4.813156	-2.741722	-7.913115	-86.308060	-51.763290	2.874481
1597	2147624295	24.166050	1.375908	-107.721596	3.926895	-3.430358	-8.780231	-158.676132	54.742451	-0.151514
1598	2147640962	20.615929	3.497162	-107.004128	0.256947	0.101580	-5.741077	-215.345932	134.457809	-7.933827
1599	2147657629	18.526524	4.303215	-107.178688	-11.135427	7.942413	15.631634	-125.227562	42.316536	-25.506857
1600	2147674296	17.212845	3.939621	-107.858704	1.739038	-4.020001	6.389242	-76.436897	-33.337646	-32.571671
1601	2147690963	16.096956	4.937148	-107.772079	-1.243021	1.049885	-0.057791	-67.936378	58.615932	-13.333564
1602	2147707630	14.203696	6.117682	-107.668060	2.718671	0.440618	3.689976	-114.750854	69.760307	-13.873048
1603	2147724297	11.854340	7.204560	-107.591141	-0.376030	1.310859	1.411268	-142.051315	64.545624	-10.570543
1604	2147740964	9.786645	8.279002	-107.658920	0.241014	1.416146	-0.806511	-124.064201	62.536804	-16.389942
1605	2147757631	8.009638	9.001408	-107.917229	0.132154	1.868235	-2.421738	-104.843323	40.417614	-22.168327
1606	2147774298	6.520321	9.240652	-108.260880	0.414914	1.568688	-3.192218	-86.640251	11.620131	-22.331024
1607	2147790965	5.247860	9.068421	-108.654655	-0.035835	1.934955	-2.935284	-73.138023	-12.723467	-22.462055
1608	2147807632	4.778223	8.634020	-109.056404	-1.909565	2.606800	-1.937145	-25.016411	-28.107359	-21.760424
1609	2147824299	5.615008	7.849594	-109.298508	-2.869515	2.659418	-1.199585	51.754230	-48.246521	-10.357181
1610	2147840966	7.869815	6.448494	-108.998367	-2.768941	3.161112	-0.685549	132.523392	-81.471802	27.325001
1611	2147857633	11.463357	4.334604	-108.239059	-2.560427	3.632586	-0.317371	210.805847	-117.523361	65.741112
1612	2147874300	15.274095	1.520940	-106.986526	0.000979	0.348003	1.272151	224.270935	-147.011246	111.813438
1613	2147890967	16.942446	-1.308270	-105.127838	3.315029	-6.743173	7.162687	99.271774	-132.489944	152.875671
1614	2147907634	16.113205	-3.463009	-103.448631	5.788803	-7.456535	11.350782	-46.106422	-95.454628	132.648239
1615	2147924301	15.538394	-6.387415	-102.094566	-0.477268	0.659219	4.808755	-28.054213	-146.780136	125.399460
1616	2147940968	15.811710	-9.998185	-101.565376	2.890354	0.344652	1.748857	20.243773	-200.251541	87.970474
1617	2147957635	15.417610	-13.889886	-101.674141	5.148574	0.281899	-1.433017	-25.784943	-226.806107	55.661350
1618	2147974302	13.911912	-17.109219	-101.863136	2.827372	-2.262725	-6.012689	-94.346161	-189.892593	36.984341
1619	2147990969	12.448125	-18.300581	-102.162514	-2.156802	-4.842850	-7.665210	-93.890114	-73.548981	-0.655692
1620	2148007636	11.715003	-17.234674	-102.352455	-6.423276	-5.376312	-8.256084	-48.064095	60.243019	-24.303156
1621	2148024303	12.025771	-14.579665	-102.650757	-9.964292	-2.627962	-8.090110	13.162932	152.356735	-49.932499
1622	2148040970	12.871137	-10.458254	-103.645340	-8.115479	-2.349352	-8.028744	36.894943	228.765762	-111.569473
1623	2148057637	15.657671	-7.127288	-105.470711	1.423791	12.728536	6.624870	149.611313	166.846375	-155.610016
1624	2148074304	14.632393	-6.401239	-106.116440	12.033514	-0.321866	11.404024	-66.808449	31.731831	-49.991333
1625	2148090971	13.153725	-5.532582	-107.133430	4.744047	-2.769909	3.304528	-95.846451	35.758282	-72.949753
1626	2148107638	10.999928	-4.710185	-107.749336	5.579190	-0.909712	1.593957	-133.268539	40.374462	-47.578960
1627	2148124305	7.100882	-4.031434	-108.032585	0.960245	-0.763840	-1.194011	-235.981995	37.435539	-24.333214
1628	2148140972	3.415353	-3.310872	-108.873192	-4.326233	1.205615	-1.294497	-224.953461	38.414585	-54.424774
1629	2148157639	1.233355	-3.422482	-109.662849	-4.040187	3.136388	-1.289644	-134.275467	-8.639448	-47.316952
1630	2148174306	0.626784	-4.531233	-110.201416	-4.320802	4.771894	0.890829	-39.183620	-67.078476	-31.469875
1631	2148190973	1.579213	-6.811510	-110.200989	0.799855	4.829624	0.565516	56.622036	-136.847916	2.351780
1632	2148207640	3.072527	-10.814872	-109.641098	1.544792	7.506322	1.279474	94.196358	-238.740875	42.625023
1633	2148224307	4.355936	-16.391771	-108.677429	2.344308	6.628956	-0.145591	90.041191	-330.386627	77.489174
1634	2148240974	5.429566	-22.497957	-107.588318	1.936991	4.643386	0.574558	85.615768	-359.926910	92.393433
1635	2148257641	5.937629	-27.947582	-106.561172	5.709558	-3.256215	8.945606	56.229599	-320.016571	87.613274
1636	2148274308	5.365861	-33.092358	-105.134094	5.772271	-2.582731	4.228197	8.676357	-300.064911	103.561287
1637	2148290975	3.667263	-37.921257	-102.522491	4.249253	-3.919869	-1.830206	-11.380584	-278.881714	149.758209
1638	2148307642	0.341880	-41.370129	-99.482597	-1.599186	-8.625297	-2.199589	-83.642151	-201.972183	147.375397
1639	2148324309	-1.870361	-43.058586	-98.031876	-10.756967	-6.807611	-2.734416	-74.836891	-102.240997	62.874596
1640	2148340976	-1.820979	-43.466576	-98.430603	-8.534039	-3.670775	-4.203937	-13.995140	-23.952728	-18.468441
1641	2148357643	-0.574714	-42.955181	-99.774101	-6.156719	-3.217726	-4.455681	19.052689	31.877975	-58.388264
1642	2148374310	1.368444	-41.204441	-101.665581	-3.860086	-4.569804	-4.535181	40.009830	104.439560	-85.269455
1643	2148390977	3.340280	-37.671219	-103.557495	-2.007999	-5.594578	-6.882742	45.650867	208.206131	-96.636246
1644	2148407644	5.320435	-32.425625	-105.870819	-2.839289	-6.094283	-8.082709	38.481815	305.249420	-137.434769
1645	2148424311	7.696938	-24.862474	-108.881752	-4.450139	-1.669917	-2.641467	55.195312	432.841095	-209.403503
1646	2148440978	13.141091	-19.727922	-114.497765	-1.510782	19.752167	30.298267	197.837753	246.457108	-362.779846
1647	2148457645	14.812763	-19.188917	-118.884155	13.509797	-2.886806	-4.377350	12.147168	-28.563013	-248.933868
1648	2148474312	16.506611	-16.241022	-121.853432	-0.336277	-4.929805	-1.762562	46.853493	124.444038	-211.480194
1649	2148490979	17.358047	-13.959741	-123.395592	9.049106	1.204635	4.789228	26.435192	104.922066	-125.661797
1650	2148507646	16.687733	-12.507843	-123.653282	3.722367	-0.439983	0.368863	-44.329926	78.869263	-40.223583
1651	2148524313	16.081072	-11.375301	-123.519218	0.434393	3.344344	0.104583	-35.326912	67.382851	-11.946396
1652	2148540980	15.900253	-10.975296	-123.231544	0.527538	3.763237	0.049732	-8.087391	27.691908	9.341284
1653	2148557647	15.936112	-11.586987	-122.581970	2.323007	4.724709	-0.762441	9.202204	-24.870068	46.504444
1654	2148574314	15.880866	-13.528879	-121.141724	4.494541	4.905011	-1.836548	14.905167	-89.006042	112.747299
1655	2148590981	15.615823	-16.756630	-118.814186	4.477302	5.989873	-2.311618	20.011045	-149.885010	182.021317
1656	2148607648	15.015751	-20.789097	-115.829834	2.323905	4.080669	-4.193717	21.070143	-188.647095	227.161896
1657	2148624315	15.047390	-24.814499	-112.953964	-2.689443	3.969040	-2.955192	68.193436	-192.100815	216.020157
1658	2148640982	14.249341	-28.167871	-110.219376	3.269981	-5.062341	8.472347	24.770109	-157.643448	192.710449
1659	2148657649	11.194414	-30.616543	-108.137321	-5.385634	-4.257751	7.831799	-122.531029	-119.469460	138.282761
1660	2148674316	10.257368	-32.849983	-107.658478	-8.754136	-2.755655	0.131138	-41.679478	-127.227982	48.686096
1661	2148690983	10.367884	-34.089725	-107.772705	-5.439272	-6.107431	-3.345419	2.313391	-74.295479	7.409791
1662	2148707650	11.161104	-33.721828	-108.218193	-3.386232	-5.537540	-6.755837	32.158695	17.485859	-26.215925
1663	2148724317	12.140479	-31.401129	-108.877579	-0.219118	-7.138834	-6.829757	36.940578	129.608749	-61.091133
1664	2148740984	12.578169	-26.849510	-109.408684	2.215503	-7.273535	-6.281435	10.200315	260.808594	-85.975372
1665	2148757651	13.604690	-22.943590	-110.577965	-2.482724	7.030138	11.123289	31.462669	213.872971	-115.411903
1666	2148774318	14.369704	-20.417625	-113.081100	0.953796	-2.801391	0.917665	-10.135841	113.306580	-172.388535
1667	2148790985	16.065035	-16.697382	-115.499962	-1.934080	-0.284166	1.709934	54.923748	179.246078	-191.699112
1668	2148807652	15.980971	-13.784075	-116.940941	8.960069	-2.453446	4.869947	-28.313946	144.983200	-128.771225
1669	2148824319	14.960143	-10.995554	-117.453819	0.962871	1.225145	1.263606	-68.433449	153.235123	-73.944206
1670	2148840986	14.144968	-8.422372	-117.775124	-0.597143	1.861507	-0.326588	-52.747440	144.657227	-57.534428
1671	2148857653	13.462644	-6.076911	-117.907112	-0.431636	3.501550	0.070634	-42.517761	134.775787	-41.549576
1672	2148874320	12.955637	-4.460210	-117.581436	0.655082	4.334778	-0.592340	-29.195908	98.854530	-3.561375
1673	2148890987	12.568507	-4.105989	-116.587845	2.357535	5.376063	-0.390050	-19.337814	33.814545	52.955017
1674	2148907654	12.158537	-5.554405	-114.913712	2.623206	6.565142	-0.684874	-16.697414	-63.522877	116.056953
1675	2148924321	11.755149	-8.882211	-113.114082	2.145434	7.399407	-1.104157	-11.183864	-173.224747	145.867035
1676	2148940988	11.195660	-13.742783	-111.564041	2.377996	7.493472	-2.691134	-15.852381	-267.771667	147.127151
1677	2148957655	10.836078	-19.391146	-110.697922	0.164737	7.122550	-4.302738	-7.283629	-323.297546	113.399437
1678	2148974322	11.339352	-25.005592	-110.779327	-1.727892	3.677048	-3.337249	27.792221	-331.650024	60.092190
1679	2148990989	10.115704	-28.531433	-110.166985	7.710637	-17.637604	18.330845	-57.358494	-201.963669	71.365692
1680	2149007656	8.447571	-30.970814	-108.576050	-7.369083	-2.547151	1.088678	-53.289639	-131.211304	105.141594
1681	2149024323	8.473868	-32.261745	-107.676277	-4.987601	-7.290866	-2.291925	29.316305	-69.966759	56.599262
1682	2149040990	8.997709	-32.390308	-107.687721	-4.555872	-3.863620	-4.028062	30.511187	-7.791832	0.314032
1683	2149057657	10.188272	-31.724201	-108.312950	-2.069903	-3.534893	-6.933692	50.983124	34.052528	-38.306881
1684	2149074324	10.827088	-29.426693	-108.816475	2.441817	-7.935506	-6.120428	22.420218	130.754547	-51.021355
1685	2149090991	10.547754	-25.301119	-109.015602	0.830452	-6.589918	-2.527446	-22.809462	241.264847	-56.650749
1686	2149107658	11.126767	-21.576054	-110.471848	-5.186927	4.323531	10.124388	-0.617645	204.451599	-121.097710
1687	2149124325	13.417886	-18.240908	-112.868195	-1.063234	-2.438638	2.727840	87.893387	166.776520	-174.978470
1688	2149140992	14.428937	-14.277260	-114.185333	4.350397	-2.407292	2.318652	37.954533	212.576187	-131.216431
1689	2149157659	13.804016	-10.964062	-114.252396	4.118711	0.676141	2.661448	-38.941795	191.846725	-52.641647
1690	2149174326	12.474724	-8.041116	-113.742111	0.339946	0.763282	0.119562	-75.278748	177.656708	-10.807343
1691	2149190993	11.342955	-5.239602	-113.307838	-1.231162	2.865440	-0.004549	-65.470200	169.816193	-9.713679
1692	2149207660	10.386323	-2.919343	-112.961510	0.462461	4.794151	-0.238627	-56.488068	140.619156	-6.230346
1693	2149224327	9.624098	-1.607750	-112.530418	1.550985	5.313760	-1.133450	-45.276459	81.958443	11.438766
1694	2149240994	8.989364	-1.603889	-111.940598	1.597409	5.196896	-0.873293	-37.654747	5.893711	34.541092
1695	2149257661	8.569565	-3.648906	-111.057961	2.236745	6.802911	0.261490	-23.318735	-113.265236	70.692619
1696	2149274328	8.120018	-7.537145	-110.297386	1.828866	7.172331	-1.794320	-23.072844	-224.339706	78.497299
1697	2149290995	8.155522	-12.776141	-110.017250	-0.585018	7.358740	-3.543519	4.538344	-308.975983	60.590225
1698	2149307662	9.626585	-18.530115	-110.785477	-3.293367	6.663149	-4.961561	75.209694	-348.131592	9.218262
1699	2149324329	12.467606	-23.756706	-112.865883	-1.412609	2.624421	-4.184936	124.786270	-330.284515	-54.475712
1700	2149340996	12.054516	-27.002058	-113.252373	15.014111	-21.525702	20.769150	-35.198231	-194.942841	20.623903
1701	2149357663	9.103136	-28.928614	-111.557907	-7.935911	-5.998794	1.395330	-129.984833	-97.274597	109.235687
1702	2149374330	9.717185	-28.992722	-111.396248	-8.593729	-5.329768	-2.858418	40.955551	-2.504553	8.722797
1703	2149390997	12.357628	-27.943771	-112.785515	-4.764224	-2.750668	-4.332203	118.128014	47.682205	-84.271919
1704	2149407664	14.669186	-26.075207	-114.211761	1.835884	-4.134405	-6.825262	99.274323	91.147675	-100.642075
1705	2149424331	14.945346	-23.030600	-114.509872	4.690135	-6.930371	-7.222308	8.577207	172.420990	-62.733028
1706	2149440998	13.627474	-18.627436	-114.273537	0.053207	-3.062217	0.321076	-74.584229	259.285767	-52.675262
1707	2149457665	13.532166	-16.206345	-115.019470	-1.510635	6.789344	15.164982	-19.717564	131.179276	-75.958862
1708	2149474332	12.603809	-13.541776	-115.057640	2.916450	-6.848543	1.867156	-56.855225	155.210037	-38.633511
1709	2149490999	11.325925	-10.202074	-114.696159	-0.921993	1.066383	0.799608	-72.794640	200.431274	-21.121063
1710	2149507666	10.030707	-6.950483	-114.124535	-0.764355	0.805590	-0.198439	-73.172066	197.999924	-3.166688
1711	2149524333	8.843637	-3.934023	-113.297340	-1.210507	1.967434	-0.654048	-67.085876	186.634521	18.717297
1712	2149541000	8.068104	-1.233411	-112.545799	-1.477791	3.848705	-0.745376	-45.064018	166.888153	20.387266
1713	2149557667	7.513935	0.673578	-112.187988	0.421015	4.348957	-0.484848	-33.698544	116.248985	5.419140
1714	2149574334	6.920297	1.297383	-112.087402	1.878358	4.823050	-0.387704	-36.270798	37.846096	0.951707
1715	2149591001	6.374484	0.202886	-111.906395	2.831933	4.928122	0.429615	-33.439121	-64.038826	18.065149
1716	2149607668	6.096837	-2.857011	-111.409157	2.242975	6.221103	-1.407236	-16.518242	-179.359421	49.277554
1717	2149624335	6.316440	-7.315292	-111.152550	0.085037	6.495106	-3.560351	13.979905	-264.393860	43.865768
1718	2149641002	7.844560	-12.752771	-111.809807	-2.293277	7.473055	-4.303015	84.200974	-328.706512	1.376646
1719	2149657669	10.990930	-18.280842	-113.967255	-2.365273	6.127135	-5.229065	153.460205	-347.802307	-69.098022
1720	2149674336	15.066457	-22.414827	-117.212891	0.846635	-2.760692	0.526063	176.161011	-282.991608	-122.285934
1721	2149691003	13.982675	-24.242344	-117.397156	13.565386	-24.299961	21.285585	-69.879410	-108.889915	17.416050
1722	2149707670	13.413531	-24.381268	-116.761856	-11.624240	-3.643482	-1.462994	-19.070250	0.013818	35.444847
1723	2149724337	16.675810	-22.953789	-118.221916	-5.995771	-1.262844	-3.307637	159.979950	61.809204	-100.022377
1724	2149741004	20.286757	-21.138294	-120.093185	1.057256	-1.929787	-4.124745	173.932877	70.256783	-133.550720
1725	2149757671	21.610584	-19.160048	-120.706299	5.909183	-4.881799	-5.341995	66.195412	98.442513	-75.004753
1726	2149774338	20.302258	-16.383757	-119.786919	3.526533	-6.424514	-5.877845	-62.237068	174.293198	-10.834114
1727	2149791005	17.548300	-12.878811	-118.670410	-1.314975	0.943178	4.908890	-148.882492	219.928635	-7.218956
1728	2149807672	14.587787	-11.754630	-117.866554	2.116808	1.677284	11.972685	-167.946854	77.831818	26.274956
1729	2149824339	12.599311	-9.221369	-117.102913	-4.073093	-1.993218	-0.335152	-111.565224	158.287643	7.732082
1730	2149841006	10.929358	-5.937276	-116.552071	0.528936	0.896781	0.208601	-96.410606	199.565506	-8.441554
1731	2149857673	8.977268	-3.101944	-115.698799	0.822267	1.402756	-0.142378	-113.663261	176.356506	20.522055
1732	2149874340	7.102309	-0.769878	-114.856285	-2.144973	2.148589	-1.088319	-111.368416	145.583130	30.109797
1733	2149891007	5.843786	0.961630	-114.327438	-2.781529	2.528190	-0.842396	-76.137840	106.768234	19.474049
1734	2149907674	5.161113	1.809601	-114.074272	-0.933751	3.284236	-0.498933	-41.886871	52.057049	9.899871
1735	2149924341	4.924501	1.502653	-113.974831	0.395842	3.714873	-0.436560	-14.917676	-17.876436	7.230128
1736	2149941008	5.222608	-0.287369	-113.766182	1.251434	4.676329	-0.806482	17.208460	-105.944756	21.645803
1737	2149957675	6.225494	-3.422524	-113.539749	0.353658	5.250771	-2.296789	60.056255	-185.912857	31.962151
1738	2149974342	8.608880	-7.421969	-113.948952	-3.391149	6.469830	-3.763429	140.090302	-241.248016	6.435183
1739	2149991009	13.129832	-11.526023	-115.931236	-4.610074	5.773345	-5.254867	251.031036	-264.125824	-69.099564
1740	2150007676	19.241636	-14.912614	-119.527740	-1.806022	3.137213	-5.526302	316.672180	-253.883133	-145.464737
1741	2150024343	24.600304	-16.428650	-123.334206	7.706013	-9.437155	10.365438	259.264191	-166.643600	-170.349731
1742	2150041010	23.343889	-17.335058	-123.833519	11.315187	-15.346970	16.515091	-84.575188	-61.478752	-4.369003
1743	2150057677	24.882576	-16.427732	-124.079529	-7.011130	-0.326691	-6.179657	87.434937	43.811584	-35.426994
1744	2150074344	27.809626	-14.697468	-125.043129	2.781679	-0.727650	-2.807992	159.528000	68.226891	-96.294228
1745	2150091011	28.827490	-13.365623	-125.058159	5.897259	-2.406630	-1.426745	60.271324	69.836456	-38.978695
1746	2150107678	27.076241	-12.429846	-124.052017	2.529172	-3.380254	-2.512099	-92.205765	77.077217	25.359798
1747	2150124345	23.359837	-10.959911	-122.521393	-0.414661	-3.711500	-1.074180	-205.297913	117.505005	42.336342
1748	2150141012	18.756891	-9.792692	-120.817848	-1.712715	-0.046534	5.937581	-258.671814	100.983070	67.151161
1749	2150157679	15.500437	-8.625093	-119.434166	-3.379171	0.196846	3.279355	-182.713501	91.022827	57.352554
1750	2150174346	13.144989	-6.489329	-118.347534	-0.503889	-0.237526	0.652495	-133.342072	140.097076	30.585793
1751	2150191013	10.386218	-4.244857	-117.342308	1.383509	1.127378	0.205363	-160.465057	144.038025	30.989672
1752	2150207680	7.546780	-2.399468	-116.379967	-0.379075	2.131154	-0.591401	-167.609192	118.303139	39.341019
1753	2150224347	5.166675	-1.121136	-115.564331	-0.832135	2.467936	-0.523330	-141.894379	81.582802	39.781429
1754	2150241014	3.324048	-0.765813	-114.895943	-0.729383	2.855680	-0.424092	-110.485405	24.157822	38.070007
1755	2150257681	2.189290	-1.358542	-114.282829	-1.073864	2.453522	-1.230653	-67.982735	-33.835369	38.113472
1756	2150274348	2.036611	-2.819615	-113.548965	-2.503488	2.336760	-1.743861	-8.126264	-86.070053	46.877155
1757	2150291015	3.449319	-4.808347	-113.030319	-5.160174	2.702816	-2.870790	86.267326	-117.797745	36.406803
1758	2150307682	6.779317	-6.989613	-113.248413	-6.253052	3.457658	-3.752378	197.903824	-131.630600	-1.606761
1759	2150324349	12.562993	-9.269548	-114.810211	-6.308628	4.872211	-4.868834	333.211792	-150.588226	-68.795479
1760	2150341016	20.060726	-11.535910	-117.888916	-0.642013	4.962758	-3.529016	415.897705	-181.725159	-136.564682
1761	2150357683	26.478354	-13.838418	-121.781494	8.505948	0.299782	3.882310	333.141449	-217.085312	-155.103714
1762	2150374350	26.634167	-15.966790	-123.706177	17.924627	-15.483395	18.210144	-20.809158	-164.248520	-43.005066
1763	2150391017	26.233438	-16.164663	-123.796700	-4.111192	-4.628876	-2.677135	-26.133768	-13.078486	0.325711
1764	2150407684	27.411741	-15.630099	-124.035004	-0.059061	1.113589	-2.778023	66.197693	22.320969	-27.046036
1765	2150424351	28.414356	-15.268481	-124.467102	2.449517	1.054735	-1.107207	52.671436	7.373094	-32.538357
1766	2150441018	28.103582	-15.230964	-124.296875	3.636097	-1.285906	-1.459769	-16.545607	6.536785	7.319292
1767	2150457685	25.583559	-15.024736	-123.117546	4.630787	-3.612684	-1.725983	-133.333466	41.771629	55.067116
1768	2150474352	21.033674	-14.258943	-121.304283	0.918779	-2.286275	0.860889	-246.102585	83.750999	78.203552
1769	2150491019	16.869249	-13.702867	-119.863304	-3.644249	0.962704	5.787425	-229.609604	58.711372	68.212212
1770	2150507686	14.044832	-12.316345	-118.773750	-2.964126	-2.614245	1.500555	-155.362137	97.069519	38.905964
1771	2150524353	11.399856	-9.986977	-117.851921	-0.888915	-0.679307	0.099960	-148.593719	148.214905	21.830574
1772	2150541020	8.844552	-7.850093	-116.938866	0.627544	1.702749	0.506037	-145.417664	135.667999	30.415943
1773	2150557687	6.185132	-6.308072	-115.956398	1.115702	2.346408	-0.252741	-152.898178	99.308449	45.566303
1774	2150574354	3.538558	-5.479252	-114.991562	0.144043	2.398274	-0.749457	-153.454041	54.349625	52.832653
1775	2150591021	1.386106	-5.239050	-114.207802	-1.078430	2.118302	-1.026267	-125.358627	16.318165	45.825195
1776	2150607688	0.033321	-5.510616	-113.532547	-1.568908	1.499907	-1.084970	-77.967087	-15.891716	40.209015
1777	2150624355	-0.361011	-6.253759	-112.949379	-2.952031	1.439646	-1.023644	-20.659981	-44.788643	34.351677
1778	2150641022	0.592857	-7.578144	-112.488289	-4.778961	2.262237	-1.584572	59.990551	-79.509422	27.305128
1779	2150657689	3.770367	-9.110710	-112.436729	-7.002322	1.987300	-3.219988	190.544754	-91.886391	6.249070
1780	2150674356	9.513767	-10.625660	-113.259590	-7.337348	2.696867	-4.332595	335.610413	-96.050545	-38.119144
1781	2150691023	17.130047	-12.095865	-115.462173	-3.717836	3.371607	-3.713742	430.400696	-115.856277	-106.118599
1782	2150707690	24.173672	-13.732880	-118.736885	4.270633	0.995803	0.421666	378.131653	-159.608963	-144.935623
1783	2150724357	26.592344	-15.435705	-121.270203	17.256777	-8.287495	15.892399	106.366798	-155.464737	-89.400078
1784	2150741024	26.298466	-15.952832	-122.208794	-0.441645	-6.099140	1.391129	-33.414642	-52.041424	-35.012569
1785	2150757691	27.483912	-15.546761	-122.720131	-0.776839	0.212338	-2.908058	62.231091	8.280479	-37.657448
1786	2150774358	28.604389	-15.299501	-123.381935	2.469803	1.653890	-1.694918	56.106270	-4.995649	-41.061836
1787	2150791025	28.663668	-15.469851	-123.840378	3.701630	0.396323	-0.915431	-4.307186	-21.784830	-18.675095
1788	2150807692	27.100040	-15.641276	-123.454018	6.319766	-2.726960	-1.164323	-88.181114	1.236457	24.258043
1789	2150824359	22.959583	-15.278778	-121.896164	6.480459	-4.315333	-1.537024	-224.112640	57.711399	72.144295
1790	2150841026	17.787203	-14.939268	-120.142662	-0.399740	2.879058	4.866815	-283.556030	54.355492	87.847191
1791	2150857693	14.464664	-14.465861	-119.249245	-4.593464	-0.612239	3.188486	-186.394699	41.568512	41.620430
1792	2150874360	11.591435	-12.779888	-118.599854	-2.217393	-1.823138	-0.261645	-163.833298	106.989426	13.780227
1793	2150891027	9.083817	-10.894891	-117.954254	-0.270017	0.693834	0.537674	-143.120224	117.977898	16.683329
1794	2150907694	6.437823	-9.535681	-117.134796	1.143164	1.535125	0.926050	-150.650253	87.248001	36.611233
1795	2150924361	3.601214	-8.856411	-116.073013	0.718995	0.731621	-0.497378	-160.630356	46.001610	58.759579
1796	2150941028	1.144837	-8.511072	-114.992699	-1.568230	1.086635	-1.100559	-138.215225	23.251482	62.839420
1797	2150957695	-0.344815	-8.504227	-114.090385	-2.271225	1.380745	-0.964787	-81.982277	0.680303	53.212502
1798	2150974362	-0.992818	-8.855148	-113.227577	-2.746449	1.649294	-1.005785	-31.667391	-21.755339	50.603359
1799	2150991029	-0.400399	-9.531969	-112.346413	-4.623099	2.006793	-1.332251	43.406517	-41.346081	51.374264
1800	2151007696	2.188645	-10.245106	-111.896706	-6.979054	1.661222	-2.547554	159.414520	-42.478840	26.935005
1801	2151024363	7.249465	-10.706498	-112.252930	-7.256988	1.845490	-3.458713	299.238281	-29.431374	-18.979240
1802	2151041030	14.452875	-11.096496	-113.495033	-4.810506	2.955594	-3.483278	417.609436	-36.878265	-67.807297
1803	2151057697	22.130766	-12.029918	-115.698296	1.748717	3.263303	-0.241359	433.658844	-93.978058	-105.752411
1804	2151074364	26.912546	-13.673551	-118.302895	10.592419	-1.239128	7.603882	251.631088	-153.088135	-97.999374
1805	2151091031	27.753962	-15.013675	-119.854591	7.134813	-8.696542	7.180332	26.917519	-112.968521	-43.486782
1806	2151107698	28.640417	-14.850477	-120.826019	-3.143102	-2.785337	-1.158707	37.612103	-18.090107	-54.552280
1807	2151124365	30.361113	-14.467232	-121.771034	0.359545	1.213238	-1.224731	88.343025	-7.091852	-59.368866
1808	2151141032	31.661900	-14.499290	-122.777367	2.855628	1.316493	-1.447690	62.399113	-31.866428	-49.411636
1809	2151157699	31.719000	-14.853149	-123.535759	4.754928	-0.630323	-1.685282	-8.655413	-41.298965	-26.592781
1810	2151174366	29.699892	-14.795551	-123.340469	8.041954	-4.983224	-1.199214	-118.723267	8.637514	7.687556
1811	2151191033	24.459492	-14.014503	-121.572823	9.132078	-4.914855	-1.711472	-288.635468	88.390465	69.854790
1812	2151207700	18.500422	-13.699912	-119.619507	0.101231	5.247009	6.708307	-330.123901	59.132561	98.702499
1813	2151224367	15.212230	-13.306839	-118.721901	-5.103535	-1.769232	1.679011	-185.383636	37.623135	42.981918
1814	2151241034	12.011212	-11.578903	-118.077431	-2.418983	-1.402180	0.438165	-184.364212	109.544769	11.988955
1815	2151257701	9.182391	-9.682436	-117.406334	-1.046147	-0.064005	1.250202	-162.925446	119.029938	17.657509
1816	2151274368	6.409158	-8.016639	-116.525955	-0.007383	1.076061	0.412920	-158.888840	106.010872	37.831177
1817	2151291035	3.532915	-6.867199	-115.443298	0.065988	1.355954	-0.181775	-164.782913	74.191315	57.869358
1818	2151307702	1.066140	-6.070598	-114.342957	-1.290869	1.728145	-0.776380	-141.191330	50.286819	63.301765
1819	2151324369	-0.411347	-5.513699	-113.430496	-2.683007	1.922318	-0.856420	-83.742149	33.617229	53.943996
1820	2151341036	-0.604387	-5.113103	-112.654259	-4.188841	1.897695	-1.598312	-7.873407	23.513088	46.257004
1821	2151357703	0.959099	-4.728060	-112.000008	-5.982193	2.096984	-1.936473	96.593826	23.112961	38.715958
1822	2151374370	4.880561	-4.404848	-111.543762	-6.659502	2.248870	-3.131844	236.916153	20.650558	25.954479
1823	2151391037	10.708379	-4.334715	-111.501770	-5.960221	2.711105	-4.048418	349.347992	4.402290	1.618004
1824	2151407704	18.231462	-4.676941	-112.128242	-5.058808	3.639784	-4.384723	447.946899	-29.374691	-31.462337
1825	2151424371	26.087082	-5.948954	-113.962601	1.391822	4.974994	1.369246	460.640533	-112.205826	-73.039841
1826	2151441038	30.692043	-9.098999	-116.013725	9.579404	-1.476313	6.872976	259.348572	-225.350327	-19.473202
1827	2151457705	32.171501	-11.751473	-117.780914	6.199414	-7.883689	4.250536	68.707390	-191.222305	-7.794185
1828	2151474372	32.344280	-12.321538	-119.366043	1.379622	-6.433661	3.557577	-9.994901	-78.690262	-60.686260
1829	2151491039	33.363014	-12.390882	-120.570328	1.158734	0.512143	0.597029	45.108929	-41.889675	-57.338375
1830	2151507706	34.591110	-12.837716	-121.770119	3.940944	1.148164	-1.211424	57.406376	-61.598827	-43.568775
1831	2151524373	34.473320	-13.369436	-122.624809	7.898990	-1.754032	-3.076200	-19.261499	-54.714275	-23.347895
1832	2151541040	31.039772	-13.271004	-121.878578	12.218922	-6.421447	-3.288212	-196.301407	28.410744	33.164444
1833	2151557707	23.887959	-12.724991	-119.316605	10.541769	-2.533534	-0.399278	-395.145630	98.057976	117.561165
1834	2151574374	17.250360	-13.207460	-117.605324	-9.181359	7.349606	7.749229	-375.929291	7.915437	103.595932
1835	2151591041	13.525544	-12.642471	-117.065376	-5.551587	-5.394130	0.597671	-216.920181	40.917278	21.152220
1836	2151607708	10.469975	-10.644791	-116.767975	-5.504224	-0.648028	1.746946	-180.379974	120.771996	-8.140392
1837	2151624375	7.563782	-8.340734	-116.250603	-0.781677	-0.100129	0.586200	-169.866226	141.244476	8.246269
1838	2151641042	4.467818	-6.315148	-115.432220	0.841644	1.816132	0.756392	-180.106628	125.884323	35.367664
1839	2151657709	1.299998	-4.763185	-114.522057	0.636005	2.275008	0.163440	-185.415527	95.639084	49.270473
1840	2151674376	-1.413079	-3.649352	-113.772667	-0.538070	2.323228	-0.706433	-160.110626	66.676590	44.572697
1841	2151691043	-3.099855	-2.827154	-113.276863	-2.953084	2.424475	-1.237414	-100.148537	48.003983	31.279194
1842	2151707710	-3.151490	-2.213665	-112.904930	-4.927902	1.825943	-1.865382	-2.722942	35.411560	23.932783
1843	2151724377	-1.310726	-1.567821	-112.664101	-7.496418	1.691640	-2.441354	110.341385	38.033314	15.609211
1844	2151741044	3.218864	-1.085365	-112.284355	-7.992349	2.305525	-3.629840	271.758423	29.207672	21.983728
1845	2151757711	9.826502	-1.049525	-112.001434	-6.877240	2.814927	-5.150665	396.274048	3.948331	16.323746
1846	2151774378	18.271736	-1.650319	-112.427879	-6.403422	4.574885	-5.738490	505.642120	-41.330395	-16.362831
1847	2151791045	27.635145	-2.969293	-114.089355	-1.264480	5.312786	-2.633144	557.301758	-111.948456	-61.192554
1848	2151807712	33.247643	-6.954803	-116.452118	13.495866	0.940294	11.991779	323.679077	-279.023346	-2.805065
1849	2151824379	34.686863	-11.019961	-118.700272	7.763391	-8.309275	5.510848	64.582962	-277.486359	24.555935
1850	2151841046	34.404369	-11.897267	-121.125618	2.241112	-9.797727	4.374843	-46.360699	-124.363564	-87.895042
1851	2151857713	35.346542	-11.796261	-123.000710	1.945741	-0.154382	0.462667	32.886116	-58.097965	-94.092278
1852	2151874380	36.768692	-12.257226	-124.493629	5.863384	0.178683	-0.564240	66.109070	-74.039955	-54.840237
1853	2151891047	37.091610	-12.858966	-125.501450	8.444417	-2.403697	-2.291160	5.650175	-64.451324	-25.770210
1854	2151907714	33.639511	-12.914262	-124.728447	13.829251	-7.664669	-3.483520	-197.396561	23.322578	38.514412
1855	2151924381	26.155062	-12.142984	-121.778915	10.010820	-4.262825	-5.191577	-411.279327	126.146042	126.489166
1856	2151941048	19.354731	-11.946728	-119.635422	-8.953331	11.005280	9.644068	-381.902069	59.389095	111.181625
1857	2151957715	15.223411	-12.089967	-118.576897	-5.997449	-3.319758	2.190222	-235.730957	9.602201	59.955463
1858	2151974382	11.946153	-10.491487	-117.775536	-7.197695	-0.414817	1.201148	-187.882248	104.171242	22.993595
1859	2151991049	9.280523	-8.293380	-117.045097	-3.057171	-0.097329	0.618011	-153.405441	137.481094	17.886383
1860	2152007716	6.780116	-6.171181	-116.101768	-0.606863	1.574404	0.267851	-143.504608	133.820389	37.485355
1861	2152024383	4.298478	-4.488524	-115.083527	-0.012952	2.250834	0.044942	-143.827637	106.247482	50.470364
1862	2152041050	2.029267	-3.305269	-114.229477	-0.445548	2.417379	-0.719376	-133.276947	73.586609	46.794708
1863	2152057717	0.460496	-2.585891	-113.531296	-1.701235	2.364954	-1.283481	-92.578789	43.928322	40.552399
1864	2152074384	0.371618	-2.214179	-112.870605	-3.307246	1.593497	-1.559418	-4.268656	22.448891	39.109791
1865	2152091051	1.931977	-2.011869	-112.371414	-6.287494	1.575265	-2.280783	94.146843	12.596629	29.354153
1866	2152107718	5.852180	-2.022106	-111.968010	-7.967317	2.256938	-3.452409	235.516830	0.891966	23.861118
1867	2152124385	12.236676	-2.210551	-111.763817	-7.255006	2.430061	-4.981019	383.016937	-9.378645	13.572797
1868	2152141052	20.375904	-2.798848	-112.290466	-5.156450	3.200928	-5.329559	486.500214	-42.903690	-20.694216
1869	2152157719	28.388033	-4.444041	-114.077370	2.685271	3.580214	2.868911	473.453308	-134.301437	-57.031681
1870	2152174386	32.704533	-8.349417	-115.892410	10.529583	-1.690313	8.724691	246.028961	-258.094940	23.680143
1871	2152191053	33.661991	-11.445844	-118.086319	6.098281	-6.624868	3.581686	34.181511	-226.995026	-7.753854
1872	2152207720	33.633339	-12.222797	-120.726669	1.873992	-5.453540	2.818843	-34.730003	-124.848305	-103.528053
1873	2152224387	34.652325	-12.554109	-122.984840	3.471749	0.392826	0.534144	31.520836	-90.846405	-98.663353
1874	2152241054	35.651665	-13.239470	-124.624435	7.175040	-0.774910	-0.702440	37.440338	-88.961281	-55.016739
1875	2152257721	34.886185	-13.785163	-125.080734	9.617742	-4.273608	-1.949494	-52.915390	-42.248207	-3.104642
1876	2152274388	30.627201	-13.682323	-123.310707	12.793221	-7.051818	-3.146486	-230.951324	60.866119	83.158966
1877	2152291055	24.041962	-12.624925	-119.987793	3.971384	-1.513779	-2.761391	-350.355103	145.399994	143.112076
1878	2152307722	19.876757	-11.885185	-118.211136	-12.755044	9.414504	7.955835	-228.018799	79.979492	79.726410
1879	2152324389	16.697235	-10.685386	-117.319511	-3.775505	-4.556033	2.245342	-181.326202	84.130585	25.262161
1880	2152341056	13.492968	-8.465530	-116.323242	-4.615837	0.262962	0.895794	-182.944992	143.826263	21.908049
1881	2152357723	10.794168	-6.099275	-115.353645	-2.883455	1.014197	0.373371	-155.164215	150.823410	26.224117
1882	2152374390	8.267698	-3.911971	-114.398781	-0.904575	2.083579	0.321488	-147.187775	138.763779	34.226814
1883	2152391057	5.810658	-2.161764	-113.504700	-0.107280	2.117275	-0.458642	-145.177094	110.664864	39.964706
1884	2152407724	3.710334	-0.921129	-112.754906	-0.402870	2.161618	-1.390770	-125.409225	77.781929	38.303524
1885	2152424391	2.647450	-0.144359	-112.209297	-2.341422	1.796786	-1.941602	-64.068741	48.207214	29.760780
1886	2152441058	3.163563	0.386546	-111.761429	-4.107501	1.479213	-1.875058	30.321352	33.029037	24.888926
1887	2152457725	5.611229	0.741006	-111.311897	-6.294645	0.794066	-2.229083	146.026505	23.124487	24.938532
1888	2152474392	10.250267	0.848899	-110.923660	-7.248817	1.541955	-3.632902	277.481476	9.490620	21.865551
1889	2152491059	16.667171	0.630451	-110.813210	-5.735571	1.980281	-4.473842	384.429169	-11.339896	9.197153
1890	2152507726	24.172812	-0.729772	-111.398758	-2.669124	3.840489	-0.397066	449.816803	-88.928680	-4.745709
1891	2152524393	30.040487	-3.820518	-113.103600	4.852680	1.674590	4.275208	347.445587	-211.857056	-6.780400
1892	2152541060	33.388073	-7.212161	-115.326736	6.885605	-3.021268	3.072236	187.381332	-243.602524	-7.162992
1893	2152557727	34.358814	-9.448686	-118.074890	5.690888	-4.318619	2.922830	33.811668	-202.585190	-61.137215
1894	2152574394	34.374619	-10.540333	-120.675018	5.450456	-3.096744	3.361315	-26.655449	-140.919724	-90.138649
1895	2152591061	34.150215	-11.164094	-122.649200	5.392262	-0.875275	1.236551	-36.323116	-96.559387	-75.364609
1896	2152607728	33.576385	-11.812957	-123.768456	6.993257	-1.134760	-0.577611	-48.389862	-69.143570	-33.233273
1897	2152624395	30.865635	-12.280449	-123.270378	10.917417	-4.950931	-1.676870	-157.024902	-8.307954	39.408424
1898	2152641062	25.295298	-12.034908	-120.748268	8.611550	-4.267157	-3.442418	-302.983490	82.488678	123.342453
1899	2152657729	19.991035	-11.630082	-118.203011	-6.231719	5.739186	4.356282	-287.631592	79.817062	128.340729
1900	2152674396	16.810049	-10.968365	-116.972130	-7.373918	-1.406803	2.031000	-177.497971	59.746132	53.957977
1901	2152691063	13.842560	-8.800689	-115.994293	-5.613568	-1.332760	0.564439	-168.618256	140.572998	21.057730
1902	2152707730	11.270332	-6.345300	-115.143166	-3.620804	0.678412	1.433591	-148.218597	154.682388	17.059875
1903	2152724397	8.780024	-3.932695	-114.179985	-0.962843	1.276014	-0.146738	-144.837585	152.447342	31.153494
1904	2152741064	6.407602	-1.911512	-113.263260	-0.143194	2.145334	-0.085602	-140.136917	127.343895	38.092369
1905	2152757731	4.099932	-0.425242	-112.407822	-0.001643	1.894947	-0.921055	-138.011612	93.367676	42.598240
1906	2152774398	2.814329	0.646936	-111.735504	-2.298426	1.565022	-1.462138	-77.817062	66.502182	36.046375
1907	2152791065	2.799356	1.456498	-111.190369	-3.124827	0.919234	-1.701002	-2.091392	49.969467	29.944466
1908	2152807732	4.409800	2.081561	-110.774788	-5.255292	0.591881	-1.552104	95.278320	38.852325	22.182327
1909	2152824399	7.946072	2.456609	-110.336212	-6.346058	1.027879	-2.291653	210.581467	25.067234	23.395622
1910	2152841066	13.296691	2.233764	-109.924263	-5.015160	1.948456	-3.307133	319.504456	-8.723493	26.431753
1911	2152857733	19.791147	0.968645	-109.888115	-3.365021	3.656203	-1.549578	389.099365	-72.313873	23.401756
1912	2152874400	26.345484	-1.689030	-110.957939	-0.392703	3.544012	-0.483838	392.307587	-172.084412	3.132981
1913	2152891067	30.997751	-5.235845	-113.113594	5.425504	0.010136	2.826887	270.748199	-248.849609	-11.476379
1914	2152907734	33.355759	-8.276559	-116.031746	6.408723	-3.506418	3.372152	120.311256	-247.283401	-50.538139
1915	2152924401	33.845520	-10.273291	-118.868309	5.722292	-3.688859	3.984614	1.276698	-193.386871	-74.698547
1916	2152941068	33.629688	-11.353968	-121.182381	4.208723	-2.343491	2.759567	-39.539433	-129.802551	-77.688271
1917	2152957735	33.531265	-12.188231	-122.862343	4.003925	-0.101528	0.321085	-27.034744	-96.424599	-54.808537
1918	2152974402	32.797642	-13.193675	-123.770676	6.592098	-1.136675	-0.995462	-56.572475	-79.739861	-11.783641
1919	2152991069	29.910591	-13.966385	-123.104584	9.792176	-4.549876	-3.116431	-164.450043	-19.546036	57.033115
1920	2153007736	24.477783	-13.809394	-120.465904	8.219790	-4.400893	-4.682706	-288.589294	78.466461	132.161942
1921	2153024403	18.894161	-13.271174	-117.525101	-3.852071	4.363801	4.301826	-294.365509	93.251602	147.229263
1922	2153041070	15.382370	-12.536660	-116.056992	-9.403605	-0.735568	4.056420	-191.728561	67.248634	68.781319
1923	2153057737	12.817855	-10.279338	-114.899712	-6.647965	-2.069431	0.844846	-140.773376	147.796021	32.716755
1924	2153074404	11.009216	-7.310742	-114.029137	-3.387664	0.042069	0.894145	-101.137802	184.811264	13.421657
1925	2153091071	9.067805	-4.582220	-112.893433	-0.065543	1.160079	0.381084	-110.014069	172.901367	37.878075
1926	2153107738	7.234334	-2.245831	-111.719093	-0.907152	1.749200	-0.567925	-106.405586	148.616638	49.418655
1927	2153124405	5.829626	-0.361735	-110.746513	-0.632728	1.987108	-0.548506	-83.550049	118.819710	44.767586
1928	2153141072	4.922575	0.958761	-109.924057	-0.928449	1.601042	-0.739187	-55.275562	83.368088	41.370335
1929	2153157739	4.976219	1.705198	-109.260796	-2.402567	1.346398	-0.886506	1.701313	47.910103	35.435284
1930	2153174406	6.386055	2.002903	-108.648956	-4.191353	0.900861	-1.607991	82.822029	21.264372	34.410229
1931	2153191073	9.449058	1.869736	-108.015327	-5.361924	1.602102	-2.249370	181.935425	-2.819623	38.412544
1932	2153207740	14.062705	0.978853	-107.658211	-4.614954	2.654230	-2.540673	275.749969	-48.117611	31.553814
1933	2153224407	19.961512	-0.941683	-107.894806	-3.954542	3.952564	-2.787776	353.396881	-114.533531	19.844044
1934	2153241074	26.014753	-3.882335	-109.444191	-0.076814	3.748652	-1.271265	358.704559	-198.931625	-16.904936
1935	2153257741	30.177063	-7.666682	-112.023460	5.420549	-0.336853	2.617459	233.363388	-273.953979	-31.035707
1936	2153274408	31.729288	-10.845199	-115.109001	7.456620	-4.175688	4.332434	62.738846	-257.932648	-59.376255
1937	2153291075	31.040560	-12.522666	-117.737038	5.548272	-6.228260	6.080493	-73.770241	-166.487808	-79.698524
1938	2153307742	30.272730	-13.283554	-119.592010	2.000327	-0.782884	1.109244	-71.481026	-94.732925	-70.336998
1939	2153324409	30.016233	-14.311769	-120.871864	3.496673	0.792615	-0.727860	-34.275925	-90.946190	-33.798435
1940	2153341076	28.780279	-15.496430	-121.587997	6.110406	-1.371654	-2.691323	-85.790085	-82.468842	-1.563618
1941	2153357743	25.378105	-16.003389	-120.932793	8.628398	-5.166588	-4.824599	-194.071884	-10.027596	47.267162
1942	2153374410	19.905699	-15.363679	-118.572525	6.565949	-3.076302	-2.564553	-290.687622	87.769173	110.815079
1943	2153391077	15.622463	-15.084951	-116.210014	-5.378487	4.883257	7.703205	-220.453720	57.503342	124.886375
1944	2153407744	12.968277	-13.881678	-114.925873	-5.437075	-4.578804	1.908838	-140.650864	88.213982	54.176842
1945	2153424411	11.651977	-10.911911	-113.865578	-7.070374	-1.359279	0.873394	-65.965523	187.196640	22.411720
1946	2153441078	10.608147	-7.607987	-112.953979	-1.030463	0.908455	1.690960	-54.441944	204.808395	14.382043
1947	2153457745	8.531123	-4.965212	-111.634987	0.823611	1.103282	0.377596	-116.551567	169.320618	50.885681
1948	2153474412	6.528082	-2.740101	-110.336769	-1.808770	2.430051	-0.516919	-115.554794	142.417130	59.221912
1949	2153491079	4.997622	-0.877521	-109.335426	-1.375822	1.824638	-1.104152	-90.533897	117.089798	48.191151
1950	2153507746	4.155771	0.502340	-108.473907	-1.667375	1.878068	-0.882188	-50.942024	86.515671	44.581188
1951	2153524413	4.306363	1.248342	-107.706406	-2.671352	1.719747	-0.808760	7.738703	47.893330	42.278252
1952	2153541080	5.678345	1.386250	-107.002541	-3.921059	1.516720	-1.044575	80.768623	11.772999	41.009003
1953	2153557747	8.601784	0.905062	-106.415718	-5.300008	2.174146	-2.090860	174.142532	-24.419718	38.194992
1954	2153574414	12.962351	-0.348997	-106.233551	-4.670797	3.102112	-2.755055	261.042603	-72.034836	24.503761
1955	2153591081	18.506374	-2.464839	-106.773735	-3.749580	3.629869	-3.943570	331.305603	-131.183456	2.937023
1956	2153607748	24.628139	-5.182206	-108.441452	-2.005088	1.395392	-4.868776	360.066101	-188.567093	-33.233891
1957	2153624415	28.877754	-8.297561	-111.193825	6.694932	-0.884739	5.169485	234.764389	-241.931427	-64.688454
1958	2153641082	29.921608	-11.409698	-114.097908	9.412076	-3.888534	7.672915	32.099411	-247.655334	-59.242344
1959	2153657749	28.988190	-12.926822	-116.603218	3.969544	-6.475019	4.787759	-88.211227	-151.671768	-83.480850
1960	2153674416	28.792414	-13.359353	-118.625023	0.232443	-0.639789	-0.855234	-39.894375	-79.935425	-91.186119
1961	2153691083	29.453051	-13.835492	-120.425827	2.784583	0.652196	-1.564085	13.665244	-76.207863	-78.137115
1962	2153707750	29.131083	-14.331421	-121.947975	6.682475	-1.763774	-2.581550	-42.115570	-69.441330	-62.987446
1963	2153724417	26.561426	-13.996685	-121.961960	9.777740	-6.167418	-4.023026	-154.993927	17.219574	-10.384231
1964	2153741084	21.654835	-13.001720	-120.031639	7.797578	-1.680745	1.417764	-267.999695	100.353760	78.145370
1965	2153757751	17.445034	-12.666932	-117.974564	-6.617147	3.073061	6.633791	-225.864914	59.043449	106.410957
1966	2153774418	15.114411	-11.080306	-116.375549	-4.952152	-3.138571	1.171421	-120.761871	117.538033	63.143421
1967	2153791085	13.277035	-8.360000	-115.112885	-5.323747	0.337031	1.433675	-98.091255	176.410965	32.055424
1968	2153807752	11.205364	-5.547957	-113.899818	-1.818420	1.065609	1.067974	-116.095802	180.082260	34.511562
1969	2153824419	8.984562	-3.004553	-112.513054	-1.314303	1.830200	-0.451245	-127.640442	164.662064	54.614571
1970	2153841086	7.082549	-0.739336	-111.253044	-0.846329	2.387885	-0.716216	-112.247009	145.009430	55.492344
1971	2153857753	5.408666	0.951176	-110.183418	-0.123605	2.544127	-0.569607	-101.148308	107.672455	52.424934
1972	2153874420	4.441983	2.000771	-109.313469	-2.024189	2.131276	-0.915460	-59.945724	67.072838	46.240219
1973	2153891087	4.723218	2.533159	-108.545860	-3.395820	1.629936	-1.269990	14.461053	35.361835	42.984272
1974	2153907754	6.440013	2.439588	-107.829239	-4.416775	1.748122	-1.409415	100.568916	-1.566974	42.967075
1975	2153924421	9.723307	1.683928	-107.220200	-5.732677	2.022238	-2.646056	195.129898	-39.918434	42.210278
1976	2153941088	14.764224	0.419073	-107.102348	-6.134615	2.185124	-4.114137	301.795898	-72.847099	22.696922
1977	2153957755	21.279175	-1.473447	-107.722763	-4.647305	1.615449	-5.219166	390.033051	-119.715309	-0.568193
1978	2153974422	27.303308	-3.979879	-109.611229	1.852968	0.150336	2.405885	355.515656	-183.854324	-41.617935
1979	2153991089	30.126986	-7.421374	-112.009117	9.026260	-3.074458	7.078382	154.498505	-250.529205	-27.600260
1980	2154007756	30.503515	-9.767635	-114.604248	5.225648	-4.574796	3.384396	-1.219685	-199.483307	-62.360523
1981	2154024423	30.679756	-10.844702	-117.141022	2.300071	-2.405301	0.819669	-17.195055	-131.969528	-96.324974
1982	2154041090	31.383600	-11.397255	-119.604988	2.965166	0.034002	0.099558	13.158137	-103.318504	-107.514603
1983	2154057757	31.993536	-12.064070	-121.807724	5.835218	-0.163939	-0.348268	9.157361	-102.156494	-89.393555
1984	2154074424	30.846495	-12.473021	-122.902313	9.148555	-3.946469	-2.088406	-83.364342	-54.547665	-42.259995
1985	2154091091	26.622591	-12.060637	-121.948685	12.046121	-6.386410	-2.715882	-241.911453	48.424675	36.855469
1986	2154107758	20.871477	-11.677522	-119.500229	3.326164	3.330752	4.506989	-315.517822	78.800446	122.091354
1987	2154124425	17.243998	-11.476172	-117.683426	-10.228940	0.839505	2.598603	-196.486298	46.116165	96.720627
1988	2154141092	15.105196	-9.479112	-116.296852	-5.991059	-1.108841	0.735835	-113.858849	137.711838	44.894066
1989	2154157759	13.415088	-6.873554	-115.217628	-4.557007	0.596352	1.470118	-92.828636	167.165146	23.297880
[truncated: 2,113 more rows]
