# Supplementary material for: Myorhythmia: A Quantitative Study of Synchrony and Rhythmicity Between the Head and Upper Limbs
Source: Tremor Other Hyperkinet Mov (N Y). 2025 Apr 1;15:9. doi: 10.5334/tohm.986 (PMC11967460; doi:10.5334/tohm.986)
Supplement: Supplementary File 3. — Zip folder containing compressed files of transducer recordings and MATLAB live script with code for all analyses. [file tohm-15-1-986-s3.zip › 20231130_115303 rest2 counting/Xsens DOT_20231130_115303_680 rest2 L hand.csv]

sep=
DeviceTag:	Xsens DOT
FirmwareVersion:	2.0.0
AppVersion:	2023.6.0
SyncStatus:	Un-synced
OutputRate:	60Hz
FilterProfile:	General
Measurement Mode:	Custom modes - custom mode1
StartTime:	2023-11-30_11:53:03_677 CST
© Movella Technologies B. V. 2005-2023
PacketCounter	SampleTimeFine	Euler_X	Euler_Y	Euler_Z	FreeAcc_X	FreeAcc_Y	FreeAcc_Z	Gyr_X	Gyr_Y	Gyr_Z
1	2121084680	7.710391	3.842899	-121.778763	0.022262	-0.020388	-0.002307	0.001826	0.000582	0.003624
2	2121101347	7.750650	3.837655	-121.754486	0.055807	-0.061876	-0.044518	0.367190	0.441441	2.053518
3	2121118014	7.824907	3.811518	-121.737206	0.058466	-0.068319	-0.027627	0.018153	0.157870	1.912033
4	2121134681	7.906233	3.781165	-121.720123	0.013178	-0.033720	0.021428	0.300303	0.120719	1.759817
5	2121151348	7.960848	3.760026	-121.710541	0.002236	-0.017164	0.031970	0.591513	0.393834	1.384008
6	2121168015	7.996831	3.747362	-121.702118	-0.013133	-0.027563	0.031670	0.721881	0.589297	1.538004
7	2121184682	8.022082	3.740814	-121.696953	-0.049435	-0.050924	0.012909	0.824095	0.915353	1.142448
8	2121201349	8.035732	3.731595	-121.701775	-0.005485	-0.115825	-0.027059	0.723360	1.024463	0.667384
9	2121218016	8.050447	3.715001	-121.720009	0.024780	-0.115059	-0.020557	0.593350	0.803374	-0.199292
10	2121234683	8.066795	3.695967	-121.752632	0.023747	-0.098341	-0.005157	0.495855	0.539717	-1.100219
11	2121251350	8.082953	3.678334	-121.796997	0.007121	-0.022824	-0.023790	0.472689	0.405174	-1.815684
12	2121268017	8.092517	3.665581	-121.841698	-0.025106	0.014244	-0.004646	0.302851	0.345573	-1.875323
13	2121284684	8.095679	3.652758	-121.883003	-0.102975	0.051899	-0.013748	0.227076	0.090816	-1.607991
14	2121301351	8.095416	3.639060	-121.916855	-0.060278	0.022435	0.005027	0.467278	-0.064723	-1.128406
15	2121318018	8.089525	3.626953	-121.947578	-0.031246	0.014825	0.002209	0.298471	-0.078554	-1.077565
16	2121334685	8.079434	3.614833	-121.980347	-0.004050	0.011346	-0.009748	0.104910	-0.195053	-1.143120
17	2121351352	8.062946	3.604745	-122.012436	0.016642	0.039634	-0.007559	-0.299118	-0.168071	-1.097850
18	2121368019	8.049362	3.594303	-122.028763	0.020528	0.006315	0.004827	-0.201636	-0.206259	-0.231411
19	2121384686	8.035848	3.589696	-122.056190	0.000599	0.102258	-0.022887	-0.202891	-0.001729	-0.864646
20	2121401353	8.022979	3.584273	-122.063843	-0.049084	0.121702	0.000175	-0.181364	-0.025792	0.346495
21	2121418020	8.012368	3.573043	-122.053772	-0.072734	0.127069	-0.022290	-0.003560	-0.318097	1.449416
22	2121434687	8.003010	3.561360	-122.033051	-0.042950	0.081999	0.026116	0.139327	-0.309337	2.146351
23	2121451354	8.002079	3.553590	-122.004608	-0.022258	0.038519	0.070786	0.643410	-0.031183	2.601142
24	2121468021	8.008266	3.551046	-121.974861	0.053946	0.020849	0.043428	1.046599	0.303639	2.670162
25	2121484688	8.014510	3.554458	-121.943398	0.074080	0.028915	-0.023449	0.964766	0.664662	2.773523
26	2121501355	8.017626	3.558645	-121.909859	-0.034436	0.042040	-0.064475	0.685236	0.697876	2.856309
27	2121518022	8.017313	3.558238	-121.878868	-0.040446	-0.007621	0.004632	0.510762	0.436844	2.858256
28	2121534689	8.026386	3.555061	-121.855278	-0.047350	-0.103674	0.005351	1.090992	0.254725	2.439450
29	2121551356	8.032567	3.552438	-121.846863	0.074020	-0.094755	0.012216	0.930836	0.243558	1.475529
30	2121568023	8.038120	3.554710	-121.849937	0.038448	-0.060439	0.032585	0.847287	0.470115	0.745144
31	2121584690	8.043510	3.562889	-121.866829	0.060209	-0.047048	-0.003961	0.851513	0.736589	-0.057232
32	2121601357	8.046783	3.571021	-121.890900	0.017903	-0.039485	-0.026952	0.697684	0.672404	-0.531963
33	2121618024	8.049249	3.577022	-121.921432	-0.042818	-0.026013	-0.038452	0.646535	0.497648	-0.946466
34	2121634691	8.049903	3.577703	-121.955826	-0.060881	0.008034	-0.013743	0.551954	0.160617	-1.196837
35	2121651358	8.049736	3.580137	-121.989037	-0.045512	0.003450	-0.005583	0.508342	0.274165	-1.214042
36	2121668025	8.049538	3.580592	-122.020905	-0.060875	-0.005652	0.019870	0.510993	0.170036	-1.148525
37	2121684692	8.049932	3.582921	-122.054359	0.036392	-0.008044	0.005775	0.557454	0.275330	-1.291879
38	2121701359	8.047220	3.583661	-122.083321	0.050542	-0.001118	-0.018451	0.319653	0.195021	-1.127535
39	2121718026	8.036101	3.580333	-122.115410	0.038339	0.001422	-0.037378	-0.198358	-0.091898	-1.337047
40	2121734693	8.019686	3.576240	-122.144577	0.008114	0.037611	-0.006888	-0.545282	-0.129818	-1.225132
41	2121751360	8.011415	3.572862	-122.165436	-0.047160	0.100919	0.021215	-0.060100	-0.022680	-0.684461
42	2121768027	8.010937	3.568805	-122.175652	-0.081357	0.116904	0.020626	0.417711	0.019395	0.036517
43	2121784694	8.010733	3.567672	-122.172539	-0.033834	0.079344	-0.026093	0.435025	0.301519	0.890611
44	2121801361	8.011490	3.564856	-122.160477	-0.004933	0.052681	0.025574	0.477606	0.268658	1.459943
45	2121818028	8.021970	3.564560	-122.141037	-0.006089	0.047791	0.055174	1.036693	0.473739	1.887880
46	2121834695	8.037607	3.567658	-122.113029	0.007121	0.051154	0.024575	1.314463	0.740277	2.359295
47	2121851362	8.049981	3.569796	-122.084373	-0.010957	0.064864	-0.032175	1.116221	0.687349	2.447428
48	2121868029	8.062565	3.570478	-122.052147	0.002108	0.007221	-0.057422	1.118635	0.626013	2.685710
49	2121884696	8.072172	3.566550	-122.020813	-0.022879	-0.015387	0.003067	0.935792	0.346136	2.657516
50	2121901363	8.088618	3.562654	-121.997505	-0.001545	-0.105118	-0.000718	1.373430	0.292932	2.202013
51	2121918030	8.101437	3.561793	-121.986115	0.019754	-0.103241	-0.006352	1.186380	0.399392	1.504900
52	2121934697	8.107558	3.565298	-121.989639	0.011612	-0.044441	0.032408	0.819389	0.544808	0.546140
53	2121951364	8.109642	3.572734	-122.007072	0.033360	-0.067874	-0.018060	0.616517	0.664336	-0.338741
54	2121968031	8.106463	3.579089	-122.035568	-0.001272	-0.042060	-0.041089	0.330538	0.516218	-0.971720
55	2121984698	8.096848	3.583925	-122.071083	0.036910	-0.049800	-0.034216	-0.035909	0.371045	-1.393984
56	2122001365	8.086422	3.587384	-122.108727	-0.046279	-0.011785	-0.007167	-0.091732	0.269055	-1.557495
57	2122018032	8.076923	3.587298	-122.147430	-0.058922	0.053446	0.014121	-0.029032	0.053793	-1.604149
58	2122034699	8.068669	3.588597	-122.181351	-0.043009	0.010961	-0.014421	0.037183	0.172931	-1.342784
59	2122051366	8.059593	3.590805	-122.213966	0.012511	0.009055	0.007862	-0.014113	0.231340	-1.338469
60	2122068033	8.044761	3.591568	-122.245979	0.078318	-0.011530	-0.066310	-0.360435	0.151083	-1.268034
61	2122084700	8.023467	3.589021	-122.278336	0.045554	-0.014578	-0.021224	-0.758034	-0.055477	-1.279892
62	2122101367	8.006320	3.587719	-122.305519	-0.064882	0.096045	0.042065	-0.535357	0.062002	-0.971989
63	2122118034	8.001937	3.584848	-122.318199	-0.105547	0.118275	0.038729	0.186665	0.079860	-0.131111
64	2122134701	8.003404	3.582819	-122.311737	-0.064784	0.103236	-0.007370	0.483651	0.286254	1.011990
65	2122151368	8.008346	3.580706	-122.293213	0.000955	0.042544	0.002258	0.656806	0.374374	1.716480
66	2122168035	8.018596	3.576791	-122.270195	-0.009858	0.022342	0.009334	0.959689	0.307295	2.045129
67	2122184702	8.032076	3.574108	-122.247345	0.029838	0.036900	0.024797	1.151445	0.373049	1.982333
68	2122201369	8.046234	3.571395	-122.224556	0.016662	0.013286	0.009211	1.189044	0.366454	1.981539
69	2122218036	8.060361	3.570467	-122.197319	0.024638	0.049845	-0.018764	1.168317	0.511710	2.253002
70	2122234703	8.074027	3.566447	-122.165146	-0.017817	0.041271	0.004874	1.120754	0.366127	2.585301
71	2122251370	8.087521	3.561063	-122.133469	-0.062909	-0.005217	0.005102	1.114620	0.282322	2.586287
72	2122268037	8.102271	3.557722	-122.111969	0.008025	-0.094539	-0.002745	1.231004	0.324852	1.972107
73	2122284704	8.111724	3.557371	-122.103706	0.032256	-0.093819	-0.005448	0.954380	0.399174	1.152533
74	2122301371	8.115703	3.559717	-122.113556	0.042733	-0.088238	0.007570	0.681829	0.409438	0.022635
75	2122318038	8.115180	3.564294	-122.140411	0.037200	-0.076315	-0.018101	0.468232	0.406634	-0.983694
76	2122334705	8.106127	3.568908	-122.174698	0.034918	-0.044106	-0.021281	-0.024998	0.347788	-1.449653
77	2122351372	8.094295	3.572474	-122.213997	-0.018837	-0.034944	-0.021084	-0.178200	0.245811	-1.736490
78	2122368039	8.081227	3.573557	-122.257011	-0.034869	0.007905	0.009952	-0.241425	0.068866	-1.958923
79	2122384706	8.070618	3.575577	-122.294426	-0.027065	0.025782	-0.001612	-0.114995	0.168480	-1.675013
80	2122401373	8.060155	3.576574	-122.327499	-0.040065	0.049177	-0.027675	-0.121660	0.140569	-1.435669
81	2122418040	8.044652	3.577707	-122.356689	0.010918	0.039862	-0.028646	-0.435121	0.179154	-1.214708
82	2122434707	8.024272	3.576377	-122.383865	0.042196	0.009740	-0.015908	-0.737185	0.042613	-1.105508
83	2122451374	8.008648	3.574538	-122.409637	0.016064	0.031874	0.009104	-0.461541	0.018793	-1.042501
84	2122468041	8.002920	3.575408	-122.425011	-0.049110	0.082037	0.056435	0.091328	0.263343	-0.452000
85	2122484708	8.010907	3.578359	-122.422020	-0.081335	0.113985	0.015438	0.850591	0.535837	0.611638
86	2122501375	8.021839	3.582718	-122.402138	-0.064793	0.096449	-0.011091	0.972252	0.757323	1.606998
87	2122518042	8.036819	3.583547	-122.369766	-0.018293	0.076568	0.007505	1.173222	0.648123	2.369770
88	2122534709	8.052193	3.582612	-122.338173	0.015160	0.021173	0.015337	1.204047	0.536375	2.365954
89	2122551376	8.068573	3.579058	-122.309578	0.083317	0.015193	-0.034504	1.273406	0.353500	2.202455
90	2122568043	8.080864	3.575975	-122.279510	0.024476	0.019838	-0.033656	1.017676	0.390767	2.295929
91	2122584710	8.089099	3.569669	-122.246780	-0.046811	0.028234	0.016081	0.763150	0.221518	2.491546
92	2122601377	8.104834	3.560210	-122.217972	-0.060203	-0.040840	0.014878	1.230786	0.003938	2.296736
93	2122618044	8.116900	3.554293	-122.199623	-0.012483	-0.090151	-0.025043	1.054500	0.137912	1.689337
94	2122634711	8.122104	3.547486	-122.194572	0.002714	-0.050314	-0.030998	0.685786	-0.024383	0.870966
95	2122651378	8.122361	3.544292	-122.199150	0.031815	-0.056070	-0.013755	0.421540	0.111409	0.261230
96	2122668045	8.119112	3.543260	-122.216194	0.025025	-0.043253	-0.003195	0.253790	0.137137	-0.494453
97	2122684712	8.110051	3.543810	-122.244049	0.026744	-0.028267	-0.020054	-0.059204	0.140274	-1.160806
98	2122701379	8.097273	3.546972	-122.277138	-0.015277	-0.017426	0.014106	-0.267128	0.250851	-1.507589
99	2122718046	8.085250	3.550263	-122.311768	-0.053639	0.018991	0.024397	-0.214852	0.249167	-1.589768
100	2122734713	8.078548	3.552023	-122.341423	-0.016949	0.011444	-0.005244	0.082671	0.194266	-1.346216
101	2122751380	8.070496	3.549874	-122.367897	-0.054116	0.025015	-0.035236	-0.006467	-0.006608	-1.090473
102	2122768047	8.061423	3.545897	-122.395203	-0.016924	0.044664	0.014925	-0.066465	-0.127295	-1.176545
103	2122784714	8.050903	3.541799	-122.421898	0.021449	0.018850	-0.012364	-0.154739	-0.130894	-1.139791
104	2122801381	8.037194	3.540022	-122.446663	0.029591	0.037819	0.006962	-0.356132	0.019037	-1.065809
105	2122818048	8.029683	3.542253	-122.465157	-0.022774	0.066004	0.030372	-0.009758	0.305066	-0.739541
106	2122834715	8.032068	3.547110	-122.471947	-0.039830	0.104641	0.046309	0.542458	0.556289	-0.067054
107	2122851382	8.041231	3.553315	-122.463173	-0.061882	0.107315	-0.006045	0.893301	0.760063	0.825978
108	2122868049	8.052043	3.557449	-122.439636	-0.049088	0.096817	-0.001960	0.942054	0.758398	1.727353
109	2122884716	8.066000	3.558655	-122.408058	-0.000435	0.053549	-0.004987	1.104221	0.648738	2.227287
110	2122901383	8.077113	3.556658	-122.377113	0.033024	0.000836	-0.034395	0.939198	0.454722	2.251184
111	2122918050	8.082485	3.553217	-122.352524	0.049997	-0.024347	-0.004860	0.615288	0.313967	1.880414
112	2122934717	8.086038	3.548984	-122.333481	0.030174	-0.005679	0.005692	0.524055	0.220583	1.563150
113	2122951384	8.096131	3.545047	-122.313980	-0.026658	0.031583	-0.007426	0.911946	0.240164	1.576289
114	2122968051	8.106862	3.539219	-122.291039	-0.052274	0.038093	-0.004989	0.939301	0.157960	1.806367
115	2122984718	8.119041	3.532075	-122.266411	-0.046891	0.041280	0.005947	1.022312	0.095209	1.920985
116	2123001385	8.126667	3.526812	-122.242203	-0.009707	-0.014098	0.015060	0.753987	0.205106	1.893700
117	2123018052	8.133135	3.524471	-122.227547	-0.012055	-0.072742	0.008828	0.721926	0.302787	1.329997
118	2123034719	8.135531	3.524762	-122.227943	0.008322	-0.076931	0.000692	0.529030	0.333951	0.390901
119	2123051386	8.133491	3.526665	-122.245499	-0.000411	-0.056426	-0.026869	0.324788	0.289276	-0.633056
120	2123068053	8.122766	3.532547	-122.279404	0.032040	-0.066970	-0.020917	-0.136593	0.392431	-1.624332
121	2123084720	8.103501	3.536282	-122.319656	0.055039	-0.018907	-0.017057	-0.633223	0.208788	-2.029768
122	2123101387	8.081350	3.541372	-122.360710	-0.001691	0.024773	0.016699	-0.805929	0.281708	-2.094389
123	2123118054	8.065953	3.548182	-122.397018	-0.031185	0.080513	0.022224	-0.419382	0.422014	-1.841451
124	2123134721	8.060633	3.555393	-122.422752	-0.078749	0.125659	-0.005164	0.147267	0.530420	-1.231036
125	2123151388	8.054831	3.562000	-122.438423	-0.078844	0.110601	-0.010513	0.085309	0.574973	-0.635233
126	2123168055	8.053196	3.569921	-122.447716	-0.013879	0.031082	0.009621	0.311316	0.698964	-0.312923
127	2123184722	8.054038	3.575320	-122.458916	0.047852	-0.010086	0.015484	0.468488	0.533096	-0.396382
128	2123201389	8.057800	3.583290	-122.468872	0.030584	0.028431	-0.001913	0.634932	0.692497	-0.366108
129	2123218056	8.067914	3.588764	-122.471382	-0.030399	0.087353	-0.017262	0.987209	0.604107	0.095401
130	2123234723	8.081278	3.588789	-122.460594	-0.089528	0.103551	-0.032497	1.135020	0.390177	0.940159
131	2123251390	8.095644	3.586400	-122.438454	-0.053604	0.080854	-0.013727	1.156202	0.340207	1.628974
132	2123268057	8.109557	3.582089	-122.411621	-0.002394	0.026707	0.006747	1.113391	0.263625	1.918116
133	2123284724	8.121232	3.580076	-122.388931	0.038349	0.008430	0.006672	0.994906	0.364449	1.654612
134	2123301391	8.129881	3.575186	-122.372009	0.020103	0.007264	0.003614	0.833943	0.144219	1.344596
135	2123318058	8.135586	3.569578	-122.363152	-0.004708	-0.012486	-0.026322	0.690051	0.036684	0.909052
136	2123334725	8.135591	3.561305	-122.357811	0.034645	0.031310	-0.006761	0.359532	-0.150667	0.717290
137	2123351392	8.135523	3.553843	-122.347580	-0.020285	0.060106	0.005053	0.333497	-0.066862	0.974480
138	2123368059	8.137899	3.549535	-122.329361	-0.059081	0.078921	0.022203	0.452468	0.187171	1.429131
139	2123384726	8.144222	3.550095	-122.307678	-0.050928	0.038978	0.030808	0.681093	0.506927	1.616379
140	2123401393	8.149487	3.556081	-122.284897	-0.004049	-0.027500	0.020707	0.614570	0.838041	1.627681
141	2123418060	8.156173	3.559635	-122.270821	-0.009113	-0.025848	-0.003450	0.733657	0.624521	1.155062
142	2123434727	8.161863	3.563445	-122.264885	-0.012780	-0.028053	-0.033825	0.701820	0.571106	0.656498
143	2123451394	8.165876	3.565996	-122.270279	0.007061	-0.028048	0.026548	0.645254	0.404303	0.013556
144	2123468061	8.171703	3.572542	-122.284851	0.027581	-0.023007	0.008862	0.786816	0.564805	-0.565874
145	2123484728	8.171688	3.580773	-122.299210	0.023471	0.036529	-0.004418	0.433168	0.665924	-0.576478
146	2123501395	8.175363	3.588173	-122.308609	-0.060423	0.052548	0.027564	0.631782	0.652042	-0.312129
147	2123518062	8.178242	3.597115	-122.318527	-0.057021	0.052879	-0.021043	0.589111	0.739996	-0.347552
148	2123534729	8.181510	3.602669	-122.326767	-0.052552	0.029098	0.003786	0.609243	0.553663	-0.211779
149	2123551396	8.185782	3.608291	-122.332336	-0.013146	0.026173	-0.017287	0.658778	0.578777	-0.075890
150	2123568063	8.188328	3.610696	-122.336281	0.012216	0.031794	-0.027369	0.546991	0.398053	0.023519
151	2123584730	8.188704	3.611217	-122.338890	0.008063	0.032923	0.017447	0.413190	0.297728	0.135152
152	2123601397	8.193641	3.613667	-122.341133	-0.025466	0.024800	-0.015809	0.686145	0.414356	0.146460
153	2123618064	8.196237	3.613241	-122.337914	-0.024805	0.056419	0.003348	0.525329	0.289936	0.492379
154	2123634731	8.200835	3.614533	-122.328323	-0.079475	0.061980	-0.003501	0.622446	0.444771	0.855727
155	2123651398	8.204245	3.615993	-122.312286	-0.048472	0.049103	-0.019766	0.529869	0.510877	1.241928
156	2123668065	8.205591	3.613852	-122.297531	-0.046218	0.020145	-0.021679	0.413920	0.287304	1.209707
157	2123684732	8.202703	3.612439	-122.286613	0.007997	0.007044	-0.014427	0.173071	0.295987	0.953132
158	2123701399	8.201129	3.606206	-122.280357	0.028542	0.029063	0.000920	0.270713	-0.028469	0.734354
159	2123718066	8.197897	3.600443	-122.271667	-0.022636	0.025162	0.016576	0.160156	0.016840	0.864659
160	2123734733	8.199220	3.595942	-122.264236	-0.032161	0.034171	0.042074	0.440519	0.082863	0.795831
161	2123751400	8.200182	3.594021	-122.257042	0.005870	0.035435	0.029165	0.421271	0.235105	0.768720
162	2123768067	8.200112	3.595351	-122.244949	-0.010339	0.040826	-0.063815	0.339573	0.467457	1.023138
163	2123784734	8.196228	3.591290	-122.231712	-0.023920	0.046787	-0.010482	0.106498	0.154713	1.129072
164	2123801401	8.197135	3.588218	-122.218094	-0.057833	-0.006105	-0.000685	0.393110	0.215896	1.145611
165	2123818068	8.196614	3.587918	-122.212479	0.031277	-0.063102	0.000872	0.342935	0.318961	0.680651
166	2123834735	8.193949	3.588383	-122.216415	0.015507	-0.023159	0.034083	0.240599	0.277827	0.047595
167	2123851402	8.193533	3.595358	-122.229027	-0.004321	0.013171	0.016439	0.413011	0.596629	-0.476947
168	2123868069	8.192855	3.603243	-122.242615	-0.032699	0.048236	-0.002809	0.399052	0.640798	-0.554835
169	2123884736	8.192446	3.612408	-122.251320	-0.033054	0.030391	-0.042360	0.393456	0.753020	-0.314396
170	2123901403	8.193169	3.616586	-122.260979	-0.019945	0.040340	-0.023612	0.471587	0.454030	-0.284775
171	2123918070	8.194560	3.617170	-122.266411	-0.040666	0.062205	-0.007052	0.493473	0.273153	-0.025075
172	2123934737	8.194305	3.619192	-122.265800	-0.019196	0.049030	0.018071	0.371397	0.407242	0.306123
173	2123951404	8.198213	3.621904	-122.261246	-0.025783	0.028647	0.002610	0.605619	0.478951	0.521635
174	2123968071	8.201452	3.626507	-122.256218	0.005640	0.036933	-0.015047	0.570286	0.601098	0.581773
175	2123984738	8.201769	3.628809	-122.251945	0.006271	0.036373	0.021220	0.393302	0.452006	0.521417
176	2124001405	8.201565	3.631189	-122.250565	-0.021666	0.015073	-0.036397	0.372978	0.430479	0.348967
177	2124018072	8.198016	3.630548	-122.248001	-0.051962	0.050862	-0.016746	0.165528	0.259168	0.425830
178	2124034739	8.194902	3.629928	-122.243752	-0.056757	0.047505	-0.004118	0.186915	0.274408	0.523415
179	2124051406	8.196153	3.623987	-122.238243	-0.053895	0.057383	0.007060	0.447640	-0.029058	0.657753
180	2124068073	8.199739	3.617603	-122.231033	-0.036342	0.042820	0.020096	0.588330	-0.035678	0.808036
181	2124084740	8.204265	3.613493	-122.223328	-0.026647	0.024036	0.011593	0.641348	0.100575	0.795972
182	2124101407	8.209118	3.612339	-122.217606	-0.030899	0.016703	-0.004536	0.665027	0.255762	0.623791
183	2124118074	8.208005	3.608635	-122.216446	-0.007019	0.029391	-0.010950	0.328976	0.070006	0.407031
184	2124134741	8.205077	3.604640	-122.217613	0.021981	0.020013	-0.080143	0.224118	0.027668	0.236873
185	2124151408	8.193360	3.598377	-122.216766	0.037911	0.007483	-0.011062	-0.307468	-0.088018	0.401114
186	2124168075	8.193395	3.595664	-122.216415	-0.043449	0.010161	0.025095	0.395684	0.115456	0.326159
187	2124184742	8.194740	3.596305	-122.216576	-0.034508	0.048654	0.014239	0.477312	0.311495	0.266378
188	2124201409	8.199880	3.598288	-122.217354	-0.060694	0.059229	0.030151	0.712641	0.389332	0.251216
189	2124218076	8.206105	3.606819	-122.213272	0.015771	0.041001	0.003648	0.758053	0.816450	0.458602
190	2124234743	8.211256	3.614415	-122.205879	-0.000631	0.032159	0.006190	0.682854	0.789262	0.679729
191	2124251410	8.216143	3.623540	-122.198082	-0.016743	-0.007130	-0.040369	0.662152	0.879604	0.667493
192	2124268077	8.221189	3.626270	-122.192825	-0.019845	0.048294	-0.018154	0.681944	0.480206	0.578136
193	2124284744	8.225028	3.628443	-122.187111	-0.039777	0.080878	0.004674	0.613379	0.453889	0.642706
194	2124301411	8.236318	3.632043	-122.183586	-0.047099	0.048731	0.015923	1.064060	0.512606	0.456361
195	2124318078	8.247076	3.635798	-122.174904	-0.007533	0.032234	0.017329	1.012015	0.564472	0.749741
196	2124334745	8.258751	3.640028	-122.170151	0.025316	-0.016395	-0.020439	1.089737	0.565138	0.568083
197	2124351412	8.267468	3.646781	-122.167931	0.052128	0.002765	-0.103727	0.913682	0.686279	0.340098
198	2124368079	8.269607	3.649158	-122.172180	-0.098965	0.029748	0.062366	0.547734	0.375002	0.040705
199	2124384746	8.275028	3.650754	-122.176811	-0.182506	0.025329	0.046674	0.742198	0.321459	-0.025100
200	2124401413	8.282806	3.646247	-122.187820	-0.054854	0.004203	-0.072643	0.912126	-0.090400	-0.346130
201	2124418080	8.274034	3.643598	-122.200340	0.104783	-0.060125	-0.066551	-0.078452	0.004079	-0.489561
202	2124434747	8.262914	3.640156	-122.218422	0.022019	0.021014	0.058611	-0.205145	-0.094857	-0.839405
203	2124451414	8.257409	3.635740	-122.233421	-0.075393	0.046027	0.004129	0.119118	-0.127321	-0.649231
204	2124468081	8.248093	3.630981	-122.241562	-0.082388	0.100757	-0.003998	-0.137412	-0.091450	-0.267870
205	2124484748	8.243464	3.625524	-122.243721	-0.039167	0.069197	0.019453	0.119938	-0.086136	0.068546
206	2124501415	8.236719	3.620701	-122.241440	0.015203	0.066092	0.021506	-0.014061	-0.003419	0.388064
207	2124518082	8.229395	3.614233	-122.233131	-0.019785	0.088176	-0.024543	-0.069423	-0.050572	0.774317
208	2124534749	8.223099	3.618758	-122.216934	0.018977	0.056330	-0.049485	-0.030812	0.672276	1.187936
209	2124551416	8.219665	3.613854	-122.189598	-0.057655	0.073569	0.047260	0.092916	0.199248	1.881233
210	2124568083	8.230101	3.613746	-122.158211	-0.072073	0.062057	-0.012337	0.913394	0.519560	2.092295
211	2124584750	8.237825	3.612731	-122.126640	-0.016805	0.052651	-0.002705	0.760018	0.475577	2.173801
212	2124601417	8.250537	3.616763	-122.100655	0.006336	0.022565	0.048323	1.086280	0.731415	1.840010
213	2124618084	8.267181	3.625832	-122.080849	0.014410	0.025325	0.054756	1.338744	0.970869	1.381786
214	2124634751	8.289362	3.634724	-122.067245	-0.013415	-0.025080	-0.096386	1.697398	0.909629	1.043494
215	2124651418	8.297228	3.647770	-122.061806	-0.007285	-0.014196	-0.107021	0.869878	1.088700	0.530125
216	2124668085	8.298844	3.644461	-122.056953	-0.073468	-0.026532	0.053725	0.501503	0.117966	0.669138
217	2124684752	8.311502	3.640776	-122.059715	-0.112857	0.015432	0.000086	1.192777	0.032586	0.215294
218	2124701419	8.318544	3.639724	-122.065567	-0.052053	0.060716	-0.005042	0.866382	0.161763	-0.016802
219	2124718086	8.320776	3.640258	-122.074089	-0.002806	0.014414	0.003646	0.588388	0.231513	-0.194413
220	2124734753	8.315317	3.644339	-122.090439	0.014254	-0.013398	-0.039038	0.157012	0.374426	-0.687278
221	2124751420	8.300362	3.643753	-122.113213	0.022602	-0.033963	-0.072956	-0.389473	0.041608	-1.031724
222	2124768087	8.277493	3.642226	-122.141068	-0.020507	-0.002731	0.009415	-0.853979	-0.064249	-1.381703
223	2124784754	8.265185	3.639292	-122.170677	-0.084153	0.040389	0.059335	-0.210549	-0.158094	-1.449743
224	2124801421	8.264108	3.637783	-122.187164	-0.103603	0.083990	-0.002206	0.399488	0.024274	-0.808503
225	2124818088	8.257813	3.632261	-122.196800	-0.071131	0.104947	-0.070535	0.069878	-0.147721	-0.314831
226	2124834755	8.245462	3.623388	-122.198151	0.004892	0.070637	-0.010258	-0.321926	-0.275631	0.217010
227	2124851422	8.230633	3.612476	-122.198120	0.027984	0.064527	0.115440	-0.482057	-0.393040	0.273870
228	2124868089	8.243642	3.619404	-122.191132	-0.056416	0.039810	-0.103992	1.160134	0.721119	0.517255
229	2124884756	8.223535	3.613384	-122.171761	0.090188	0.134415	0.052166	-0.870729	0.060107	1.369966
230	2124901423	8.227326	3.606001	-122.145218	-0.141179	0.039374	-0.004580	0.537041	0.035723	1.827472
231	2124918090	8.231473	3.603321	-122.119026	0.036516	0.035422	-0.021838	0.569825	0.321318	1.812579
232	2124934757	8.239420	3.596218	-122.088852	-0.093290	0.068615	0.131514	0.782756	0.091149	2.088210
233	2124951424	8.267383	3.609761	-122.057999	-0.041336	0.024699	-0.029759	1.988320	1.329664	1.993571
234	2124968091	8.280413	3.611323	-122.033104	-0.007026	0.093391	0.024691	1.116528	0.568455	1.747087
235	2124984758	8.294776	3.618278	-122.006699	0.003489	-0.056856	-0.065255	1.185337	0.893813	1.751147
236	2125001425	8.295331	3.623528	-121.991951	0.003372	-0.034693	0.008557	0.409886	0.704330	1.147686
237	2125018092	8.310865	3.626789	-121.989281	-0.095676	-0.044213	0.011630	1.360924	0.490259	0.501349
238	2125034759	8.321033	3.631917	-121.992737	-0.063460	0.004197	-0.073990	1.058925	0.548759	0.092033
239	2125051426	8.326042	3.627092	-122.000938	-0.064240	0.030229	-0.019942	0.762439	-0.087211	-0.145198
240	2125068093	8.323914	3.626505	-122.021370	0.049097	-0.053303	0.000098	0.385068	0.062104	-0.885201
241	2125084760	8.314476	3.623783	-122.048447	0.040580	-0.005773	-0.011660	-0.038150	-0.129421	-1.320476
242	2125101427	8.299148	3.625137	-122.077080	-0.019811	0.022255	-0.036448	-0.381476	0.103354	-1.414743
243	2125118094	8.280993	3.625001	-122.102585	-0.076929	0.078135	0.002888	-0.573789	0.031856	-1.295683
244	2125134761	8.270341	3.624282	-122.122078	-0.091651	0.067257	0.031108	-0.144955	0.048696	-0.934121
245	2125151428	8.262239	3.626388	-122.131828	-0.076402	0.075420	-0.003546	-0.039034	0.288380	-0.473720
246	2125168095	8.252753	3.623474	-122.137390	-0.046122	0.081080	-0.002190	-0.130714	0.032189	-0.135888
247	2125184762	8.253142	3.617566	-122.139099	-0.122702	0.049392	-0.050591	0.445373	-0.117780	0.087653
248	2125201429	8.246138	3.625283	-122.134865	0.196929	0.057518	-0.092677	-0.015355	0.747679	0.350363
249	2125218096	8.220717	3.604948	-122.119087	-0.106103	0.084964	0.131389	-1.175219	-0.834494	1.210866
250	2125234763	8.236379	3.605450	-122.103210	-0.056401	0.022220	-0.059241	1.296412	0.408241	1.069369
251	2125251430	8.225454	3.598909	-122.080177	0.067740	0.092470	0.049016	-0.315267	0.061816	1.622296
252	2125268097	8.240008	3.595227	-122.047096	-0.110150	0.030539	0.037108	1.171314	0.310445	2.174320
253	2125284764	8.251629	3.602645	-122.014816	0.005847	0.086768	-0.008464	1.000618	0.964875	2.027123
254	2125301431	8.260379	3.597017	-121.975830	-0.079119	0.048201	-0.021798	0.805097	0.247547	2.553881
255	2125318098	8.266455	3.604066	-121.944466	0.000480	0.000412	0.026774	0.682982	0.943540	2.050585
256	2125334765	8.276904	3.601253	-121.922577	-0.034019	-0.014266	0.031006	0.984347	0.280587	1.602241
257	2125351432	8.291457	3.604471	-121.914383	-0.033596	-0.004205	-0.034686	1.286910	0.527250	0.774797
258	2125368099	8.298555	3.603558	-121.910583	-0.060029	0.013752	-0.026222	0.844918	0.233966	0.465005
259	2125384766	8.303399	3.597347	-121.919151	-0.038992	0.019864	-0.008937	0.773260	-0.169838	-0.102989
260	2125401433	8.300179	3.596363	-121.936531	0.014642	-0.008688	0.010578	0.313775	0.055112	-0.741142
261	2125418100	8.289493	3.601083	-121.963875	0.009775	-0.057570	-0.011421	-0.102412	0.302467	-1.420890
262	2125434767	8.259359	3.628863	-122.000938	0.023893	-0.075390	-0.022146	-1.236748	1.587366	-2.219007
263	2125451434	8.212829	3.663382	-122.050674	0.026157	-0.008762	0.018494	-2.175127	1.878986	-3.054910
264	2125468101	8.175906	3.691775	-122.099274	-0.040983	0.048896	-0.066562	-1.609489	1.519531	-2.993113
265	2125484768	8.134594	3.715317	-122.137772	-0.126124	0.101634	0.007580	-1.915856	1.313611	-2.396888
266	2125501435	8.116258	3.729321	-122.167282	-0.167649	0.089801	0.034698	-0.571362	0.822462	-1.798530
267	2125518102	8.099080	3.740326	-122.193520	0.074597	0.028664	-0.053297	-0.520604	0.663119	-1.666657
268	2125534769	8.078039	3.736137	-122.213081	-0.018952	0.091667	-0.045150	-0.780163	-0.187818	-1.169194
269	2125551436	8.062772	3.731993	-122.221130	0.020010	0.133766	0.004425	-0.481237	-0.092334	-0.510640
270	2125568103	8.057213	3.721617	-122.215858	-0.005240	0.112046	0.102420	0.058563	-0.345515	0.401517
271	2125584770	8.067513	3.718513	-122.196869	-0.030864	0.073419	-0.012928	0.971240	0.210428	1.244758
272	2125601437	8.077347	3.714262	-122.168861	-0.051990	0.127055	-0.001381	0.913125	0.220314	1.812527
273	2125618104	8.096106	3.710080	-122.127060	-0.080850	0.076768	0.012197	1.407335	0.349056	2.715247
274	2125634771	8.117213	3.709779	-122.083351	-0.020789	0.034698	0.002646	1.544362	0.597666	2.805878
275	2125651438	8.135066	3.710070	-122.041122	0.009500	-0.035652	-0.033446	1.361270	0.626621	2.762375
276	2125668105	8.147320	3.712918	-122.006096	-0.007916	-0.007467	-0.045756	1.053137	0.721362	2.328649
277	2125684772	8.148993	3.713324	-121.979530	-0.041190	0.018717	-0.007054	0.453652	0.508143	1.871430
278	2125701439	8.155432	3.707168	-121.963135	-0.096440	0.012440	0.019955	0.781629	0.035326	1.346082
279	2125718106	8.165831	3.701432	-121.958107	-0.098373	0.034198	0.049867	1.063997	-0.034795	0.661480
280	2125734773	8.194883	3.697129	-121.961578	-0.101997	0.037728	-0.028417	2.218899	-0.019184	0.158075
281	2125751440	8.211608	3.694912	-121.967468	0.049471	0.017649	-0.116940	1.490755	0.086718	0.006538
282	2125768107	8.207519	3.681318	-121.972183	0.007238	0.007831	0.089572	0.235067	-0.581882	0.160598
283	2125784774	8.214842	3.679311	-121.985161	-0.055035	-0.053004	0.001120	0.950916	0.035685	-0.426515
284	2125801441	8.210937	3.679463	-122.012878	-0.050907	0.014216	0.012925	0.331857	0.037939	-1.343758
285	2125818108	8.210297	3.678247	-122.045975	-0.085979	0.011628	-0.036773	0.549540	-0.087685	-1.646410
286	2125834775	8.204875	3.674811	-122.077599	-0.027442	0.031169	-0.067620	0.254770	-0.209358	-1.576218
287	2125851442	8.190633	3.658297	-122.105453	-0.092497	0.097010	0.033359	-0.288668	-0.952741	-1.234097
288	2125868109	8.185270	3.650559	-122.127251	-0.030681	0.038877	-0.000734	0.221153	-0.381937	-0.964741
289	2125884776	8.177015	3.635335	-122.147072	0.007440	0.071996	0.036837	0.036530	-0.813843	-0.819606
290	2125901443	8.172755	3.627980	-122.155815	-0.010184	0.090572	-0.046367	0.232583	-0.256204	-0.246881
291	2125918110	8.157249	3.625768	-122.151817	0.074844	0.097570	0.020017	-0.490355	0.155053	0.459255
292	2125934777	8.152236	3.629615	-122.134933	-0.012641	0.049103	0.059987	0.089894	0.620922	1.177128
293	2125951444	8.157380	3.646567	-122.103706	-0.055016	0.082207	0.014762	0.644857	1.520594	1.918423
294	2125968111	8.166243	3.664911	-122.056969	-0.072846	0.112995	-0.011522	0.810559	1.736445	2.841889
295	2125984778	8.174356	3.687862	-122.002930	-0.025018	0.070046	-0.006154	0.741392	2.074776	3.266843
296	2126001445	8.183917	3.711230	-121.948166	-0.010409	0.005446	0.013890	0.828693	2.110096	3.349111
297	2126018112	8.195726	3.735996	-121.899689	0.014004	-0.040730	0.001216	0.988593	2.142406	2.982900
298	2126034779	8.203815	3.758255	-121.861916	0.000800	-0.006821	0.008562	0.805398	1.904016	2.370667
299	2126051446	8.213236	3.770138	-121.841789	-0.052482	0.022549	-0.008682	0.958587	1.144369	1.470252
300	2126068113	8.219954	3.777393	-121.836861	-0.051013	0.008598	0.007812	0.855586	0.739471	0.600035
301	2126084780	8.231801	3.760142	-121.840988	-0.291015	-0.002666	0.074293	1.203791	-0.787014	0.318987
302	2126101447	8.268215	3.761227	-121.862129	-0.061825	-0.072100	-0.332434	2.745637	0.157525	-0.884227
303	2126118114	8.239551	3.723639	-121.887337	0.150089	-0.044044	0.124843	-1.147782	-2.175620	-0.836395
304	2126134781	8.246751	3.704208	-121.916977	0.021567	-0.169590	0.048595	1.017305	-1.136653	-1.253831
305	2126151448	8.239599	3.689751	-121.954597	-0.009350	0.048856	0.078806	0.184764	-0.904538	-1.763921
306	2126168115	8.262213	3.658814	-121.978317	-0.278979	0.159719	0.046502	1.909369	-1.774345	-0.875685
307	2126184782	8.282992	3.645809	-122.004089	-0.066821	0.167213	-0.171358	1.811382	-0.726837	-1.153647
308	2126201449	8.292727	3.610636	-122.015800	-0.017897	0.111463	-0.041782	1.095481	-1.927004	-0.143284
309	2126218116	8.322515	3.590074	-122.021156	0.006529	0.018979	0.092563	2.272634	-1.010459	0.081429
310	2126234783	8.375467	3.565892	-122.029541	-0.030073	0.085849	0.102742	3.671651	-1.254433	-0.079912
311	2126251450	8.405263	3.563983	-122.027397	-0.028457	0.031358	-0.083676	2.239453	0.152658	0.311905
312	2126268117	8.418084	3.566890	-122.015976	-0.031498	0.078167	-0.016182	1.191317	0.525592	0.865421
313	2126284784	8.432686	3.569431	-121.992027	0.007045	0.069089	0.035192	1.253876	0.615749	1.635544
314	2126301451	8.443454	3.580057	-121.957741	0.017056	0.067140	0.034676	0.983713	1.182929	2.162845
315	2126318118	8.455173	3.587375	-121.918823	-0.112906	0.113564	0.064655	1.024642	1.028036	2.482940
316	2126334785	8.472992	3.615329	-121.867859	-0.054158	0.077112	-0.159225	1.353369	2.367657	3.076220
317	2126351452	8.457979	3.628021	-121.811028	0.030940	0.101380	0.022071	-0.636373	1.516765	3.586156
318	2126368119	8.449337	3.643772	-121.774704	-0.040173	-0.001723	-0.031728	-0.176305	1.516163	2.355466
319	2126384786	8.439026	3.665266	-121.735855	0.058191	-0.070059	0.048749	-0.285505	1.881362	2.466215
320	2126401453	8.433393	3.680521	-121.709534	-0.097962	-0.045173	0.070101	0.039591	1.401341	1.775556
321	2126418120	8.443362	3.708037	-121.703575	-0.084333	-0.094635	-0.048949	1.056172	1.955357	0.475084
322	2126434787	8.435266	3.716230	-121.705055	-0.044533	-0.069654	-0.064315	0.003906	0.752757	0.238826
323	2126451454	8.425947	3.716017	-121.718483	-0.050077	-0.049845	-0.056665	-0.024217	0.150366	-0.404130
324	2126468121	8.409378	3.714128	-121.745926	0.004425	-0.024243	0.009789	-0.406230	-0.071549	-1.232598
325	2126484788	8.397715	3.711290	-121.784134	-0.058950	-0.002696	0.043776	-0.071587	-0.221524	-1.866794
326	2126501455	8.386802	3.709154	-121.824417	-0.096868	0.033715	-0.023792	-0.017890	-0.195988	-1.994320
327	2126518122	8.370975	3.698900	-121.855614	-0.050014	0.021079	-0.070197	-0.349626	-0.601706	-1.414526
328	2126534789	8.345833	3.689641	-121.885277	0.022974	0.005210	-0.002761	-0.917485	-0.533551	-1.366335
329	2126551456	8.326619	3.679281	-121.907333	0.049983	0.002931	0.063213	-0.591820	-0.532027	-0.904115
330	2126568123	8.318886	3.673975	-121.926636	-0.062074	0.110779	0.014829	0.081051	-0.215416	-0.826586
331	2126584790	8.308496	3.673837	-121.935532	-0.131450	0.200349	0.024872	-0.119054	0.176753	-0.277853
332	2126601457	8.305581	3.674368	-121.928055	-0.179588	0.152538	-0.000269	0.269868	0.356093	0.687560
333	2126618124	8.306493	3.673697	-121.908836	0.003362	0.040273	-0.022254	0.460158	0.390081	1.420608
334	2126634791	8.310138	3.664490	-121.887169	0.045323	-0.004007	-0.004628	0.612778	-0.099544	1.620253
335	2126651458	8.312517	3.655350	-121.862122	0.007875	0.127155	0.081070	0.526783	-0.059165	1.867454
336	2126668125	8.335319	3.650362	-121.824059	-0.143986	0.124879	0.051309	1.701484	0.294450	2.581895
337	2126684792	8.354758	3.660455	-121.777206	0.009663	0.065752	-0.123137	1.470047	1.269551	2.990993
338	2126701459	8.350292	3.646247	-121.730217	-0.025492	0.040191	0.070155	0.036312	-0.170850	3.225516
339	2126718126	8.372865	3.651148	-121.689835	0.008244	-0.041275	-0.088102	1.688767	0.914892	2.722354
340	2126734793	8.361215	3.652249	-121.661201	0.066270	-0.010357	0.034111	-0.318289	0.592441	2.086302
341	2126751460	8.366980	3.661545	-121.649002	-0.155147	-0.063523	0.029323	0.790709	0.941798	1.083872
342	2126768127	8.368121	3.675172	-121.642159	-0.019845	-0.057311	-0.006273	0.532815	1.152168	0.701372
343	2126784794	8.372633	3.677706	-121.651245	-0.030841	-0.068556	-0.006892	0.795767	0.357355	-0.139794
344	2126801461	8.366532	3.689961	-121.676758	0.065553	-0.070344	-0.044239	0.223618	0.796484	-1.182743
345	2126818128	8.352340	3.692438	-121.715065	-0.032806	0.031184	0.051431	-0.217862	0.099986	-1.888219
346	2126834795	8.347324	3.702745	-121.759109	-0.104488	-0.015882	-0.073843	0.352347	0.508483	-2.339195
347	2126851462	8.321904	3.711308	-121.804420	-0.006682	0.032388	-0.061045	-0.866093	0.396158	-2.403252
348	2126868129	8.299631	3.714711	-121.843788	-0.073141	0.020676	0.017076	-0.701993	0.139391	-2.022276
349	2126884796	8.284259	3.721109	-121.878235	0.000101	0.029071	0.006948	-0.308761	0.356048	-1.789354
350	2126901463	8.260124	3.719898	-121.914520	-0.059223	0.046053	0.008991	-0.829775	-0.116179	-1.863247
351	2126918130	8.249700	3.714328	-121.934669	-0.077060	0.024089	-0.012073	-0.070691	-0.237494	-0.884291
352	2126934797	8.229686	3.711952	-121.959328	-0.011461	0.102614	0.014259	-0.628497	-0.086994	-1.187840
353	2126951464	8.218156	3.704047	-121.968140	0.002281	0.130403	0.057841	-0.180416	-0.280395	-0.196782
354	2126968131	8.218591	3.702070	-121.967178	-0.091414	0.140513	-0.029057	0.498865	0.149469	0.308627
355	2126984798	8.219534	3.696568	-121.948425	-0.095280	0.116123	-0.045177	0.461810	0.090464	1.389515
356	2127001465	8.217773	3.681065	-121.918526	-0.097973	0.086661	0.015321	0.259156	-0.407319	2.146030
357	2127018132	8.221496	3.668987	-121.884933	-0.003925	0.039739	0.007673	0.577112	-0.170401	2.350164
358	2127034799	8.225947	3.660892	-121.851379	0.081562	0.033163	0.080341	0.621524	0.065613	2.314472
359	2127051466	8.240898	3.662289	-121.816986	-0.001447	0.013476	0.011909	1.248715	0.639261	2.310887
360	2127068133	8.249452	3.666298	-121.780769	-0.021423	0.062307	-0.021771	0.859543	0.814311	2.422840
361	2127084800	8.261174	3.667877	-121.744095	-0.046736	0.017848	-0.002778	1.050947	0.679742	2.512420
362	2127101467	8.272669	3.674927	-121.714859	-0.066419	0.012870	0.010809	1.068671	0.945947	2.055746
363	2127118134	8.289325	3.679931	-121.690628	-0.057035	-0.038411	0.039791	1.397781	0.783512	1.782049
364	2127134801	8.301067	3.686204	-121.680901	-0.028937	-0.060856	-0.013745	1.160236	0.738433	0.930759
365	2127151468	8.311220	3.694067	-121.688225	-0.010370	-0.024967	0.026615	1.130180	0.687323	-0.093576
366	2127168135	8.324102	3.695347	-121.708534	-0.099277	0.026569	0.036990	1.343534	0.185532	-0.800090
367	2127184802	8.340196	3.707875	-121.734215	-0.024525	-0.039372	-0.220026	1.555632	0.802158	-1.251526
368	2127201469	8.311210	3.702772	-121.760826	0.083657	0.014664	0.036530	-1.145490	-0.249878	-1.146617
369	2127218136	8.304495	3.700103	-121.788597	-0.102778	-0.020024	0.053770	0.189483	-0.124721	-1.291392
370	2127234803	8.300088	3.704583	-121.823799	0.002613	0.037187	0.046783	0.356542	0.235688	-1.808385
371	2127251470	8.298586	3.700703	-121.856804	-0.116085	0.096167	0.008678	0.520649	-0.245203	-1.626727
372	2127268137	8.291579	3.708166	-121.877106	-0.059973	0.083791	-0.112807	0.140863	0.532610	-1.005798
373	2127284804	8.268413	3.700773	-121.884087	-0.012777	0.049612	-0.010782	-0.881628	-0.238416	-0.113311
374	2127301471	8.248425	3.694250	-121.895149	0.049111	-0.015876	0.013498	-0.672231	-0.217849	-0.332081
375	2127318138	8.231333	3.684700	-121.908623	0.008077	0.045639	0.066322	-0.492084	-0.420970	-0.467880
376	2127334805	8.228282	3.683682	-121.912392	-0.098036	0.086319	-0.057500	0.311611	0.166848	0.024070
377	2127351472	8.220732	3.675988	-121.896133	-0.137863	0.160466	0.026254	-0.034283	-0.059076	1.263334
378	2127368139	8.225403	3.665561	-121.866531	-0.086184	0.100226	0.006577	0.652464	-0.104167	2.105614
379	2127384806	8.231033	3.657917	-121.831039	0.047155	0.061241	0.052371	0.689654	0.112574	2.439757
380	2127401473	8.245644	3.655084	-121.789444	-0.008160	0.017299	0.063594	1.203419	0.447550	2.747187
381	2127418140	8.261443	3.660998	-121.750679	0.017074	0.032876	-0.035332	1.288902	0.950173	2.553733
382	2127434807	8.270613	3.661608	-121.711853	-0.070027	0.031828	-0.017838	0.893390	0.642693	2.650959
383	2127451474	8.283707	3.667208	-121.679413	-0.025936	-0.013571	0.034951	1.155959	0.889535	2.264169
384	2127468141	8.299570	3.673573	-121.663414	-0.024088	-0.036738	0.008683	1.385961	0.796907	1.301541
385	2127484808	8.314971	3.683209	-121.654999	-0.046911	-0.042569	-0.012032	1.386812	0.927500	0.826573
386	2127501475	8.327104	3.689676	-121.661583	-0.076579	-0.007082	-0.002948	1.248389	0.611977	-0.028052
387	2127518142	8.336802	3.693479	-121.681381	-0.021204	-0.051649	-0.078272	1.153218	0.339029	-0.797580
388	2127534809	8.324195	3.702402	-121.715668	0.113993	-0.086258	-0.119704	-0.130458	0.516198	-1.718830
389	2127551476	8.297606	3.699236	-121.758354	0.024293	-0.023256	0.055933	-0.940652	-0.275721	-2.128275
390	2127568143	8.287310	3.703485	-121.803337	-0.100280	0.036835	0.044368	0.043010	0.140479	-2.365768
391	2127584810	8.280867	3.704058	-121.842735	-0.121196	0.119789	0.014917	0.250716	-0.033642	-2.036120
392	2127601477	8.280567	3.700020	-121.863441	-0.128282	0.113130	-0.034638	0.547939	-0.149232	-0.907535
393	2127618144	8.269855	3.695279	-121.879837	-0.003527	0.072603	-0.056613	-0.093115	-0.157019	-0.666967
394	2127634811	8.246873	3.685703	-121.889168	0.070738	0.016175	-0.007717	-0.857027	-0.385996	-0.218335
395	2127651478	8.226757	3.681201	-121.898209	0.061643	0.021351	0.014132	-0.687003	-0.081544	-0.235233
396	2127668145	8.212893	3.677840	-121.899879	-0.050766	0.100601	0.027948	-0.343044	0.045072	0.167808
397	2127684812	8.206338	3.670254	-121.885406	-0.159791	0.124699	-0.000003	0.033943	-0.069833	1.150657
398	2127701479	8.204040	3.664415	-121.858788	-0.083384	0.099719	-0.000275	0.247246	0.142400	1.892183
399	2127718146	8.207988	3.655923	-121.823708	-0.008972	0.080357	0.058714	0.591340	0.057059	2.418153
400	2127734813	8.223516	3.655209	-121.783081	0.001056	0.036157	0.064686	1.264390	0.563575	2.666033
401	2127751480	8.245008	3.660393	-121.743790	0.030602	0.033919	0.037637	1.632137	0.914674	2.620634
402	2127768147	8.261917	3.665762	-121.705627	-0.022864	0.037211	-0.026415	1.358337	0.910961	2.515711
403	2127784814	8.271289	3.671305	-121.672073	-0.047207	0.029280	-0.031679	0.925041	0.885687	2.270886
404	2127801481	8.283969	3.676476	-121.643974	-0.032130	-0.002190	0.011949	1.147417	0.823480	1.994352
405	2127818148	8.301982	3.681312	-121.625465	-0.099597	-0.075665	-0.014773	1.506392	0.727881	1.472788
406	2127834815	8.312293	3.685285	-121.621231	-0.017367	-0.077946	-0.048333	1.098311	0.553554	0.615717
407	2127851482	8.312011	3.685018	-121.634102	-0.009531	-0.042183	-0.066412	0.527980	0.156955	-0.350920
408	2127868149	8.296822	3.690452	-121.661446	0.038944	-0.045881	-0.097018	-0.312308	0.368291	-1.277459
409	2127884816	8.261945	3.688558	-121.703659	0.039025	-0.073092	0.035882	-1.438211	-0.195892	-2.111530
410	2127901483	8.237573	3.689857	-121.755722	-0.014069	-0.031414	0.036099	-0.773068	-0.092744	-2.751649
411	2127918150	8.219228	3.693896	-121.809639	-0.070086	0.063796	0.020373	-0.406294	0.052039	-2.914072
412	2127934817	8.209741	3.694335	-121.847595	-0.109130	0.103249	0.013706	0.061246	-0.033399	-1.998072
413	2127951484	8.204077	3.695262	-121.867157	-0.086728	0.147614	-0.034866	0.220711	0.151160	-0.925131
414	2127968151	8.193879	3.688359	-121.867844	-0.043882	0.168670	-0.018454	-0.121955	-0.151179	0.279319
415	2127984818	8.180819	3.683302	-121.859978	0.029647	0.058912	0.028145	-0.326575	0.027041	0.754044
416	2128001485	8.171151	3.678856	-121.852898	0.033592	-0.009219	0.010680	-0.120335	0.055157	0.701378
417	2128018152	8.167766	3.676043	-121.845383	-0.049019	0.045415	-0.009977	0.253988	0.157083	0.720690
418	2128034819	8.171741	3.669646	-121.827904	-0.107847	0.120927	0.024231	0.658599	0.029282	1.345928
419	2128051486	8.186585	3.662864	-121.800331	-0.079997	0.101475	0.000608	1.275173	0.095785	1.976116
420	2128068153	8.200811	3.656863	-121.762291	-0.008393	0.066685	0.019284	1.198322	0.229727	2.576874
421	2128084820	8.218198	3.655899	-121.718918	-0.053409	0.039990	0.048681	1.370875	0.581901	2.908712
422	2128101487	8.237909	3.658237	-121.678841	-0.064830	0.023688	0.021621	1.522393	0.749146	2.670124
423	2128118154	8.257331	3.659833	-121.649536	-0.054398	-0.031000	-0.020026	1.548460	0.617477	2.066170
424	2128134821	8.271093	3.661636	-121.637321	0.048529	-0.063361	-0.015224	1.276633	0.491373	1.100187
425	2128151488	8.279316	3.661927	-121.638115	0.053956	-0.059094	0.013763	0.992178	0.289443	0.338926
426	2128168155	8.285341	3.667187	-121.646149	0.005312	-0.011454	-0.008121	0.886475	0.522313	-0.135696
427	2128184822	8.286736	3.672273	-121.657379	-0.059376	0.039189	-0.042390	0.618924	0.481026	-0.348563
428	2128201489	8.278658	3.677972	-121.673714	-0.045413	0.012874	-0.041327	0.073041	0.479438	-0.614167
429	2128218156	8.260487	3.682146	-121.695534	0.011211	-0.024479	-0.020068	-0.512990	0.337639	-0.960252
430	2128234823	8.233680	3.689455	-121.727234	0.010814	-0.016984	0.029085	-0.994041	0.440436	-1.568675
431	2128251490	8.209122	3.700900	-121.763138	-0.052082	0.015592	0.024022	-0.845571	0.643557	-1.909779
432	2128268157	8.185240	3.717600	-121.800186	-0.031861	0.037842	0.031584	-0.800653	0.944686	-2.040948
433	2128284824	8.169523	3.732357	-121.832436	-0.034880	0.034089	-0.003836	-0.329610	0.867630	-1.765176
434	2128301491	8.156860	3.740456	-121.860481	-0.065593	0.039518	-0.040051	-0.162295	0.509635	-1.448565
435	2128318158	8.148329	3.742251	-121.882484	-0.081989	0.070289	-0.023289	0.061285	0.182266	-1.076899
436	2128334825	8.144727	3.740142	-121.898331	-0.082415	0.059702	0.016410	0.331934	-0.003765	-0.725761
437	2128351492	8.142306	3.738159	-121.911217	-0.001471	0.031859	0.006198	0.392931	0.032330	-0.523588
438	2128368159	8.139841	3.736093	-121.918182	0.030970	0.060142	0.008360	0.366671	0.076953	-0.176849
439	2128384826	8.139857	3.736849	-121.911705	-0.008196	0.092202	0.017585	0.462565	0.357259	0.591986
440	2128401493	8.147063	3.737920	-121.890015	-0.080317	0.130530	0.035680	0.833789	0.499825	1.463017
441	2128418160	8.161440	3.736784	-121.854401	-0.095453	0.134629	-0.009059	1.211397	0.489017	2.324807
442	2128434827	8.175048	3.734041	-121.810593	-0.049857	0.058946	-0.021594	1.135731	0.465959	2.847415
443	2128451494	8.185332	3.728483	-121.764259	0.012342	0.022408	-0.012881	0.928031	0.322457	3.036200
444	2128468161	8.195123	3.723563	-121.721474	-0.032884	-0.001569	0.031988	0.914610	0.337915	2.880244
445	2128484828	8.208328	3.719773	-121.690178	-0.055151	-0.041280	0.012410	1.164885	0.310138	2.208679
446	2128501495	8.217451	3.716357	-121.677483	-0.010932	-0.073329	-0.009098	0.992031	0.175063	1.103613
447	2128518162	8.218968	3.716218	-121.675125	0.052659	-0.047450	-0.017339	0.575690	0.284832	0.480257
448	2128534829	8.222389	3.713901	-121.677086	-0.031135	0.025359	0.006997	0.705630	0.118881	0.242616
449	2128551496	8.227903	3.712699	-121.677155	-0.117006	0.062807	0.012349	0.824626	0.204966	0.374983
450	2128568163	8.235963	3.710742	-121.675407	-0.095588	0.059912	0.002600	0.971317	0.175710	0.486993
451	2128584830	8.239523	3.706569	-121.675491	-0.017351	-0.006403	-0.025856	0.708377	0.024428	0.365231
452	2128601497	8.235821	3.700139	-121.681732	0.012887	-0.012728	-0.023262	0.295948	-0.162449	0.013018
453	2128618164	8.231303	3.691701	-121.695068	-0.006957	-0.020568	0.012115	0.274485	-0.339983	-0.368720
454	2128634831	8.228427	3.684171	-121.711159	-0.010711	0.003214	0.011929	0.381744	-0.314575	-0.582279
455	2128651498	8.223836	3.683050	-121.732574	-0.059684	0.012147	0.012848	0.299970	0.024940	-0.917063
456	2128668165	8.221436	3.681067	-121.752113	-0.025297	0.059803	0.014327	0.423179	-0.013985	-0.835525
457	2128684832	8.213102	3.678621	-121.766350	0.011218	0.037518	-0.017604	0.047275	0.004591	-0.508386
458	2128701499	8.201549	3.677677	-121.773178	-0.049291	0.079369	-0.001770	-0.175652	0.154208	-0.104090
459	2128718166	8.195196	3.678418	-121.776535	-0.031485	0.063272	0.026468	0.122538	0.279082	0.050553
460	2128734833	8.190554	3.681452	-121.775879	-0.040707	0.037528	0.005869	0.209787	0.448933	0.269951
461	2128751500	8.187469	3.686655	-121.770798	-0.001159	0.049017	-0.086467	0.287407	0.617977	0.534223
462	2128768167	8.173766	3.682980	-121.756767	0.004308	0.061289	0.021725	-0.384664	0.165861	1.135097
463	2128784834	8.172328	3.680790	-121.737114	-0.063959	0.035395	0.042773	0.330884	0.307525	1.508223
464	2128801501	8.175772	3.682204	-121.713287	-0.002786	0.088550	0.029372	0.606246	0.549117	1.659722
465	2128818168	8.182988	3.681791	-121.681526	-0.107647	0.071751	0.012203	0.804155	0.516038	2.215505
466	2128834835	8.193901	3.684903	-121.646683	-0.074191	0.031997	-0.012667	1.014205	0.747334	2.332132
467	2128851502	8.201752	3.683471	-121.614128	0.006522	-0.015755	-0.013885	0.841524	0.465530	2.290076
468	2128868169	8.207922	3.681472	-121.591766	0.041942	-0.052442	-0.015802	0.779145	0.345240	1.689497
469	2128884836	8.210017	3.679369	-121.576019	-0.006064	0.008350	0.051553	0.559631	0.285947	1.320904
470	2128901503	8.217408	3.680248	-121.563423	-0.079521	0.051298	0.020818	0.889145	0.435672	1.104560
471	2128918170	8.219664	3.687410	-121.558678	-0.046422	0.054919	-0.019732	0.612515	0.745560	0.616267
472	2128934837	8.227209	3.687351	-121.545006	-0.050493	-0.041146	-0.054129	0.896144	0.392995	1.207184
473	2128951504	8.223198	3.682859	-121.540871	-0.008299	-0.041995	-0.022074	0.239933	0.053409	0.716035
474	2128968171	8.218648	3.675235	-121.551674	0.032807	-0.081389	-0.025146	0.264214	-0.261634	-0.158350
475	2128984838	8.205332	3.672506	-121.576279	0.015657	-0.036118	-0.021188	-0.210178	-0.087160	-1.010895
476	2129001505	8.192034	3.670701	-121.610672	-0.041243	0.003811	0.041012	-0.172809	-0.118036	-1.623371
477	2129018172	8.180387	3.675961	-121.646202	-0.061906	-0.011852	-0.010631	-0.070332	0.289116	-1.781594
478	2129034839	8.165523	3.678398	-121.681244	-0.033824	0.040361	-0.024864	-0.264541	0.127039	-1.728191
479	2129051506	8.152173	3.678819	-121.710121	-0.046083	0.072230	-0.013016	-0.198953	0.055784	-1.378764
480	2129068173	8.143558	3.675177	-121.729752	-0.082927	0.101227	-0.006932	0.050220	-0.107164	-0.797144
481	2129084840	8.137226	3.665113	-121.746071	-0.063413	0.075021	0.043919	0.174800	-0.463551	-0.568064
482	2129101507	8.139233	3.656107	-121.756538	-0.017427	0.033486	0.006632	0.653386	-0.350113	-0.220128
483	2129118174	8.141541	3.647611	-121.763847	0.046898	0.039634	-0.020452	0.658381	-0.296685	-0.066260
484	2129134841	8.139943	3.643028	-121.761513	0.015947	0.068258	-0.031089	0.387085	0.019350	0.492353
485	2129151508	8.138564	3.639137	-121.748001	-0.034748	0.080412	0.043872	0.356753	0.151429	1.124711
486	2129168175	8.142329	3.638532	-121.725800	-0.075868	0.068163	0.065570	0.633357	0.423973	1.651590
487	2129184842	8.157575	3.639062	-121.698891	-0.137069	0.064649	0.005547	1.305601	0.531765	1.922060
488	2129201509	8.165700	3.642995	-121.671936	0.002043	0.040350	0.006668	0.879380	0.736000	1.903517
489	2129218176	8.174219	3.642017	-121.645973	-0.077199	-0.006791	-0.040286	0.907394	0.438989	1.914345
490	2129234843	8.177867	3.639835	-121.625969	0.074782	-0.005420	-0.040896	0.637775	0.317834	1.572741
491	2129251510	8.174807	3.633202	-121.610222	0.047148	-0.016936	0.062098	0.250806	0.018332	1.371029
492	2129268177	8.177334	3.639042	-121.602135	0.046944	-0.026757	0.040712	0.615070	0.696185	0.831356
493	2129284844	8.176072	3.646864	-121.596413	0.004226	0.079968	0.000310	0.394365	0.790914	0.649762
494	2129301511	8.174619	3.654522	-121.582626	-0.081536	0.043709	-0.045687	0.352527	0.849362	1.134444
495	2129318178	8.170606	3.660731	-121.568336	-0.065728	-0.012844	-0.025277	0.197628	0.769879	1.193155
496	2129334845	8.171978	3.668651	-121.562111	-0.046332	-0.079372	0.009748	0.551762	0.803842	0.700046
497	2129351512	8.175608	3.676466	-121.569214	-0.019691	-0.049113	0.017704	0.738984	0.687567	-0.069218
498	2129368179	8.175830	3.684897	-121.587891	-0.022678	-0.004613	0.007964	0.577797	0.625910	-0.764129
499	2129384846	8.174002	3.690559	-121.615097	-0.039989	0.009473	0.032366	0.486443	0.384863	-1.284131
500	2129401513	8.183526	3.695159	-121.651108	-0.088480	-0.017807	-0.067902	1.202433	0.249922	-1.771208
501	2129418180	8.173873	3.699636	-121.692169	0.078212	0.003171	-0.182066	0.071363	0.196020	-2.111152
502	2129434847	8.141874	3.684400	-121.721977	-0.008126	0.051052	0.098662	-1.314841	-0.881871	-1.300126
503	2129451514	8.135495	3.685816	-121.747238	-0.034155	0.042117	0.054671	0.203935	0.145038	-1.180541
504	2129468181	8.128121	3.685111	-121.765770	-0.060494	0.117969	0.060299	0.118164	0.075686	-0.770135
505	2129484848	8.139698	3.687954	-121.764572	-0.148455	0.107624	-0.027040	1.179958	0.451084	0.358661
506	2129501515	8.142227	3.687607	-121.758125	0.017966	0.068023	-0.052908	0.618271	0.304490	0.681868
507	2129518182	8.134966	3.681898	-121.749786	0.005826	-0.003679	-0.018207	0.023557	0.003490	0.856982
508	2129534849	8.131549	3.680504	-121.745811	-0.011733	0.013183	0.067764	0.270489	0.221492	0.552485
509	2129551516	8.137748	3.680652	-121.741905	-0.062049	0.053510	0.031402	0.847902	0.314620	0.550615
510	2129568183	8.143325	3.682691	-121.729889	-0.071165	0.059509	-0.041241	0.779522	0.493121	0.995181
511	2129584850	8.145394	3.683558	-121.713631	-0.035029	0.053963	-0.027220	0.553433	0.461560	1.275570
512	2129601517	8.144497	3.681152	-121.691597	0.049963	0.019401	0.023637	0.353577	0.316400	1.651309
513	2129618184	8.149486	3.685360	-121.669495	0.046393	0.006476	0.034489	0.705976	0.712456	1.620925
514	2129634851	8.156876	3.690736	-121.646820	-0.002698	0.037730	-0.001822	0.847364	0.787482	1.659632
515	2129651518	8.165812	3.698601	-121.619141	-0.033341	0.120855	-0.003562	0.919848	0.976311	1.921535
516	2129668185	8.175129	3.707477	-121.586082	-0.084705	0.074072	0.032015	0.922922	1.086395	2.276502
517	2129684852	8.184574	3.718284	-121.553505	-0.048491	-0.036957	0.034999	0.932776	1.196869	2.227050
518	2129701519	8.198011	3.723741	-121.538971	-0.094559	-0.101894	0.034749	1.242030	0.726395	1.204392
519	2129718186	8.216134	3.743401	-121.539612	0.012417	-0.156209	-0.344661	1.582935	1.447892	0.231238
520	2129734853	8.181917	3.729168	-121.555183	0.100599	-0.018924	0.034101	-1.499905	-0.690941	-0.362202
521	2129751520	8.176247	3.720518	-121.586655	-0.035741	-0.126221	0.095876	0.272756	-0.498129	-1.385173
522	2129768187	8.169304	3.719355	-121.632683	0.025047	0.038143	0.034784	0.251702	-0.174691	-2.305220
523	2129784854	8.168346	3.709711	-121.664398	-0.105293	0.105941	0.060486	0.554009	-0.559458	-1.407969
524	2129801521	8.167412	3.719243	-121.686531	-0.030607	0.102526	-0.058421	0.519240	0.657420	-1.029835
525	2129818188	8.155252	3.712107	-121.690193	-0.024058	0.094338	-0.024328	-0.225968	-0.177394	0.194682
526	2129834855	8.141763	3.709909	-121.689400	-0.037331	0.000730	-0.025084	-0.322707	0.151544	0.403112
527	2129851522	8.128858	3.703198	-121.692863	-0.046354	0.007374	0.058811	-0.271456	-0.151205	0.199670
528	2129868189	8.128160	3.700749	-121.699997	-0.056404	0.014016	-0.008183	0.475455	0.071773	-0.049125
529	2129884856	8.118843	3.695958	-121.701363	-0.057489	0.108121	0.085172	-0.063673	-0.015432	0.339362
530	2129901523	8.140846	3.699263	-121.692947	-0.090220	0.049080	-0.096650	1.778091	0.543200	0.807408
531	2129918190	8.138739	3.692956	-121.679688	0.078731	0.062465	-0.016963	0.313365	0.016706	1.205571
532	2129934857	8.146335	3.677495	-121.664085	-0.095326	-0.013443	-0.021087	0.886071	-0.511351	1.393779
533	2129951524	8.146523	3.673635	-121.654015	0.080085	-0.003361	-0.033876	0.463142	0.133365	0.982055
534	2129968191	8.146602	3.663872	-121.643761	-0.010092	0.027626	0.123619	0.455157	-0.214212	1.060039
535	2129984858	8.156997	3.677817	-121.636078	0.015369	-0.006162	-0.003819	1.083846	1.171365	0.702025
536	2130001525	8.161631	3.684743	-121.622383	-0.045281	0.071500	-0.015257	0.714588	0.806307	1.123828
537	2130018192	8.162883	3.694816	-121.604607	-0.075979	0.019334	-0.056913	0.496035	1.029816	1.358555
538	2130034859	8.162087	3.700666	-121.589470	-0.035096	0.024836	0.009651	0.383461	0.755152	1.222609
539	2130051526	8.170535	3.704866	-121.582535	0.000074	-0.022136	0.049657	0.970145	0.592767	0.799385
540	2130068193	8.180374	3.715286	-121.578407	-0.009797	0.010516	-0.002057	1.063561	0.936996	0.563255
541	2130084860	8.189618	3.716730	-121.578339	-0.094103	0.013566	-0.027906	1.044089	0.370065	0.408587
542	2130101527	8.194155	3.728695	-121.581779	0.056109	-0.063856	-0.204468	0.775751	0.966681	0.119912
543	2130118194	8.166560	3.717919	-121.591316	0.062977	-0.019348	0.111312	-1.130173	-0.438361	-0.077235
544	2130134861	8.167434	3.722758	-121.612732	-0.064775	-0.042267	0.046659	0.623413	0.388685	-0.905435
545	2130151528	8.162314	3.725003	-121.638802	-0.052759	0.083726	0.022902	0.281701	0.194195	-1.176788
546	2130168195	8.167564	3.721880	-121.657242	-0.150406	0.056710	-0.025588	0.874654	-0.060945	-0.685216
547	2130184862	8.160393	3.724007	-121.667801	0.031050	0.032918	-0.074123	0.099755	0.317565	-0.272532
548	2130201529	8.144570	3.712667	-121.675476	0.010761	0.003308	0.022001	-0.430921	-0.456137	0.033252
549	2130218196	8.133523	3.708365	-121.687119	-0.002861	-0.012911	0.080975	-0.129767	-0.075237	-0.296108
550	2130234863	8.139009	3.704999	-121.699753	-0.088835	0.050103	0.021815	0.865639	-0.025728	-0.343876
551	2130251530	8.142262	3.703381	-121.703560	-0.044060	0.110176	-0.065392	0.698337	0.151480	0.151749
552	2130268197	8.131978	3.695594	-121.696037	-0.062463	0.064156	-0.013409	-0.157633	-0.120200	0.868059
553	2130284864	8.123693	3.687479	-121.691200	0.044946	-0.037883	-0.019594	-0.026714	-0.160732	0.731415
554	2130301531	8.118114	3.681396	-121.694206	0.059626	-0.024658	0.097266	0.165388	-0.104897	0.261499
555	2130318198	8.125755	3.686342	-121.699905	-0.034810	0.020655	0.026427	0.967565	0.525310	-0.011423
556	2130334865	8.132185	3.690598	-121.698059	-0.057337	0.081067	-0.042163	0.866023	0.547529	0.437177
557	2130351532	8.133139	3.695781	-121.687431	-0.037232	0.024931	-0.008236	0.504026	0.675823	0.939455
558	2130368199	8.134829	3.702631	-121.671982	0.003484	0.025889	0.030253	0.529421	0.816155	1.217826
559	2130384866	8.144764	3.708833	-121.655533	-0.041613	0.043275	0.032432	1.019942	0.787712	1.296329
560	2130401533	8.160707	3.717729	-121.635834	-0.080712	0.048164	-0.000201	1.367942	0.975428	1.467755
561	2130418200	8.174624	3.723796	-121.617821	-0.030059	0.023702	0.010687	1.253057	0.794167	1.397038
562	2130434867	8.189768	3.725508	-121.601112	-0.016887	-0.050962	-0.099979	1.331611	0.524670	1.357467
563	2130451534	8.182708	3.728184	-121.593445	0.132987	-0.073455	-0.112766	0.034366	0.506715	0.823455
564	2130468201	8.165710	3.719937	-121.595566	-0.047812	-0.025264	0.082500	-0.525393	-0.224098	0.348422
565	2130484868	8.167982	3.723353	-121.609932	-0.049717	-0.010934	0.030387	0.678154	0.365180	-0.473707
566	2130501535	8.172943	3.723014	-121.625343	-0.076313	0.080026	0.055749	0.843535	0.132270	-0.518247
567	2130518202	8.183740	3.725983	-121.637558	-0.050039	0.005137	-0.069610	1.181635	0.357022	-0.344119
568	2130534869	8.172684	3.724042	-121.648621	0.033377	-0.000554	-0.089080	-0.133455	0.073777	-0.248546
569	2130551536	8.149504	3.713625	-121.663704	0.021515	-0.023233	0.037758	-0.846141	-0.464947	-0.429589
570	2130568203	8.135787	3.712012	-121.685394	0.033755	-0.031504	0.031852	-0.253502	0.003106	-0.886789
571	2130584870	8.124557	3.710704	-121.706406	-0.030097	0.066122	0.014295	-0.107215	0.026586	-0.857539
572	2130601537	8.115995	3.706265	-121.708984	-0.167069	0.151716	-0.015036	-0.018992	-0.005212	0.247809
573	2130618204	8.108246	3.701421	-121.696785	-0.072665	0.096696	-0.031117	-0.025536	0.093262	1.109113
574	2130634871	8.100107	3.693961	-121.676842	0.002269	0.011012	0.072995	-0.078029	0.004412	1.604027
575	2130651538	8.108088	3.695759	-121.659332	-0.008012	-0.025601	0.065035	0.897847	0.536528	1.407373
576	2130668205	8.122823	3.700373	-121.647896	-0.010036	0.003587	0.009783	1.326520	0.652125	1.017926
577	2130684872	8.136078	3.706386	-121.638130	-0.053274	0.036732	-0.023165	1.243439	0.721503	0.907528
578	2130701539	8.144923	3.710972	-121.630043	-0.017945	0.023005	-0.017897	0.985929	0.621627	0.810700
579	2130718206	8.153216	3.714266	-121.621628	0.000967	0.003259	-0.003277	0.951313	0.551153	0.875000
580	2130734873	8.161896	3.719884	-121.610138	0.013797	0.017413	-0.017445	0.962135	0.715484	1.037961
581	2130751540	8.170035	3.724991	-121.593475	-0.029535	0.056578	-0.007623	0.908822	0.728252	1.339103
582	2130768207	8.172369	3.727030	-121.575592	-0.031209	0.064985	0.027602	0.556109	0.556391	1.440887
583	2130784874	8.178593	3.729726	-121.556511	-0.061523	-0.033869	-0.081640	0.784504	0.607380	1.523443
584	2130801541	8.161847	3.735975	-121.545090	0.091070	-0.057737	-0.146683	-0.563441	0.752264	1.026640
585	2130818208	8.138333	3.722675	-121.545937	-0.054358	-0.078466	0.080097	-0.923146	-0.510243	0.493550
586	2130834875	8.135879	3.726191	-121.565849	0.000422	-0.046134	0.005601	0.414510	0.323981	-0.818287
587	2130851542	8.126265	3.723332	-121.588669	-0.036673	0.073975	0.058530	-0.004239	-0.075916	-0.908598
588	2130868209	8.125467	3.728120	-121.605698	-0.089348	0.033081	-0.046247	0.502361	0.426483	-0.637871
589	2130884876	8.110918	3.726340	-121.620102	0.002030	0.026941	-0.039691	-0.332594	0.057353	-0.444329
590	2130901543	8.092809	3.717473	-121.635956	0.013798	-0.016287	0.012973	-0.540543	-0.375661	-0.466894
591	2130918210	8.076756	3.713766	-121.652748	0.008506	0.003407	0.004517	-0.413876	-0.077466	-0.571944
592	2130934877	8.064911	3.708125	-121.672264	-0.047467	0.056996	0.034494	-0.151666	-0.215057	-0.719742
593	2130951544	8.055934	3.701498	-121.679413	-0.088268	0.101943	0.016238	-0.027149	-0.169633	0.024262
594	2130968211	8.052213	3.694331	-121.671669	-0.082590	0.074996	-0.031708	0.231468	-0.079604	0.886206
595	2130984878	8.045335	3.686687	-121.656616	0.008262	0.027294	0.010498	0.014708	-0.046525	1.325656
596	2131001545	8.050982	3.683762	-121.642403	-0.028906	-0.033954	0.063232	0.769226	0.226775	1.241281
597	2131018212	8.063030	3.686929	-121.635849	-0.009057	-0.001517	0.026145	1.182225	0.526847	0.754838
598	2131034879	8.074224	3.692826	-121.632065	-0.036667	0.021000	0.010308	1.141257	0.667358	0.582375
599	2131051546	8.087070	3.701659	-121.628693	-0.008376	0.008343	0.005726	1.241825	0.838144	0.528409
600	2131068213	8.101397	3.707825	-121.626152	-0.002237	0.014858	-0.023956	1.333877	0.672711	0.501618
601	2131084880	8.110731	3.717881	-121.618568	-0.011776	0.028493	-0.008185	1.014564	0.945358	0.760358
602	2131101547	8.120362	3.725641	-121.613571	-0.043698	0.028537	0.006036	1.042315	0.786240	0.618156
603	2131118214	8.124665	3.730437	-121.610840	0.030440	0.014061	0.033964	0.731358	0.592550	0.520745
604	2131134881	8.131226	3.735746	-121.608253	-0.009571	-0.028436	-0.089269	0.867214	0.619847	0.493128
605	2131151548	8.119065	3.741082	-121.607910	0.089278	-0.005042	-0.130567	-0.248008	0.605170	0.383518
606	2131168215	8.096697	3.728387	-121.601700	-0.112448	0.036915	0.066657	-0.883984	-0.417577	0.873758
607	2131184882	8.095834	3.727326	-121.601494	-0.075545	0.036813	-0.000524	0.430031	0.223823	0.428827
608	2131201549	8.087619	3.717198	-121.597412	-0.035662	0.050759	0.027425	-0.025779	-0.281304	0.743364
609	2131218216	8.086052	3.710463	-121.592644	-0.075300	-0.012075	-0.027905	0.370340	-0.073662	0.756682
610	2131234883	8.072601	3.699661	-121.592133	0.048409	-0.014974	-0.024027	-0.325461	-0.351688	0.530112
611	2131251550	8.057948	3.688147	-121.598213	-0.018529	-0.053030	-0.017127	-0.372934	-0.448786	0.151838
612	2131268217	8.042107	3.683938	-121.616447	0.031832	-0.005171	0.017488	-0.397714	-0.116858	-0.636463
613	2131284884	8.030423	3.674238	-121.634331	-0.055674	0.061797	0.046006	-0.150526	-0.439821	-0.572149
614	2131301551	8.022141	3.670326	-121.644142	-0.049349	0.073012	-0.065333	0.023083	-0.028661	-0.142138
615	2131318218	8.008479	3.654616	-121.640862	-0.036684	0.086544	0.007763	-0.349575	-0.621915	0.717930
616	2131334885	8.001798	3.641731	-121.629356	-0.024592	0.032723	0.029761	0.038554	-0.386035	1.183031
617	2131351552	8.000916	3.637287	-121.616386	-0.021990	0.036963	0.052008	0.380099	0.130362	1.228212
618	2131368219	8.011223	3.640965	-121.604813	-0.032245	-0.044616	0.048377	1.057350	0.600317	1.068773
619	2131384886	8.024961	3.654902	-121.599060	-0.022697	-0.015627	0.010296	1.285175	1.160979	0.630693
620	2131401553	8.037910	3.670502	-121.594604	-0.011187	0.000826	-0.012413	1.242594	1.249560	0.543085
621	2131418220	8.048413	3.687131	-121.590675	-0.022648	0.000101	-0.036433	1.096909	1.309366	0.536375
622	2131434887	8.060101	3.699393	-121.591576	-0.027281	0.020213	-0.011642	1.186694	1.007354	0.259950
623	2131451554	8.071280	3.710051	-121.595062	-0.006615	0.069656	0.033213	1.166345	0.891239	0.132450
624	2131468221	8.088439	3.723671	-121.594734	-0.034877	0.056944	0.065749	1.510618	1.097370	0.317911
625	2131484888	8.114081	3.740228	-121.596481	-0.040279	0.065062	0.056907	2.027482	1.254773	0.173993
626	2131501555	8.143072	3.751982	-121.602081	-0.037545	0.069796	0.073053	2.244178	0.934947	-0.028955
627	2131518222	8.193546	3.770023	-121.601387	-0.042423	-0.071943	-0.360260	3.508934	1.361168	0.286779
628	2131534889	8.151577	3.771744	-121.598000	0.265276	-0.023358	-0.158237	-2.049106	0.416943	0.595950
629	2131551556	8.119279	3.747325	-121.593910	-0.249968	-0.063057	0.124256	-1.473396	-1.131761	0.854228
630	2131568223	8.112420	3.752596	-121.615059	0.056039	-0.043888	-0.002142	0.152844	0.421252	-0.881781
631	2131584890	8.088745	3.728678	-121.634308	-0.051770	0.107718	0.057646	-0.864249	-1.297514	-0.536701
632	2131601557	8.069586	3.722049	-121.640793	-0.091630	0.032952	-0.159187	-0.643045	-0.162564	0.078343
633	2131618224	8.033416	3.699569	-121.644554	0.004296	0.028337	0.018546	-1.673713	-1.080817	0.376846
634	2131634891	8.008334	3.680074	-121.653687	0.020490	-0.053418	0.022966	-0.988176	-0.948093	0.041307
635	2131651558	7.988009	3.663218	-121.671410	0.050944	0.013038	0.080208	-0.670092	-0.863443	-0.504724
636	2131668225	7.978701	3.647508	-121.684181	-0.022551	0.077481	0.032218	-0.029173	-0.754960	-0.228913
637	2131684892	7.970249	3.642455	-121.680710	-0.107317	0.156674	0.025267	-0.039495	0.013082	0.647303
638	2131701559	7.976648	3.638619	-121.659279	-0.118011	0.094897	0.057529	0.784190	0.234478	1.708860
639	2131718226	7.997909	3.641348	-121.630455	-0.016618	0.017453	0.037930	1.648875	0.685902	2.092666
640	2131734893	8.022391	3.649280	-121.600510	-0.001087	-0.003014	0.028414	1.837321	1.006112	2.127833
641	2131751560	8.045091	3.664144	-121.573914	-0.027815	-0.024153	-0.026121	1.742477	1.390520	1.869503
642	2131768227	8.062342	3.678184	-121.553665	-0.034637	-0.022210	-0.029224	1.439376	1.289888	1.510464
643	2131784894	8.080244	3.691549	-121.545952	-0.000826	-0.054369	-0.036262	1.526767	1.143972	0.757566
644	2131801561	8.092588	3.700814	-121.551208	0.040535	-0.048532	-0.042204	1.242517	0.792015	0.026247
645	2131818228	8.098051	3.703113	-121.562889	-0.021073	-0.000462	0.008670	0.853242	0.325762	-0.279857
646	2131834895	8.106103	3.708876	-121.580795	-0.057648	0.050531	0.031834	1.032890	0.478644	-0.684358
647	2131851562	8.123861	3.716082	-121.598351	-0.096803	0.051356	0.077359	1.614426	0.567123	-0.670464
648	2131868229	8.151241	3.724412	-121.618721	-0.036571	0.080538	0.101993	2.203979	0.607873	-0.873419
649	2131884896	8.203890	3.747691	-121.629089	-0.008379	-0.102297	-0.352705	3.681628	1.579081	-0.416514
650	2131901563	8.162043	3.755862	-121.637077	0.361060	-0.055206	-0.119171	-1.997854	0.703088	-0.144891
651	2131918230	8.121935	3.740093	-121.652924	-0.181730	-0.113078	0.052574	-1.865629	-0.786118	-0.400583
652	2131934897	8.101273	3.748542	-121.686226	0.007280	-0.069872	-0.033579	-0.629900	0.507042	-1.645699
653	2131951564	8.071543	3.728491	-121.725174	-0.082228	0.125786	0.095862	-1.153174	-1.231766	-1.739077
654	2131968231	8.051188	3.721456	-121.746552	-0.146011	0.089401	-0.192078	-0.657990	-0.312616	-0.830825
655	2131984898	7.998670	3.697655	-121.748550	-0.012286	0.124136	0.018804	-2.661992	-1.146463	0.451264
656	2132001565	7.963126	3.681464	-121.742607	-0.002125	-0.026253	0.007394	-1.673751	-0.630098	0.844457
657	2132018232	7.935712	3.667186	-121.738792	0.112517	0.023507	0.129654	-1.178389	-0.532270	0.729437
658	2132034899	7.928880	3.657424	-121.733345	-0.038636	0.009371	0.013354	0.049260	-0.251133	0.786303
659	2132051566	7.925430	3.656091	-121.718712	-0.110300	0.121049	0.017434	0.216920	0.326363	1.272958
660	2132068233	7.941998	3.652180	-121.688713	-0.186749	0.127029	0.077318	1.360348	0.300072	2.207104
661	2132084900	7.975498	3.658560	-121.654137	0.009170	0.008104	0.056360	2.360025	0.950212	2.392912
662	2132101567	8.006743	3.664083	-121.621300	0.076832	-0.038511	0.040320	2.230552	0.887909	2.325665
663	2132118234	8.035287	3.679083	-121.595139	-0.012150	-0.063705	-0.030115	2.092999	1.394746	1.834606
664	2132134901	8.058851	3.689411	-121.575195	-0.078528	0.003927	-0.051675	1.817214	1.067518	1.519480
665	2132151568	8.080278	3.694410	-121.563026	-0.030581	-0.037185	-0.039970	1.719336	0.686145	1.100200
666	2132168235	8.092829	3.697873	-121.565720	0.060086	-0.072996	-0.030189	1.243394	0.471517	0.248738
667	2132184902	8.096657	3.701571	-121.577789	0.042925	-0.027089	0.011317	0.755094	0.407300	-0.307045
668	2132201569	8.098602	3.707574	-121.598846	-0.046490	0.014898	0.037150	0.677040	0.467464	-0.870845
669	2132218236	8.110840	3.714083	-121.624893	-0.114554	0.039315	0.068722	1.314232	0.454388	-1.180643
670	2132234903	8.135354	3.722322	-121.653992	-0.045435	0.086501	0.099939	2.063673	0.531252	-1.379538
671	2132251570	8.187204	3.739786	-121.672638	0.002320	-0.081212	-0.290583	3.664173	1.165321	-0.854862
672	2132268237	8.162004	3.759213	-121.686432	0.372661	-0.070864	-0.124234	-0.977688	1.323005	-0.590552
673	2132284904	8.124737	3.746832	-121.697090	-0.155083	-0.054481	0.049776	-1.717088	-0.540748	-0.142868
674	2132301571	8.106497	3.758526	-121.721130	-0.036570	-0.030315	-0.075212	-0.521718	0.776731	-1.147628
675	2132318238	8.073274	3.742180	-121.748550	-0.058367	0.145452	0.101434	-1.407956	-0.915936	-1.109760
676	2132334905	8.054098	3.735345	-121.761864	-0.075705	0.090449	-0.110960	-0.620288	-0.231347	-0.335347
677	2132351572	8.009350	3.717937	-121.757072	0.015634	0.101164	-0.053613	-2.223899	-0.710125	0.792450
678	2132368239	7.975184	3.693407	-121.744461	-0.034750	0.029770	0.037442	-1.619658	-1.067448	1.343450
679	2132384906	7.963347	3.674870	-121.727386	-0.016941	0.041368	0.095466	-0.296441	-0.675663	1.544862
680	2132401573	7.962125	3.660320	-121.709412	0.007485	0.059120	0.054843	0.337134	-0.431395	1.566722
681	2132418240	7.962050	3.659302	-121.683540	-0.105243	0.040739	0.014699	0.375450	0.439482	1.948198
682	2132434907	7.979482	3.662724	-121.653358	-0.080163	0.073612	0.047748	1.409537	0.739343	2.166021
683	2132451574	8.008394	3.668538	-121.618279	-0.030855	0.008212	0.070251	2.080001	0.923549	2.447440
684	2132468241	8.041346	3.679744	-121.586891	0.006567	-0.029364	-0.024430	2.335692	1.215623	2.204517
685	2132484908	8.062233	3.690113	-121.558090	-0.027287	-0.023126	-0.040211	1.621418	1.144856	2.052660
686	2132501575	8.072647	3.698782	-121.542831	0.005735	-0.037441	-0.035790	1.044402	0.931412	1.273585
687	2132518242	8.075792	3.703870	-121.543098	0.034183	-0.075776	-0.017152	0.668197	0.588068	0.378543
688	2132534909	8.076427	3.707489	-121.558884	0.078158	-0.079094	-0.021028	0.577009	0.370776	-0.532309
689	2132551576	8.071930	3.711378	-121.585388	0.016821	-0.004933	0.027487	0.309894	0.296755	-1.169604
690	2132568243	8.076490	3.718824	-121.617737	-0.119131	0.049539	0.066765	0.875679	0.458627	-1.553295
691	2132584910	8.095628	3.722069	-121.647842	-0.122020	0.105854	0.097051	1.742867	0.226724	-1.404793
692	2132601577	8.138093	3.739950	-121.666382	0.014898	-0.025822	-0.255996	3.099220	1.192111	-0.853300
693	2132618244	8.117311	3.749377	-121.679306	0.251995	-0.058570	-0.103056	-0.717450	0.737063	-0.451283
694	2132634911	8.095052	3.744271	-121.693710	-0.074882	-0.086732	0.036027	-0.803035	-0.138052	-0.396779
695	2132651578	8.076021	3.752136	-121.725777	0.055403	-0.052138	-0.021280	-0.540044	0.485060	-1.559583
696	2132668245	8.047562	3.741854	-121.759842	-0.114062	0.129149	0.043259	-1.098106	-0.610850	-1.555549
697	2132684912	8.028302	3.734713	-121.781563	-0.136606	0.132056	-0.064354	-0.593229	-0.320620	-0.849714
698	2132701579	7.995204	3.713841	-121.787384	-0.004857	0.066584	-0.043878	-1.485293	-1.002507	0.217618
699	2132718246	7.958290	3.696066	-121.785851	0.060144	-0.039250	0.000531	-1.741804	-0.759007	0.611029
700	2132734913	7.931376	3.673922	-121.782944	0.006256	0.034551	0.063197	-1.148268	-1.007002	0.736045
701	2132751580	7.922368	3.653944	-121.775429	-0.095390	0.092065	0.052438	-0.091757	-0.840250	0.997788
702	2132768247	7.926697	3.647349	-121.755142	-0.109676	0.100455	0.091872	0.660801	0.059953	1.639488
703	2132784914	7.950994	3.649781	-121.726784	-0.037568	0.019889	0.045374	1.828779	0.663106	2.038137
704	2132801581	7.982117	3.661963	-121.694725	0.022224	0.016728	0.023193	2.223797	1.274936	2.191589
705	2132818248	8.012217	3.674095	-121.659615	-0.028266	0.016026	-0.007371	2.150026	1.298084	2.376493
706	2132834915	8.039728	3.687385	-121.623543	-0.044055	-0.000880	-0.029819	1.990677	1.375921	2.420522
707	2132851582	8.061276	3.697857	-121.597694	0.009236	-0.033571	-0.021820	1.671504	1.124750	1.851472
708	2132868249	8.073429	3.705905	-121.586845	0.032737	-0.078234	-0.020700	1.164526	0.856866	1.004767
709	2132884916	8.082308	3.715229	-121.589050	0.059528	-0.058941	-0.035190	1.018310	0.822590	0.209205
710	2132901583	8.080566	3.718954	-121.602150	0.028547	-0.034678	-0.011719	0.422206	0.399513	-0.377173
711	2132918250	8.078610	3.721850	-121.624893	-0.095842	0.018284	0.060544	0.446666	0.268005	-0.958568
712	2132934917	8.101079	3.724338	-121.655396	-0.159691	0.064718	0.062780	1.943549	0.178284	-1.424284
713	2132951584	8.142526	3.738850	-121.684753	0.041732	-0.009014	-0.165001	3.079095	0.901311	-1.455531
714	2132968251	8.138302	3.743142	-121.697563	0.230398	-0.067077	-0.139151	0.273928	0.433367	-0.397727
715	2132984918	8.107345	3.742519	-121.709274	0.077648	-0.118230	-0.016882	-1.335702	0.149764	-0.304381
716	2133001585	8.077442	3.745132	-121.737793	-0.056159	-0.021427	0.041633	-1.207869	0.201373	-1.322307
717	2133018252	8.058310	3.738326	-121.771881	-0.175779	0.109633	0.051190	-0.539519	-0.404463	-1.584107
718	2133034919	8.041821	3.728711	-121.793869	-0.157967	0.131394	-0.074136	-0.427502	-0.468930	-0.842082
719	2133051586	8.014349	3.712928	-121.791466	-0.004228	0.027518	-0.103599	-1.179631	-0.631917	0.646753
720	2133068253	7.975627	3.691288	-121.788063	0.093194	0.015403	0.033522	-1.858752	-0.971503	0.759449
721	2133084920	7.948632	3.666871	-121.782066	0.001233	0.027104	0.076224	-1.165570	-1.116317	0.925163
722	2133101587	7.936483	3.651232	-121.771538	-0.022375	0.095919	0.068402	-0.292497	-0.556692	1.138299
723	2133118254	7.938607	3.647845	-121.750336	-0.070388	0.083988	0.102224	0.523402	0.259002	1.669096
724	2133134921	7.963774	3.657786	-121.719849	-0.074321	0.039424	0.053573	1.870374	1.129065	2.126129
725	2133151588	7.997924	3.672381	-121.682526	-0.002962	0.037767	0.002777	2.383153	1.463465	2.497988
726	2133168255	8.027477	3.686695	-121.640862	-0.036220	0.009431	-0.016771	2.090336	1.483520	2.749261
727	2133184922	8.051784	3.697690	-121.602531	-0.058244	-0.004766	-0.015013	1.787657	1.260126	2.585186
728	2133201589	8.070428	3.708983	-121.571510	-0.057164	-0.059352	-0.025104	1.475797	1.217839	2.155609
729	2133218256	8.085899	3.718178	-121.558876	0.044483	-0.108946	-0.022113	1.356256	0.939947	1.093969
730	2133234923	8.090218	3.725908	-121.569214	0.093486	-0.133675	-0.017323	0.775629	0.660065	-0.263689
731	2133251590	8.088910	3.725740	-121.593079	0.036608	-0.014292	-0.001071	0.489427	0.077779	-0.993132
732	2133268257	8.088548	3.724047	-121.625511	-0.111658	0.085808	0.108860	0.579071	-0.085213	-1.494655
733	2133284924	8.122792	3.733719	-121.657867	-0.184969	0.064416	-0.027390	2.656812	0.589124	-1.597618
734	2133301591	8.148866	3.740403	-121.685463	0.101571	0.012724	-0.159102	2.148989	0.451776	-1.285975
735	2133318258	8.135485	3.739318	-121.702744	0.201157	-0.134749	-0.080288	-0.258765	0.076089	-0.623131
736	2133334925	8.101106	3.741211	-121.730446	0.122162	-0.125808	-0.038467	-1.479684	0.165099	-1.272823
737	2133351592	8.064527	3.738752	-121.770073	-0.117362	0.022158	0.039057	-1.566268	-0.192339	-1.941110
738	2133368259	8.044787	3.729790	-121.803123	-0.219067	0.154279	0.009313	-0.581344	-0.522000	-1.496179
739	2133384926	8.018334	3.715006	-121.823158	-0.118395	0.190573	-0.040677	-1.032678	-0.759647	-0.700290
740	2133401593	7.988800	3.698195	-121.813446	0.032514	0.065943	-0.073900	-1.331950	-0.632237	1.082565
741	2133418260	7.952094	3.678413	-121.793297	0.082645	0.015066	0.059846	-1.802058	-0.723482	1.717082
742	2133434927	7.938402	3.657466	-121.775009	-0.040634	0.016634	0.056695	-0.414503	-0.809272	1.619267
743	2133451594	7.936837	3.645229	-121.756905	-0.037918	0.083955	0.054616	0.314018	-0.292471	1.549062
744	2133468261	7.952050	3.642493	-121.734451	-0.023178	0.027848	0.105255	1.303949	0.308537	1.741939
745	2133484928	7.989007	3.655680	-121.703560	-0.025210	0.029578	0.052191	2.576618	1.325003	2.106395
746	2133501595	8.028820	3.673153	-121.668266	-0.015358	0.037360	0.008598	2.729975	1.618384	2.342519
747	2133518262	8.061819	3.690423	-121.628937	-0.058833	-0.001146	-0.059483	2.304746	1.641595	2.589483
748	2133534929	8.082261	3.703850	-121.595757	-0.019573	-0.010203	-0.042339	1.575066	1.362583	2.256287
749	2133551596	8.096332	3.714732	-121.572876	-0.001815	-0.102102	-0.044868	1.231145	1.126671	1.684963
750	2133568263	8.103887	3.725204	-121.569733	0.031245	-0.110167	-0.024823	0.915929	0.937636	0.530830
751	2133584930	8.103834	3.732028	-121.586723	0.094215	-0.070195	-0.000135	0.537483	0.551108	-0.640983
752	2133601597	8.094891	3.736955	-121.615753	0.009881	-0.006046	-0.007172	0.050489	0.336596	-1.344065
753	2133618264	8.084364	3.739504	-121.651611	-0.098608	0.067358	0.116624	-0.017622	0.137495	-1.739935
754	2133634931	8.112424	3.748172	-121.685562	-0.183788	0.080651	0.035798	2.291114	0.516871	-1.679745
755	2133651598	8.148224	3.766720	-121.707840	0.079517	0.064058	-0.156944	2.711911	1.200711	-1.087246
756	2133668265	8.137815	3.769646	-121.706924	0.074440	-0.034859	-0.084164	-0.152818	0.469218	0.428161
757	2133684932	8.105323	3.766873	-121.707527	0.006655	-0.101095	-0.093147	-1.472141	0.117210	0.382891
758	2133701599	8.062142	3.759361	-121.729179	-0.070534	-0.078477	0.043700	-2.030946	-0.341366	-0.834872
759	2133718266	8.036621	3.745346	-121.767807	-0.147127	0.038338	0.027452	-0.904794	-0.868655	-1.789700
760	2133734933	8.011696	3.726523	-121.800728	-0.047364	0.112169	-0.039083	-0.890912	-1.105508	-1.416472
761	2133751600	7.978194	3.700087	-121.815331	0.013050	0.083000	-0.000849	-1.476892	-1.404844	-0.266270
762	2133768267	7.952899	3.681882	-121.808983	-0.056658	0.101370	0.051285	-1.065706	-0.742423	0.903354
763	2133784934	7.947154	3.667268	-121.791931	-0.013067	0.059398	0.102568	0.067393	-0.441409	1.501513
764	2133801601	7.954859	3.655890	-121.776390	-0.001330	-0.016843	0.045987	0.879521	-0.260942	1.399151
765	2133818268	7.962897	3.654752	-121.757469	-0.030921	0.062140	0.010315	0.886872	0.375425	1.509952
766	2133834935	7.984528	3.658864	-121.727867	-0.050268	0.089718	0.072162	1.661835	0.776071	2.099262
767	2133851602	8.020186	3.670279	-121.692169	0.020189	-0.014708	0.047896	2.480008	1.261701	2.410239
768	2133868269	8.056155	3.683688	-121.656174	0.018389	-0.008950	-0.021583	2.495644	1.385180	2.428039
769	2133884936	8.080482	3.702024	-121.617409	-0.056739	0.021281	-0.035954	1.786108	1.701701	2.543988
770	2133901603	8.096595	3.716240	-121.584351	-0.091802	-0.022931	-0.039431	1.314834	1.410037	2.246035
771	2133918270	8.105639	3.726983	-121.568954	0.060190	-0.107433	-0.041204	0.958498	1.056440	1.241108
772	2133934937	8.108069	3.738046	-121.575020	0.149976	-0.165397	-0.055902	0.644448	0.895106	-0.035653
773	2133951604	8.103512	3.745722	-121.594688	0.061638	-0.060419	0.012094	0.276944	0.579263	-0.810936
774	2133968271	8.101003	3.751264	-121.620750	-0.112469	0.052402	0.055860	0.424537	0.398553	-1.181770
775	2133984938	8.109876	3.755913	-121.649635	-0.189874	0.104196	0.103133	1.119730	0.321100	-1.353324
776	2134001605	8.147156	3.772537	-121.676598	-0.078858	0.039969	-0.082645	2.817973	1.048533	-1.330528
777	2134018272	8.154820	3.782552	-121.692909	0.208874	-0.040115	-0.166335	1.000003	0.745400	-0.654289
778	2134034939	8.127398	3.780646	-121.698799	0.062579	-0.084368	-0.109001	-1.147423	0.124683	0.056284
779	2134051606	8.082519	3.772269	-121.716866	-0.074308	-0.080414	-0.032008	-2.147298	-0.362298	-0.616952
780	2134068273	8.046985	3.759400	-121.753807	-0.145388	-0.009031	0.078157	-1.512456	-0.785926	-1.693730
781	2134084940	8.023994	3.742787	-121.792900	-0.100425	0.106668	-0.003366	-0.751336	-1.024662	-1.796091
782	2134101607	7.991234	3.721049	-121.816467	0.008853	0.120481	-0.030828	-1.397365	-1.199724	-0.842504
783	2134118274	7.955274	3.699227	-121.817337	0.003114	0.070091	-0.016921	-1.677952	-1.016261	0.500248
784	2134134941	7.932162	3.682028	-121.807259	-0.002277	0.051401	0.091407	-0.949143	-0.651830	1.111905
785	2134151608	7.928516	3.670574	-121.794350	-0.019971	0.027797	0.076628	0.207789	-0.286965	1.237830
786	2134168275	7.935359	3.669228	-121.775551	-0.043739	0.094913	0.044441	0.814964	0.361863	1.496659
787	2134184942	7.955517	3.675985	-121.743973	-0.052521	0.118627	0.081990	1.564654	0.949719	2.200682
788	2134201609	7.991624	3.690796	-121.700081	-0.030726	0.032479	0.063541	2.473860	1.531274	2.867182
789	2134218276	8.032886	3.710660	-121.651093	0.011730	-0.025326	0.001493	2.762644	1.875599	3.132849
790	2134234943	8.065080	3.729891	-121.608299	-0.038992	-0.024829	-0.026529	2.241041	1.788657	2.781674
791	2134251610	8.088654	3.745882	-121.574776	-0.049762	-0.025594	-0.044515	1.758638	1.520684	2.272237
792	2134268277	8.106808	3.757551	-121.548721	-0.001717	-0.035523	-0.014431	1.462799	1.201319	1.853751
793	2134284944	8.116634	3.769739	-121.542831	0.076608	-0.110968	-0.039687	1.040593	1.064259	0.681234
794	2134301611	8.112549	3.780746	-121.550659	0.073346	-0.109839	-0.027729	0.259220	0.878356	-0.128845
795	2134318278	8.102389	3.787971	-121.573547	-0.017879	-0.018648	0.008881	-0.046372	0.526616	-0.993542
796	2134334945	8.092871	3.794545	-121.607216	-0.109069	0.062670	0.081141	0.034648	0.397528	-1.626215
797	2134351612	8.112309	3.802197	-121.648323	-0.138435	0.066161	0.053910	1.803499	0.398015	-2.090470
798	2134368279	8.140606	3.812668	-121.683525	0.086399	0.000672	-0.256963	2.313358	0.613559	-1.776305
799	2134384946	8.111503	3.805712	-121.700981	0.169469	-0.031309	-0.131687	-1.202132	-0.271328	-0.576286
800	2134401613	8.066425	3.798251	-121.716721	-0.028746	-0.105508	-0.009630	-2.168384	-0.287464	-0.478740
801	2134418280	8.030668	3.794893	-121.749847	-0.118359	-0.041618	0.094000	-1.540457	-0.187863	-1.543799
802	2134434947	8.010575	3.783441	-121.790344	-0.147949	0.075540	0.010847	-0.571266	-0.729014	-1.916458
803	2134451614	7.988876	3.769941	-121.820084	-0.017759	0.120235	-0.103560	-0.708959	-0.760607	-1.273092
804	2134468281	7.954695	3.747086	-121.820389	0.006716	0.122375	0.010447	-1.573747	-1.072532	0.540409
805	2134484948	7.939230	3.733977	-121.801888	-0.040627	0.094546	0.083871	-0.523972	-0.338318	1.581572
806	2134501615	7.944109	3.722987	-121.773766	0.002771	0.046869	0.078491	0.659802	-0.133442	2.133096
807	2134518282	7.952864	3.715268	-121.744202	-0.039224	0.067907	0.039265	0.886488	0.072913	2.193581
808	2134534949	7.968295	3.715876	-121.707512	-0.038684	0.084026	0.032640	1.259639	0.627364	2.556077
809	2134551616	7.995314	3.724236	-121.666382	0.000002	-0.000209	0.102440	1.937748	1.125403	2.757047
810	2134568283	8.037964	3.740841	-121.626587	-0.003165	-0.047559	0.030670	2.879534	1.605968	2.614839
811	2134584950	8.072827	3.758240	-121.590561	-0.051683	-0.033155	-0.052343	2.425427	1.624236	2.398047
812	2134601617	8.094883	3.773164	-121.566208	-0.042431	-0.017470	-0.058809	1.702572	1.380300	1.726046
813	2134618284	8.107168	3.784976	-121.553627	-0.008115	-0.065115	-0.053720	1.161837	1.097536	1.062946
814	2134634951	8.109622	3.791090	-121.553383	0.106957	-0.104684	-0.047596	0.620237	0.655711	0.383858
815	2134651618	8.105803	3.800075	-121.568626	0.092877	-0.076542	-0.011182	0.304196	0.695737	-0.561289
816	2134668285	8.099789	3.808259	-121.594460	-0.012008	-0.006167	0.033515	0.214308	0.558568	-1.189121
817	2134684952	8.090911	3.819210	-121.624786	-0.079045	0.057138	0.068708	0.060913	0.684455	-1.491440
818	2134701619	8.087602	3.831738	-121.657326	-0.132398	0.097334	0.078535	0.405046	0.759743	-1.632835
819	2134718286	8.118690	3.844086	-121.682022	-0.133058	0.048575	-0.152896	2.438733	0.814708	-1.167926
820	2134734953	8.114635	3.846936	-121.694763	0.244164	-0.003070	-0.241263	0.283885	0.350529	-0.392937
821	2134751620	8.062056	3.828974	-121.695107	0.081871	-0.123563	-0.021402	-2.679703	-0.780970	0.528166
822	2134768287	8.020935	3.824964	-121.713455	-0.061138	-0.138944	0.063188	-1.921644	-0.102259	-0.650652
823	2134784954	7.994490	3.818615	-121.748222	-0.157735	0.067588	0.139757	-0.975063	-0.377185	-1.618569
824	2134801621	7.984251	3.808217	-121.773323	-0.161024	0.153675	-0.091778	-0.039789	-0.537623	-1.021767
825	2134818288	7.955516	3.789180	-121.779449	0.049856	0.136783	-0.045602	-1.223672	-0.893205	0.169441
826	2134834955	7.935373	3.766379	-121.764488	-0.011456	0.044088	0.078302	-0.791663	-0.943341	1.450959
827	2134851622	7.940739	3.754854	-121.743149	-0.026007	0.040199	0.099699	0.713666	-0.220653	1.740261
828	2134868289	7.952647	3.747809	-121.716156	-0.023250	0.062373	0.011956	1.084487	0.092391	2.041108
829	2134884956	7.960250	3.742129	-121.682869	-0.090506	0.065570	-0.011128	0.801377	0.226307	2.411173
830	2134901623	7.979699	3.744156	-121.643936	-0.046918	0.065861	0.060207	1.489846	0.732081	2.690146
831	2134918290	8.014663	3.751662	-121.606163	0.000548	-0.045870	0.122525	2.425305	1.049007	2.578111
832	2134934957	8.057693	3.771251	-121.573227	0.054729	-0.099101	-0.019727	2.927436	1.728390	2.193222
833	2134951624	8.081446	3.790633	-121.549294	0.008642	-0.031177	-0.053146	1.804658	1.641787	1.660484
834	2134968291	8.099131	3.808404	-121.529503	-0.083633	-0.018118	-0.088319	1.456114	1.512257	1.434446
835	2134984958	8.105248	3.819772	-121.522949	0.010737	-0.068709	-0.056147	0.814016	1.021646	0.715459
836	2135001625	8.102109	3.827793	-121.536018	0.121200	-0.104548	-0.021602	0.336506	0.657497	-0.421585
837	2135018292	8.088902	3.841276	-121.562859	0.116677	-0.074046	0.010910	-0.213431	0.866587	-1.281557
838	2135034959	8.070945	3.851574	-121.597656	-0.047733	0.021973	0.037253	-0.466305	0.609704	-1.739269
839	2135051626	8.054245	3.864880	-121.638229	-0.101682	0.040738	0.076068	-0.367056	0.740969	-2.104800
840	2135068293	8.050015	3.868680	-121.682281	-0.139841	0.067134	0.003153	0.396798	0.146946	-2.240561
841	2135084960	8.082254	3.867522	-121.719505	-0.135735	0.093825	-0.232861	2.558530	-0.091117	-1.802968
842	2135101627	8.057775	3.863291	-121.730240	0.257109	-0.006223	-0.194767	-0.949463	-0.052173	-0.219129
843	2135118294	7.995106	3.839391	-121.736824	0.003692	-0.153270	0.073640	-3.259626	-1.186316	0.193434
844	2135134961	7.967341	3.843478	-121.769653	-0.089927	-0.148493	0.087023	-1.060929	0.259527	-1.596426
845	2135151628	7.954206	3.832788	-121.817299	-0.160448	0.126247	0.124066	-0.123440	-0.739477	-2.355177
846	2135168295	7.953048	3.813728	-121.850906	-0.092500	0.144430	-0.190684	0.539442	-1.120479	-1.452637
847	2135184962	7.914220	3.790438	-121.851479	0.060228	0.206751	-0.016081	-1.850991	-1.099579	0.526437
848	2135201629	7.903432	3.762485	-121.828094	-0.079112	0.084316	0.163424	-0.263388	-1.180566	1.987885
849	2135218296	7.924438	3.755997	-121.799309	0.012941	0.012454	0.104558	1.624146	0.139109	2.130522
850	2135234963	7.949164	3.749081	-121.766647	0.028473	0.081068	0.048463	1.831174	0.147382	2.377057
851	2135251630	7.978469	3.755149	-121.723793	-0.075821	0.034183	-0.108732	2.066253	1.003314	2.871978
852	2135268297	7.989736	3.759717	-121.681053	0.027278	0.063955	0.027897	0.983560	0.914982	2.886494
853	2135284964	8.020047	3.763435	-121.637375	-0.003060	-0.045377	0.095401	2.122838	0.872375	2.946197
854	2135301631	8.054942	3.783344	-121.601791	0.052921	-0.074521	0.008058	2.427706	1.769063	2.343505
855	2135318298	8.074205	3.802187	-121.580223	-0.022725	-0.072470	0.005063	1.543005	1.589812	1.533144
856	2135334965	8.090084	3.827529	-121.572433	-0.091282	-0.091461	-0.097488	1.394567	1.860654	0.654757
857	2135351632	8.092658	3.841958	-121.583977	0.014937	-0.074956	-0.088206	0.674043	1.050332	-0.402670
858	2135368299	8.084702	3.852817	-121.610085	0.093331	-0.132406	-0.047395	0.099448	0.716931	-1.221777
859	2135384966	8.071089	3.868639	-121.648659	0.093332	-0.077135	0.060032	-0.188778	0.906299	-2.023263
860	2135401633	8.060468	3.886692	-121.694054	-0.023203	0.042889	0.103672	0.018339	0.982260	-2.449727
861	2135418300	8.056174	3.903774	-121.738068	-0.160076	0.102646	0.046306	0.393584	0.936061	-2.360505
862	2135434967	8.072935	3.908711	-121.777756	-0.132412	0.145227	-0.080428	1.641479	0.250070	-2.008996
863	2135451634	8.091553	3.898696	-121.795509	-0.048034	0.116729	-0.219791	1.665485	-0.455688	-0.599068
864	2135468301	8.057118	3.893079	-121.787628	0.275276	-0.087812	-0.182936	-1.621322	0.020573	0.879085
865	2135484968	7.997966	3.872527	-121.784882	-0.029992	-0.199016	0.122907	-3.085882	-0.910263	0.705457
866	2135501635	7.982495	3.875963	-121.805595	-0.168119	-0.050084	0.101744	-0.371205	0.321190	-0.880027
867	2135518302	7.970716	3.858553	-121.832504	-0.106488	0.180107	-0.021269	-0.123504	-0.968109	-1.080139
868	2135534969	7.948184	3.834568	-121.836899	-0.050582	0.125137	-0.174007	-0.858282	-1.172408	0.305054
869	2135551636	7.906238	3.802284	-121.818855	-0.008303	0.122894	0.069891	-2.111857	-1.481528	1.695849
870	2135568303	7.905529	3.775713	-121.792877	-0.030390	0.035024	0.148703	0.330654	-1.076950	2.132289
871	2135584970	7.926619	3.762402	-121.766441	0.050445	0.010592	0.128345	1.636568	-0.284339	2.060830
872	2135601637	7.962630	3.767121	-121.737289	0.024918	-0.010617	-0.065220	2.521013	0.809893	2.071216
873	2135618304	7.977781	3.770839	-121.705902	-0.053765	0.055509	0.004551	1.259447	0.770167	2.219232
874	2135634971	7.999852	3.776732	-121.670052	-0.071243	0.060725	-0.044307	1.657302	0.936906	2.463129
875	2135651638	8.009404	3.779811	-121.634247	0.052709	-0.005456	0.027312	0.906747	0.769899	2.484656
876	2135668305	8.029048	3.789179	-121.603065	0.028417	-0.118707	0.082850	1.528867	1.105911	2.168839
877	2135684972	8.044683	3.815818	-121.583023	-0.009103	-0.095764	0.001067	1.331278	2.039930	1.363204
878	2135701639	8.051601	3.841625	-121.575920	-0.090631	-0.039590	-0.056931	0.858621	1.883168	0.607745
879	2135718306	8.051616	3.864174	-121.588860	-0.021339	-0.062602	-0.087566	0.525105	1.522387	-0.549392
880	2135734973	8.044286	3.876040	-121.618324	0.111554	-0.103384	-0.029587	0.152652	0.748954	-1.453437
881	2135751640	8.037879	3.890673	-121.658783	0.087401	-0.084531	0.038554	0.251562	0.821905	-2.124753
882	2135768307	8.033916	3.909819	-121.704178	-0.049102	0.016316	0.107199	0.418998	1.048738	-2.462251
883	2135784974	8.053426	3.919349	-121.750717	-0.176066	0.122738	0.013849	1.832633	0.467489	-2.448318
884	2135801641	8.076095	3.923643	-121.785225	-0.091857	0.176743	-0.155658	1.975796	0.255378	-1.707624
885	2135818308	8.072941	3.909823	-121.791809	0.043984	0.084837	-0.194643	0.313941	-0.587555	0.091418
886	2135834975	8.035551	3.903071	-121.782753	0.183618	-0.179442	-0.134981	-1.805170	-0.036306	0.967155
887	2135851642	7.991340	3.889607	-121.785187	-0.015686	-0.122365	0.153508	-2.169357	-0.531323	0.343934
888	2135868309	7.981353	3.885559	-121.799530	-0.184919	0.021091	0.011707	-0.067297	-0.070550	-0.449849
889	2135884976	7.962836	3.868946	-121.810684	-0.058545	0.132882	-0.123208	-0.591000	-0.789819	-0.157954
890	2135901643	7.931144	3.842660	-121.802437	-0.055401	0.126696	-0.018064	-1.458887	-1.204847	1.067044
891	2135918310	7.903557	3.815164	-121.775742	-0.069882	0.137420	0.109032	-1.286910	-1.124743	2.184603
892	2135934977	7.905318	3.793512	-121.741760	0.002591	0.075685	0.135283	0.445936	-0.717988	2.570920
893	2135951644	7.923973	3.788764	-121.707718	0.094078	-0.047877	0.053710	1.459149	0.287330	2.442651
894	2135968311	7.952626	3.787971	-121.678535	0.021029	-0.002221	0.058007	2.077504	0.482895	2.121494
895	2135984978	7.987689	3.798516	-121.649101	-0.065304	0.028341	-0.044151	2.460682	1.159608	2.045578
896	2136001645	8.011531	3.807768	-121.620087	-0.038656	0.050255	-0.041226	1.789233	1.080248	2.026726
897	2136018312	8.029791	3.813243	-121.589973	-0.004015	-0.041149	-0.006507	1.448853	0.865946	2.135824
898	2136034979	8.039639	3.825720	-121.563286	0.071955	-0.150241	-0.020571	0.956692	1.254683	1.879428
899	2136051646	8.038973	3.839710	-121.557236	0.033093	-0.149854	-0.009818	0.407991	1.171979	0.636738
900	2136068313	8.036000	3.861262	-121.579239	-0.005934	-0.091357	-0.035658	0.380560	1.387575	-1.081163
901	2136084980	8.031310	3.876117	-121.615524	-0.039575	0.018713	-0.008110	0.335417	0.871145	-1.870150
902	2136101647	8.025088	3.892769	-121.655449	0.006648	-0.023570	0.022186	0.260308	0.946729	-2.114802
903	2136118314	8.022104	3.908751	-121.696663	-0.017067	0.005304	0.091004	0.460254	0.896899	-2.181895
904	2136134981	8.038179	3.923839	-121.742348	-0.094739	0.024421	0.034564	1.624300	0.804834	-2.457001
905	2136151648	8.060014	3.933221	-121.783806	-0.039985	0.140204	-0.026217	1.953692	0.500504	-2.160815
906	2136168315	8.073580	3.933398	-121.799469	0.026702	0.065745	-0.313942	1.352511	0.168884	-0.557448
907	2136184982	8.028041	3.918488	-121.797386	0.214112	-0.050403	-0.149054	-2.266762	-0.578975	0.621217
908	2136201649	7.983486	3.895504	-121.793861	-0.140299	-0.097592	0.119872	-2.214359	-1.047700	0.770308
909	2136218316	7.970453	3.885315	-121.805206	-0.129913	-0.000535	0.067554	-0.262594	-0.410021	-0.216888
910	2136234983	7.952481	3.863940	-121.810684	-0.067247	0.094349	-0.031612	-0.582458	-1.025276	0.222747
911	2136251650	7.922154	3.849261	-121.797874	-0.024726	0.099994	-0.064955	-1.396686	-0.476601	1.250815
912	2136268317	7.887753	3.820317	-121.769257	0.012135	0.119088	0.073274	-1.704269	-1.195012	2.307480
913	2136284984	7.881811	3.803087	-121.735062	-0.028036	0.003539	0.062243	-0.018428	-0.454433	2.544615
914	2136301651	7.883047	3.794026	-121.704521	0.091550	-0.005661	0.099730	0.426381	0.001761	2.268101
915	2136318318	7.898346	3.788268	-121.677147	-0.057499	-0.019772	0.040034	1.281922	0.171944	2.057001
916	2136334985	7.919960	3.792382	-121.653580	-0.042342	0.012362	0.007060	1.676780	0.727932	1.745141
917	2136351652	7.942938	3.795528	-121.634315	0.008505	0.019614	0.050179	1.773916	0.636508	1.513525
918	2136368319	7.973659	3.808292	-121.616135	0.023047	-0.068716	0.023117	2.243474	1.198694	1.360911
919	2136384986	7.994623	3.825069	-121.602097	0.057493	-0.047033	-0.002592	1.673406	1.403973	1.085620
920	2136401653	8.008027	3.842570	-121.594337	-0.072903	-0.059357	-0.031630	1.244771	1.394387	0.699643
921	2136418320	8.015360	3.860973	-121.599976	-0.083193	-0.048976	-0.065909	0.933372	1.337297	-0.091860
922	2136434987	8.016011	3.872790	-121.620796	0.000568	-0.038339	-0.007161	0.593645	0.820330	-0.932008
923	2136451654	8.017414	3.888003	-121.652771	0.041999	-0.082937	0.018866	0.685249	0.928556	-1.631029
924	2136468321	8.015308	3.901161	-121.692276	0.026001	-0.018439	0.077061	0.506203	0.743325	-2.069545
925	2136484988	8.027152	3.909765	-121.738190	-0.124514	0.048758	0.061216	1.369844	0.418691	-2.414074
926	2136501655	8.057617	3.916670	-121.781303	-0.101557	0.143054	-0.051245	2.477215	0.340271	-2.239062
927	2136518322	8.070230	3.902380	-121.799995	0.080517	0.130958	-0.163670	1.307419	-0.715324	-0.616600
928	2136534989	8.045834	3.893186	-121.794197	0.150727	-0.110531	-0.257659	-1.013174	-0.208347	0.789089
929	2136551656	7.995601	3.876447	-121.786728	-0.014823	-0.096297	0.141459	-2.571233	-0.642648	0.953017
930	2136568323	7.987703	3.868229	-121.791306	-0.288090	-0.022250	0.091289	0.016924	-0.236469	0.168858
931	2136584990	7.973527	3.861691	-121.791809	-0.000036	0.094070	-0.116802	-0.374637	-0.101593	0.392598
932	2136601657	7.933197	3.847443	-121.775826	0.051633	0.068845	-0.033189	-2.010200	-0.423532	1.437020
933	2136618324	7.894503	3.835278	-121.748451	-0.004466	0.073436	0.055944	-1.958168	-0.207245	2.096572
934	2136634991	7.876379	3.822134	-121.717964	-0.033342	0.071836	0.082355	-0.736237	-0.240875	2.292881
935	2136651658	7.882504	3.819184	-121.687088	0.045096	-0.035387	-0.013355	0.717066	0.367862	2.235643
936	2136668325	7.885290	3.814920	-121.666382	0.107502	-0.019678	0.085292	0.556417	0.206842	1.649861
937	2136684992	7.903383	3.820788	-121.654152	-0.042157	-0.006781	0.050317	1.507852	0.739291	1.064726
938	2136701659	7.934106	3.832170	-121.636070	-0.055667	0.070157	0.029763	2.241681	1.116003	1.370837
939	2136718326	7.974545	3.846025	-121.607574	-0.092418	0.038025	0.014607	2.782218	1.350033	1.971691
940	2136734993	8.007242	3.861902	-121.577003	0.004384	-0.003700	-0.043039	2.310592	1.487835	2.067643
941	2136751660	8.018540	3.867071	-121.548820	0.011314	-0.042328	-0.078083	1.035477	0.832227	2.017813
942	2136768327	8.017470	3.874557	-121.530800	0.008380	-0.138125	-0.050153	0.332946	0.886308	1.405286
943	2136784994	8.012357	3.884301	-121.536621	0.028393	-0.149102	0.053121	0.186979	0.821662	-0.031875
944	2136801661	8.018997	3.899140	-121.570076	-0.020374	-0.052956	0.032125	1.003153	0.894940	-1.704896
945	2136818328	8.023602	3.917322	-121.618744	-0.015993	-0.009829	0.043659	0.945301	0.965740	-2.646829
946	2136834995	8.036254	3.923942	-121.672295	-0.149088	0.040079	0.043381	1.448686	0.237897	-2.842126
947	2136851662	8.067775	3.925567	-121.727097	-0.056979	0.052435	-0.080771	2.587331	-0.070416	-2.873752
948	2136868329	8.080053	3.907634	-121.761864	0.139829	-0.000237	-0.166647	1.351806	-1.065911	-1.533061
949	2136884996	8.060618	3.889803	-121.780716	0.107287	-0.041582	-0.141866	-0.617048	-0.926578	-0.593562
950	2136901663	8.028633	3.871973	-121.791603	-0.116636	0.035675	0.064934	-1.403153	-0.859805	-0.126476
951	2136918330	8.019557	3.855956	-121.799911	-0.210709	0.048121	0.057986	-0.038765	-0.730128	0.011321
952	2136934997	8.000513	3.833293	-121.801956	0.044167	0.061902	-0.105657	-0.660193	-1.072647	0.432912
953	2136951664	7.960958	3.801809	-121.793175	0.157059	0.023842	-0.077955	-1.935577	-1.506718	1.157828
954	2136968331	7.915435	3.773103	-121.771523	0.053184	0.079912	0.042534	-2.345534	-1.236146	1.899342
955	2136984998	7.897627	3.749841	-121.741173	-0.112145	0.109209	0.187552	-0.716259	-0.842619	2.368630
956	2137001665	7.912574	3.747834	-121.707703	-0.062576	0.042628	0.103575	1.237215	0.446372	2.384305
957	2137018332	7.934392	3.759667	-121.672554	0.063397	-0.053510	-0.066329	1.643132	1.283222	2.368778
958	2137034999	7.945234	3.767428	-121.642395	0.044895	-0.007310	0.002039	1.002961	1.000746	2.107995
959	2137051666	7.975227	3.774956	-121.615730	-0.085247	0.016780	0.016617	2.165099	0.958485	1.903069
960	2137068333	8.003126	3.786355	-121.585999	0.002852	0.025102	0.035136	2.027399	1.214759	2.054087
961	2137085000	8.031523	3.799549	-121.556183	-0.027535	0.014726	0.013298	2.056143	1.323171	2.045424
962	2137101667	8.050322	3.819029	-121.526550	-0.012038	-0.053304	-0.038328	1.479870	1.696015	1.987821
963	2137118334	8.053557	3.833206	-121.504829	0.014465	-0.123762	-0.034744	0.577368	1.315129	1.562445
964	2137135001	8.047041	3.850946	-121.507759	0.113341	-0.195249	-0.020509	0.089843	1.321097	0.073374
965	2137151668	8.042102	3.867133	-121.540565	-0.004021	-0.102428	0.010408	0.303722	0.979282	-1.682870
966	2137168335	8.043219	3.884310	-121.593628	-0.097005	-0.016984	0.048828	0.749972	0.868956	-2.894978
967	2137185002	8.050080	3.898131	-121.653130	-0.129445	0.022104	0.052023	1.122982	0.615339	-3.256974
968	2137201669	8.073965	3.903186	-121.717056	-0.113457	0.039406	-0.047058	2.164062	0.056303	-3.449493
969	2137218336	8.094781	3.891999	-121.766541	0.101997	0.032766	-0.103024	1.921855	-0.788295	-2.458640
970	2137235003	8.085650	3.872830	-121.802452	0.164439	-0.012570	-0.154781	0.069673	-1.149523	-1.597105
971	2137251670	8.055378	3.857958	-121.818459	0.004410	0.023277	-0.064419	-1.280417	-0.727106	-0.457097
972	2137268337	8.026056	3.843711	-121.823776	-0.169168	0.095259	0.074754	-1.266382	-0.600579	0.167782
973	2137285004	8.009531	3.825470	-121.817093	-0.122131	0.135750	0.004299	-0.546165	-0.737236	0.916307
974	2137301671	7.979113	3.806961	-121.792122	0.083004	0.049219	-0.129303	-1.451689	-0.601297	2.000243
975	2137318338	7.924145	3.790789	-121.748466	0.071693	0.058531	-0.018281	-2.999222	-0.309619	3.090998
976	2137335005	7.880368	3.767570	-121.694099	-0.099856	0.138209	0.138315	-2.369982	-0.642648	3.789495
977	2137351672	7.873010	3.751333	-121.638046	-0.056037	0.007175	0.121868	-0.189893	-0.215569	3.835265
978	2137368339	7.882973	3.759069	-121.591728	0.129030	-0.085388	-0.028752	0.887589	1.129757	3.064054
979	2137385006	7.879569	3.762950	-121.558273	0.068579	-0.033265	0.113616	0.133858	0.795870	2.341648
980	2137401673	7.908412	3.780798	-121.534363	-0.110808	-0.014867	0.018145	2.105550	1.547692	1.659287
981	2137418340	7.932381	3.795172	-121.516212	0.036146	0.044632	0.021796	1.835156	1.295215	1.353906
982	2137435007	7.961810	3.807034	-121.494392	-0.057693	0.012822	0.019619	2.147298	1.176807	1.593616
983	2137451674	7.986384	3.824671	-121.470779	-0.037957	-0.010268	-0.053123	1.849243	1.535155	1.650335
984	2137468341	7.994232	3.829050	-121.446404	-0.019569	-0.057011	-0.059563	0.841921	0.754736	1.808109
985	2137485008	7.986263	3.840287	-121.441353	0.045018	-0.141577	-0.035504	-0.028866	1.001002	0.596693
986	2137501675	7.974612	3.854015	-121.462418	0.092916	-0.178092	0.071124	-0.145788	0.932808	-0.968800
987	2137518342	7.977744	3.876642	-121.511307	-0.020237	-0.068745	0.041109	0.853140	1.231337	-2.691920
988	2137535009	7.979697	3.897282	-121.571114	-0.094371	-0.003924	0.034790	0.828219	1.022363	-3.328678
989	2137551676	7.995200	3.908252	-121.636955	-0.154159	0.042879	-0.014299	1.667983	0.396914	-3.614004
990	2137568343	8.013022	3.902241	-121.699532	-0.008135	0.043852	-0.128247	1.795566	-0.586172	-3.283945
991	2137585010	8.017871	3.873374	-121.737617	0.123891	0.021388	-0.151966	0.916531	-1.740614	-1.640647
992	2137601677	7.996165	3.857198	-121.753891	0.095971	-0.009133	-0.091741	-0.766550	-0.804956	-0.453716
993	2137618344	7.964816	3.837121	-121.754463	-0.174970	0.081937	0.127287	-1.408878	-0.906459	0.504807
994	2137635011	7.954558	3.828353	-121.750595	-0.126883	0.083955	0.005484	-0.160310	-0.197628	0.675183
995	2137651678	7.924204	3.815172	-121.734573	0.070003	0.081731	-0.070330	-1.414000	-0.359333	1.433159
996	2137668345	7.881875	3.798673	-121.705994	0.105335	0.026224	-0.070457	-2.182612	-0.454574	2.205606
997	2137685012	7.838621	3.781200	-121.667679	-0.059626	0.072878	0.023018	-2.276828	-0.434251	2.792521
998	2137701679	7.824674	3.751972	-121.625153	-0.125749	0.031628	0.091029	-0.533897	-1.099860	3.141378
999	2137718346	7.827446	3.746611	-121.587013	0.046657	-0.049710	0.020074	0.487512	0.283187	2.686900
1000	2137735013	7.825792	3.745508	-121.563492	0.099414	-0.058711	0.120502	0.278762	0.417417	1.788336
1001	2137751680	7.846055	3.760001	-121.552155	0.019314	-0.028511	0.016981	1.640538	1.245078	0.938609
1002	2137768347	7.871285	3.778156	-121.541115	0.020929	0.031458	0.036599	1.939426	1.460430	0.888908
1003	2137785014	7.908119	3.791535	-121.524124	-0.085520	0.077392	0.030794	2.611695	1.225548	1.282204
1004	2137801681	7.938520	3.812744	-121.497223	-0.030220	0.061155	-0.064341	2.186582	1.773295	1.805196
1005	2137818348	7.953337	3.821987	-121.467255	-0.057876	0.000893	-0.005565	1.239277	1.087611	2.082088
1006	2137835015	7.966540	3.839222	-121.443932	-0.045355	-0.132400	-0.033500	1.168131	1.508652	1.630172
1007	2137851682	7.970763	3.853137	-121.442184	0.021788	-0.138395	0.016115	0.715203	1.133855	0.380970
1008	2137868349	7.981234	3.870842	-121.471230	0.004109	-0.140108	-0.013230	1.214522	1.103235	-1.482578
1009	2137885016	7.975570	3.885957	-121.521713	-0.038965	-0.061501	0.022032	0.333778	0.771551	-2.734873
1010	2137901683	7.975339	3.888455	-121.584717	-0.137912	0.026272	0.005630	0.710951	-0.081410	-3.373039
1011	2137918350	7.985592	3.882984	-121.652420	-0.034137	0.037718	-0.075274	1.360067	-0.594253	-3.588442
1012	2137935017	7.986651	3.857142	-121.702087	0.148270	-0.007576	-0.109039	0.734873	-1.655605	-2.351553
1013	2137951684	7.963096	3.834934	-121.732056	0.094668	-0.027672	-0.033819	-0.822923	-1.276255	-1.217858
1014	2137968351	7.941048	3.822522	-121.746223	-0.149095	0.099109	0.049542	-0.797093	-0.562749	-0.363828
1015	2137985018	7.925153	3.811783	-121.743286	-0.171506	0.116833	0.022849	-0.495478	-0.321926	0.636053
1016	2138001685	7.904075	3.793392	-121.732498	0.006070	0.073591	-0.110905	-0.836652	-0.712097	1.167177
1017	2138018352	7.860956	3.765355	-121.718712	0.192174	-0.034369	-0.024381	-2.170843	-1.261246	1.425853
1018	2138035019	7.820801	3.749232	-121.696259	0.093459	-0.011558	-0.000687	-2.027809	-0.483747	1.839741
1019	2138051686	7.796818	3.741305	-121.665695	-0.066363	0.071378	0.089256	-1.089936	0.068693	2.256761
1020	2138068353	7.788340	3.757921	-121.621544	-0.054906	0.047048	0.036498	-0.212598	1.637119	2.862751
1021	2138085020	7.779535	3.784610	-121.577927	0.070223	-0.043693	0.037542	-0.230655	2.231141	2.750375
1022	2138101687	7.778281	3.809884	-121.552551	0.071499	-0.057827	0.031939	0.292836	1.999282	1.682530
1023	2138118354	7.795790	3.835157	-121.539146	0.022848	-0.013567	0.016266	1.465194	1.902300	0.971983
1024	2138135021	7.820586	3.857324	-121.522690	-0.044960	0.095474	0.037564	1.889493	1.742758	1.179202
1025	2138151688	7.851409	3.875404	-121.498070	-0.090948	0.109783	0.046822	2.217580	1.566671	1.698845
1026	2138168355	7.885571	3.894043	-121.462471	-0.115088	0.033354	0.020660	2.373549	1.690560	2.345438
1027	2138185022	7.911861	3.913604	-121.434402	-0.065745	-0.069568	0.007900	1.932286	1.684240	1.888706
1028	2138201689	7.938246	3.927114	-121.424850	-0.115911	-0.127692	0.000056	2.013075	1.173401	0.842408
1029	2138218356	7.955880	3.930129	-121.448975	-0.050557	-0.138495	-0.054580	1.626426	0.272333	-1.067845
1030	2138235023	7.952377	3.922320	-121.503456	0.050897	-0.127602	-0.048252	0.482908	-0.621735	-2.778338
1031	2138251690	7.940677	3.904893	-121.580795	0.060739	-0.051137	0.013717	0.083606	-1.381716	-4.056757
1032	2138268357	7.943760	3.880195	-121.655670	-0.022092	0.032971	0.015164	0.958280	-1.792966	-3.851804
1033	2138285024	7.952620	3.856346	-121.704971	-0.046769	0.186536	-0.008227	1.199974	-1.532101	-2.347750
1034	2138301691	7.956686	3.840252	-121.725014	0.015888	0.040561	-0.054858	0.794423	-0.830031	-0.676150
1035	2138318358	7.937254	3.830481	-121.733368	0.075007	-0.129605	-0.058307	-0.662447	-0.358014	-0.039687
1036	2138335025	7.916377	3.822606	-121.734123	-0.099304	0.074233	-0.004500	-0.780214	-0.182529	0.391099
1037	2138351692	7.896171	3.815513	-121.723511	0.031604	0.044789	-0.065249	-0.785337	-0.041992	1.063766
1038	2138368359	7.855832	3.818667	-121.701294	0.166992	-0.035452	-0.048014	-2.039744	0.661454	1.667355
1039	2138385026	7.817192	3.828653	-121.668404	0.045446	0.004914	-0.008926	-1.981501	1.153532	2.245427
1040	2138401693	7.782254	3.848099	-121.621246	-0.022803	0.064422	0.053086	-1.817721	1.830611	3.017401
1041	2138418360	7.761823	3.877078	-121.559067	-0.050774	0.018593	0.041055	-1.009269	2.517607	3.835061
1042	2138435027	7.738450	3.925280	-121.493492	0.064039	-0.009468	0.049722	-1.202017	3.686647	3.883199
1043	2138451694	7.714707	3.980659	-121.428947	0.004079	-0.013910	-0.000022	-1.224505	4.104045	3.770555
1044	2138468361	7.713531	4.032285	-121.376778	-0.023694	-0.000835	0.060012	0.177765	3.780409	3.065930
1045	2138485028	7.727224	4.078986	-121.338951	-0.010431	0.021357	0.053229	1.127887	3.372802	2.255768
1046	2138501695	7.749863	4.115853	-121.304802	-0.083692	0.045707	0.016195	1.678759	2.759589	2.117850
1047	2138518362	7.776433	4.143598	-121.269440	-0.143507	0.085739	0.050016	1.908677	2.227684	2.262069
1048	2138535029	7.800920	4.158926	-121.241280	-0.146164	0.003433	-0.003425	1.814999	1.432205	1.935993
1049	2138551696	7.826578	4.157751	-121.230125	-0.075915	-0.045258	-0.019216	1.959737	0.314082	1.063510
1050	2138568363	7.834427	4.141564	-121.255325	-0.006711	-0.132284	-0.022301	1.049179	-0.874149	-0.970055
1051	2138585030	7.834342	4.113978	-121.311554	0.071171	-0.095741	-0.011703	0.706116	-1.803985	-2.715068
1052	2138601697	7.833070	4.076780	-121.385292	-0.053732	0.006336	0.000278	0.707314	-2.518280	-3.677280
1053	2138618364	7.864994	4.034060	-121.457428	-0.121405	0.142122	0.092970	2.689878	-2.834827	-3.539932
1054	2138635031	7.878921	3.992534	-121.513847	0.053264	-0.027365	-0.112671	1.541949	-2.637116	-2.618867
1055	2138651698	7.869261	3.956475	-121.551125	0.183317	-0.089955	-0.087914	0.044534	-2.155642	-1.529603
1056	2138668365	7.845849	3.931818	-121.574593	-0.001865	-0.064834	-0.017664	-0.839828	-1.364491	-0.805724
1057	2138685032	7.825457	3.927388	-121.579910	-0.071158	0.041272	0.051137	-0.733804	-0.013511	0.103783
1058	2138701699	7.813203	3.929497	-121.571014	0.016524	0.064732	-0.047345	-0.303600	0.490835	0.892404
1059	2138718366	7.782836	3.934744	-121.551277	0.157164	-0.006863	-0.060913	-1.434798	0.764802	1.509299
1060	2138735033	7.757564	3.940811	-121.520966	0.043675	-0.003990	0.030194	-1.173894	0.898423	2.131111
1061	2138751700	7.737437	3.978082	-121.473427	-0.018593	-0.024426	-0.067101	-0.937675	2.891789	2.903263
1062	2138768367	7.713397	4.009771	-121.418686	0.020902	0.052463	0.054168	-1.204386	2.617074	3.375721
1063	2138785034	7.699512	4.046329	-121.358925	-0.027441	-0.002799	0.001142	-0.618278	2.945672	3.637728
1064	2138801701	7.688933	4.083523	-121.313942	0.031974	0.038705	0.053418	-0.359321	2.864659	2.757969
1065	2138818368	7.698025	4.108435	-121.279747	-0.009337	-0.035663	0.085002	0.865203	2.047767	2.218181
1066	2138835035	7.730353	4.139995	-121.262360	-0.020510	0.000378	0.065279	2.330775	2.309055	1.168880
1067	2138851702	7.771876	4.157506	-121.247429	-0.062051	0.084768	0.013749	2.892308	1.454910	1.137121
1068	2138868369	7.810040	4.162026	-121.225395	-0.135383	0.121640	-0.017093	2.660269	0.740341	1.662680
1069	2138885036	7.827387	4.156566	-121.241394	-0.226108	0.080930	0.003572	1.577954	-0.162218	-0.512139
1070	2138901703	7.869951	4.103093	-121.249573	-0.069323	-0.119988	0.035274	3.057842	-2.952196	0.345509
1071	2138918370	7.919878	4.038841	-121.288673	0.002534	-0.130196	-0.028975	3.630645	-3.846259	-1.395469
1072	2138935037	7.958588	3.974288	-121.347862	0.030226	-0.037804	-0.023115	3.038800	-4.031003	-2.582861
1073	2138951704	7.990368	3.909290	-121.412689	-0.003908	0.009822	-0.012525	2.642034	-4.106357	-2.913227
1074	2138968371	8.011142	3.855141	-121.478371	-0.061673	0.022505	0.014463	1.981789	-3.470969	-3.055160
1075	2138985038	8.025912	3.818974	-121.532204	-0.046836	0.020436	-0.016674	1.570718	-2.304618	-2.502809
1076	2139001705	8.019550	3.807392	-121.560249	0.148157	-0.093107	-0.087936	0.199107	-0.628971	-1.181949
1077	2139018372	7.984461	3.830342	-121.566277	0.103964	-0.077606	-0.095261	-1.613318	1.607075	-0.164216
1078	2139035039	7.943716	3.873955	-121.545441	-0.062290	0.059938	0.004233	-2.061131	3.057305	1.252608
1079	2139051706	7.903787	3.917636	-121.524063	0.007587	0.016324	-0.026814	-2.015271	3.065386	1.289388
1080	2139068373	7.851145	3.957937	-121.502922	0.118603	-0.021795	-0.067025	-2.778235	2.862046	1.307048
1081	2139085040	7.797442	3.988138	-121.475601	0.071377	0.014193	0.004539	-2.869058	2.310982	1.759170
1082	2139101707	7.760400	4.019212	-121.451118	0.020265	-0.000358	0.008979	-1.858727	2.338164	1.584536
1083	2139118374	7.732355	4.037917	-121.416260	-0.026665	0.046081	0.050264	-1.363313	1.685745	2.301435
1084	2139135041	7.722027	4.050067	-121.379333	-0.031458	0.062488	0.039666	-0.310042	1.312657	2.481185
1085	2139151708	7.715981	4.052152	-121.347366	0.020002	0.055831	0.048001	-0.032016	0.673659	2.269061
1086	2139168375	7.726899	4.042025	-121.322975	0.010017	0.010685	0.063340	1.018143	-0.113663	1.917623
1087	2139185042	7.778410	4.001382	-121.311646	-0.012145	0.053014	0.101213	3.509100	-2.032368	1.390776
1088	2139201709	7.864655	3.928881	-121.307304	-0.044177	0.024372	0.041908	5.623033	-3.982072	1.239431
1089	2139218376	7.984566	3.824448	-121.306458	-0.117708	0.109051	0.065868	7.657188	-5.906444	1.306824
1090	2139235043	8.146499	3.668171	-121.305695	-0.127203	0.078052	0.088761	10.180426	-8.985477	1.749425
1091	2139251710	8.307426	3.515515	-121.308044	-0.247235	0.011237	0.020105	10.132193	-8.792936	1.562229
1092	2139268377	8.446282	3.385940	-121.321770	-0.077348	-0.099967	-0.129547	8.850183	-7.518637	0.707417
1093	2139285044	8.524144	3.296270	-121.357643	0.126871	-0.192421	-0.134805	5.266049	-5.344693	-0.941228
1094	2139301711	8.544648	3.241954	-121.408585	0.108674	-0.124333	-0.046916	1.872794	-3.381927	-2.146319
1095	2139318378	8.546436	3.210265	-121.467102	-0.041510	-0.007149	0.006561	0.772409	-2.107579	-2.799827
1096	2139335045	8.537722	3.204019	-121.522766	-0.063186	0.014141	-0.030302	0.131841	-0.572277	-2.858429
1097	2139351712	8.505582	3.220682	-121.559853	0.039728	-0.058161	-0.113006	-1.335523	0.952850	-1.964174
1098	2139368379	8.431197	3.265028	-121.578819	0.123758	-0.096789	-0.104817	-3.930909	2.757944	-1.134182
1099	2139385046	8.333246	3.334844	-121.578186	-0.002517	0.001315	0.000151	-5.412054	4.443036	-0.193440
1100	2139401713	8.240727	3.411248	-121.568420	-0.032510	0.014484	0.017911	-5.118711	4.914040	0.298759
1101	2139418380	8.156080	3.482408	-121.561935	0.061291	-0.021460	-0.052397	-4.635476	4.575011	0.157320
1102	2139435047	8.070089	3.539289	-121.560349	0.149764	-0.062767	-0.058973	-4.698432	3.685188	-0.007440
1103	2139451714	7.986206	3.592226	-121.556389	0.073344	-0.046222	-0.069277	-4.582087	3.471642	0.174186
1104	2139468381	7.901587	3.635410	-121.547928	-0.023662	0.048933	0.037422	-4.643929	2.929414	0.524753
1105	2139485048	7.834509	3.673201	-121.531281	-0.053487	0.059745	0.079485	-3.623249	2.676047	1.062421
1106	2139501715	7.792868	3.712832	-121.509079	-0.067762	0.078008	0.083237	-2.118644	2.829679	1.377425
1107	2139518382	7.787571	3.744389	-121.485191	0.009547	0.030596	0.039378	0.054593	2.363245	1.547724
1108	2139535049	7.788345	3.773324	-121.462456	-0.040886	0.025223	0.037725	0.423077	2.197307	1.497683
1109	2139551716	7.807098	3.795383	-121.445915	-0.079768	0.090807	0.021587	1.525492	1.738692	1.187059
1110	2139568383	7.836530	3.807609	-121.421097	-0.125459	0.086049	0.059173	2.133698	1.221771	1.758882
1111	2139585050	7.883819	3.819579	-121.395142	-0.161070	0.077610	0.088618	3.201031	1.216725	1.826628
1112	2139601717	7.930796	3.830253	-121.376427	-0.105831	0.015499	0.022563	3.211634	1.081618	1.409640
1113	2139618384	7.966795	3.838162	-121.369255	-0.084206	-0.013900	-0.016711	2.599356	0.822782	0.748864
1114	2139635051	7.998503	3.846232	-121.373047	-0.092746	0.034027	-0.003991	2.386201	0.741507	0.095952
1115	2139651718	8.033147	3.852876	-121.383675	-0.067815	0.033266	0.022274	2.590564	0.599689	-0.297901
1116	2139668385	8.062627	3.852138	-121.409676	0.066729	-0.073351	-0.042987	2.342960	0.031952	-1.146821
1117	2139685052	8.066580	3.862008	-121.476311	-0.097618	0.006522	-0.057800	0.974960	0.320645	-3.645123
1118	2139701719	8.092416	3.854888	-121.510147	0.166852	-0.097302	0.004184	2.156237	-0.414106	-1.561683
1119	2139718386	8.103253	3.842261	-121.545799	0.157654	-0.120192	-0.100323	1.262476	-0.757214	-1.623102
1120	2139735053	8.092775	3.831703	-121.568176	0.194006	-0.138787	-0.141195	-0.071472	-0.522550	-0.855938
1121	2139751720	8.059611	3.842979	-121.568695	0.035643	-0.052264	-0.044523	-1.521599	0.958863	0.255794
1122	2139768387	8.021913	3.856498	-121.563339	0.044114	-0.066082	-0.001427	-1.817464	1.141654	0.586371
1123	2139785054	7.981973	3.870170	-121.560226	0.117247	-0.102489	-0.122684	-1.943351	1.131678	0.450290
1124	2139801721	7.908722	3.901410	-121.553436	0.155193	-0.021281	-0.054097	-3.957892	2.206285	0.525477
1125	2139818388	7.827607	3.922349	-121.535118	0.036505	0.041746	-0.018160	-4.478252	1.688299	1.297360
1126	2139835055	7.751835	3.934561	-121.520966	0.014459	-0.041287	-0.040653	-4.140894	1.134303	1.126017
1127	2139851722	7.684985	3.955097	-121.490089	-0.087958	0.091553	0.093462	-3.675205	1.762916	2.050777
1128	2139868389	7.653835	3.985807	-121.451805	-0.196187	0.177857	0.120807	-1.564193	2.425235	2.410520
1129	2139885056	7.643841	4.018781	-121.411057	-0.031579	0.121991	0.056819	-0.305252	2.578642	2.540530
1130	2139901723	7.645571	4.048017	-121.375374	-0.069867	0.030785	0.051559	0.418595	2.315420	2.270969
1131	2139918390	7.686412	4.068471	-121.344597	-0.092092	0.049234	0.068316	2.785183	1.755181	2.051610
1132	2139935057	7.731807	4.084362	-121.322235	-0.105705	0.102382	0.114265	3.094418	1.417490	1.588429
1133	2139951724	7.796491	4.091283	-121.299637	-0.219759	0.146419	0.019758	4.250748	0.887416	1.674699
1134	2139968391	7.862792	4.088630	-121.284721	-0.199644	0.127947	0.042180	4.381968	0.257030	1.297251
1135	2139985058	7.946724	4.091052	-121.266006	-0.186896	0.121698	0.064080	5.424923	0.590872	1.479377
1136	2140001725	8.046619	4.114515	-121.253784	-0.183997	0.211614	0.063550	6.410738	1.789207	0.920079
1137	2140018392	8.107394	4.154916	-121.277809	-0.070770	0.094877	0.011714	4.221633	2.490688	-1.372290
1138	2140035059	8.185845	4.187378	-121.287712	0.029620	0.021099	0.020685	5.222353	2.136074	-0.474238
1139	2140051726	8.256340	4.213170	-121.299355	0.025384	-0.173087	-0.150077	4.752219	1.724273	-0.519541
1140	2140068393	8.346197	4.254418	-121.356331	0.130658	-0.116090	-0.268241	6.114891	2.249372	-3.341190
1141	2140085060	8.369215	4.270745	-121.412498	0.373012	-0.437968	-0.097164	2.101798	0.773459	-3.080132
1142	2140101727	8.339270	4.275211	-121.438965	0.601566	-0.643331	-0.108744	-1.210943	0.328297	-1.220970
1143	2140118394	8.272164	4.282011	-121.478371	0.213926	-0.214139	-0.103596	-3.386089	0.356971	-2.011084
1144	2140135061	8.171465	4.259765	-121.516426	0.122822	-0.231845	-0.154076	-5.410133	-1.351749	-1.678426
1145	2140151728	8.001264	4.203698	-121.590675	0.563544	-0.693618	-0.312584	-9.422083	-3.660569	-3.544914
1146	2140168395	7.781313	4.112199	-121.705315	0.648100	-0.886227	-0.226726	-12.241304	-6.083277	-5.661653
1147	2140185062	7.553830	3.992158	-121.832138	0.314944	-0.452275	0.071426	-12.659332	-7.852798	-6.185268
1148	2140201729	7.295305	3.884578	-121.924469	-0.011222	-0.030318	0.140540	-14.681060	-6.815943	-4.272548
1149	2140218396	7.037709	3.809703	-121.954201	-0.391880	0.673698	0.172724	-14.886051	-4.380749	-0.833156
1150	2140235063	6.845289	3.776783	-121.991951	-0.516826	0.825775	-0.168616	-10.941994	-1.936961	-1.631017
1151	2140251730	6.678738	3.786196	-121.951118	-0.169388	0.535415	0.323339	-9.696831	1.143294	2.733907
1152	2140268397	6.673459	3.765330	-121.938683	-1.002966	1.115765	0.348821	0.093614	-0.863878	1.259697
1153	2140285064	6.776447	3.742552	-121.889915	-0.546851	0.578114	0.208663	6.454439	-0.724660	3.434087
1154	2140301731	6.941679	3.727454	-121.747246	-0.204773	0.436449	0.101857	9.826580	0.410591	8.965634
1155	2140318398	7.207206	3.726854	-121.540619	-0.418830	0.793100	0.175222	15.597216	1.777095	12.664031
1156	2140335065	7.550855	3.807117	-121.266228	-0.631515	1.048964	0.303203	20.012053	7.172975	16.062256
1157	2140351732	7.982200	3.955948	-121.013153	-0.885995	1.137734	0.248034	25.331926	11.180372	14.199493
1158	2140368399	8.441042	4.177845	-120.825775	-0.683629	0.564975	0.106949	27.218931	15.061679	9.596626
1159	2140385066	8.887708	4.424712	-120.731857	-0.038798	-0.235361	0.078434	26.866142	15.772898	3.729702
1160	2140401733	9.230504	4.691933	-120.741737	0.236426	-0.831429	-0.324558	21.102959	16.024973	-2.700892
1161	2140418400	9.335465	4.954453	-121.042007	0.684686	-0.829016	-0.580448	8.297887	12.936511	-19.853998
1162	2140435067	9.314226	5.093106	-121.473785	1.419068	-2.058138	-0.770014	1.475660	4.315911	-26.421026
1163	2140451734	9.050396	5.082779	-121.760803	2.651602	-3.214950	-0.690067	-13.830741	-3.057713	-16.457840
1164	2140468401	8.275187	4.987804	-122.090782	2.241502	-3.050948	-0.903748	-44.320950	-8.307319	-18.272022
1165	2140485068	7.185681	4.882196	-122.539062	1.829449	-2.931100	-0.697487	-62.618820	-9.580485	-25.341684
1166	2140501735	5.860352	4.751859	-122.921288	1.346134	-2.724887	0.329469	-77.170464	-10.056301	-21.466328
1167	2140518402	4.405098	4.725125	-122.957901	0.773683	-1.620481	0.415510	-86.722290	-1.476637	-1.694338
1168	2140535069	2.960542	4.807394	-122.239212	0.240281	0.029017	-0.081904	-89.851334	8.009110	42.913239
1169	2140551736	1.658183	4.976750	-120.770599	0.112959	1.348112	-0.186946	-85.250847	14.014587	87.692482
1170	2140568403	0.866756	5.035751	-118.958786	-0.314384	2.608575	0.219090	-56.563103	6.244361	108.561882
1171	2140585070	0.923678	4.847484	-117.348473	-0.886493	3.255091	1.003067	-4.494987	-9.479474	96.795586
1172	2140601737	1.614037	4.488842	-116.117012	-1.473333	3.212988	1.241908	35.830177	-19.582754	74.474113
1173	2140618404	2.981700	4.025045	-115.303543	-3.076223	3.713053	1.673922	78.871429	-25.565317	50.126534
1174	2140635071	4.882077	3.543239	-114.684135	-4.236979	4.164197	1.662061	112.025093	-26.019503	39.357849
1175	2140651738	7.210786	3.130776	-114.134056	-3.370834	3.674159	0.986374	138.283096	-20.871258	35.756935
1176	2140668405	9.673566	3.068770	-113.719940	-1.645288	3.724512	-0.020648	146.927826	0.221791	25.473024
1177	2140685072	11.885378	3.528343	-113.939705	-1.057363	3.317414	-0.878414	133.985886	24.873579	-17.700052
1178	2140701739	13.457672	4.360307	-114.877251	-0.955036	3.063107	-0.903501	98.734879	36.626957	-65.308281
1179	2140718406	14.299608	5.462131	-116.148254	0.219984	3.662728	0.039910	57.578400	46.190907	-89.160416
1180	2140735073	14.693336	6.547104	-117.948021	-2.621707	-1.853706	0.174890	35.459381	36.369389	-119.784126
1181	2140751740	14.474897	7.399508	-120.042198	-0.132776	-4.449054	0.194871	2.701102	18.335320	-133.099060
1182	2140768407	13.325577	7.859348	-122.692833	0.575008	-6.088522	-2.084553	-47.280502	-10.832157	-159.232315
1183	2140785074	11.477593	7.833300	-125.651382	1.593691	-7.192308	-3.737614	-86.072685	-39.025024	-171.097931
1184	2140801741	8.685790	7.232975	-128.131256	5.759375	-9.501866	-2.643715	-147.463531	-60.974983	-138.553879
1185	2140818408	6.036665	6.431747	-129.477936	4.709710	-7.540825	-0.702016	-148.865662	-57.630650	-73.038040
1186	2140835075	5.029290	5.529765	-129.459274	2.191075	-4.384128	3.311934	-60.140541	-53.418827	6.695127
1187	2140851742	4.839095	4.183938	-128.161240	1.406325	-1.693171	3.243833	-17.608803	-73.420448	84.627205
1188	2140868409	4.575514	2.605448	-125.217842	2.955849	-0.986130	-0.981092	-25.873787	-79.549210	183.765930
1189	2140885076	4.386777	1.293798	-121.378189	2.213926	2.237465	-0.315077	-18.773651	-60.089363	235.958649
1190	2140901743	4.510453	0.365574	-117.603607	2.061121	3.601113	1.061941	4.514876	-37.591587	230.520386
1191	2140918410	5.586597	-0.588432	-114.477570	-1.433534	5.886195	1.873892	65.294525	-40.163212	192.337891
1192	2140935077	7.961720	-1.598485	-112.500748	-4.251364	6.149968	1.461875	145.151581	-45.879753	125.292488
1193	2140951744	11.126728	-2.521791	-111.687080	-4.913057	5.598898	1.160698	192.076569	-46.255924	57.682983
1194	2140968411	14.565455	-3.120325	-111.548866	-4.746064	5.429529	0.107127	207.189331	-32.901482	16.443609
1195	2140985078	17.737167	-3.191131	-112.019020	-3.490000	5.420493	-0.815684	189.239502	-11.658216	-25.492765
1196	2141001745	20.211111	-2.641149	-113.114235	-2.266641	4.645382	-1.512716	145.604065	10.110770	-72.403259
1197	2141018412	21.559345	-1.504766	-114.783981	-1.811493	3.645252	-1.741335	77.800018	28.236223	-117.450867
1198	2141035079	21.278233	0.304755	-116.984886	-2.224901	2.428000	-2.572890	-17.689720	53.059280	-162.169861
1199	2141051746	18.585941	2.917017	-119.433411	-0.401834	-1.493800	-1.000467	-156.778168	97.486290	-191.100739
1200	2141068413	14.274846	6.095071	-122.318871	-2.254862	-0.153404	0.212633	-244.363434	134.294800	-219.128296
1201	2141085080	9.733445	8.030607	-124.166733	4.799636	-5.309398	-1.237067	-258.214142	90.964134	-131.405838
1202	2141101747	7.084087	8.396040	-125.612167	-1.162351	-8.589191	3.427881	-146.009979	9.393903	-87.728592
1203	2141118414	3.444200	8.354808	-127.498611	6.808401	-16.472075	0.443244	-201.327362	-12.459105	-111.067505
1204	2141135081	0.662065	7.846129	-128.804565	4.834417	-8.935866	1.479950	-155.397018	-32.948338	-76.202728
1205	2141151748	-0.613766	6.950591	-129.086487	5.115666	-6.357906	-0.452629	-73.938034	-53.382896	-16.508205
1206	2141168415	-0.928331	5.707498	-127.863846	4.492813	-2.177984	-2.489048	-26.567213	-75.188721	72.140930
1207	2141185082	0.309268	3.829360	-125.155296	2.790314	1.642509	-1.391066	61.095730	-113.175354	161.548248
1208	2141201749	3.715771	1.243570	-121.039261	1.284543	2.117538	-0.310814	193.697357	-145.987747	252.259872
1209	2141218416	6.142157	-0.938081	-117.593185	1.071456	5.396951	5.057017	145.325394	-112.255844	217.781708
1210	2141235083	8.549162	-2.482920	-115.353958	-6.371840	6.793053	2.833448	148.774384	-74.404427	145.589096
1211	2141251750	11.803521	-3.952940	-113.829727	-4.019847	6.543193	-0.262909	200.781097	-70.370827	105.845512
1212	2141268417	15.289109	-4.909486	-113.207954	-5.662538	5.415843	-0.587308	212.448792	-46.796001	49.989525
1213	2141285084	18.522955	-5.084100	-113.106819	-6.445302	5.781748	-0.287776	195.031754	-7.986563	9.209894
1214	2141301751	21.454451	-4.430561	-113.512863	-4.652771	4.974372	-1.047501	174.377747	28.820742	-35.843174
1215	2141318418	23.286764	-2.810491	-114.524696	-3.119307	3.459369	-1.834030	106.636543	67.084290	-92.641464
1216	2141335085	23.451590	-0.058609	-116.212448	-2.946010	2.836677	-2.825279	7.916440	111.648582	-158.033447
1217	2141351752	21.115017	3.573937	-118.452187	-2.768224	2.293397	-1.286540	-135.420441	150.968903	-206.557938
1218	2141368419	17.381845	7.322219	-120.491371	0.364699	1.564345	5.734857	-211.664688	172.423950	-188.765045
1219	2141385086	13.243463	10.080745	-121.260750	6.639152	-6.543790	0.748777	-240.660156	147.863052	-87.331100
1220	2141401753	10.987251	11.382742	-122.477646	3.536433	-8.006269	2.929043	-121.204483	61.586620	-86.136024
1221	2141418420	7.876935	11.879079	-124.157745	8.976375	-9.692677	-3.925282	-165.719131	13.454242	-102.059212
1222	2141435087	3.289694	11.468755	-125.314285	10.448106	-9.227530	-6.311116	-260.666534	-30.843437	-65.093353
1223	2141451754	-2.699823	10.229544	-126.043571	7.618151	-4.663953	-4.439107	-350.659973	-74.299812	-42.483574
1224	2141468421	-8.572784	8.269496	-126.141121	1.708342	-1.178850	1.555779	-351.033813	-116.212143	-16.943594
1225	2141485088	-9.672319	6.751660	-125.232574	-10.437128	0.902456	10.699366	-72.738594	-98.181084	39.290173
1226	2141501755	-8.981321	5.450034	-123.777130	0.790822	-4.054200	-1.436959	32.569023	-90.802864	73.407219
1227	2141518422	-6.910489	3.172398	-121.538002	-0.407441	0.484920	-0.193946	114.498611	-153.508209	114.182716
1228	2141535089	-2.192267	0.107486	-119.141586	-2.623661	1.562578	-0.371179	279.252258	-194.397552	129.112610
1229	2141551756	4.591136	-2.621861	-117.092995	-3.050502	2.098559	-2.100574	409.983307	-160.873627	127.030647
1230	2141568423	9.922452	-4.392309	-115.143341	1.280510	0.552640	-0.688503	327.410156	-90.273643	129.891144
1231	2141585090	12.018675	-5.087497	-114.090569	-2.866359	7.390324	2.380101	131.407349	-28.626507	70.110542
1232	2141601757	14.158848	-5.217665	-113.547554	-7.510939	7.156744	-0.196826	131.781433	0.057856	33.748257
1233	2141618424	17.220545	-4.860409	-113.574135	-6.321867	6.296184	0.584981	184.051315	20.508310	-6.956226
1234	2141635091	20.290890	-3.872526	-114.298149	-3.523630	4.986097	0.755472	181.434982	42.485695	-59.706100
1235	2141651758	22.180439	-1.800505	-115.492325	-3.178588	3.448919	-0.708316	110.364555	90.228210	-111.359787
1236	2141668425	22.843748	1.237967	-116.374718	0.549947	-0.930393	-1.917620	40.103569	148.406723	-118.326920
1237	2141685092	21.598085	5.275336	-116.903961	2.581392	-1.425393	-1.508277	-72.331039	212.532761	-120.574928
1238	2141701759	19.976940	9.247909	-117.505363	5.504346	2.179632	5.606889	-92.108093	210.410736	-117.668823
1239	2141718426	18.657507	11.227647	-117.640068	4.284570	-6.839986	4.289218	-77.182114	109.725395	-46.396584
1240	2141735093	17.445181	11.908580	-118.818092	5.812718	-7.688418	-1.961601	-58.101601	17.734314	-77.887070
1241	2141751760	14.189574	11.971078	-120.267845	8.634708	-6.574934	-3.133310	-176.882538	-19.270763	-82.431351
1242	2141768427	8.689027	11.609159	-121.445259	7.384320	-4.271810	-4.930578	-315.168945	-34.708313	-63.094173
1243	2141785094	1.121438	10.396681	-122.354919	5.563562	-2.158257	-5.342968	-443.238861	-76.814255	-46.755898
1244	2141801761	-8.160079	8.041032	-122.868614	3.882963	0.484678	-4.688357	-551.507324	-139.062027	-38.724388
1245	2141818428	-13.148812	5.790513	-122.630348	-10.381732	3.677984	9.309937	-300.661438	-135.089447	-10.659200
1246	2141835095	-11.986823	4.916342	-122.154900	-15.225751	-3.911838	7.792671	67.443108	-57.083752	16.679638
1247	2141851762	-9.946041	3.879821	-121.798515	2.733145	-3.094908	-3.347054	121.238731	-64.771614	9.485824
1248	2141868429	-5.924883	1.740870	-121.075294	-1.065344	0.478657	-1.499382	239.526154	-132.767105	25.599783
1249	2141885096	0.456211	-0.299556	-120.080872	-2.359444	0.121251	-3.513814	382.484436	-124.842773	54.162590
1250	2141901763	7.856925	-1.734552	-118.374420	-1.458444	-0.627519	-3.979875	446.240051	-78.116295	109.214493
1251	2141918430	9.984712	-2.143083	-116.881302	3.896798	2.912963	7.181856	131.132126	-9.970858	92.624588
1252	2141935097	11.254942	-2.056421	-116.300949	-8.132197	9.090841	1.633732	77.923035	11.862414	33.613873
1253	2141951764	14.419935	-1.845453	-116.094627	-4.896493	6.931986	1.559738	190.804962	15.409730	9.621241
1254	2141968431	18.429752	-1.227774	-116.224319	-1.528561	2.565535	1.300230	240.895309	33.653900	-17.570564
1255	2141985098	21.794136	0.306997	-116.358650	-0.135243	1.103067	0.379867	202.314987	84.002083	-38.861103
1256	2142001765	23.869526	2.914481	-116.122162	1.797567	-0.310091	-0.849706	124.636200	149.988663	-47.254452
1257	2142018432	23.952957	6.745315	-115.951530	1.386204	0.206108	-2.402468	4.668435	214.542206	-83.449615
1258	2142035099	23.258667	10.560339	-116.086250	1.240133	2.912422	4.115762	-39.903011	206.829193	-98.595352
1259	2142051766	22.080868	12.478684	-116.174622	4.209725	-2.883636	1.690449	-69.080994	104.479721	-48.757343
1260	2142068433	21.792641	12.923462	-116.859169	1.968644	-3.986477	1.624101	-7.847071	10.197241	-46.405830
1261	2142085100	19.796865	12.759203	-118.227585	6.846878	-5.795857	-2.845163	-101.071266	-37.250565	-70.701477
1262	2142101767	15.345093	12.405329	-119.572067	7.910596	-4.836156	-3.982594	-249.101517	-43.687866	-68.166412
1263	2142118434	8.660147	11.640471	-120.728882	7.512602	-2.808788	-5.109141	-386.244995	-58.710491	-56.368473
1264	2142135101	-0.207287	10.203473	-122.082253	6.556569	-1.220307	-7.603739	-516.292725	-91.635864	-72.559814
1265	2142151768	-9.429660	8.147048	-123.548264	0.216355	-0.266171	-4.272344	-538.877747	-115.493622	-96.636978
1266	2142168435	-10.881081	7.286178	-124.552078	-20.486673	1.441072	12.851362	-78.654915	-40.047985	-67.498596
1267	2142185102	-7.827600	7.319147	-124.368523	-5.478407	-4.486276	3.287969	182.223328	0.492308	11.477669
1268	2142201769	-4.862434	6.585441	-123.880058	3.017552	-3.694486	-3.538853	174.782822	-46.624584	24.431374
1269	2142218436	-0.267593	5.272906	-122.582748	-3.265832	1.206780	-3.428094	268.028290	-81.799721	74.215721
1270	2142235103	6.123603	4.059656	-120.077736	-4.494696	0.172659	-1.146268	371.583771	-64.705917	153.813446
1271	2142251770	8.886449	2.083949	-118.149063	0.664146	6.339258	8.051315	159.954193	-102.000244	130.887421
1272	2142268437	11.170478	1.568781	-116.805702	-8.731135	5.949892	1.390983	134.904907	-15.979243	85.583832
1273	2142285104	14.796554	1.432480	-116.497856	-2.005831	5.305264	1.373089	217.569946	-3.379985	20.663548
1274	2142301771	19.363598	1.495792	-116.564949	-0.392108	3.331916	1.988464	274.646240	2.766440	-4.591722
1275	2142318438	23.679548	2.273320	-116.380043	2.152876	0.592852	1.457945	259.118347	47.780712	-6.426584
1276	2142335105	26.738470	4.081036	-115.933983	1.669548	0.234775	-0.956623	182.558426	109.823135	-21.641106
1277	2142351772	28.033693	7.036448	-115.642494	1.095694	0.959540	-2.925257	76.520744	165.753098	-65.726318
1278	2142368439	27.792419	9.815135	-115.527771	1.749269	3.044358	5.060981	-14.964923	150.799316	-71.641106
1279	2142385106	26.581974	11.161235	-115.923286	2.794328	-1.626389	-1.490190	-67.786232	61.456520	-57.262054
1280	2142401773	24.421597	12.109328	-116.733795	4.643126	-2.798746	0.233851	-119.306862	31.112080	-67.090675
1281	2142418440	21.994879	11.645991	-118.205833	4.470927	-4.595510	-0.281144	-126.936676	-59.335789	-68.096931
1282	2142435107	16.813202	11.018355	-119.739677	8.380395	-5.122493	-3.660997	-292.340912	-65.232849	-72.242493
1283	2142451774	9.162404	10.284425	-121.104744	9.356466	-2.800756	-5.838955	-443.476532	-60.747887	-68.168755
1284	2142468441	-0.463352	9.156301	-122.836594	6.257093	-1.988472	-8.699030	-559.609558	-75.048706	-96.481750
1285	2142485108	-8.730697	7.971575	-125.016190	-5.705441	-2.791821	-3.693224	-476.144226	-60.270847	-134.348923
1286	2142501775	-10.114566	8.524415	-126.576424	-19.439978	1.204965	11.625847	-69.243843	48.169556	-85.602875
1287	2142518442	-8.215211	8.844433	-126.846848	-1.674261	-2.393492	3.859158	116.833580	21.838373	-12.397504
1288	2142535109	-6.440072	8.780413	-126.153854	1.455139	-3.233172	-6.014072	100.560226	-8.709641	40.642712
1289	2142551776	-2.577552	8.438272	-124.646606	-5.682388	2.521022	-3.461381	218.607758	-27.147516	87.913658
1290	2142568443	4.637137	7.064206	-122.341164	-6.793734	4.351347	2.323483	414.580292	-79.647453	138.981476
1291	2142585110	8.794454	4.483585	-120.608421	-0.996754	3.941051	7.097902	239.404388	-141.347733	121.140923
1292	2142601777	11.998721	3.521454	-119.352272	-5.798755	2.128711	3.585356	187.449738	-42.812027	85.080200
1293	2142618444	15.936621	3.163007	-118.575607	1.149343	2.397015	1.158554	234.071899	-9.299178	50.714581
1294	2142635111	20.476494	3.061400	-118.130226	1.473687	3.288235	1.962721	271.460144	2.876619	27.625969
1295	2142651778	25.273926	3.340459	-117.620201	2.691205	1.269038	0.661398	286.655151	27.624832	22.021175
1296	2142668445	28.683731	4.385707	-117.026794	3.124446	0.489526	-0.531396	202.696182	72.316490	3.583065
1297	2142685112	30.289997	6.329122	-116.640511	1.607578	0.578259	-1.796104	94.706833	113.154922	-36.928135
1298	2142701779	30.347918	8.409003	-116.531990	3.249581	0.828985	-1.230907	3.138836	111.273438	-57.036102
1299	2142718446	29.307375	9.422318	-116.880547	2.190651	0.414328	3.228593	-58.699280	42.747955	-47.776264
1300	2142735113	26.561871	10.213467	-117.922409	4.051120	-2.488143	-1.400489	-153.580704	13.356410	-76.270981
1301	2142751780	22.447979	10.311263	-119.215584	4.758136	-2.217767	1.267341	-232.536285	-26.059139	-71.532364
1302	2142768447	16.412794	9.479001	-120.803879	7.931269	-3.875017	-2.375019	-345.262360	-78.080864	-71.571281
1303	2142785114	7.644469	8.614823	-122.428314	9.376061	-2.776873	-7.242664	-510.321564	-70.568268	-83.037224
1304	2142801781	-1.696301	7.679974	-124.492859	0.078919	-3.348596	-9.154819	-542.442871	-62.189911	-119.366821
1305	2142818448	-7.797024	7.741633	-126.493042	-11.703277	-4.347627	0.646813	-349.493011	13.823203	-118.293907
1306	2142835115	-9.370308	8.141975	-127.788742	-10.765695	-0.106028	9.640619	-83.269318	35.548679	-72.180016
1307	2142851782	-10.006992	8.041936	-127.979088	-0.293974	-2.554373	-1.538646	-36.174267	-3.678514	-11.775063
1308	2142868449	-9.957258	8.043912	-127.418968	-4.007595	0.939879	-2.480298	-1.305369	-5.305974	33.173565
1309	2142885116	-6.550107	7.853582	-126.273666	-6.599897	2.845566	-2.647109	195.346100	-20.720493	66.104187
1310	2142901783	0.553432	7.450299	-124.403923	-6.846917	4.006977	-3.332744	411.691803	-29.633986	110.213005
1311	2142918450	7.088075	5.405790	-122.768661	0.636559	4.739915	10.529900	381.600128	-115.633217	105.220482
1312	2142935117	10.742634	4.285726	-121.834747	-2.762980	-0.977005	5.035125	215.072998	-57.467171	65.566277
1313	2142951784	14.632147	4.332072	-121.529610	1.953603	1.930511	1.662243	232.512100	7.074387	17.571640
1314	2142968451	18.926462	4.748946	-121.065948	2.832734	2.649307	0.892505	255.968369	32.297218	19.703094
1315	2142985118	23.153023	5.508924	-120.342140	3.533020	0.430292	0.818789	250.213379	58.418533	24.377495
1316	2143001785	26.170717	6.864291	-119.570198	2.466492	-0.149668	-0.036666	176.556686	93.434959	8.291134
1317	2143018452	27.578981	8.835338	-119.052040	1.761288	1.302735	-1.463888	80.730080	119.715843	-25.610647
1318	2143035119	28.225433	10.161216	-119.005623	1.011854	1.997261	2.330783	38.812412	71.884499	-34.419182
1319	2143051786	27.305979	11.279012	-119.611969	2.717880	0.554794	-0.116355	-47.909962	42.978870	-62.486923
1320	2143068453	25.008350	12.009407	-120.805992	4.031383	-0.995627	1.244188	-122.911057	8.680584	-81.914131
1321	2143085120	21.635178	11.587721	-122.566925	4.509295	-2.703221	0.504437	-180.307205	-63.911461	-84.579605
1322	2143101787	15.650400	10.662872	-124.331398	8.969994	-3.831535	-2.961095	-338.179352	-85.546677	-80.342331
1323	2143118454	7.368797	9.491490	-126.203743	8.138953	-3.173663	-8.489514	-476.774811	-90.748055	-94.062874
1324	2143135121	-0.922027	8.479548	-128.261398	-2.082984	-3.993057	-10.708408	-477.593719	-67.332695	-118.913498
1325	2143151788	-6.285366	8.771194	-130.319626	-10.788981	-3.668943	-0.440084	-302.758575	25.451944	-121.214767
1326	2143168455	-8.551041	9.185805	-131.554703	-7.512976	-0.593169	6.164881	-123.984642	34.425831	-69.007599
1327	2143185122	-9.839181	9.499047	-131.823212	-2.606263	-1.199307	-0.767277	-74.264984	21.423754	-12.311973
1328	2143201789	-9.415125	10.122368	-131.151932	-5.336161	1.924103	-1.246623	18.991831	30.576759	45.760601
1329	2143218456	-5.690716	10.609342	-129.551102	-6.332794	2.406206	-1.040849	206.599976	16.898287	97.897057
1330	2143235123	1.521034	10.149176	-127.234818	-6.618409	5.296270	3.081668	408.067932	-32.217274	136.067856
1331	2143251790	7.394448	8.066333	-125.861824	-1.057766	4.241859	6.019006	339.942078	-118.012024	90.454674
1332	2143268457	11.902147	7.027205	-125.096146	-1.455393	-1.105031	3.316280	265.053772	-53.639568	54.918209
1333	2143285124	15.798024	7.228802	-124.604889	3.222140	0.947224	2.938044	230.618286	19.101555	25.875975
1334	2143301791	19.754549	7.921305	-123.841125	3.001209	1.758321	1.802546	231.859238	53.783428	30.948082
1335	2143318458	23.519821	8.869184	-122.769958	3.484947	0.839185	0.729445	217.030273	76.643303	38.509766
1336	2143335125	26.132105	9.931577	-121.740036	2.494959	1.369919	1.979332	147.134079	83.765503	28.947224
1337	2143351792	27.207182	11.333328	-121.345634	0.604090	1.450894	-0.013760	60.629589	85.895737	-16.585857
1338	2143368459	26.983965	12.490880	-121.706375	2.277087	0.760908	-0.057290	-8.428171	52.477493	-50.103107
1339	2143385126	25.784746	13.266560	-122.662621	3.494385	-0.899028	0.751948	-58.672123	17.123003	-70.398636
1340	2143401793	23.061378	13.488262	-124.187813	5.258655	-2.171505	0.881672	-141.743484	-24.420887	-86.180695
1341	2143418460	18.508635	12.987698	-126.084282	7.287570	-3.708744	-1.498182	-246.628220	-67.122765	-92.534416
1342	2143435127	11.533085	11.813985	-127.843933	8.600687	-3.168324	-5.010690	-395.392792	-94.522758	-81.011696
1343	2143451794	2.766926	9.895393	-129.626740	4.136611	-4.286111	-10.644352	-505.227997	-127.230186	-90.230400
1344	2143468461	-5.027719	8.656930	-131.694168	-6.019400	-5.795293	-7.796216	-447.144348	-71.659348	-124.250542
1345	2143485128	-9.748477	8.688429	-133.399246	-10.919662	-1.518053	3.572865	-267.440918	15.170334	-99.714729
1346	2143501795	-12.090048	8.681240	-134.366974	-5.536064	0.028309	3.151443	-131.336853	10.775281	-56.069809
1347	2143518462	-13.027812	9.104209	-134.511200	-4.090688	1.542094	-1.303386	-54.524612	26.971756	-2.445949
1348	2143535129	-11.004965	9.805622	-133.922409	-7.089348	4.191961	-3.237906	115.983604	34.257587	43.231915
1349	2143551796	-5.212381	10.844815	-132.446136	-7.596080	4.255113	-2.755319	332.103607	49.809528	95.487503
1350	2143568463	3.764173	9.976844	-130.058914	-3.258377	5.204702	8.673609	513.114990	-53.528656	140.719788
1351	2143585130	9.368030	8.223722	-128.484848	0.179342	-1.015106	6.122279	321.770142	-93.501831	105.091843
1352	2143601797	13.370612	8.075256	-127.595322	0.812834	-0.718869	3.680829	233.107605	2.040169	53.934116
1353	2143618464	17.171638	8.816829	-126.792038	3.468047	1.927253	1.887234	221.494385	55.844460	34.646626
1354	2143635131	21.236383	9.648305	-125.521103	4.013585	3.000178	1.446327	232.147293	72.219948	55.051624
1355	2143651798	24.960419	10.377671	-123.867409	3.335467	1.116017	0.784785	206.678207	78.909470	73.096756
1356	2143668465	27.334492	11.168180	-122.516052	2.520977	1.105534	-0.248918	127.777298	77.981415	50.983723
1357	2143685132	28.044121	12.357356	-122.001907	1.227583	0.911235	-0.586911	36.779583	77.502472	-6.027491
1358	2143701799	27.067430	13.506422	-122.220879	2.724720	0.454683	0.343665	-55.168613	55.484463	-42.857456
1359	2143718466	24.627398	14.169260	-123.272720	3.211546	-0.847174	1.194523	-130.817978	9.350840	-72.099945
1360	2143735133	20.477987	14.213412	-124.992119	5.235696	-2.246110	1.241631	-223.184753	-35.648304	-93.009903
1361	2143751800	14.512518	13.353475	-127.120544	6.898516	-3.830270	-1.197696	-327.006744	-86.259193	-102.436943
1362	2143768467	7.119385	11.752494	-129.317917	4.290216	-3.992315	-6.518747	-414.436493	-118.305504	-108.073486
1363	2143785134	0.630686	10.222686	-131.437424	-3.166543	-7.264176	-6.586016	-364.627960	-99.795967	-118.042664
1364	2143801801	-4.350231	9.627419	-133.367172	-5.785482	-6.034249	-0.635279	-278.491425	-31.711786	-114.818611
1365	2143818468	-8.491570	9.008279	-134.816269	-3.156744	-2.859723	-1.445194	-234.011765	-26.996906	-89.063370
1366	2143835135	-11.977173	8.770228	-135.585968	-2.882075	0.787965	-4.160289	-201.621246	-5.604509	-47.069736
1367	2143851802	-11.926596	9.218051	-135.620605	-8.730526	7.199260	0.074657	3.743363	27.062380	3.934550
1368	2143868469	-7.463115	9.917629	-134.832336	-8.827307	6.737597	-2.615088	260.371613	33.883034	53.437077
1369	2143885136	0.833237	10.429281	-133.086411	-7.084846	5.855226	2.132911	479.717682	25.064110	105.181335
1370	2143901803	8.111325	8.862089	-131.233215	2.821289	1.386005	10.067617	418.515900	-84.876221	117.074455
1371	2143918470	12.747931	8.116618	-129.756531	-1.308654	-2.867997	3.681149	265.622406	-27.782209	94.679466
1372	2143935137	16.689606	8.539349	-128.792526	4.461569	1.303049	2.307596	228.639404	39.437477	49.286518
1373	2143951804	20.718843	8.956428	-127.522560	4.589875	3.308115	1.186002	230.665848	48.200905	63.690067
1374	2143968471	24.667673	9.088800	-125.770821	3.875275	2.173041	0.864248	220.933762	47.694332	93.094109
1375	2143985138	27.718954	9.168265	-123.829224	2.183029	0.875078	-0.655386	165.075577	55.345188	101.494537
1376	2144001805	28.775061	9.904801	-122.667259	2.058554	0.804462	-1.563232	52.305336	71.752190	40.040760
1377	2144018472	27.476244	11.078113	-122.737846	2.417816	1.577767	0.282575	-76.666267	60.399185	-36.467731
1378	2144035139	24.479437	12.105385	-123.426338	4.051035	-0.755187	0.610808	-171.015259	37.950123	-62.986073
1379	2144051806	19.629883	12.918900	-124.879860	3.983185	-1.680027	0.170289	-271.589661	13.525691	-96.867767
1380	2144068473	14.686728	12.984571	-126.817955	0.895185	-1.841627	3.837946	-270.047760	-29.426521	-109.082954
1381	2144085140	11.112617	11.979771	-128.796524	-2.411158	-7.611711	0.265503	-188.319000	-84.393822	-99.154900
1382	2144101807	7.552592	11.355563	-130.966003	-1.844128	-8.385318	-1.788156	-186.819839	-57.345318	-119.360222
1383	2144118474	3.274734	10.466807	-132.940826	1.858996	-8.017091	-3.604325	-233.801590	-63.749928	-110.452888
1384	2144135141	-2.063865	8.982484	-134.601257	2.641652	-5.469154	-7.017703	-303.068024	-89.772255	-96.916649
1385	2144151808	-7.882215	7.577741	-135.607681	0.114369	-0.610231	-8.310826	-340.025940	-78.465729	-66.498703
1386	2144168475	-10.426064	6.871123	-136.180801	-7.694706	7.364113	-3.214146	-147.957520	-36.081818	-40.053028
1387	2144185142	-7.784303	7.240517	-136.010406	-11.687431	9.633477	1.007787	157.639099	20.630455	13.905313
1388	2144201809	-1.166607	8.153489	-135.063980	-8.961044	6.669806	-0.449748	389.896484	50.602257	60.791786
1389	2144218476	7.342958	7.640339	-133.331390	-1.202330	3.999083	8.799910	496.758850	-24.851061	104.949913
1390	2144235143	12.544116	6.563970	-131.882416	1.050515	-0.397311	6.395533	301.826538	-48.372898	96.533440
1391	2144251810	16.550488	6.876641	-130.754349	1.910418	-0.177586	2.520761	232.983139	35.396729	60.733665
1392	2144268477	20.705524	7.268294	-129.317551	5.831959	3.588184	0.985461	239.196640	49.943714	73.946587
1393	2144285144	24.709568	7.085227	-127.455391	4.845926	2.441047	0.342419	226.776520	32.975376	106.896065
1394	2144301811	28.015764	6.603744	-125.186920	2.823806	1.103754	0.103393	182.626907	34.415649	134.309738
1395	2144318478	29.626862	6.733871	-123.356018	2.684332	1.123141	-1.795014	84.396362	59.713497	92.224113
1396	2144335145	28.844856	7.874014	-122.594971	2.438708	0.465873	-1.934394	-52.233498	82.076569	6.510985
1397	2144351812	25.431141	10.055834	-123.043114	1.956933	-0.939726	-0.806748	-200.122543	104.647491	-82.959351
1398	2144368479	21.112799	11.902064	-124.335205	1.145008	-0.062134	5.812067	-243.827728	71.951302	-113.305840
1399	2144385146	17.028221	12.984559	-126.042236	-1.781656	-4.920296	1.852571	-222.508270	28.952957	-115.371689
1400	2144401813	15.593851	13.090427	-127.535698	-5.189569	-4.871009	7.065966	-65.380997	-18.151415	-85.183510
1401	2144418480	13.665486	12.374046	-129.344818	0.548497	-7.778407	-2.157549	-91.299454	-68.025116	-91.215179
1402	2144435147	9.353075	11.383247	-131.544098	4.083928	-7.792086	-6.648706	-231.100662	-83.696030	-114.329865
1403	2144451814	2.998491	9.990295	-133.531860	4.430747	-7.299643	-8.364358	-358.695587	-95.390846	-107.215149
1404	2144468481	-3.545008	8.602683	-134.975616	1.287098	-2.437469	-8.273042	-378.210480	-82.530937	-85.563797
1405	2144485148	-7.695840	7.770586	-136.070816	-4.006136	3.063468	-2.532736	-239.331055	-42.966824	-69.263290
1406	2144501815	-7.166226	7.541398	-136.481171	-9.145109	8.764691	3.200822	35.424381	-10.122633	-25.600382
1407	2144518482	-3.028299	7.781553	-136.025742	-8.332645	7.961987	0.642684	245.055573	12.306795	28.639185
1408	2144535149	2.971261	8.117318	-135.125793	-3.489731	4.501386	0.245451	352.975861	20.487410	53.891827
1409	2144551816	10.872844	7.550014	-133.427261	-4.403697	6.532789	3.157192	460.671234	-21.279661	104.781395
1410	2144568483	16.467505	6.433310	-132.174469	4.415620	1.279990	5.385455	327.051422	-47.140274	88.736320
1411	2144585150	20.673481	6.327329	-130.672195	2.806105	0.978640	3.446665	242.865082	22.828743	87.330193
1412	2144601817	24.646339	6.272954	-128.747711	6.355161	0.891572	1.317315	226.208069	41.523552	107.565086
1413	2144618484	27.882355	5.802200	-126.402733	4.677079	0.112355	-0.027905	179.843414	36.879829	138.370041
1414	2144635151	29.602966	5.728682	-124.418907	3.043387	1.176903	-1.979605	91.762184	53.353947	106.349663
1415	2144651818	29.328987	6.626014	-123.219879	2.270306	0.114438	-1.905945	-23.693962	82.315086	36.187489
1416	2144668485	26.616495	8.716977	-123.112511	1.919001	-1.441623	-0.855919	-163.113647	114.057457	-52.809315
1417	2144685152	22.590284	11.374610	-124.106628	-0.766195	-1.123099	1.287368	-230.649323	120.795120	-119.414955
1418	2144701819	18.625504	12.989013	-125.913078	-2.865117	-3.312400	5.600897	-214.510880	53.631584	-132.889023
1419	2144718486	15.697421	13.644697	-127.489403	-2.950861	-3.748609	4.845577	-153.416794	10.708658	-99.168983
1420	2144735153	14.104787	12.858506	-129.184601	-1.786101	-3.516032	-1.444146	-71.765526	-70.740456	-83.168343
1421	2144751820	10.515574	11.756311	-131.280014	3.478978	-7.355074	-4.019126	-188.056641	-90.484039	-105.553513
1422	2144768487	5.095192	10.334772	-132.967529	3.768573	-6.197926	-5.500740	-305.352356	-97.688934	-86.534630
1423	2144785154	-0.597577	8.772822	-134.259109	1.756715	-5.146065	-5.538570	-328.270630	-96.331909	-72.346756
1424	2144801821	-4.363742	7.712831	-135.519882	-3.370090	-0.213732	-2.023859	-214.737961	-59.951889	-77.192986
1425	2144818488	-4.399380	7.100955	-136.137894	-6.581800	5.834990	3.590383	3.018543	-33.430561	-39.094658
1426	2144835155	-0.953165	6.587657	-136.026901	-7.066431	7.414720	1.170855	206.392807	-30.710293	5.543958
1427	2144851822	4.677284	6.192217	-135.370850	-4.069744	6.588896	-1.946196	333.903931	-22.084888	40.260178
1428	2144868489	11.631917	5.709055	-134.205948	-3.160382	5.511877	-2.549600	410.514343	-18.489344	73.342331
1429	2144885156	18.716631	4.799151	-132.792572	-0.374692	5.120140	1.060167	417.816559	-30.255980	96.219864
1430	2144901823	23.060253	4.032909	-131.283112	5.988934	-0.023686	7.012499	254.177536	-10.430633	101.147881
1431	2144918490	26.592482	3.878711	-129.482391	5.215139	-0.120139	2.477384	204.994446	37.168804	102.098022
1432	2144935157	29.345499	3.697625	-127.212906	5.898651	0.093134	0.251711	156.675446	54.419983	125.489456
1433	2144951824	30.851904	3.769905	-125.002220	3.037863	0.635508	-1.848137	82.225044	70.399704	112.731445
1434	2144968491	30.467985	4.778256	-123.629539	2.416235	-0.330783	-1.336236	-28.691067	94.182220	40.198135
1435	2144985158	27.952374	6.737450	-123.204346	1.422440	-1.729733	-0.471037	-153.008926	115.252296	-34.813538
1436	2145001825	23.954561	9.285766	-123.729424	-0.532292	-2.330163	1.986713	-234.973129	124.101601	-94.589157
1437	2145018492	19.827209	10.984897	-125.027557	-3.464641	-2.349149	4.954841	-233.445953	66.281395	-108.787941
1438	2145035159	16.390554	12.009853	-126.518463	-3.179230	-3.245959	1.513396	-187.886414	31.488073	-102.061684
1439	2145051826	14.639724	11.635176	-128.201126	-2.518278	-2.772807	2.342302	-83.890007	-47.788078	-88.829193
1440	2145068493	11.384311	10.268697	-130.308365	3.017354	-6.905110	-3.034771	-170.803925	-107.509377	-102.126091
1441	2145085160	5.997826	8.598818	-132.352600	4.805393	-6.728656	-5.653694	-302.590240	-117.012573	-104.138374
1442	2145101827	0.422688	6.457406	-133.730576	2.702062	-4.884351	-4.085436	-323.224121	-132.566956	-74.306030
1443	2145118494	-3.330857	4.418080	-134.773422	-1.966558	-0.185598	-2.416923	-218.885452	-120.400352	-65.016350
1444	2145135161	-4.365139	3.117550	-135.360550	-5.200927	4.487164	1.812247	-59.368851	-75.135689	-39.932964
1445	2145151828	-2.224267	2.366513	-135.429779	-7.737695	8.539260	2.212774	129.048782	-44.389450	-6.353404
1446	2145168495	2.387024	1.879482	-135.239029	-6.207352	8.807109	-1.106139	276.705597	-28.854391	11.859892
1447	2145185162	9.400613	1.474825	-135.028351	-5.352987	9.268620	-2.726161	420.947052	-22.518557	15.443227
1448	2145201829	17.747086	0.899381	-134.424866	0.821626	4.530675	-1.522006	500.582886	-24.753645	43.701233
1449	2145218496	25.507317	0.756330	-132.468292	1.273595	0.294549	-3.796517	464.440186	35.621483	112.733818
1450	2145235163	29.162313	1.253603	-130.238129	8.849088	-3.078409	7.923040	217.491592	88.251389	105.541611
1451	2145251830	30.526377	1.773229	-127.914940	6.688751	-3.390749	2.855126	78.678322	96.667030	105.734222
1452	2145268497	30.691854	2.823693	-125.421341	4.529556	-0.881221	-1.314757	4.418097	130.631912	96.966072
1453	2145285164	29.610027	4.471516	-123.495956	2.806647	-0.498290	-0.401185	-71.777969	143.661545	50.432217
1454	2145301831	26.737391	6.857422	-122.710220	1.268258	-1.608274	0.235689	-176.524414	148.617386	-25.839621
1455	2145318498	22.273481	9.695872	-123.210793	-0.278718	-2.248976	1.393242	-263.002472	142.930649	-97.320076
1456	2145335165	17.452265	11.849252	-124.707756	-4.259772	-2.235601	2.561140	-271.987061	91.821526	-126.535400
1457	2145351832	14.475664	12.872189	-126.538750	-5.039452	-0.899656	4.387558	-154.602509	29.782360	-119.686211
1458	2145368499	12.616104	12.586552	-128.398666	-0.794053	-5.246522	-1.130260	-86.502808	-41.844925	-101.434647
1459	2145385166	8.810219	11.933775	-130.693710	2.752505	-5.881887	-2.254300	-198.619766	-63.167011	-124.582390
1460	2145401833	3.920053	10.331496	-132.571381	2.994525	-4.714690	-2.685831	-271.180817	-107.471222	-98.864243
1461	2145418500	-0.509767	8.216558	-134.029465	1.026248	-3.581810	-2.922756	-251.242935	-129.076874	-82.182747
1462	2145435167	-2.858763	6.598673	-135.025436	-3.094892	0.749676	-0.735018	-132.839432	-94.930946	-61.721195
1463	2145451834	-2.117096	5.378942	-135.426941	-5.692086	5.712018	1.899233	47.403568	-71.706497	-26.739447
1464	2145468501	1.509941	4.394498	-135.339691	-6.288562	8.217653	0.398232	217.599365	-58.735516	5.280946
1465	2145485168	7.243465	3.408308	-134.900452	-4.682768	7.616596	-1.360958	342.685852	-56.655262	31.118454
1466	2145501835	14.618713	2.345026	-134.415710	-3.480622	7.029844	-2.293851	441.559387	-56.821232	41.015507
1467	2145518502	23.271713	1.369717	-133.397964	-0.230506	3.568202	-3.560249	517.729675	-35.232674	77.163574
1468	2145535169	28.579544	1.199128	-131.941864	6.984983	-2.052387	3.977242	317.067596	29.308161	83.423607
1469	2145551836	30.962009	1.351033	-130.290802	6.856839	-1.848771	2.966551	141.277191	57.388882	81.821907
1470	2145568503	31.765629	1.723488	-128.094360	6.524470	-2.293929	0.052240	45.187729	87.929825	101.243462
1471	2145585170	31.312525	2.394120	-125.869598	4.206438	0.781225	-1.983733	-31.497490	104.339844	93.037155
1472	2145601837	29.243124	3.857201	-124.334335	2.000440	-0.522339	-1.314126	-128.707062	122.446083	35.574947
1473	2145618504	25.203608	6.342440	-123.668869	1.706463	-2.777862	-0.302324	-245.420471	151.073563	-32.456627
1474	2145635171	19.560118	9.678554	-124.090553	-0.622108	-2.276740	1.498196	-334.540985	175.871185	-99.037430
1475	2145651838	13.886215	12.334475	-125.832260	-4.842602	-1.642134	2.415195	-319.951782	123.393860	-143.771362
1476	2145668505	11.358140	13.090669	-127.506599	-6.100178	-1.165047	6.703186	-129.111084	23.146816	-105.171860
1477	2145685172	8.778336	12.929801	-129.415939	-0.285357	-6.252889	-2.265979	-128.510895	-28.703945	-107.839897
1478	2145701839	4.989532	12.189801	-131.412170	1.747959	-4.447567	-1.958140	-200.801559	-57.757214	-110.387436
1479	2145718506	0.776999	10.860012	-133.046844	1.998729	-4.302860	-1.982060	-232.694168	-84.181389	-91.616890
1480	2145735173	-2.166461	9.616161	-134.244553	-1.624842	-1.600545	-1.403451	-163.412476	-73.414383	-71.255302
1481	2145751840	-2.708316	8.682739	-134.912430	-3.567046	1.977876	0.955252	-25.733032	-53.903431	-41.535248
1482	2145768507	-0.326513	7.762937	-135.069977	-5.213423	6.225794	0.969249	144.677994	-54.552040	-10.438955
1483	2145785174	4.320257	6.793244	-134.786148	-3.438405	6.523333	1.165418	277.100494	-57.204342	19.290579
1484	2145801841	10.855747	5.725710	-134.198898	-4.367614	7.173084	-0.522530	388.765869	-58.540424	43.571110
1485	2145818508	18.670555	4.512450	-133.461380	-2.048750	5.089190	-3.276025	465.448822	-58.860241	61.587067
1486	2145835175	25.473333	3.482858	-132.563675	3.159223	2.059577	-1.303926	404.952393	-36.746990	73.416832
1487	2145851842	29.246735	2.825524	-131.508224	6.129739	-1.321128	2.722063	223.468643	-5.657468	74.670113
1488	2145868509	31.311241	2.468115	-130.088242	6.388344	-1.412056	0.391040	120.461700	24.688749	84.692696
1489	2145885176	31.669041	2.370796	-128.100693	5.484474	-1.364971	-1.392307	16.936716	57.534557	105.034828
1490	2145901843	30.226562	2.835083	-126.010750	4.086607	-0.402170	-2.481929	-91.754005	88.576355	93.503967
1491	2145918510	26.870420	4.214261	-124.425095	2.111941	-0.611628	-1.765254	-206.731934	118.339325	44.273743
1492	2145935177	21.500517	6.885786	-123.743233	1.436704	-2.694923	0.578403	-325.635620	163.214371	-28.135853
1493	2145951844	15.181991	10.390749	-124.307449	-1.953142	-2.213265	2.174022	-373.463074	189.425262	-97.612030
1494	2145968511	11.207374	12.722775	-125.896408	-6.099945	0.975985	6.434977	-218.887665	115.184738	-122.521339
1495	2145985178	9.119494	13.708718	-127.583755	-4.333683	-4.555114	1.093533	-101.239677	40.810005	-108.737640
1496	2146001845	6.199324	14.017535	-129.370544	0.835695	-4.762316	-0.423879	-148.695221	4.618860	-106.593788
1497	2146018512	2.658199	13.645000	-131.079712	1.522188	-5.138437	-2.816042	-187.483765	-29.642971	-97.191071
1498	2146035179	-1.103597	13.046868	-132.482620	1.322591	-3.831105	-1.640890	-205.836166	-36.651630	-81.047791
1499	2146051846	-3.461007	12.305785	-133.394409	-1.975199	-0.754715	0.579529	-129.025940	-41.948288	-54.736263
1500	2146068513	-3.425776	11.470659	-133.667053	-4.080493	2.765943	1.030311	5.893597	-48.689201	-18.616949
1501	2146085180	-0.980285	10.703642	-133.461639	-4.883889	5.565093	1.525051	144.788483	-46.085670	10.693154
1502	2146101847	3.905234	9.744331	-132.834671	-4.831397	7.261393	2.195268	286.910248	-56.245178	38.867085
1503	2146118514	10.906257	8.375138	-132.024139	-4.091970	7.407204	-0.279038	412.883789	-74.964912	58.625435
1504	2146135181	19.167044	6.513475	-131.287262	-1.340464	5.184922	-3.487017	490.414978	-96.240021	71.756355
1505	2146151848	27.241898	4.488129	-130.545135	1.939741	2.786980	-3.586472	480.735260	-93.977303	89.065712
1506	2146168515	32.149986	2.885841	-129.484329	7.695452	-1.755444	0.969162	290.940369	-51.753696	103.208359
1507	2146185182	33.965137	1.644347	-128.163177	7.117270	-1.268415	0.743307	106.309906	-18.938824	107.405319
1508	2146201849	33.875515	0.951756	-126.284653	6.096562	-2.009836	-1.076049	-7.419472	28.667803	117.086945
1509	2146218516	31.954927	1.206141	-124.325333	4.771473	-0.757160	-2.665213	-116.957405	76.941132	90.780586
1510	2146235183	28.123362	2.786513	-122.916962	2.110374	-1.446584	-1.706667	-232.352295	124.627090	26.053827
1511	2146251850	22.750313	5.895629	-122.310493	0.634334	-2.932621	0.618072	-324.608337	184.357513	-46.972809
1512	2146268517	17.067749	9.748165	-122.886292	-3.147064	-2.811240	1.895876	-335.682983	206.009430	-110.554199
1513	2146285184	12.363050	12.918782	-124.364929	-7.344345	-0.974559	3.869160	-264.315338	162.196381	-132.119278
1514	2146301851	10.186532	13.852431	-125.701180	-3.816571	-2.913419	4.032275	-111.065437	39.581230	-89.032608
1515	2146318518	7.156807	14.432473	-127.575371	1.526128	-6.187870	-2.301551	-153.347122	18.000017	-114.467796
1516	2146335185	3.787928	14.606418	-129.263351	0.831455	-3.836616	-1.863928	-175.874100	1.226839	-99.746902
1517	2146351852	0.823195	14.496257	-130.565582	-0.592959	-2.652464	0.585688	-157.475327	-9.351120	-76.208763
1518	2146368519	-0.700249	14.286881	-131.374847	-2.343271	-0.478749	1.346148	-78.914200	-12.246760	-46.650120
1519	2146385186	-0.183528	13.966643	-131.540497	-3.691800	2.779775	2.967424	33.855930	-18.763992	-9.415793
1520	2146401853	2.720826	13.457355	-131.081192	-4.425763	5.489315	2.884113	168.174149	-29.582724	27.819149
1521	2146418520	8.152631	12.457562	-130.242752	-4.065835	7.476462	2.487374	315.094635	-54.720200	54.883144
1522	2146435187	15.710723	10.691592	-129.240219	-2.963687	6.989401	-1.930890	441.887787	-91.190338	79.995338
1523	2146451854	23.972406	8.338695	-128.306686	-0.397134	5.560836	-4.738202	486.914307	-113.797256	100.342072
1524	2146468521	32.085297	5.574106	-127.195038	3.125981	3.228857	-5.363548	479.158051	-115.078392	136.883835
1525	2146485188	37.476902	2.682578	-125.743950	7.809721	0.307554	-1.515296	317.715576	-92.688866	170.740723
1526	2146501855	38.610405	0.423641	-124.076149	7.618262	-0.861062	0.259694	65.830078	-44.820606	162.704437
1527	2146518522	36.630161	-0.502431	-122.071106	7.066475	-3.558465	-1.405606	-118.204071	29.676466	129.620132
1528	2146535189	32.060787	0.667768	-120.215431	5.523167	-2.767412	-3.934430	-273.816650	121.052757	52.746452
1529	2146551856	25.619738	3.426600	-119.232071	2.908794	-1.401263	-3.755263	-388.045288	173.765564	-27.795685
1530	2146568523	18.424118	7.704156	-119.240898	-1.899361	-3.055036	1.819036	-431.059540	238.113297	-96.388046
1531	2146585190	12.479792	11.674487	-120.717186	-7.268877	-4.309867	7.467243	-341.160492	206.655853	-147.315323
1532	2146601857	10.248983	13.280179	-121.722412	-8.215028	0.046104	6.149718	-120.367439	83.136948	-76.323540
1533	2146618524	7.069418	14.514709	-123.552444	-0.955260	-6.493833	-4.763536	-163.756287	57.397263	-116.709099
1534	2146635191	3.331955	15.046945	-125.554886	0.048849	-1.464824	-0.585793	-192.740845	21.478598	-119.578323
1535	2146651858	1.525042	14.988812	-126.853058	-1.900079	-2.121990	1.306968	-87.769943	-6.328567	-74.642311
1536	2146668525	1.202327	14.848338	-127.718201	-2.384249	-1.458118	1.633949	-5.543189	-9.261098	-49.568222
1537	2146685192	2.223388	14.695557	-127.957123	-2.119929	0.526412	2.521765	65.377151	-9.205710	-13.206042
1538	2146701859	5.122162	14.396048	-127.648285	-3.527684	3.467113	2.568505	169.738312	-16.410210	19.426142
1539	2146718526	10.470454	13.764550	-126.829346	-2.645775	5.437074	3.186798	309.796661	-30.914932	51.316502
1540	2146735193	17.960436	12.301986	-125.802330	-1.310714	5.612389	1.497449	436.301605	-70.347618	78.868103
1541	2146751860	25.885662	10.164321	-124.933601	1.228734	5.005183	-2.657172	465.832336	-99.629532	95.765633
1542	2146768527	32.753349	7.825417	-123.887596	2.915497	4.486657	-3.900603	402.729095	-91.736115	123.218445
1543	2146785194	37.567471	5.370865	-122.658737	5.352112	2.049708	-3.814610	280.870941	-77.949402	145.122772
1544	2146801861	39.149906	3.355327	-121.219620	5.788795	1.727259	-2.104668	88.899681	-41.127079	142.967773
1545	2146818528	37.728489	1.742940	-119.955879	5.545487	0.418494	-1.819952	-88.130280	-28.437082	119.895996
1546	2146835195	33.520420	1.294272	-119.213631	6.980568	-2.443192	-3.616073	-253.163452	4.276042	52.303802
1547	2146851862	26.570910	2.352789	-119.060104	6.160389	-3.542357	-4.382361	-416.790894	59.836960	-23.422897
1548	2146868529	17.943487	5.468905	-119.380196	1.043850	-5.377467	-1.309460	-515.780273	166.139923	-88.227509
1549	2146885196	10.571698	9.892254	-120.925034	-8.998947	-5.684541	5.850336	-429.262665	234.956329	-154.122681
1550	2146901863	7.738514	12.073869	-122.217674	-9.594730	2.108017	11.741865	-154.758148	117.390862	-95.631638
1551	2146918530	5.043344	12.811394	-123.667336	-2.370351	-4.632806	-5.046808	-142.372711	34.756878	-89.442558
1552	2146935197	0.762656	13.850491	-125.514771	-0.563857	-1.841827	-3.861458	-230.504318	57.063419	-111.654419
1553	2146951864	-0.923879	14.211131	-126.568642	-3.272715	-0.396489	1.838994	-85.391510	22.053766	-60.936584
1554	2146968531	-0.355721	14.204394	-127.227905	-2.625831	-2.536787	1.928032	44.274361	0.365081	-37.966759
1555	2146985198	1.650067	13.999607	-127.532013	-1.515234	-1.659066	2.120378	125.269348	-12.126254	-17.175417
1556	2147001865	4.634585	13.691745	-127.372856	-0.986513	-0.303938	2.479687	177.262100	-17.565315	10.648656
1557	2147018532	9.272809	13.290310	-126.767517	-2.259928	3.491509	3.267704	270.659302	-19.448763	36.884201
1558	2147035199	15.999700	12.323050	-125.692490	-1.795510	4.939730	2.703910	390.108490	-42.827358	73.153931
1559	2147051866	23.462154	10.696208	-124.750671	0.780678	4.523701	0.770897	437.204803	-73.294838	84.362007
1560	2147068533	30.377510	8.882392	-123.980492	1.553463	4.866172	-1.945231	407.554016	-76.131042	90.301285
1561	2147085200	36.020813	7.196503	-123.058929	3.371556	3.957261	-3.467804	331.373688	-54.377110	101.620178
1562	2147101867	39.535175	5.645137	-121.836792	4.413875	2.946300	-3.325008	203.178909	-28.649805	115.029366
1563	2147118534	40.354481	4.238499	-120.616470	4.325819	2.632354	-3.125990	43.376133	-17.607798	110.524765
1564	2147135201	38.353989	3.316503	-119.699013	5.255951	0.298332	-3.206981	-123.132263	-7.706070	77.980270
1565	2147151868	33.441330	3.138175	-119.418442	7.370377	-2.475569	-3.240092	-295.207336	1.407628	20.323475
1566	2147168535	25.541153	3.844107	-119.579277	7.839881	-3.941219	-4.515669	-472.954865	32.358566	-28.834890
1567	2147185202	16.015360	6.325768	-120.173668	1.744260	-4.790547	-4.426230	-567.874023	126.951538	-85.726814
1568	2147201869	9.301667	10.184999	-121.800514	-13.195994	-4.953829	8.246323	-388.229034	205.053558	-144.697525
1569	2147218536	8.025052	11.754920	-123.257568	-9.465693	-1.506322	14.010923	-59.458771	80.410858	-98.939659
1570	2147235203	5.676266	12.921301	-124.565781	-0.443570	-4.815493	-6.318912	-123.378395	60.476551	-85.392990
1571	2147251870	2.316655	14.458399	-125.921890	-1.138346	-0.620387	-2.941162	-181.458939	86.707855	-86.431526
1572	2147268537	1.246510	15.367217	-126.612694	-3.266213	-0.326727	1.071087	-53.076767	53.587620	-41.352390
1573	2147285204	1.958591	15.845384	-126.912224	-3.358475	-1.649446	2.452829	48.032570	28.537466	-17.725607
1574	2147301871	4.027709	16.040613	-126.674767	-2.094060	-1.072235	3.055165	120.713539	12.775063	13.449493
1575	2147318538	7.210447	16.209097	-125.965889	-2.084634	1.316992	2.873872	179.633560	14.434266	40.054749
1576	2147335205	12.222644	15.981462	-124.743927	-2.378421	4.176963	2.871915	280.890930	-1.201348	72.131882
1577	2147351872	18.899515	14.929436	-123.279099	-0.674789	4.973174	2.263995	378.119720	-38.165730	97.453415
1578	2147368539	25.918583	13.229959	-122.115356	1.399982	4.716759	-0.050923	405.028229	-68.716019	100.554070
1579	2147385206	32.490475	11.309314	-121.112083	1.977219	5.191735	-2.111561	382.018188	-71.604797	108.012093
1580	2147401873	37.542736	9.546654	-120.041367	4.351100	3.535137	-4.087768	292.024902	-50.080017	112.863556
1581	2147418540	40.031860	8.129786	-118.956131	4.730531	1.689371	-3.307073	139.873703	-25.693060	103.825485
1582	2147435207	39.936211	6.881514	-118.032608	4.544798	1.789685	-3.117465	-12.449530	-21.836428	90.643791
1583	2147451874	37.288200	6.135006	-117.814415	5.648159	-0.589926	-2.707026	-159.848312	-26.655619	38.551247
1584	2147468541	31.633492	6.024729	-118.283089	8.506965	-3.260986	-3.254190	-335.813354	-21.072008	-18.885500
1585	2147485208	22.973358	6.616529	-119.142990	8.076598	-3.245257	-5.715304	-513.468628	8.236198	-61.490795
1586	2147501875	13.490068	8.422285	-120.722130	-1.767866	-4.460118	-7.380414	-556.112549	73.775558	-122.847511
1587	2147518542	7.571432	11.884257	-122.877403	-15.437902	-5.224896	6.250830	-331.771942	181.201294	-162.804901
1588	2147535209	6.686372	12.784789	-124.185120	-5.141893	-1.849054	16.677677	-35.688759	44.255497	-83.286942
1589	2147551876	3.888801	14.036170	-125.202751	-0.955860	-3.371262	-3.754886	-152.868195	69.451431	-67.105019
1590	2147568543	1.484509	15.223915	-125.891632	-2.886719	0.418361	-1.887332	-132.960159	69.553337	-44.380886
1591	2147585210	1.107271	15.765979	-126.043808	-3.616885	-0.210000	2.018012	-19.723251	32.639526	-9.153911
1592	2147601877	2.830896	15.777867	-125.738403	-3.115206	-0.507738	2.430112	98.919571	1.654735	17.982887
1593	2147618544	5.579769	15.591533	-125.029633	-1.526267	-0.424891	2.059682	153.927429	-7.800436	42.038181
1594	2147635211	9.476821	15.125873	-123.949028	-2.175353	2.427640	1.985687	217.141434	-19.156036	66.032059
1595	2147651878	14.947688	14.072358	-122.508324	-1.679625	3.694993	1.626567	307.350433	-44.071552	94.078430
1596	2147668545	21.217043	12.572569	-121.178680	0.009371	3.812814	1.854354	358.627747	-61.597500	100.757767
1597	2147685212	27.506262	10.904746	-120.074249	1.294295	4.823191	0.705359	364.688293	-64.714493	99.480843
1598	2147701879	32.955681	9.254513	-119.258247	2.348834	5.095991	-0.197021	318.918945	-61.001549	91.927536
1599	2147718546	37.072304	7.683792	-118.602959	3.747455	2.737577	-2.374395	241.744720	-54.613827	86.350060
1600	2147735213	38.762989	6.764027	-117.925415	4.780170	0.670132	-3.912765	96.871964	-18.501562	66.152840
1601	2147751880	38.114109	6.542375	-117.468765	4.764783	-0.259928	-2.425712	-41.579998	6.738362	30.015423
1602	2147768547	35.315166	6.721972	-117.684067	5.775696	-1.503797	-1.644009	-165.937119	1.190845	-16.297308
1603	2147785214	29.980001	7.160239	-118.482925	7.671035	-2.245456	-3.060271	-313.831421	-3.315263	-53.837757
1604	2147801881	22.527956	7.969272	-119.911812	4.836791	-2.487860	-4.946944	-435.364716	6.138965	-97.338127
1605	2147818548	15.352390	9.371302	-121.779282	-5.594227	-6.016202	-6.501825	-413.168823	43.821701	-131.748825
1606	2147835215	11.167722	11.456497	-123.551033	-8.605012	-3.976593	5.396803	-231.393402	98.029068	-130.106613
1607	2147851882	8.125957	11.987160	-124.940582	-1.443271	-2.214492	7.004740	-164.807266	17.736094	-86.841866
1608	2147868549	4.746246	12.213576	-126.113503	-2.200513	-1.460888	-2.396510	-187.255157	5.901841	-70.974457
1609	2147885216	1.683630	12.961331	-126.900764	-2.977818	-1.371072	-1.951877	-172.684860	42.426483	-49.564873
1610	2147901883	1.448375	13.003438	-126.918274	-4.993033	1.172813	5.760433	-13.099380	2.768306	-2.076756
1611	2147918550	3.369508	12.380677	-126.172035	-2.657568	-1.070146	2.801269	106.215347	-35.232822	44.267330
1612	2147935217	6.191710	11.447371	-125.133904	-1.784302	0.493483	1.039997	157.244095	-50.505630	64.449661
1613	2147951884	10.091178	10.228172	-124.042015	-1.858558	3.196330	1.489176	222.395493	-63.164757	73.117233
1614	2147968551	14.846256	9.019735	-123.099022	-1.361865	3.335734	1.132931	276.572449	-58.721241	69.243103
1615	2147985218	19.276815	8.314528	-122.366554	0.893559	3.008636	1.785177	259.735870	-27.387241	54.339760
1616	2148001885	23.816257	7.861160	-121.533379	1.078776	5.185295	1.200916	265.864105	-6.820684	56.421165
1617	2148018552	28.247637	7.124423	-120.580872	2.381223	4.380640	-0.319282	258.966705	-14.574881	70.723907
1618	2148035219	31.636440	6.009387	-119.811836	3.358925	2.030939	-1.602374	198.588425	-34.839924	73.531929
1619	2148051886	32.705608	5.461903	-119.491508	3.618663	1.050752	-3.021888	62.768345	-17.383860	34.095825
1620	2148068553	31.273504	5.519814	-119.696419	4.597070	0.115584	-2.190158	-84.221855	-3.310142	-11.796562
1621	2148085220	27.441017	5.872194	-120.402313	5.507151	-1.231870	-2.050605	-225.232361	-2.022410	-46.680580
1622	2148101887	21.593388	6.460085	-121.549744	5.677989	-1.892979	-3.251480	-342.964966	3.890553	-76.523148
1623	2148118554	15.141935	7.355917	-123.194336	-0.172424	-3.164781	-3.042265	-374.728485	20.337086	-109.550735
1624	2148135221	10.847570	8.834064	-124.989510	-8.520170	-6.244184	2.478275	-242.011200	62.642727	-123.479370
1625	2148151888	7.973529	9.587593	-126.463219	-2.924825	-3.546090	5.326884	-157.810715	30.585396	-93.123878
1626	2148168555	4.723428	9.372739	-127.495644	-0.882641	-2.176943	-2.303824	-184.123215	-19.429853	-60.116451
1627	2148185222	0.946945	9.498426	-128.400330	-0.900232	-2.233536	-4.679882	-217.024796	5.112986	-54.620552
1628	2148201889	-1.280090	10.160270	-128.832153	-3.848687	0.693679	0.231959	-128.543564	40.087433	-26.119934
1629	2148218556	0.116843	10.082045	-128.624207	-4.303259	1.347018	4.524048	82.285812	-4.498781	11.589094
1630	2148235223	3.158237	9.353299	-127.951546	-0.716668	-0.603345	1.799238	176.338684	-42.284718	40.397400
1631	2148251890	6.451359	8.322488	-126.937057	0.037554	1.004685	1.432618	188.886093	-56.361603	64.478859
1632	2148268557	10.265818	7.186835	-125.745918	-0.553971	2.969996	1.061757	219.863251	-56.971035	79.268974
1633	2148285224	14.185261	6.117425	-124.718407	0.136013	2.935430	1.229812	228.523254	-49.439060	73.825745
1634	2148301891	17.603153	5.323836	-123.939507	0.708087	3.486845	1.375765	200.929581	-32.768135	58.151260
1635	2148318558	21.137728	4.629771	-122.960686	0.729486	4.708752	0.293221	207.499496	-19.604900	69.404259
1636	2148335225	24.117422	3.866379	-121.812958	2.216766	1.981044	-0.383518	174.208740	-15.599923	81.416100
1637	2148351892	26.250534	3.093262	-120.975639	2.084281	1.164901	-0.671578	125.466682	-20.398937	65.525452
1638	2148368559	27.188848	2.648663	-120.854912	2.347053	-0.131915	-1.337696	56.463192	-20.344437	18.866032
1639	2148385226	26.330046	2.671851	-121.459305	3.658267	-1.046620	-1.197290	-49.326889	-14.842279	-32.558662
1640	2148401893	23.077482	3.018476	-122.422165	3.704669	-2.582416	-0.514435	-191.779114	-5.002567	-60.708366
1641	2148418560	18.033920	3.901908	-123.581047	2.907785	-3.329997	-0.840707	-297.920074	25.485653	-83.219208
1642	2148435227	12.848844	5.262267	-125.201004	-0.597684	-3.101876	0.970598	-302.845032	53.112183	-114.762329
1643	2148451894	9.524202	6.407671	-126.897789	-5.345298	-1.241576	1.254675	-188.655548	48.006832	-112.315239
1644	2148468561	8.018143	6.437297	-128.249344	-3.469625	-2.919553	1.821932	-80.818420	-10.271840	-79.532448
1645	2148485228	5.514308	6.227695	-129.576950	1.073746	-5.057038	-3.307590	-140.960739	-21.532837	-76.764214
1646	2148501895	2.149555	6.780613	-130.531174	0.482183	-2.757998	-4.998172	-194.937897	29.603685	-58.606548
1647	2148518562	-0.265404	7.680908	-130.966522	-2.882404	0.633191	-2.649874	-141.163391	53.898384	-26.425619
1648	2148535229	0.251726	8.398260	-130.966507	-5.147360	2.948912	0.177793	31.480461	43.359203	0.381255
1649	2148551896	4.050550	8.630095	-130.103638	-4.839395	3.662095	0.527388	220.740768	16.149330	51.029488
1650	2148568563	9.121999	8.157537	-128.426773	-1.550727	1.992870	3.474610	290.089935	-16.426374	102.538033
1651	2148585230	13.569084	6.427710	-127.042641	-0.150411	4.356380	4.904133	256.777740	-85.247360	101.587608
1652	2148601897	17.673494	5.027284	-125.773621	-0.595911	1.813965	0.998981	239.186340	-60.226677	95.990128
1653	2148618564	21.114908	4.215899	-124.837189	2.251166	2.027844	0.822097	202.501892	-27.032150	69.383377
1654	2148635231	24.329927	3.591228	-123.915260	3.746606	3.110658	0.446565	189.677765	-12.977270	65.777267
1655	2148651898	27.166477	2.657738	-122.960426	3.814536	1.042124	0.145008	167.602722	-25.345434	76.261635
1656	2148668565	28.957380	1.880937	-122.243927	3.059092	0.969194	-1.458744	106.275505	-20.682835	60.239983
1657	2148685232	29.190538	1.585620	-121.928589	2.888485	-0.442852	-2.200146	13.931731	-6.069498	25.553288
1658	2148701899	27.329767	2.086802	-122.196892	3.282372	-1.613921	-1.549232	-110.626328	19.089092	-27.996323
1659	2148718566	23.409189	3.433959	-122.852646	1.937714	-2.697346	-0.091512	-232.839645	56.421803	-69.742653
1660	2148735233	18.518253	5.375885	-123.755928	-0.129402	-2.340165	0.747791	-288.788055	89.713364	-91.769211
1661	2148751900	14.098214	7.542709	-125.102280	-3.483421	-2.371383	0.221252	-255.604813	102.483864	-113.179131
1662	2148768567	11.351903	9.429018	-126.394936	-4.691019	1.016612	4.102790	-152.838409	93.752670	-99.379036
1663	2148785234	9.888601	9.549923	-127.571968	-0.152094	-4.768256	0.091751	-75.656326	-5.444900	-69.412041
1664	2148801901	6.700387	10.014514	-128.862335	2.004285	-5.751702	-4.942745	-177.646362	16.861217	-79.147537
1665	2148818568	2.721049	11.047947	-129.858353	0.413966	-2.630599	-4.478443	-227.369171	57.279850	-63.285877
1666	2148835235	0.077993	12.135098	-130.496155	-3.182401	0.914020	-1.272750	-150.444092	64.607651	-38.701012
1667	2148851902	0.505543	12.820198	-130.477203	-4.428026	2.901355	1.638136	25.862789	41.427914	1.276695
1668	2148868569	3.787180	12.791773	-129.551483	-3.725703	3.020425	2.084664	185.063629	0.645358	54.573681
1669	2148885236	8.464342	11.890643	-128.045700	-2.596004	3.442998	3.340508	261.803680	-44.026596	93.929405
1670	2148901903	13.503048	10.235502	-126.268890	-2.062003	3.410529	1.346395	282.531738	-77.431572	121.149483
1671	2148918570	18.369087	8.002806	-124.831436	0.317582	2.965399	0.176739	278.789093	-105.146683	119.085510
1672	2148935237	22.149389	6.112849	-123.582520	3.337037	1.345957	-0.379879	218.138580	-80.348656	109.440346
1673	2148951904	24.724247	4.625172	-122.368004	3.858881	2.749393	1.137702	148.205429	-52.768013	102.467644
1674	2148968571	26.890934	3.143770	-121.361115	4.071355	1.491455	0.306044	126.434792	-53.529934	93.364830
1675	2148985238	28.065126	2.017849	-120.563103	3.764525	0.527763	-0.771267	68.814377	-37.632336	74.017052
1676	2149001905	27.974136	1.516019	-120.138290	3.028607	-0.054520	-1.978538	-5.739133	-14.393267	37.051147
1677	2149018572	26.226999	2.045210	-120.190498	2.951019	-1.432860	-1.678399	-104.236351	27.050282	-16.834492
1678	2149035239	22.789000	3.590834	-120.587074	1.717571	-1.944239	0.093064	-204.619568	74.741096	-59.687717
1679	2149051906	18.487198	5.812658	-121.320633	-1.616140	-2.046954	0.311762	-253.997192	109.523384	-87.651917
1680	2149068573	14.282635	8.581485	-122.498955	-4.665396	-3.158094	-1.747478	-242.889038	139.838150	-113.786560
1681	2149085240	11.847530	10.598312	-123.516037	-4.168766	1.350945	7.528875	-135.440414	104.525734	-85.588181
1682	2149101907	10.732358	10.821446	-124.528717	-1.222276	-3.458858	-0.306617	-55.115112	1.697919	-60.777939
1683	2149118574	8.521584	11.340224	-125.784546	1.665392	-5.483637	-3.179851	-117.376266	18.353191	-79.130951
1684	2149135241	5.762714	11.864279	-126.951447	0.296904	-2.868613	-2.911434	-150.688278	22.793896	-72.926804
1685	2149151908	3.884516	12.007813	-127.917816	-1.454331	-0.829160	-1.059195	-99.970306	4.009070	-58.103554
1686	2149168575	3.960145	11.802215	-128.454651	-2.174810	0.447696	0.115513	11.884661	-14.228574	-31.336977
1687	2149185242	6.257327	11.053672	-128.374924	-2.511033	2.731782	1.310324	137.553711	-44.089569	8.070317
1688	2149201909	9.728806	9.769169	-127.756889	-2.307037	3.432074	0.864902	202.232498	-71.067726	46.339108
1689	2149218576	14.136534	7.909149	-126.763847	-2.436245	4.733110	-0.241210	255.927689	-96.909660	80.214439
1690	2149235243	19.151684	5.280663	-125.754662	-0.431003	4.356174	-0.582091	294.428314	-133.608032	103.219681
1691	2149251910	22.559128	2.678363	-125.097305	4.028705	2.514718	1.713212	202.224686	-131.635483	92.755363
1692	2149268577	24.629532	0.732863	-124.375557	3.188023	2.441446	0.709795	123.465134	-89.391907	86.787163
1693	2149285244	26.202316	-0.747171	-123.545540	3.706847	1.216615	1.372528	94.901772	-58.597034	83.497124
1694	2149301911	27.412750	-1.760029	-122.680405	2.599611	0.518283	0.215829	74.279892	-30.614012	74.137024
1695	2149318578	28.058090	-1.990814	-121.974747	2.175641	-0.954345	-0.696408	40.615932	7.648493	44.313713
1696	2149335245	27.832996	-1.330175	-121.528275	1.490546	-1.695480	-0.420515	-12.232001	47.774353	5.497410
1697	2149351912	26.184738	0.156499	-121.488945	1.072618	-1.923528	-0.627254	-98.378403	80.758339	-37.991219
1698	2149368579	23.079729	2.262874	-121.765625	-0.685362	-2.222468	-1.219584	-185.450348	108.192741	-67.360695
1699	2149385246	19.113308	4.950360	-122.051468	-3.702946	-2.147430	-3.862056	-236.385193	144.533554	-73.623367
1700	2149401913	14.434811	8.273499	-122.602554	-2.727329	-1.900427	-4.268983	-276.332764	181.715607	-88.625305
1701	2149418580	10.511162	10.450837	-123.349190	-0.469069	3.124230	7.939495	-227.604202	118.290421	-71.001465
1702	2149435247	9.871465	9.909535	-123.790306	-2.778045	-3.274338	3.865431	-32.986355	-36.536987	-20.661871
1703	2149451914	8.571173	9.930271	-124.877647	1.181802	-6.129886	-1.664574	-66.051582	-8.998660	-64.464401
1704	2149468581	7.260219	10.052178	-125.978508	-0.054750	-2.528819	-0.477172	-66.486595	-1.595759	-66.312057
1705	2149485248	6.968946	9.640443	-126.918533	-0.094320	-1.838698	0.149062	-7.144496	-31.241686	-52.910667
1706	2149501915	8.360068	8.853444	-127.500290	-1.527826	1.252692	0.372663	89.718834	-51.225613	-28.551414
1707	2149518582	11.278844	7.541862	-127.601852	-1.461250	3.743760	0.510604	176.595001	-78.420509	6.951416
1708	2149535249	15.237410	5.669522	-127.394371	-1.768590	4.993233	-0.917867	236.550186	-106.222641	38.184395
1709	2149551916	19.836615	3.138154	-126.947685	-1.305165	5.325289	-2.436623	274.361420	-136.512878	71.643547
1710	2149568583	24.395041	0.143944	-126.400276	1.542909	3.700312	-2.358821	273.035217	-153.836227	98.465263
1711	2149585250	26.542170	-2.201972	-125.879555	3.996168	2.832684	0.956553	129.913101	-113.394730	89.127281
1712	2149601917	27.299480	-3.671978	-125.231300	2.197222	0.436004	1.907710	47.963966	-60.825123	74.971100
1713	2149618584	27.691898	-4.276691	-124.261589	2.416225	-1.188550	2.263051	28.102692	-5.166695	68.643005
1714	2149635251	28.252911	-4.126482	-123.114159	2.336008	-1.324412	0.210707	39.212643	40.382103	56.820992
1715	2149651918	28.413198	-3.497350	-121.919838	1.511383	-1.053474	0.252098	14.874322	67.376091	45.433342
1716	2149668585	27.600609	-2.593476	-121.112656	0.495324	-1.271832	-0.995424	-45.697273	70.808777	17.645119
1717	2149685252	25.203821	-1.033782	-120.713310	-0.957216	-2.824836	-3.138136	-142.561340	94.698151	-19.752365
1718	2149701919	21.519194	1.392549	-120.517334	-2.948319	-2.013314	-4.095089	-220.604477	138.565659	-46.539150
1719	2149718586	16.716003	4.684099	-120.450920	-2.683253	-1.486290	-5.055645	-287.837463	188.207657	-60.546417
1720	2149735253	11.052926	8.639847	-121.113708	-2.663175	-2.460998	-3.443908	-334.535950	221.275452	-94.957901
1721	2149751920	9.171326	9.423722	-121.628090	-1.504960	6.007757	20.687605	-107.553177	41.235142	-37.882816
1722	2149768587	9.383396	8.875122	-122.592293	-1.114573	-7.188405	-3.872063	22.454157	-41.444855	-50.761654
1723	2149785254	9.244476	8.662029	-123.938194	1.051348	-1.950574	0.737823	4.581943	-25.346224	-76.969101
1724	2149801921	9.891914	8.142929	-125.005287	0.127645	-1.203158	1.131726	48.856590	-41.124905	-57.993755
1725	2149818588	11.672047	7.218121	-125.886177	0.391393	1.038610	0.613058	114.350891	-63.999317	-40.700081
1726	2149835255	14.278866	5.983256	-126.596832	0.079983	2.593013	0.022702	161.786072	-81.412369	-24.266102
1727	2149851922	17.656990	4.353792	-127.208382	0.282526	4.152714	-0.564938	206.467926	-103.769463	-7.862761
1728	2149868589	21.023083	2.443355	-127.533104	0.836242	4.171201	-2.113932	203.604034	-114.338043	19.995026
1729	2149885256	23.747847	0.286587	-127.504951	0.871257	4.613182	-2.487233	163.939835	-118.763847	51.238686
1730	2149901923	25.540514	-2.028768	-127.083321	1.778393	2.927188	-1.198790	108.454529	-115.485275	81.322502
1731	2149918590	25.860147	-3.823891	-126.400879	1.339844	0.559085	0.475160	21.795040	-79.097359	83.962051
1732	2149935257	25.806175	-4.272031	-125.568344	0.099959	-2.710445	1.859094	0.810312	-2.276995	56.972336
1733	2149951924	26.097170	-3.596115	-125.098206	0.686645	-1.934476	1.275864	19.907377	49.001850	7.961007
1734	2149968591	26.328436	-3.231605	-124.672783	1.828316	-0.349100	-0.289020	15.898192	31.104795	13.603347
1735	2149985258	25.559988	-3.169822	-124.216309	0.197055	-2.033105	-1.169974	-44.083660	15.522310	23.373421
1736	2150001925	23.502283	-2.663714	-123.778671	-0.930587	-3.110137	-3.171946	-121.636490	38.747253	11.649467
1737	2150018592	20.288818	-1.292207	-123.326935	-1.275181	-3.234251	-4.731899	-191.378906	86.713249	-5.160328
1738	2150035259	16.353815	0.929513	-123.136223	-2.285206	-2.623278	-4.292997	-235.553223	130.430389	-30.661564
1739	2150051926	12.489884	3.545641	-123.201355	-2.508262	-1.849987	-2.021252	-231.159882	151.356857	-42.504101
1740	2150068593	9.302493	5.893684	-123.498894	-1.636618	1.756796	5.661737	-189.259247	135.291107	-43.731911
1741	2150085260	9.359034	5.735367	-123.530075	0.322566	2.995549	9.509010	4.077793	-9.379989	0.082697
1742	2150101927	9.550070	5.603085	-124.169846	-1.531033	-2.730401	-0.963008	15.757088	-13.822607	-35.994656
1743	2150118594	10.710158	5.395618	-124.908066	0.534127	2.199526	0.979937	74.348969	-19.710358	-40.833794
1744	2150135261	12.779145	4.967705	-125.503487	0.049477	0.547590	0.749857	127.866524	-32.092808	-29.228189
1745	2150151928	15.186668	4.602976	-125.950737	0.658402	1.909208	0.733667	147.192673	-27.412893	-20.282141
1746	2150168595	17.605679	4.251981	-126.126450	1.052202	2.531963	0.448005	146.460388	-22.895634	-3.755484
1747	2150185262	19.679579	3.894137	-125.946228	0.956894	2.566647	-0.315675	124.176300	-16.633989	17.471951
1748	2150201929	21.326015	3.213375	-125.618958	1.063187	2.159795	-0.154490	98.081940	-31.143864	33.058601
1749	2150218596	22.236279	2.452347	-125.133385	1.659391	1.373869	-1.449229	53.691235	-31.365267	44.363014
1750	2150235263	22.123003	1.930447	-124.625748	1.953431	0.514176	-1.001246	-7.446804	-17.278231	40.408291
1751	2150251930	21.061916	1.882472	-124.372200	2.105042	-0.702484	-0.460356	-63.663738	3.138980	15.601284
1752	2150268597	19.513710	2.351435	-124.466141	0.980403	-1.432441	-0.148735	-92.187424	24.656525	-14.635438
1753	2150285264	17.973770	2.908995	-124.766441	-0.570832	-1.438543	-0.847461	-91.080856	26.115980	-27.393795
1754	2150301931	16.252350	3.262436	-124.942299	-1.485363	-2.369930	-1.605951	-102.229973	17.394430	-15.915222
1755	2150318598	14.068399	3.645435	-125.098000	-1.772580	-2.628844	-2.356987	-129.987381	19.984049	-14.619966
1756	2150335265	11.751553	4.398562	-125.292007	-2.206680	-2.264009	-2.720919	-137.706146	41.710876	-21.030210
1757	2150351932	9.530693	5.471181	-125.601456	-1.916627	-1.590258	-1.065364	-131.161240	60.110699	-29.684774
1758	2150368599	8.641403	6.037822	-125.665756	-2.129183	0.801986	4.962852	-52.480160	33.252167	-8.780397
1759	2150385266	8.835048	5.832429	-125.507812	-0.953412	-0.432074	2.326710	11.139132	-10.458575	11.568324
1760	2150401933	9.290312	5.840564	-125.355255	-0.557346	-0.629443	0.684829	26.887192	2.211157	9.294638
1761	2150418600	10.295736	5.841289	-125.208885	-0.154100	1.206381	0.869039	59.933346	1.827816	8.980985
1762	2150435267	11.884790	5.714587	-125.134995	0.195169	1.492483	0.478339	95.402199	-6.317692	6.170382
1763	2150451934	13.787813	5.565653	-125.109352	1.012571	1.802264	0.481730	114.538414	-8.085614	3.858880
1764	2150468601	15.571088	5.571649	-124.988609	1.250257	2.209237	0.564754	106.802444	2.452573	7.268582
1765	2150485268	17.335266	5.711937	-124.627663	0.820594	2.656776	0.300158	104.231110	14.441923	18.675091
1766	2150501935	18.832960	5.752925	-123.927025	0.961718	1.598826	0.236060	86.175674	15.573328	39.391888
1767	2150518602	19.787813	5.596059	-123.186134	1.274415	1.234899	-1.059660	53.409355	5.987962	45.256577
1768	2150535269	19.954535	5.535392	-122.672318	1.456673	0.686334	-0.962902	7.525160	7.240359	30.495344
1769	2150551936	19.419161	5.719331	-122.473610	1.793112	0.294887	-0.139849	-32.782772	14.614427	7.855190
1770	2150568603	18.095118	6.129730	-122.525764	1.920562	-0.500052	0.920847	-78.618050	22.536558	-10.461015
1771	2150585270	16.432415	6.539534	-123.079079	0.905855	-0.852073	1.073066	-95.605751	13.905493	-38.406197
1772	2150601937	15.073360	6.911499	-123.928650	-0.615156	-2.035048	-0.627849	-75.085571	7.954286	-54.382000
1773	2150618604	13.723011	7.359004	-124.635323	-1.664952	-3.040923	-1.875075	-75.269112	15.774025	-47.033394
1774	2150635271	11.623578	7.713498	-125.255890	-0.291490	-2.504809	-2.711284	-120.597443	12.899790	-40.292660
1775	2150651938	8.867955	8.040816	-125.769997	-0.393873	-1.928043	-3.835603	-160.629791	14.149429	-33.180988
1776	2150668605	6.088186	8.714419	-126.339783	-1.560717	-1.282647	-3.165841	-161.327438	35.939781	-38.417953
1777	2150685272	4.720788	9.440558	-126.608475	-3.255249	0.342010	3.948431	-78.826263	42.031883	-20.790855
1778	2150701939	5.556649	9.121136	-126.435654	-3.230034	-0.058631	5.774969	49.160404	-17.995808	11.117773
1779	2150718606	6.818351	8.649180	-126.048653	-1.024469	-1.461978	1.091086	72.799049	-25.514257	25.078915
1780	2150735273	8.839976	7.845186	-125.565529	-0.821489	1.431755	0.145892	117.805054	-43.740746	34.222069
1781	2150751940	11.310367	6.760244	-125.023216	0.088222	2.047679	-0.144099	144.586838	-58.147861	43.548218
1782	2150768607	13.458744	5.855309	-124.577080	1.079606	2.046471	0.510530	126.469398	-47.035461	38.014397
1783	2150785274	15.243060	5.339087	-124.173592	1.150635	2.604202	0.420712	105.209038	-23.754850	31.402998
1784	2150801941	16.956642	5.058775	-123.724808	1.559667	3.014676	0.134572	100.889343	-8.456187	30.816734
1785	2150818608	18.381905	4.802943	-122.958694	1.633858	2.144437	0.040880	82.079834	-0.475451	48.688507
1786	2150835275	19.332609	4.486679	-121.977890	1.342005	1.788117	-0.646586	52.790253	1.237577	62.038074
1787	2150851942	19.697224	4.390565	-121.064056	1.061628	1.005350	-0.933684	18.146027	13.050908	53.853024
1788	2150868609	19.334440	4.788132	-120.551498	1.285877	0.591139	-0.543365	-23.716686	32.942196	21.330353
1789	2150885276	18.125082	5.699230	-120.469170	1.507081	-0.033549	0.056590	-72.504105	53.563099	-12.488937
1790	2150901943	16.142624	6.858651	-120.987747	0.805889	-0.961540	1.247524	-115.038239	57.576206	-49.646854
1791	2150918610	14.311460	7.791024	-121.895576	-0.898627	-1.884437	1.036040	-102.424477	39.999466	-66.421524
1792	2150935277	12.665008	8.459327	-122.780685	-1.603308	-3.848894	0.041669	-90.782852	26.950760	-60.080051
1793	2150951944	10.519712	8.791632	-123.700562	-0.016535	-3.597278	-1.245814	-119.943985	8.808406	-57.074242
1794	2150968611	7.824173	8.863171	-124.665642	0.570281	-3.422520	-3.404265	-152.358398	-4.626110	-56.790939
1795	2150985278	5.074006	8.978833	-125.604965	-0.206624	-2.264541	-3.580307	-155.611343	0.777991	-56.873741
1796	2151001945	3.022653	9.382895	-126.386261	-2.028901	-1.053553	-1.338508	-114.941063	21.108320	-48.673088
1797	2151018612	2.595196	9.768218	-126.751808	-2.554225	-0.543435	2.626691	-21.332533	22.260326	-23.512878
1798	2151035279	3.927117	9.420275	-126.666161	-2.468605	0.978262	4.282729	79.720139	-20.320486	5.535478
1799	2151051946	6.135396	8.512633	-126.362602	-1.520012	1.302339	1.161444	130.312698	-52.466732	22.011761
1800	2151068613	8.919747	7.169203	-125.839485	-0.961950	2.902715	0.201668	163.410797	-75.678871	40.744328
1801	2151085280	11.977310	5.425957	-125.246193	-0.705747	3.609276	0.267336	180.041473	-96.157654	54.151123
1802	2151101947	14.487547	3.896941	-124.671646	1.195426	2.744640	-0.271494	148.324814	-81.163010	54.833031
1803	2151118614	16.092079	2.953596	-124.066887	1.587065	2.381423	0.173831	94.626472	-44.779758	50.250858
1804	2151135281	17.430574	2.380193	-123.272156	2.288709	2.629567	0.357953	78.614571	-18.953684	55.921207
1805	2151151948	18.626839	1.809110	-122.222343	2.342680	1.222082	0.205891	69.993515	-12.865678	70.855949
1806	2151168615	19.413973	1.458493	-121.293999	1.165529	1.045335	-0.615288	46.153492	-1.519184	59.893021
1807	2151185282	19.552475	1.934952	-120.712418	1.058303	-0.398770	-0.768819	7.788541	38.799244	23.749956
1808	2151201949	18.543676	3.452576	-120.585541	1.228941	-0.771002	-1.360371	-60.375526	88.768456	-22.126520
1809	2151218616	15.736066	5.856206	-120.991791	1.180900	-0.885424	-1.976385	-165.951630	130.878067	-65.322472
1810	2151235283	13.044135	7.595780	-121.756958	-1.369349	1.212785	3.436046	-155.629074	89.988640	-69.712204
1811	2151251950	12.123054	8.282660	-122.552391	-3.486587	-3.180722	3.065642	-48.169559	30.139166	-54.714226
1812	2151268617	10.740732	8.670239	-123.507851	0.031346	-5.064694	-0.802731	-73.977333	11.793013	-59.792896
1813	2151285284	8.564266	8.805046	-124.519814	1.051495	-4.140920	-1.769439	-120.864326	-1.829171	-60.135487
1814	2151301951	6.021758	8.449501	-125.699905	1.581055	-3.590685	-2.598279	-141.276962	-29.914614	-67.419167
1815	2151318618	3.583565	8.082282	-126.837227	-0.245495	-2.395198	-2.759788	-135.851913	-27.421595	-66.152504
1816	2151335285	2.628341	7.905364	-127.669952	-2.285227	-0.044179	0.444913	-49.761456	-13.045961	-49.479393
1817	2151351952	3.824482	7.476897	-127.951317	-2.970708	1.941646	2.251244	74.617020	-26.363878	-15.806457
1818	2151368619	6.447073	6.699051	-127.721397	-2.354102	2.708120	0.928652	156.234909	-45.036774	17.357819
1819	2151385286	9.702750	5.621439	-127.085190	-1.670818	3.344417	-0.008843	191.820236	-58.508133	46.242378
1820	2151401953	13.391335	4.137647	-126.284149	-0.978100	4.531785	-0.164778	217.721786	-77.359291	65.131279
1821	2151418620	16.092094	2.433051	-125.517776	1.303447	2.655395	1.128869	159.925323	-86.957336	70.810066
1822	2151435287	18.076584	1.407483	-124.634422	1.240595	2.721561	1.031428	117.820122	-42.997341	69.100281
1823	2151451954	19.897989	0.799752	-123.412697	2.833314	1.627077	0.583333	108.400589	-10.387945	81.560440
1824	2151468621	21.378328	0.230199	-122.079346	2.682554	1.384799	0.406487	88.621513	-3.551433	87.307281
1825	2151485288	22.436378	0.102771	-120.837143	0.750383	0.140085	-0.673095	63.780006	20.933125	72.406036
1826	2151501955	22.704819	0.780906	-119.705421	1.361514	-0.666178	-0.962666	16.093672	63.847961	47.490967
1827	2151518622	21.456736	2.389580	-119.148979	1.148901	-1.056522	-1.686617	-75.297935	102.201996	-4.950192
1828	2151535289	18.439034	4.614275	-119.357353	0.310569	-1.530853	-2.064353	-179.775970	121.443687	-56.871967
1829	2151551956	14.363637	7.096583	-120.031303	-1.599166	-2.171689	-2.116886	-239.860916	131.762756	-80.263199
1830	2151568623	10.749984	8.828953	-121.036880	-2.970066	0.901904	5.580507	-207.941727	88.708679	-80.541458
1831	2151585290	9.740092	8.436732	-121.931664	-1.707143	-3.680037	2.833517	-52.051586	-32.326355	-47.478054
1832	2151601957	7.848342	7.882968	-123.312714	1.620864	-5.487803	-1.363694	-101.199188	-45.148026	-75.799400
1833	2151618624	5.663557	6.935094	-124.832748	0.822449	-2.142022	-1.162442	-118.744209	-66.915810	-83.377396
1834	2151635291	3.996962	5.633278	-126.245827	1.135214	-2.630301	-0.776869	-90.124916	-84.721664	-77.937805
1835	2151651958	3.075270	4.264685	-127.555969	0.404164	-1.413186	-0.648464	-47.965698	-86.556206	-73.677788
1836	2151668625	3.544889	3.065817	-128.542435	-1.072125	1.364180	0.522017	32.416996	-74.924721	-54.441032
1837	2151685292	5.410064	1.919476	-129.098923	-1.276510	3.133023	0.692148	113.822227	-70.883011	-27.511858
1838	2151701959	8.109584	0.881122	-129.241684	-1.799555	4.508737	-0.204464	162.653397	-62.595440	-0.794079
1839	2151718626	11.329048	-0.028650	-128.922775	-1.926753	4.816246	-1.404922	193.518326	-50.304054	28.457027
1840	2151735293	14.439066	-0.840454	-128.154282	-0.632168	3.396247	-1.023228	187.463928	-36.942295	56.195732
1841	2151751960	16.826157	-1.129759	-126.993896	0.270780	1.682120	0.606370	144.948746	2.293080	72.104118
1842	2151768627	18.357103	-0.854288	-125.524918	1.764973	0.245255	1.011876	93.912186	42.631599	79.399895
1843	2151785294	19.498938	-0.447396	-123.850456	2.101292	-0.022115	1.638549	70.173676	55.915100	87.503662
1844	2151801961	20.572052	-0.122494	-122.201088	1.689169	-0.292914	0.683137	65.391060	52.446461	86.689713
1845	2151818628	21.221640	0.442421	-120.624489	0.771542	-0.557862	-0.618531	39.215534	65.630005	76.683723
1846	2151835295	20.766279	1.412786	-119.588417	0.421462	-0.919469	-1.838889	-27.824205	76.849892	37.571926
1847	2151851962	18.802721	2.830776	-119.330513	-0.724218	-1.906466	-2.334458	-117.880775	85.523193	-13.848321
1848	2151868629	15.545828	4.588744	-119.639313	-1.283015	-1.509837	-2.649236	-193.700134	95.564049	-48.422714
1849	2151885296	11.508351	6.438808	-120.530693	-1.750198	-2.413260	-1.749976	-236.580841	95.733765	-77.349861
1850	2151901963	8.951251	7.469909	-121.561073	-1.599472	0.357339	5.079000	-145.430862	50.246502	-70.998093
1851	2151918630	8.218191	6.800466	-122.654366	0.847279	-2.323589	3.664125	-35.326599	-49.166149	-57.979572
1852	2151935297	7.236120	6.116937	-124.254982	-0.046643	-2.149683	-0.806355	-47.618374	-53.194771	-88.665916
1853	2151951964	6.757258	5.468473	-125.581741	1.063799	-1.434339	-0.364740	-20.203093	-47.981373	-73.490425
1854	2151968631	7.165739	4.816154	-126.687538	-0.050884	-0.514939	0.806137	30.937984	-46.573246	-60.471756
1855	2151985298	8.408002	4.246901	-127.566010	0.092460	0.070467	0.536311	79.178757	-40.671452	-47.054134
1856	2152001965	10.175611	3.791760	-128.016068	0.174828	1.437329	-0.022816	108.428108	-31.013079	-21.797228
1857	2152018632	12.188860	3.338543	-128.021790	0.286244	2.544951	0.392721	121.298737	-26.462919	5.316263
1858	2152035299	14.317075	2.788938	-127.533447	-0.054079	3.464330	-0.289683	126.614128	-25.119991	36.422100
1859	2152051966	15.866260	2.359191	-126.557564	0.075063	2.911229	-1.609035	90.818161	-9.406649	63.575989
1860	2152068633	16.943264	1.948933	-125.188095	-0.131217	2.640212	-1.061575	62.035732	-0.175191	86.107925
1861	2152085300	17.309498	1.896955	-123.542389	0.517335	0.969693	-0.542756	19.173283	26.317764	95.619942
1862	2152101967	17.388975	2.248543	-122.087746	-0.025457	-0.254395	2.488325	2.124654	46.374477	77.357780
1863	2152118634	17.938993	2.529005	-120.835037	0.349668	0.670665	1.228410	30.376923	39.052353	66.845642
1864	2152135301	18.299604	2.679563	-119.998383	0.902697	-0.383918	-0.949302	19.864815	24.408930	45.247360
1865	2152151968	17.807423	2.820627	-119.617157	0.211069	-1.538899	-1.514916	-30.123539	15.355324	19.496355
1866	2152168635	16.386461	3.147451	-119.820999	-0.589232	-2.461926	-1.977574	-84.120232	15.385736	-17.044233
1867	2152185302	14.243393	3.761780	-120.415611	-1.121951	-2.697327	-2.220858	-125.933121	26.390072	-43.694782
1868	2152201969	11.854862	4.526082	-121.261681	-1.511093	-2.288317	-1.748137	-139.141342	33.500870	-59.295681
1869	2152218636	10.269850	5.175352	-121.999229	-1.259959	-0.721112	2.439609	-90.859299	30.042120	-50.369598
1870	2152235303	9.806595	5.186803	-122.667511	-0.396164	0.384897	2.910769	-23.675375	-6.006581	-39.060040
1871	2152251970	9.599324	5.182421	-123.387672	-0.514122	-0.593740	0.890089	-8.030723	-7.234598	-41.991657
1872	2152268637	10.184782	5.228843	-124.076836	-0.501937	0.124378	0.807661	39.378941	-4.048748	-40.664234
1873	2152285304	11.620563	5.384693	-124.527054	0.048123	-0.363892	1.404917	89.145821	4.377569	-27.800201
1874	2152301971	13.384651	5.608433	-124.605339	0.109174	0.661385	0.616634	106.794273	12.378682	-7.090436
1875	2152318638	15.181482	5.822644	-124.419632	0.394637	1.680713	0.519108	107.200478	15.472883	7.954629
1876	2152335305	16.919376	5.879349	-124.060226	0.616531	2.426549	0.419627	102.577690	9.476266	20.060354
1877	2152351972	18.437162	5.789966	-123.596672	0.794499	2.322276	-0.150126	88.745773	3.557066	28.379143
1878	2152368639	19.753166	5.494438	-122.916496	1.126524	1.514125	-0.781834	75.456657	-3.215902	44.570549
1879	2152385306	20.367245	5.225277	-122.023529	1.199057	1.139481	-1.764524	32.347488	3.374043	56.042934
1880	2152401973	20.239603	4.958571	-121.072960	1.155841	1.058579	-1.220567	-12.213382	4.942829	59.228790
1881	2152418640	19.701391	4.721285	-120.347336	0.971302	0.248273	-0.199364	-35.461159	1.667016	46.034904
1882	2152435307	18.910406	4.399621	-120.168533	1.575706	-0.589120	0.004175	-47.811539	-14.450596	16.873882
1883	2152451974	17.831989	3.755314	-120.559517	0.926861	-0.467580	-0.084736	-62.543121	-43.835884	-9.624569
1884	2152468641	16.724262	2.863647	-121.271393	-0.380142	-1.433974	-1.144007	-63.506702	-63.523602	-24.431942
1885	2152485308	15.368610	2.282594	-121.973587	-1.240120	-2.965383	-1.517739	-78.958221	-44.905609	-30.419582
1886	2152501975	13.670948	2.333122	-122.545616	-2.091777	-3.044311	-1.303314	-99.990410	-5.415979	-33.571590
1887	2152518642	11.874004	2.814973	-123.072128	-2.002332	-1.435521	-1.154700	-105.909332	21.482595	-36.788944
1888	2152535309	10.453133	3.430862	-123.516899	-1.678550	-0.753765	-1.154185	-83.306679	31.369553	-32.916779
1889	2152551976	9.675138	4.216056	-123.671753	-1.379633	-0.276171	0.666235	-45.564972	45.047935	-16.981241
1890	2152568643	9.623658	4.617652	-123.611465	-0.164244	0.453274	4.005238	-2.869691	24.645304	-0.104743
1891	2152585310	9.858194	4.915891	-123.505203	-0.558563	-0.099413	1.574360	14.041352	18.995897	3.612890
1892	2152601977	10.586986	5.200833	-123.380630	-0.014980	1.371784	0.893195	43.568199	18.433115	4.672044
1893	2152618644	11.884274	5.494385	-123.206520	0.164756	0.994853	0.651092	77.365685	19.584213	7.151541
1894	2152635311	13.298416	5.862586	-122.846939	0.701294	1.747862	0.517932	83.216606	26.519032	16.519939
1895	2152651978	14.609357	6.289425	-122.366463	0.894946	2.161118	0.152456	76.109161	32.036808	22.029799
1896	2152668645	15.773133	6.583346	-121.743217	1.141757	1.585650	-0.103136	66.141022	27.015455	31.627403
1897	2152685312	16.628725	6.601504	-121.043304	1.279939	0.845582	-0.112455	47.018784	12.936894	40.148376
1898	2152701979	17.212107	6.321604	-120.548645	0.824422	0.800822	-0.263405	32.165157	-7.238845	33.494354
1899	2152718646	17.111937	6.102448	-120.422066	1.097761	0.480710	-0.129156	-6.330812	-10.095613	11.487889
1900	2152735313	16.506283	5.705539	-120.728584	1.268122	0.386058	0.049220	-33.948853	-27.850014	-10.229030
1901	2152751980	15.501091	5.013165	-121.530037	1.489237	0.007787	-0.715483	-55.323383	-52.898605	-34.173733
1902	2152768647	14.371548	4.225512	-122.644081	0.364761	-0.270556	-1.045146	-61.895481	-62.604012	-51.800301
1903	2152785314	13.485180	3.480402	-123.805267	-1.142083	-1.663581	-0.666928	-48.008335	-59.892918	-56.317566
1904	2152801981	12.501645	3.238161	-124.775948	-1.606072	-3.482897	-0.689218	-55.107090	-26.994913	-52.995625
1905	2152818648	11.011652	3.467905	-125.359314	-1.377007	-2.269769	-1.796813	-86.862526	6.631663	-36.635044
1906	2152835315	9.411436	3.980932	-125.689034	-1.912026	-1.027440	-2.237388	-94.239143	27.062695	-24.504282
1907	2152851982	8.433151	4.760652	-125.754456	-2.086388	-0.134472	-0.330622	-57.905640	45.886551	-10.743059
1908	2152868649	8.521866	5.186053	-125.482285	-1.389353	0.946795	3.924644	4.404087	27.925779	12.707660
1909	2152885316	8.942006	5.275436	-125.060753	-0.594369	-0.426955	1.684069	23.406168	9.407105	24.460278
1910	2152901983	9.605449	5.404033	-124.608047	-0.036771	-0.067867	0.521989	37.782719	12.258808	25.827459
1911	2152918650	10.505515	5.545505	-124.075180	0.411359	0.643374	0.751667	51.456955	14.200245	30.234158
1912	2152935317	11.573384	5.703830	-123.473213	0.567760	1.116550	0.292654	61.034740	16.488403	33.840607
1913	2152951984	12.743114	5.852556	-122.816856	1.073494	1.763608	0.312050	66.721390	17.252043	36.805874
1914	2152968651	13.978313	5.850636	-122.167030	1.146159	2.405185	0.051394	70.639153	9.118031	38.147850
1915	2152985318	15.122577	5.583309	-121.393715	1.801603	1.344209	-0.535457	64.536278	-3.669911	49.105133
1916	2153001985	15.583500	5.166464	-120.620583	1.750435	0.533779	-0.791066	23.809940	-11.642619	51.547745
1917	2153018652	15.728053	4.592087	-120.141037	0.066278	1.018781	0.839986	6.720187	-25.206194	37.294994
1918	2153035319	16.321404	3.398313	-120.579765	-0.547406	1.783856	1.933811	37.928982	-75.853065	-5.073109
1919	2153051986	17.522676	1.860369	-121.874413	-0.565027	0.778853	1.146544	76.134132	-110.631439	-46.987862
1920	2153068653	18.882530	0.589780	-123.714249	-0.007704	-0.706119	0.071182	84.448044	-106.657570	-80.637245
1921	2153085320	19.860046	-0.347567	-125.481422	0.516168	-1.657822	-0.731473	59.375977	-87.983917	-80.981354
1922	2153101987	19.966640	-0.893864	-126.816887	0.295414	-3.261328	-2.574350	6.030432	-57.862309	-63.777397
1923	2153118654	19.168564	-0.714722	-127.492271	-0.624194	-3.840231	-4.151317	-47.957458	-3.188672	-41.390987
1924	2153135321	17.410627	0.463859	-127.606308	-0.968389	-3.279346	-4.035748	-104.999077	65.265350	-28.306252
1925	2153151988	15.053177	2.453600	-127.461548	-0.512455	-1.979304	-2.915043	-141.170151	117.340576	-24.657356
1926	2153168655	11.739081	4.626790	-127.219528	0.568712	-0.780231	2.690386	-199.236588	130.507324	-15.734735
1927	2153185322	11.008677	5.479209	-126.536430	-3.304136	6.015435	8.685017	-46.959164	58.482197	30.315348
1928	2153201989	11.564093	6.162917	-125.835075	-2.716985	-1.892688	0.283873	29.555372	48.700184	33.406761
1929	2153218656	12.381493	6.809799	-125.044853	0.488874	2.276041	0.649448	44.189663	48.032539	38.413315
1930	2153235323	13.482985	7.097026	-124.081810	-0.385429	1.416710	-0.510618	59.598907	29.915003	52.427757
1931	2153251990	14.943547	6.983912	-123.208199	0.343243	2.031426	0.359238	81.717255	6.472744	52.480759
1932	2153268657	16.853048	6.368005	-122.526176	1.066616	1.822232	-0.003706	110.323502	-24.137409	49.600094
1933	2153285324	18.407934	5.593581	-122.042831	2.219554	1.086976	-0.750391	90.782166	-35.285854	41.951458
1934	2153301991	19.421972	4.586954	-121.603516	2.351705	0.610323	-0.307245	59.009312	-48.371799	44.808331
1935	2153318658	20.014383	3.314353	-121.396423	1.481265	0.957279	-0.161603	35.187294	-67.449951	37.824894
1936	2153335325	20.434788	1.691552	-121.845329	0.120662	1.799798	1.095055	26.896164	-100.426476	8.804006
1937	2153351992	21.270786	-0.275314	-123.224403	-0.881150	1.321461	2.117767	51.675598	-139.494995	-34.917694
1938	2153368659	22.256021	-1.708289	-125.166237	-0.575407	-1.151085	0.234254	57.597435	-122.802681	-75.918343
1939	2153385326	23.029951	-2.599074	-126.919724	0.619209	-1.473143	-0.871256	42.986538	-89.559525	-76.062523
1940	2153401993	23.124449	-3.126073	-128.147598	0.214180	-3.140044	-2.078562	2.496519	-57.685421	-54.905994
1941	2153418660	22.185005	-2.906683	-128.636871	0.182228	-4.531627	-3.905381	-57.412769	1.109668	-31.735128
1942	2153435327	20.136196	-1.617045	-128.485580	-0.265984	-3.755877	-4.262694	-122.077759	75.705521	-19.090738
1943	2153451994	17.462219	0.692109	-127.916054	0.069747	-3.324142	-3.990209	-159.661057	142.459930	-11.919045
1944	2153468661	13.459599	3.949919	-127.209969	0.497186	-2.790500	-1.193176	-241.333969	200.006485	-10.930731
1945	2153485328	12.653728	4.885828	-126.534119	-3.035309	11.583404	14.454414	-51.016270	64.134201	27.073568
1946	2153501995	12.652070	6.020970	-125.768890	-3.737711	-5.954161	-0.148554	-3.966158	76.731728	30.060127
1947	2153518662	13.035250	6.942576	-124.907677	-0.561872	4.047266	-0.424853	17.650288	65.620628	38.144417
1948	2153535329	13.996184	7.476741	-124.021240	-0.235156	1.584699	-0.353684	51.484524	43.777416	44.195889
1949	2153551996	15.411145	7.560919	-123.219986	0.381970	2.326418	0.181773	79.113762	17.262196	45.204151
1950	2153568663	17.263096	7.067357	-122.661865	1.008104	2.023151	0.023688	107.363388	-18.805344	40.590816
1951	2153585330	18.996372	6.213959	-122.355667	1.682761	1.325648	-0.444555	102.381378	-42.721985	33.668148
1952	2153601997	20.370831	5.110255	-122.118454	1.701850	0.652373	0.190323	81.569885	-57.328968	36.033794
1953	2153618664	21.364338	3.514303	-122.227737	1.262273	1.031147	-0.348886	60.603840	-91.556648	28.394464
1954	2153635331	21.838943	1.744807	-122.813240	1.017529	0.911269	-0.251118	30.588221	-111.387924	6.853199
1955	2153651998	22.128122	0.030108	-123.940613	-0.031268	0.822192	0.680118	18.899223	-120.477776	-23.809835
1956	2153668665	22.480082	-1.349837	-125.596085	-1.065014	0.040217	1.004828	20.476589	-114.054909	-60.075462
1957	2153685332	23.095131	-2.265730	-127.328987	-0.424960	-1.424953	0.096186	34.129414	-90.670601	-74.132988
1958	2153701999	23.369055	-2.838665	-128.478622	0.008052	-2.463661	-1.224183	13.872666	-58.522209	-49.369984
1959	2153718666	22.750319	-2.958452	-128.936920	0.592959	-3.968650	-3.012884	-38.010506	-17.114910	-22.064272
1960	2153735333	21.164427	-2.322200	-128.829117	0.705983	-3.897393	-4.047624	-94.360985	38.087528	-7.898338
1961	2153752000	18.729242	-0.491429	-128.219666	0.452370	-4.505107	-4.102224	-144.717789	116.008774	-2.729210
1962	2153768667	15.640930	2.274965	-127.383041	0.512327	-1.797967	-0.086976	-185.571274	173.707443	-0.709697
1963	2153785334	13.714514	3.881656	-126.674889	-2.122476	6.163546	10.853460	-117.396019	104.301201	16.995104
1964	2153802001	13.399796	4.978405	-125.653656	-3.544927	-1.748560	-0.040663	-23.133085	78.567413	44.343079
1965	2153818668	13.502878	6.081907	-124.830177	-0.281996	2.485668	0.120578	1.911554	76.123550	32.806492
1966	2153835335	14.240482	6.740628	-124.010094	-0.416866	2.250629	-0.025616	39.254974	50.376709	38.376026
1967	2153852002	15.424559	7.077851	-123.397163	0.258218	2.275278	0.043910	67.119682	29.182640	30.494844
1968	2153868669	16.842108	7.111351	-123.010384	0.900619	2.103536	0.196334	82.690140	8.600168	21.950304
1969	2153885336	18.307840	6.680682	-122.725822	1.088029	1.316239	0.365477	86.397629	-19.254612	24.351263
1970	2153902003	19.847450	5.691459	-122.452316	0.516008	1.457822	0.010914	91.109261	-50.505985	35.211472
1971	2153918670	21.087837	4.311861	-122.373756	0.568543	1.478499	-0.331184	74.513359	-75.658707	33.738659
1972	2153935337	21.855551	2.647193	-122.792747	0.773860	1.208930	-0.093924	48.091579	-101.888512	13.603094
1973	2153952004	22.277023	0.928145	-123.776482	0.849403	0.885644	0.291169	27.635410	-117.509132	-15.532197
1974	2153968671	22.520723	-0.546650	-125.191605	0.205452	-0.445442	0.205622	15.411325	-113.925163	-44.388657
1975	2153985338	22.702856	-1.455692	-126.731964	-0.559528	-1.788349	-0.408340	9.818867	-85.636887	-63.936813
1976	2154002005	22.464188	-1.868174	-127.800789	0.125002	-3.322400	-0.765223	-15.673196	-47.222088	-49.290245
1977	2154018672	21.360401	-1.808040	-128.177460	0.291883	-4.080604	-2.618718	-66.453400	-4.826873	-21.914436
1978	2154035339	19.404257	-0.963534	-127.979828	0.461198	-4.034870	-4.299445	-116.590317	51.895115	-6.151755
1979	2154052006	16.738653	1.085239	-127.450706	0.231953	-3.982031	-3.816081	-159.473694	126.997002	-7.571033
1980	2154068673	13.351760	3.649549	-126.949463	0.225424	-0.501743	3.556134	-203.952408	156.694138	-10.542663
1981	2154085340	12.381761	4.565101	-126.192543	-3.362851	3.588048	6.360620	-60.987469	63.930443	32.303471
1982	2154102007	11.770710	5.774704	-125.428452	-1.096536	-1.585831	0.654833	-40.309914	80.807663	29.842735
1983	2154118674	11.687529	6.808068	-124.528709	-0.905792	2.549979	0.132072	-10.425491	71.907845	40.312981
1984	2154135341	12.123235	7.473780	-123.718208	0.132597	2.206189	0.035739	20.585855	49.324574	39.353256
1985	2154152008	13.011726	7.774858	-123.130280	0.486764	2.840904	-0.051413	49.121796	25.520149	30.576742
1986	2154168675	14.338200	7.627353	-122.744759	0.705709	2.991003	0.337766	76.984795	-2.909709	24.749899
1987	2154185342	15.938081	7.016374	-122.305984	0.862657	2.018592	0.547792	93.135910	-28.307930	35.168335
1988	2154202009	17.600462	5.914218	-121.757195	0.616912	1.755890	-0.086231	96.532158	-53.626328	50.798199
1989	2154218676	18.908974	4.417047	-121.451637	0.391486	1.700981	-0.150028	77.357597	-79.344910	45.873013
[truncated: 2,111 more rows]
