# Supplementary material for: Myorhythmia: A Quantitative Study of Synchrony and Rhythmicity Between the Head and Upper Limbs
Source: Tremor Other Hyperkinet Mov (N Y). 2025 Apr 1;15:9. doi: 10.5334/tohm.986 (PMC11967460; doi:10.5334/tohm.986)
Supplement: Supplementary File 3. — Zip folder containing compressed files of transducer recordings and MATLAB live script with code for all analyses. [file tohm-15-1-986-s3.zip › 20231130_115518 posture/Xsens DOT_20231130_115518_727 posture head.csv]

sep=
DeviceTag:	Xsens DOT
FirmwareVersion:	2.0.0
AppVersion:	2023.6.0
SyncStatus:	Un-synced
OutputRate:	60Hz
FilterProfile:	General
Measurement Mode:	Custom modes - custom mode1
StartTime:	2023-11-30_11:55:18_713 CST
© Movella Technologies B. V. 2005-2023
PacketCounter	SampleTimeFine	Euler_X	Euler_Y	Euler_Z	FreeAcc_X	FreeAcc_Y	FreeAcc_Z	Gyr_X	Gyr_Y	Gyr_Z
1	2256119730	-48.577885	6.206718	-31.566467	0.613036	1.087002	1.083302	0.031417	0.011959	0.015930
2	2256136397	-46.011250	6.530334	-31.550177	0.787070	2.042671	0.005789	67.912979	19.616299	1.693241
3	2256153064	-42.557987	7.066307	-31.401335	0.871437	2.945698	-0.737157	68.882042	18.946241	-4.154864
4	2256169731	-38.849815	7.781754	-31.254976	0.782107	3.989305	-1.264153	62.478275	12.878884	-4.560381
5	2256186398	-35.225483	8.618192	-30.909510	1.442061	4.598841	-1.569485	49.604557	1.868290	-2.509157
6	2256203065	-31.840883	9.241299	-30.447433	1.953628	4.564599	-1.633443	33.386517	-7.272358	-3.052291
7	2256219732	-28.861559	9.475416	-30.050449	2.038140	4.663229	-2.003063	19.057529	-15.411495	-11.579569
8	2256236399	-26.420498	9.375093	-29.764343	2.352623	5.368681	-2.913145	0.251332	-24.642824	-20.781210
9	2256253066	-24.601152	9.059160	-29.566622	2.867393	5.603283	-3.624314	-29.008190	-31.529577	-26.721046
10	2256269733	-23.472918	8.592753	-29.467762	2.844686	5.487410	-3.772569	-63.135880	-34.089901	-31.082497
11	2256286400	-23.003336	8.079812	-29.433624	2.673652	4.619707	-3.292234	-93.648277	-33.298180	-31.692215
12	2256303067	-23.050505	7.680937	-29.424582	2.419042	2.917217	-2.169785	-112.596626	-24.364553	-26.508032
13	2256319734	-23.473383	7.537960	-29.485743	1.296986	1.107303	-0.670745	-119.025597	-5.464046	-20.270227
14	2256336401	-24.041384	7.525770	-29.566397	-0.914388	-1.192717	1.453238	-109.360931	3.635655	-14.892221
15	2256353068	-24.594616	7.575500	-29.630352	-2.178505	-3.743807	3.212421	-87.293526	5.188487	-10.040914
16	2256369735	-25.070677	7.757308	-29.639296	-3.172406	-5.820052	4.227411	-61.480568	10.029603	-1.104870
17	2256386402	-25.441833	8.175045	-29.414839	-4.377865	-7.015034	4.678540	-37.216270	16.239113	20.107773
18	2256403069	-25.413656	8.765327	-28.786871	-4.820081	-8.102646	4.760804	0.090318	13.718558	48.151638
19	2256419736	-24.718451	9.495628	-27.990850	-3.687980	-8.770998	3.237773	52.042622	16.075541	62.439850
20	2256436403	-23.532059	10.347912	-27.385561	-2.689184	-6.799656	0.738215	92.911530	28.776741	57.055237
21	2256453070	-22.256636	11.149982	-27.124125	-2.263981	-4.756757	-0.632143	106.051384	35.429585	37.907608
22	2256469737	-20.956474	11.906406	-27.219442	-1.833997	-3.022486	-1.128970	112.424721	41.328156	17.130047
23	2256486404	-19.696732	12.576985	-27.569557	-1.793025	-0.348449	-1.261798	111.907471	41.832661	0.437519
24	2256503071	-18.664354	13.019084	-28.063141	-1.048064	2.221640	-1.139886	96.861656	30.657326	-13.622682
25	2256519738	-17.974459	13.169803	-28.639908	-0.032684	3.708787	-0.982450	72.489029	14.386843	-25.536438
26	2256536405	-17.696064	13.006398	-29.283997	0.840025	4.420416	-1.116965	43.196239	-3.080065	-36.653217
27	2256553072	-17.822718	12.571014	-29.962883	1.632806	4.219127	-1.467749	13.941520	-18.116907	-44.936680
28	2256569739	-18.292301	11.906327	-30.645170	2.073121	3.531772	-1.874903	-11.370146	-30.459085	-50.537556
29	2256586406	-19.069191	11.033432	-31.293905	2.351394	2.916849	-2.298651	-34.139488	-41.630280	-53.687946
30	2256603073	-20.132410	9.974885	-31.877911	2.601477	2.428971	-2.652060	-55.268311	-51.671532	-54.895016
31	2256619740	-21.433935	8.790381	-32.294113	2.819630	2.350877	-3.213818	-73.909996	-60.213024	-49.516060
32	2256636407	-22.865705	7.691646	-32.357590	3.073883	1.803025	-3.504211	-86.988907	-61.329517	-29.605186
33	2256653074	-24.117281	6.988418	-31.972515	2.034876	-0.291385	-2.100984	-80.982719	-48.619007	3.127838
34	2256669741	-24.878405	6.691964	-31.248426	0.289316	-2.314931	0.328700	-53.816257	-34.035831	31.166834
35	2256686408	-25.143480	6.718080	-30.423798	-0.821889	-3.371077	2.599085	-23.540413	-18.845825	44.832920
36	2256703075	-25.121063	6.867093	-29.628344	-3.025841	-4.428804	5.298220	-4.595276	-11.329038	46.607677
37	2256719742	-24.626989	6.888578	-28.715561	-4.649956	-6.092130	6.766844	24.896231	-21.402483	49.858131
38	2256736409	-23.399546	6.942118	-27.803757	-2.879754	-7.009641	4.953998	71.474022	-19.521725	50.937946
39	2256753076	-21.820835	7.098536	-27.347811	-1.537229	-6.335779	3.046805	98.031548	-2.094556	28.956758
40	2256769743	-20.013042	7.446987	-27.429594	-0.680665	-5.459667	1.404193	117.281113	21.296572	3.492063
41	2256786410	-18.130112	8.134780	-27.810263	-1.053012	-2.949251	-0.021025	125.224541	46.910191	-7.050584
42	2256803077	-16.347641	9.075327	-28.291584	-1.917657	-0.394786	-0.495147	120.633804	62.927940	-9.583877
43	2256819744	-14.715269	10.064790	-28.818354	-2.515478	1.790357	-0.404880	112.212090	65.651802	-13.222253
44	2256836411	-13.327980	10.879204	-29.359453	-2.492174	3.789500	-0.297474	97.408737	54.444271	-18.397137
45	2256853078	-12.328459	11.357114	-29.928400	-1.833013	4.904501	-0.222035	73.725983	33.746304	-25.819204
46	2256869745	-11.766035	11.461820	-30.582653	-0.786342	5.019157	-0.364320	47.413284	11.685683	-36.158852
47	2256886412	-11.575231	11.251064	-31.356453	0.336267	4.652831	-0.683552	25.236675	-6.227126	-47.275433
48	2256903079	-11.696614	10.782845	-32.163410	1.364773	4.329680	-1.176228	5.450086	-21.243319	-52.614216
49	2256919746	-12.125106	10.082351	-32.872166	2.116290	3.835921	-1.885087	-15.623803	-35.837505	-50.232281
50	2256936413	-12.847108	9.171155	-33.377522	2.695683	3.045084	-2.796022	-36.855556	-50.128487	-41.822151
51	2256953080	-13.782165	8.175120	-33.643948	3.371588	1.597259	-3.577920	-53.134941	-57.442307	-30.082567
52	2256969747	-14.795899	7.260246	-33.645329	3.705550	0.128684	-4.048748	-60.864296	-55.589165	-14.593310
53	2256986414	-15.785392	6.531050	-33.340618	3.499621	-1.093217	-4.145913	-61.981216	-48.739857	5.061276
54	2257003081	-16.687971	6.019309	-32.753300	3.034750	-2.392981	-3.682203	-58.549805	-40.329376	24.252420
55	2257019748	-17.425200	5.807218	-31.962582	2.257136	-3.747568	-2.593605	-49.530777	-26.376852	40.742455
56	2257036415	-17.878401	5.961755	-31.043001	0.963882	-4.817007	-0.559780	-32.848850	-7.549874	54.644897
57	2257053082	-17.753170	6.485899	-30.124300	-0.424765	-5.597250	2.109725	2.195071	13.899240	61.471478
58	2257069749	-17.138994	7.327639	-29.497765	-1.687438	-4.208982	4.751483	33.821156	37.992233	50.551941
59	2257086416	-16.446890	8.105571	-29.395748	-4.729534	-2.572710	7.301735	42.864433	43.906490	19.151285
60	2257103083	-15.694694	8.459682	-29.779062	-5.851717	-1.773705	7.439283	51.207085	27.150995	-16.151396
61	2257119750	-14.733950	8.488633	-30.380444	-3.917999	-1.621723	4.678754	66.254684	10.797973	-34.188400
62	2257136417	-13.628688	8.532684	-31.050154	-1.640287	-0.898528	1.680330	75.904114	11.677649	-38.105030
63	2257153084	-12.571892	8.829143	-31.692980	-0.227564	0.060275	-0.330334	72.955902	25.231421	-33.323002
64	2257169751	-11.719131	9.473207	-32.272514	0.263722	1.025647	-1.201039	60.294712	44.258919	-25.643486
65	2257186418	-11.109777	10.417426	-32.811920	-0.158258	1.676807	-1.113779	45.486732	61.075546	-20.253029
66	2257203085	-10.703913	11.460456	-33.334625	-1.178863	2.243160	-0.484093	33.349712	66.390999	-18.618732
67	2257219752	-10.386971	12.321456	-33.802532	-1.889048	2.682241	0.222895	27.585884	54.661724	-17.799713
68	2257236419	-10.059772	12.798223	-34.121284	-1.755222	2.867578	0.370768	26.333763	29.950581	-13.568476
69	2257253086	-9.727730	12.840887	-34.236465	-0.909560	2.827083	-0.114409	23.749447	1.822584	-6.521482
70	2257269753	-9.461276	12.495352	-34.160385	0.133833	2.594800	-1.032185	16.996798	-23.281628	0.555688
71	2257286420	-9.323531	11.840680	-33.928989	1.362298	2.265717	-2.226655	7.041241	-43.176067	6.525155
72	2257303087	-9.355582	10.999743	-33.598022	2.707275	1.894231	-3.478970	-4.488496	-55.119537	10.497680
73	2257319754	-9.628939	10.135909	-33.201202	3.776835	1.661799	-4.509649	-19.764009	-56.966572	13.942671
74	2257336421	-10.193752	9.386924	-32.729580	4.500766	1.122419	-4.797749	-38.066952	-50.759476	19.078342
75	2257353088	-11.026796	8.862416	-32.196079	4.822390	0.201688	-4.349176	-54.793751	-38.057602	24.565454
76	2257369755	-12.025592	8.597655	-31.666786	4.200391	-0.887042	-3.233599	-64.748367	-22.689749	26.858686
77	2257386422	-13.024993	8.596934	-31.234455	2.833317	-1.771982	-1.486764	-63.958145	-6.018853	24.312098
78	2257403089	-13.895776	8.833018	-30.992134	0.635911	-1.626539	0.794473	-54.524330	10.355279	16.591967
79	2257419756	-14.714475	9.095107	-30.987070	-1.884568	-0.815999	3.793629	-49.108578	15.203757	3.529777
80	2257436423	-15.524354	9.202469	-31.262808	-4.015274	-1.075414	6.584375	-45.724251	10.364707	-14.716913
81	2257453090	-16.197159	8.991678	-31.765896	-5.349498	-1.269088	7.208111	-35.067558	-4.456800	-32.739014
82	2257469757	-16.662704	8.481346	-32.321354	-3.821110	-2.150153	4.858156	-21.979351	-20.897718	-40.862717
83	2257486424	-16.863232	8.064632	-32.819183	-1.480650	-3.770194	2.213355	-6.488323	-16.474527	-36.105019
84	2257503091	-16.755499	8.068043	-33.193775	-0.772570	-4.346866	0.569403	11.224182	5.642151	-21.789360
85	2257519758	-16.305973	8.612360	-33.398277	-1.007467	-4.632586	0.017274	30.717339	33.929512	-2.837126
86	2257536425	-15.461095	9.615690	-33.530056	-1.825370	-4.496530	0.189822	54.286301	59.344624	8.553526
87	2257553092	-14.208166	10.924058	-33.640499	-2.258296	-3.441861	0.160865	79.086525	76.925003	13.470696
88	2257569759	-12.632831	12.312100	-33.528725	-2.651016	-1.148837	-0.007623	96.211067	78.827728	25.488335
89	2257586426	-10.899476	13.499932	-33.045734	-2.379727	0.806912	-0.050121	100.717445	63.184006	42.022678
90	2257603093	-9.129092	14.268774	-32.249264	-1.842302	2.058644	-0.103148	97.927742	36.286499	53.579235
91	2257619760	-7.442053	14.518392	-31.311960	-0.395280	2.851532	-0.570517	90.280006	5.641979	55.937511
92	2257636427	-6.016974	14.349454	-30.428442	1.486605	3.775857	-1.473347	75.080544	-17.577122	49.633896
93	2257653094	-5.044329	13.878730	-29.756866	2.782493	5.112459	-2.615911	50.940914	-33.423092	35.932297
94	2257669761	-4.724256	13.195238	-29.407919	4.069440	6.151906	-3.648368	16.196823	-44.133125	16.439159
95	2257686428	-5.082722	12.478636	-29.381163	5.103575	6.674850	-4.244965	-20.595165	-44.446045	-2.594243
96	2257703095	-6.172160	11.817763	-29.626793	5.705532	7.197349	-4.578605	-61.677601	-39.400482	-18.839005
97	2257719762	-8.068729	11.262534	-30.051788	5.941708	7.049756	-4.488392	-108.832336	-31.174723	-29.657825
98	2257736429	-10.771816	10.881089	-30.545279	5.252614	6.315552	-3.795288	-157.347046	-18.883402	-33.267029
99	2257753096	-14.233434	10.618089	-31.083006	3.487102	5.396456	-2.407863	-203.144974	-9.479417	-35.296963
100	2257769763	-18.217346	10.293853	-31.722115	0.436029	3.551371	-0.327759	-234.014832	-9.051094	-42.627945
101	2257786430	-22.287580	9.646012	-32.498138	-3.146983	0.426008	2.274444	-238.307297	-21.625540	-57.502407
102	2257803097	-25.929363	8.523235	-33.148392	-4.959682	-2.934983	4.348930	-214.362595	-47.054401	-63.695961
103	2257819764	-28.900539	7.377098	-33.406883	-4.296793	-5.388050	5.032520	-177.702682	-55.501411	-46.307953
104	2257836431	-31.040192	6.579209	-33.204983	-4.113751	-7.294341	5.587758	-130.867264	-49.069557	-14.474590
105	2257853098	-32.285500	6.234714	-32.612675	-3.958438	-8.929939	5.821908	-79.036186	-37.695332	18.302404
106	2257869765	-32.726795	6.368859	-31.779289	-3.341820	-10.370821	5.443024	-31.565351	-21.381708	45.399876
107	2257886432	-32.316711	6.917752	-30.969465	-2.728016	-11.401059	4.829159	20.192841	0.522820	57.679508
108	2257903099	-30.981810	7.782275	-30.422092	-1.949133	-10.953877	3.355788	77.946175	25.982071	54.369690
109	2257919766	-28.836147	8.897982	-30.143421	-2.223650	-8.929410	1.572128	129.140366	48.926762	47.307545
110	2257936433	-26.062441	10.104466	-29.982838	-2.437266	-6.711694	-0.026490	168.291718	59.149212	41.525211
111	2257953100	-22.820698	11.324408	-29.828081	-2.222152	-4.211174	-1.299129	196.720154	62.198353	38.437870
112	2257969767	-19.350952	12.404785	-29.600298	-1.667669	-0.776035	-2.063518	209.620880	54.995682	35.715675
113	2257986434	-16.011139	13.162087	-29.322313	-0.640105	2.601312	-2.190185	201.002197	37.586891	29.242851
114	2258003101	-13.080391	13.473783	-29.113756	0.481567	5.098528	-2.087166	177.068756	14.150703	16.414597
115	2258019768	-10.772342	13.352674	-29.088387	1.662212	7.494538	-2.376540	141.845749	-8.435746	-0.176292
116	2258036435	-9.264598	12.820977	-29.304829	3.050409	9.298809	-2.911427	96.552353	-30.354740	-18.239138
117	2258053102	-8.656201	12.005873	-29.733494	4.596707	10.087530	-3.719252	44.461201	-45.633835	-32.778763
118	2258069769	-9.010716	11.067968	-30.296715	5.835229	10.016239	-4.435818	-12.885856	-51.796017	-41.840328
119	2258086436	-10.360545	10.183335	-30.902714	6.514825	9.203447	-4.688292	-73.485466	-47.557976	-44.761513
120	2258103103	-12.666998	9.499888	-31.469681	5.998604	8.028088	-4.383534	-132.563354	-34.660534	-41.734436
121	2258119770	-15.782525	9.001292	-31.985445	4.350885	6.050616	-3.426181	-182.637054	-22.578442	-37.755901
122	2258136437	-19.327478	8.681962	-32.437763	1.614780	3.441615	-1.654925	-209.712173	-11.219892	-32.184540
123	2258153104	-22.871277	8.352950	-32.783993	-1.726586	0.866558	0.880027	-210.980637	-12.088745	-27.141251
124	2258169771	-26.032772	7.923218	-32.878025	-3.690551	-1.923057	3.331992	-190.286774	-22.363319	-16.637005
125	2258186438	-28.533339	7.403986	-32.697456	-4.903628	-4.651007	5.394522	-152.605850	-33.960808	-5.620090
126	2258203105	-30.265736	6.897566	-32.260693	-4.963656	-6.955728	6.277910	-107.864449	-40.703358	6.864020
127	2258219772	-31.232201	6.537814	-31.550137	-4.627175	-9.061875	6.481562	-63.033043	-41.703362	24.507399
128	2258236439	-31.407812	6.422803	-30.663328	-3.479867	-11.149939	5.969707	-15.897540	-34.843639	40.793873
129	2258253106	-30.666140	6.648438	-29.870863	-1.973028	-12.343565	4.641590	40.514690	-14.061706	46.764366
130	2258269773	-28.946817	7.292972	-29.376144	-1.175653	-11.583859	2.600284	101.783463	17.870832	44.232338
131	2258286440	-26.426876	8.274441	-29.149332	-1.352217	-9.218839	0.538195	152.299622	45.119347	38.889366
132	2258303107	-23.349989	9.446417	-29.087151	-1.809375	-6.765455	-0.967753	187.558182	61.669880	32.641678
133	2258319774	-19.892519	10.681882	-29.091757	-2.034883	-4.234263	-1.892088	211.446014	68.541451	26.852137
134	2258336441	-16.252359	11.794828	-29.058336	-1.994427	-0.656823	-2.208512	222.245453	62.405396	22.451283
135	2258353108	-12.754100	12.577589	-28.966709	-1.233775	2.726630	-1.997732	213.022354	43.558167	16.858778
136	2258369775	-9.627798	12.978944	-28.924400	-0.259493	5.067483	-1.534167	191.138184	22.426794	6.994212
137	2258386442	-7.041770	13.026926	-29.045885	1.173074	7.408957	-1.406900	160.593613	3.006001	-6.757751
138	2258403109	-5.168975	12.758427	-29.411680	2.547603	9.350642	-1.576196	120.551842	-14.754527	-23.196814
139	2258419776	-4.180872	12.222368	-30.006798	4.105470	10.657001	-2.098913	69.646729	-30.350433	-37.665337
140	2258436443	-4.272475	11.484078	-30.802343	5.633664	11.340459	-2.756613	6.191548	-41.957943	-50.269936
141	2258453110	-5.528554	10.664374	-31.713739	6.996160	10.920552	-3.446739	-63.808182	-45.689312	-58.210644
142	2258469777	-7.794632	10.040035	-32.569431	7.077304	9.271659	-4.059416	-126.526100	-32.597404	-55.182041
143	2258486444	-10.788033	9.728840	-33.233959	5.524924	7.175091	-4.105254	-173.293015	-13.263010	-42.558075
144	2258503111	-14.262945	9.676898	-33.699211	3.309060	4.799182	-3.589169	-204.892761	1.805001	-28.392361
145	2258519778	-17.939369	9.757614	-34.018208	0.399862	2.356282	-2.103008	-218.811066	8.793601	-17.709993
146	2258536445	-21.501945	9.817525	-34.131260	-1.967812	-0.455484	0.009730	-214.177948	4.499247	-6.026338
147	2258553112	-24.596828	9.774973	-34.039192	-4.245963	-3.674056	2.865844	-188.092133	-5.692430	3.049221
148	2258569779	-26.925369	9.519585	-33.738117	-5.279020	-6.747463	5.433261	-143.834793	-22.844482	8.441924
149	2258586446	-28.327526	9.188299	-33.215622	-5.217882	-8.749923	6.634699	-89.759758	-33.310631	17.309259
150	2258603113	-28.842365	8.888382	-32.491196	-4.567028	-10.377800	6.678471	-37.593288	-37.690365	28.283369
151	2258619780	-28.558825	8.728328	-31.681950	-3.433799	-11.427856	5.602973	10.423123	-32.737854	36.776714
152	2258636447	-27.393427	8.828018	-30.926441	-2.043284	-11.604886	3.683516	64.588181	-16.851553	41.794968
153	2258653114	-25.363113	9.254622	-30.398132	-1.075886	-10.118924	1.253830	119.118912	8.129634	38.971241
154	2258669781	-22.773781	9.970387	-30.141901	-1.061577	-7.241693	-0.629798	155.654968	32.367935	31.026155
155	2258686448	-19.873129	10.816670	-30.095116	-1.516619	-4.475874	-1.381329	176.808472	45.788921	20.780991
156	2258703115	-16.813087	11.626274	-30.143333	-1.833089	-1.186336	-1.583323	187.704758	46.541714	12.392314
157	2258719782	-13.844738	12.238005	-30.244648	-1.373540	1.688769	-1.410284	182.984329	36.451210	3.783825
158	2258736449	-11.129956	12.665231	-30.432249	-0.714771	3.610146	-0.950624	168.854675	26.771193	-5.378049
159	2258753116	-8.745223	12.942872	-30.787062	0.421059	5.364582	-0.633001	151.134186	19.230185	-17.785345
160	2258769783	-6.836822	13.053451	-31.340883	1.312199	7.596550	-0.573955	124.977203	10.084448	-31.427727
161	2258786450	-5.617097	12.826414	-32.050514	2.611431	9.503292	-0.993743	85.247360	-10.061264	-43.041168
162	2258803117	-5.262903	12.272423	-32.861897	4.217835	10.671537	-1.940060	33.762703	-29.749582	-50.863125
163	2258819784	-5.842560	11.506034	-33.631588	5.765259	10.580296	-3.115115	-24.028299	-42.678009	-49.936077
164	2258836451	-7.242672	10.812407	-34.207638	6.516483	8.809893	-4.114619	-76.809380	-38.817619	-39.056400
165	2258853118	-9.270727	10.446406	-34.505444	5.649532	6.679329	-4.342309	-118.534386	-20.503801	-21.272184
166	2258869785	-11.719088	10.398699	-34.523746	3.615916	4.434252	-3.596725	-147.361862	-3.835475	-2.408828
167	2258886452	-14.344198	10.584374	-34.289410	1.165195	2.282208	-2.113493	-161.051422	6.577481	15.101958
168	2258903119	-16.961275	10.836304	-33.823040	-1.404659	-0.147105	0.101028	-163.342178	5.995113	29.640558
169	2258919786	-19.415312	10.932681	-33.182816	-3.920981	-3.489674	2.830145	-155.539673	-7.453803	36.722099
170	2258936453	-21.433229	10.686883	-32.440731	-5.612219	-7.081104	5.356880	-130.155472	-30.324364	34.961014
171	2258953120	-22.548306	10.155279	-31.621061	-5.584042	-10.123342	6.500330	-75.985901	-48.989399	32.096550
172	2258969787	-22.491800	9.579479	-30.883759	-3.963424	-11.410388	5.454217	-3.684223	-49.898857	26.316900
173	2258986454	-21.530430	9.168499	-30.360554	-2.297849	-11.027872	3.037554	53.784721	-35.645493	18.867826
174	2259003121	-19.937378	9.055558	-30.156870	-0.891974	-10.552580	1.087552	95.501495	-11.596236	8.376453
175	2259019788	-17.798588	9.347258	-30.282856	-0.832253	-8.931746	0.173434	131.953949	18.241497	-1.821650
176	2259036455	-15.238470	9.938088	-30.625578	-1.599322	-5.973066	-0.307650	159.935486	39.238434	-9.706224
177	2259053122	-12.457062	10.657615	-31.095469	-2.386132	-2.547594	-0.399475	175.131607	48.148106	-16.900064
178	2259069789	-9.625102	11.299489	-31.591614	-2.570144	0.876341	-0.133661	178.958527	42.960560	-21.580761
179	2259086456	-6.860403	11.723927	-32.047554	-2.130484	3.294289	0.195417	174.707291	28.475769	-23.133657
180	2259103123	-4.231426	11.896496	-32.426678	-0.947839	4.887103	0.272892	165.624771	11.703951	-21.416677
181	2259119790	-1.847330	11.855275	-32.710682	0.271571	5.974795	0.032142	149.538651	-2.514087	-17.049303
182	2259136457	0.140218	11.594275	-32.991188	1.460894	6.978972	-0.450647	125.333618	-16.493912	-17.001265
183	2259153124	1.572046	11.119828	-33.286366	2.889432	7.979648	-1.078614	91.656403	-29.934404	-17.269022
184	2259169791	2.367046	10.446579	-33.520790	4.047492	8.393553	-1.986341	52.106262	-42.157558	-12.810542
185	2259186458	2.510031	9.645024	-33.606915	5.256745	7.947505	-3.057359	10.723617	-49.643333	-3.493028
186	2259203125	2.002465	8.912446	-33.482830	6.147730	6.787606	-3.835567	-30.950708	-45.005920	8.539310
187	2259219792	0.956471	8.455219	-33.160038	5.606362	4.930865	-3.910955	-65.485641	-28.219910	19.233974
188	2259236459	-0.517168	8.291883	-32.709011	4.311852	3.679663	-3.235579	-92.553848	-10.862037	26.122568
189	2259253126	-2.367924	8.363901	-32.118382	2.509984	2.220379	-1.922591	-116.660286	2.385300	34.420593
190	2259269793	-4.362165	8.511752	-31.394993	-0.118116	0.019063	-0.164965	-126.664948	5.363989	42.608643
191	2259286460	-6.169143	8.568602	-30.646946	-2.128356	-2.564939	1.685275	-115.704773	-1.628518	43.744972
192	2259303127	-7.609110	8.551618	-30.107000	-2.977749	-4.667747	2.985325	-91.640869	-5.816695	30.932188
193	2259319794	-8.639415	8.405459	-29.912554	-3.779922	-6.209271	3.661870	-63.638588	-11.283587	9.475797
194	2259336461	-9.200397	8.090611	-30.041693	-4.389361	-7.651470	3.582973	-32.235222	-18.461805	-11.166542
195	2259353128	-9.127739	7.714589	-30.318420	-3.734261	-8.515677	2.757747	7.446653	-20.651598	-20.446478
196	2259369795	-8.367790	7.508942	-30.511562	-2.750623	-8.432957	1.819852	48.445488	-11.396414	-13.802289
197	2259386462	-6.985664	7.567226	-30.597128	-2.228918	-7.780137	1.182975	85.386383	3.296241	-5.117550
198	2259403129	-5.068512	7.904315	-30.666809	-2.414326	-6.339277	0.676928	117.795319	19.805216	-2.504446
199	2259419796	-2.724285	8.389887	-30.799030	-2.782689	-3.974323	0.240438	144.329269	28.919403	-6.340141
200	2259436463	-0.092461	8.874763	-30.977221	-2.688069	-1.201029	-0.026551	162.303711	28.645849	-10.299075
201	2259453130	2.700294	9.250395	-31.124975	-2.111136	1.142483	-0.235573	171.854248	21.553164	-9.679092
202	2259469797	5.528088	9.465827	-31.225494	-1.055943	3.016705	-0.378637	173.518158	11.569639	-7.242700
203	2259486464	8.174411	9.525232	-31.332165	0.679252	4.787096	-0.445457	162.569931	1.772443	-7.052193
204	2259503131	10.361738	9.455812	-31.457874	2.659837	6.793801	-0.512801	134.957870	-6.409096	-7.021355
205	2259519798	11.867476	9.264235	-31.491394	4.507473	8.353499	-0.754728	92.749664	-12.822842	-0.110151
206	2259536465	12.575944	8.988761	-31.367672	5.821196	9.016444	-1.250864	42.898682	-15.793926	10.228659
207	2259553132	12.513425	8.741735	-31.208792	6.249859	8.629247	-2.158151	-4.218545	-13.608222	11.905559
208	2259569799	11.719953	8.586443	-31.146637	6.292777	8.472988	-2.741302	-47.718948	-9.487460	4.966517
209	2259586466	10.149394	8.549156	-31.224497	6.294520	8.119277	-2.843030	-93.622459	-4.179533	-4.785689
210	2259603133	7.871933	8.665628	-31.398380	5.390925	6.891482	-2.824185	-135.682693	4.234857	-12.038732
211	2259619800	5.061326	8.880937	-31.618219	3.630070	5.149239	-2.339851	-167.645538	10.367273	-15.239254
212	2259636467	1.946935	9.141780	-31.830492	1.938528	2.888647	-1.405214	-186.184006	13.876608	-14.398370
213	2259653134	-1.239570	9.412602	-31.989498	-0.498834	0.775469	-0.087188	-191.115463	15.232141	-10.429501
214	2259669801	-4.333162	9.519194	-32.012352	-2.743762	-1.392021	1.445112	-186.844162	5.465418	-1.952953
215	2259686468	-7.157704	9.378223	-31.817553	-4.570474	-4.136252	2.785412	-172.686584	-10.623759	9.745081
216	2259703135	-9.447305	8.969240	-31.395555	-5.571947	-7.262074	3.686580	-142.386749	-29.017202	20.359446
217	2259719802	-10.869888	8.440917	-30.845697	-5.329501	-9.850408	3.765773	-90.846909	-38.120838	25.739651
218	2259736469	-11.274012	7.996037	-30.348675	-3.887416	-10.666911	2.795641	-28.435349	-33.010487	23.146854
219	2259753136	-10.866129	7.820511	-30.029148	-2.281096	-9.682077	1.210902	22.479374	-15.036254	15.978209
220	2259769803	-9.974771	7.926476	-29.936016	-1.652051	-8.360447	0.279791	53.841854	4.329456	6.003263
221	2259786470	-8.610633	8.282631	-29.992115	-2.108451	-7.308552	0.390062	83.848404	20.830107	-0.389310
222	2259803137	-6.812627	8.787603	-30.131321	-2.410528	-5.390981	0.381186	111.003769	30.419123	-4.641328
223	2259819804	-4.657112	9.358251	-30.310047	-2.858295	-3.240263	0.351449	133.180313	34.439034	-7.605636
224	2259836471	-2.217589	9.873686	-30.486109	-2.621434	-0.993588	0.297139	150.482513	30.768705	-9.006920
225	2259853138	0.364567	10.283194	-30.660402	-1.879686	1.064372	0.130958	159.187729	23.927790	-10.325823
226	2259869805	2.947836	10.536180	-30.866493	-0.859237	2.888820	-0.004298	159.636719	13.921878	-13.001934
227	2259886472	5.348385	10.622489	-31.065582	0.732372	4.860684	-0.184006	148.510925	3.322733	-12.477498
228	2259903139	7.302470	10.502744	-31.236553	2.230729	6.843256	-0.554767	121.177597	-9.324266	-9.647324
229	2259919806	8.618065	10.195187	-31.366890	3.884893	7.992624	-1.030834	82.042458	-20.482815	-5.497380
230	2259936473	9.234426	9.817202	-31.460457	5.115893	8.288417	-1.657727	39.231819	-24.442339	-2.426591
231	2259953140	9.157975	9.465729	-31.591255	5.640563	8.283741	-2.140640	-2.458824	-23.235386	-4.816759
232	2259969807	8.362015	9.211241	-31.798820	5.936927	8.239555	-2.221924	-45.388687	-18.127123	-10.437497
233	2259986474	6.869643	9.023776	-32.067184	5.213181	7.643195	-2.069614	-87.105659	-14.392721	-14.957510
234	2260003141	4.761241	8.865445	-32.330975	4.451197	6.374045	-1.800488	-124.573608	-12.157967	-15.337706
235	2260019808	2.188685	8.779057	-32.550652	3.139057	4.288959	-1.350821	-153.201706	-7.067198	-13.486149
236	2260036475	-0.636027	8.759604	-32.678688	1.169794	2.123914	-0.574963	-169.402557	-2.350191	-8.407466
237	2260053142	-3.519799	8.738468	-32.641861	-0.935151	-0.144411	0.436644	-174.538818	-2.421185	1.290577
238	2260069809	-6.264179	8.610459	-32.402252	-3.083555	-2.672222	1.565263	-167.953278	-9.954964	12.671740
239	2260086476	-8.627604	8.289506	-31.968735	-4.439018	-5.518992	2.448612	-146.548752	-23.555576	22.211256
240	2260103143	-10.281796	7.864332	-31.428207	-4.604888	-8.089397	2.781459	-104.392479	-31.593067	26.730747
241	2260119810	-11.070882	7.518599	-30.955654	-3.428175	-9.119014	2.224030	-51.287018	-26.727358	23.061508
242	2260136477	-11.168406	7.388333	-30.662605	-2.266862	-8.925855	1.342224	-7.833452	-12.094284	14.937011
243	2260153144	-10.787531	7.484245	-30.633051	-2.065854	-8.547591	0.775356	23.330160	4.361550	2.192035
244	2260169811	-9.866348	7.776357	-30.723310	-2.416688	-7.903956	0.825206	57.078468	17.358027	-2.738377
245	2260186478	-8.421854	8.226016	-30.812090	-2.532101	-6.490370	0.808155	88.856529	26.706284	-1.491140
246	2260203145	-6.525718	8.775184	-30.905178	-2.622211	-4.988087	0.692388	116.335457	32.662514	-1.727857
247	2260219812	-4.242353	9.354410	-30.992250	-2.551604	-2.842231	0.461184	139.802505	34.367855	-2.389391
248	2260236479	-1.707861	9.867284	-31.080410	-2.131474	-0.349012	0.218623	155.078354	30.252424	-4.104195
249	2260253146	0.903454	10.212633	-31.188124	-1.281647	1.943403	-0.039658	159.972870	19.947136	-6.692675
250	2260269813	3.387597	10.344917	-31.316288	-0.005329	3.815132	-0.404288	152.522766	6.746153	-8.310751
251	2260286480	5.511630	10.257031	-31.479666	1.261721	5.736159	-0.889747	131.139633	-6.985497	-9.668040
252	2260303147	7.004474	9.994880	-31.727493	3.077924	7.321554	-1.233280	93.875313	-18.284662	-13.304813
253	2260319814	7.782860	9.708282	-32.005108	5.002918	7.865685	-1.407156	50.899086	-20.265688	-14.563738
254	2260336481	7.968258	9.570461	-32.203297	6.027574	8.441291	-1.528888	14.063066	-10.896544	-11.042086
255	2260353148	7.519149	9.565759	-32.274776	6.477410	9.608672	-1.417569	-25.720514	-1.926682	-4.786051
256	2260369815	6.273803	9.626729	-32.255341	6.340044	9.708402	-1.504169	-74.881874	2.705772	-0.001153
257	2260386482	4.213931	9.755648	-32.259033	5.375790	8.541624	-1.796515	-123.993820	6.629894	-1.699854
258	2260403149	1.450561	9.925354	-32.277195	3.699217	6.977764	-1.935634	-166.455872	9.073760	-2.412684
259	2260419816	-1.777711	10.058102	-32.320286	1.494473	4.390118	-1.707616	-194.390823	6.919931	-3.407828
260	2260436483	-5.149446	10.108640	-32.365837	-0.645458	1.386769	-1.002601	-203.130692	2.110121	-3.404922
261	2260453150	-8.419411	10.051012	-32.303806	-2.217486	-1.237152	0.055913	-198.161133	-4.979311	2.321530
262	2260469817	-11.423901	9.898158	-32.057503	-3.542573	-3.837223	1.303339	-184.026688	-12.688050	11.873705
263	2260486484	-14.000642	9.598434	-31.632816	-4.880281	-6.667791	2.716716	-159.884872	-24.239998	19.690586
264	2260503151	-15.885370	9.136281	-31.061945	-5.203999	-9.452018	3.676823	-119.271294	-36.695179	24.698486
265	2260519818	-16.814640	8.649698	-30.462852	-4.347431	-11.081763	3.659751	-61.474518	-39.185383	25.115486
266	2260536485	-16.811764	8.307622	-30.039135	-2.865372	-11.227796	2.746830	-3.253376	-28.031210	17.457396
267	2260553152	-16.027884	8.233566	-29.881578	-1.891142	-10.423139	1.515106	46.454472	-7.902490	7.090221
268	2260569819	-14.560816	8.446242	-29.912424	-1.790894	-8.770805	0.813565	89.478676	11.926865	1.014644
269	2260586486	-12.538017	8.875544	-30.016527	-1.861715	-6.750294	0.402744	123.831207	25.726748	-0.522913
270	2260603153	-10.103953	9.430051	-30.168827	-2.001503	-4.672055	0.149103	149.279617	33.695927	-2.837289
271	2260619820	-7.353039	9.987552	-30.318371	-2.212389	-2.160067	-0.039067	168.537292	33.729710	-4.181555
272	2260636487	-4.435869	10.404292	-30.439680	-1.984042	0.580665	-0.223795	178.386520	24.899000	-5.053772
273	2260653154	-1.553717	10.570800	-30.578255	-1.151706	2.721647	-0.472001	176.510529	9.619353	-8.133454
274	2260669821	1.065913	10.508231	-30.799679	0.085446	4.752590	-0.824568	161.588242	-4.568871	-13.569330
275	2260686488	3.146692	10.238370	-31.160692	1.892247	6.858932	-1.104791	130.549438	-17.915798	-21.191397
276	2260703155	4.483369	9.892970	-31.538784	4.161807	8.631956	-1.192940	85.692284	-23.180662	-21.421080
277	2260719822	5.146156	9.677556	-31.806602	5.871378	9.051407	-1.243255	43.654335	-15.257062	-15.247163
278	2260736489	5.232477	9.674410	-31.878365	6.541451	9.917198	-1.305579	6.648872	-1.612166	-4.824050
279	2260753156	4.552790	9.802799	-31.822754	6.680710	10.877795	-1.505213	-41.043819	6.927029	1.940577
280	2260769823	2.997485	9.983979	-31.792728	5.815469	9.956957	-1.906389	-93.796028	9.935997	0.309827
281	2260786490	0.617027	10.209579	-31.782824	4.543608	8.590126	-2.225143	-143.515289	12.517182	-0.646409
282	2260803157	-2.405588	10.411042	-31.825827	2.441691	6.038774	-2.208445	-181.819138	11.084713	-3.207777
283	2260819824	-5.776732	10.544009	-31.894180	0.341533	3.003983	-1.818632	-202.663101	7.179121	-4.338587
284	2260836491	-9.200012	10.567467	-31.922785	-1.770378	-0.081930	-0.749247	-206.299393	0.517537	-2.386963
285	2260853158	-12.426733	10.427893	-31.798079	-3.197822	-3.243676	0.735987	-196.122589	-10.741789	4.762836
286	2260869825	-15.242882	10.147670	-31.469643	-4.316453	-6.360054	2.416074	-173.463806	-22.126074	13.955985
287	2260886492	-17.397915	9.717997	-30.967743	-5.071648	-9.257750	3.822610	-135.171967	-34.245140	20.410400
288	2260903159	-18.609779	9.202466	-30.336798	-4.686553	-11.137950	4.222959	-79.211655	-42.109978	25.190386
289	2260919826	-18.792982	8.768089	-29.756439	-3.256436	-11.687758	3.506552	-16.265173	-36.817421	23.522863
290	2260936493	-18.083021	8.551854	-29.409456	-2.064742	-10.999897	2.187817	40.062550	-19.823999	14.775933
291	2260953160	-16.665798	8.596809	-29.298328	-1.642919	-9.276908	0.924622	85.027115	-0.280710	6.490149
292	2260969827	-14.675227	8.851185	-29.305784	-1.718654	-7.362800	0.363456	120.807907	14.031222	3.117952
293	2260986494	-12.247264	9.244485	-29.359873	-1.798042	-5.313751	0.006927	147.749710	22.983282	1.810391
294	2261003161	-9.508245	9.669173	-29.429546	-1.882954	-3.198824	-0.119930	166.774307	25.120872	0.202380
295	2261019828	-6.558932	10.021194	-29.483065	-1.860602	-0.731325	-0.261292	179.370605	20.667730	-0.720222
296	2261036495	-3.554322	10.232131	-29.540545	-1.396539	1.435818	-0.466731	182.785980	12.173484	-2.812223
297	2261053162	-0.639092	10.290404	-29.660313	-0.632659	3.424580	-0.660996	178.058350	2.953135	-7.473790
298	2261069829	1.950570	10.213006	-29.905693	0.738214	5.501091	-0.822043	159.757034	-5.682488	-14.977543
299	2261086496	3.954822	10.039054	-30.280302	2.537446	7.597158	-0.893619	125.769592	-12.500631	-22.095398
300	2261103163	5.183768	9.866067	-30.758341	4.387536	9.375724	-0.749389	79.979721	-13.585302	-27.894106
301	2261119830	5.679509	9.783040	-31.189270	5.831748	10.169416	-0.774843	35.086239	-8.391700	-25.483683
302	2261136497	5.439041	9.830508	-31.430937	6.732973	11.032534	-1.107094	-11.424213	0.418211	-15.137214
303	2261153164	4.343712	9.984411	-31.493187	6.637426	10.848140	-1.666635	-64.971886	7.852351	-5.153366
304	2261169831	2.371413	10.208630	-31.520401	5.471421	9.345863	-2.273985	-118.360107	12.303232	-3.156142
305	2261186498	-0.338544	10.453686	-31.567684	3.602171	7.045025	-2.516829	-162.741150	13.619502	-3.868176
306	2261203165	-3.516509	10.656111	-31.652452	1.454399	4.114277	-2.376716	-190.641403	11.266521	-5.441157
307	2261219832	-6.850009	10.769896	-31.710869	-0.658879	1.027120	-1.634174	-200.372696	6.053413	-3.686830
308	2261236499	-10.057183	10.762362	-31.638365	-2.410179	-2.052570	-0.195573	-194.255127	-2.155865	3.294200
309	2261253166	-12.924470	10.620049	-31.349869	-3.510616	-5.127280	1.461672	-176.142166	-12.855988	14.121668
310	2261269833	-15.233619	10.341623	-30.869337	-4.825624	-8.232286	3.182398	-144.466034	-24.198803	22.618345
311	2261286500	-16.692469	9.934204	-30.252251	-4.859453	-10.554564	4.089792	-94.396805	-34.617977	27.553768
312	2261303167	-17.111797	9.543933	-29.614161	-3.796778	-11.245761	3.854272	-31.599798	-34.434052	28.587091
313	2261319834	-16.614416	9.276066	-29.164125	-2.525370	-10.769552	2.701120	25.851040	-24.098654	20.162031
314	2261336501	-15.421056	9.198595	-29.014179	-1.750371	-9.302341	1.335237	70.929955	-7.817611	6.617973
315	2261353168	-13.698421	9.299331	-29.083994	-1.715071	-7.297703	0.481792	105.095947	6.080494	-3.097426
316	2261369835	-11.560210	9.514414	-29.249701	-1.676412	-5.473948	0.043009	131.210754	13.990728	-7.356176
317	2261386502	-9.118479	9.803408	-29.484943	-1.705218	-3.615360	-0.190065	150.335709	18.843840	-11.174077
318	2261403169	-6.453390	10.082956	-29.739313	-1.821496	-1.343149	-0.292565	164.120468	17.951515	-13.214033
319	2261419836	-3.675704	10.292616	-29.973934	-1.297923	0.870610	-0.398927	170.783356	13.020207	-13.281362
320	2261436503	-0.944335	10.448759	-30.237617	-0.513570	2.606223	-0.459025	168.344742	9.207064	-15.757386
321	2261453170	1.551562	10.543121	-30.629158	0.323246	4.810629	-0.477806	155.571121	4.706610	-23.708376
322	2261469837	3.503290	10.495558	-31.180347	1.796038	7.328484	-0.457753	124.534882	-5.179780	-32.944599
323	2261486504	4.661803	10.329098	-31.802540	3.687300	9.275517	-0.408991	77.417953	-13.535057	-36.492035
324	2261503171	5.062774	10.141117	-32.310017	5.106470	9.827148	-0.673644	30.324467	-14.788698	-29.500017
325	2261519838	4.833879	9.997547	-32.592430	5.946261	9.885677	-1.241401	-10.248659	-11.062273	-16.518492
326	2261536505	3.911771	9.934765	-32.680092	6.497401	9.911129	-1.967875	-54.236336	-5.203249	-5.563739
327	2261553172	2.193276	9.985108	-32.691601	6.127965	8.990232	-2.546244	-103.156555	1.932839	-1.574126
328	2261569839	-0.259221	10.146814	-32.688198	4.583432	7.257130	-2.813055	-147.660980	8.673121	-0.753776
329	2261586506	-3.232631	10.349855	-32.675442	2.533054	4.698061	-2.609801	-179.253387	11.133038	0.290423
330	2261603173	-6.407523	10.539917	-32.637051	0.007604	1.753960	-1.712839	-191.763153	10.155532	2.364955
331	2261619840	-9.517475	10.635567	-32.480297	-1.878188	-1.143414	-0.341521	-189.200378	3.374164	9.086198
332	2261636507	-12.363769	10.645696	-32.138321	-3.448848	-4.007543	1.297730	-175.366852	-4.273820	19.074799
333	2261653174	-14.761007	10.478667	-31.620384	-4.928753	-6.974566	3.190577	-150.164368	-17.962154	26.542234
334	2261669841	-16.447809	10.127017	-30.997974	-5.126183	-9.573221	4.269195	-108.258537	-31.268114	28.941504
335	2261686508	-17.164173	9.706634	-30.365381	-4.359946	-10.810551	4.199429	-49.565239	-36.001965	27.770300
336	2261703175	-16.968964	9.349751	-29.907459	-3.074673	-10.623702	2.998863	7.459482	-29.424910	18.939133
337	2261719842	-16.038170	9.159549	-29.704893	-2.090863	-9.660202	1.507497	54.506416	-15.280763	7.607143
338	2261736509	-14.498728	9.178808	-29.725574	-1.684588	-8.098850	0.517614	93.454109	0.588195	-1.511414
339	2261753176	-12.457031	9.382866	-29.855936	-1.670466	-6.146738	0.002500	124.879448	12.926826	-5.279544
340	2261769843	-10.080305	9.685395	-30.054575	-1.743463	-4.021008	-0.200583	145.866058	19.363882	-8.601389
341	2261786510	-7.463904	9.998187	-30.262283	-1.734151	-1.808251	-0.165500	160.519455	19.698069	-9.897635
342	2261803177	-4.710299	10.254806	-30.456684	-1.473055	0.409382	-0.139391	168.729279	15.784642	-10.394459
343	2261819844	-1.967735	10.383201	-30.678219	-1.004412	2.319959	-0.176718	168.397415	7.666915	-13.216678
344	2261836511	0.524114	10.339360	-31.028263	-0.132101	4.560534	-0.429684	154.695419	-3.212582	-21.287876
345	2261853178	2.465262	10.047158	-31.579189	1.402381	6.856977	-0.647425	123.607491	-19.282211	-32.658260
346	2261869845	3.669765	9.612920	-32.218609	3.799043	8.518992	-0.934081	79.917160	-29.008385	-36.936165
347	2261886512	4.244223	9.286242	-32.619671	5.859251	9.084584	-1.260522	39.260532	-22.194925	-22.938135
348	2261903179	4.301299	9.195253	-32.621429	6.518452	9.549776	-1.570748	3.990299	-6.454530	-0.344171
349	2261919846	3.686206	9.275048	-32.400146	6.499729	9.748243	-1.869791	-38.795498	4.695661	12.046678
350	2261936513	2.305508	9.490630	-32.152863	5.666238	8.682552	-2.123766	-85.326874	12.700620	13.203476
351	2261953180	0.215915	9.816919	-31.885891	4.278492	7.341354	-2.172581	-128.393097	18.952303	14.576737
352	2261969847	-2.425357	10.179303	-31.642597	2.160475	5.092561	-1.860979	-161.552963	20.502445	13.974163
353	2261986514	-5.353047	10.445693	-31.442581	-0.282632	2.177005	-1.104741	-178.483917	14.178719	12.040455
354	2262003181	-8.301095	10.545969	-31.251337	-2.132722	-0.886802	-0.100992	-179.677185	3.643074	11.091726
355	2262019848	-11.029092	10.464447	-30.966412	-3.363213	-3.719767	1.146158	-167.436829	-8.658394	14.939145
356	2262036515	-13.327477	10.237498	-30.590164	-4.065772	-6.506741	2.476220	-142.458603	-19.029015	18.058420
357	2262053182	-14.973327	9.884888	-30.179218	-4.423110	-8.811997	3.341627	-103.344551	-27.483074	17.620453
358	2262069849	-15.801007	9.471520	-29.795935	-3.924969	-9.882075	3.324265	-53.546253	-30.946215	14.564259
359	2262086516	-15.815228	9.131807	-29.557043	-2.867069	-9.890466	2.530296	-2.906651	-24.446493	7.373882
360	2262103183	-15.122541	8.958650	-29.544386	-1.964523	-9.214677	1.526812	41.974052	-11.134259	-2.715668
361	2262119850	-13.779290	8.998064	-29.734535	-1.564409	-7.692432	0.803908	83.144608	4.252678	-10.979477
362	2262136517	-11.921631	9.178784	-30.065636	-1.605380	-5.454663	0.264559	115.559906	14.145772	-17.364347
363	2262153184	-9.735381	9.396178	-30.459133	-1.618902	-2.956108	-0.156138	136.086823	16.433449	-21.086689
364	2262169851	-7.384891	9.559871	-30.798313	-1.295153	-0.555413	-0.332613	145.563370	11.945736	-19.043833
365	2262186518	-5.029982	9.653930	-31.020325	-0.642038	1.415520	-0.363309	144.719345	6.249855	-13.084479
366	2262203185	-2.826431	9.676464	-31.149658	0.023827	2.708535	-0.312388	134.690216	1.059044	-8.191133
367	2262219852	-0.882737	9.640100	-31.316620	0.657572	3.823874	-0.360223	119.409111	-2.712432	-10.580912
368	2262236519	0.690508	9.512284	-31.548452	1.496372	5.233096	-0.516715	97.719643	-8.533563	-14.370733
369	2262253186	1.803706	9.306827	-31.713177	2.813432	6.218969	-0.755106	69.283646	-13.461164	-10.122013
370	2262269853	2.460318	9.139780	-31.673426	4.137310	6.647505	-1.002246	39.721432	-10.874680	2.072739
371	2262286520	2.702375	9.138541	-31.369850	4.727479	7.078145	-1.240534	12.147220	-0.210050	17.289053
372	2262303187	2.446426	9.283175	-30.960388	4.435528	7.162867	-1.335441	-18.975142	8.823048	23.125841
373	2262319854	1.656716	9.499190	-30.596901	3.351083	6.589744	-1.457232	-50.825264	12.794216	20.304865
374	2262336521	0.317496	9.702662	-30.291296	2.570899	5.890274	-1.275907	-83.465103	11.584318	17.111094
375	2262353188	-1.513576	9.863151	-30.090849	1.367365	4.127145	-0.931824	-112.107651	8.560501	11.193925
376	2262369855	-3.642288	9.894739	-30.046860	-0.024014	1.687929	-0.479864	-128.467056	0.816459	1.917817
377	2262386522	-5.833570	9.830590	-30.139109	-0.818531	-0.678976	0.072915	-130.844513	-4.363042	-6.512128
378	2262403189	-7.870720	9.720142	-30.279554	-1.367813	-2.650079	0.758954	-121.080734	-6.575084	-9.780374
379	2262419856	-9.610543	9.637063	-30.390060	-1.780187	-4.121187	1.350952	-103.473335	-4.914342	-7.961997
380	2262436523	-10.937851	9.554110	-30.455482	-2.484776	-5.439047	1.805439	-79.067429	-5.175481	-5.428475
381	2262453190	-11.762530	9.449672	-30.486139	-2.706176	-6.492636	1.910380	-49.112419	-6.743882	-3.723862
382	2262469857	-12.028393	9.338796	-30.522455	-2.481047	-7.084013	1.679555	-15.358963	-7.002172	-4.178062
383	2262486524	-11.724460	9.263352	-30.643648	-2.049751	-7.062790	1.115750	19.826702	-3.857113	-8.645390
384	2262503191	-10.868052	9.247573	-30.850216	-1.661837	-6.169603	0.531592	53.964115	0.604153	-12.865080
385	2262519858	-9.559637	9.297025	-31.115372	-1.441596	-4.645546	0.124099	81.799599	4.878295	-15.606892
386	2262536525	-7.942944	9.362679	-31.382965	-1.081533	-2.602074	-0.138955	100.445686	5.502929	-15.740924
387	2262553192	-6.204194	9.413880	-31.529741	-0.506702	-0.664461	-0.141095	106.665115	3.323939	-8.926053
388	2262569859	-4.479498	9.461330	-31.522778	0.048427	0.537038	-0.006555	104.333664	1.996426	-0.007889
389	2262586526	-2.819274	9.536073	-31.453369	0.215041	1.349256	0.101074	99.833046	3.405207	3.698700
390	2262603193	-1.297076	9.606357	-31.390163	0.600669	2.786705	0.078700	91.578278	3.256130	3.194978
391	2262619860	-0.027645	9.594713	-31.273849	1.041486	4.018570	-0.119077	75.813919	-1.626773	6.187725
392	2262636527	0.921835	9.482848	-31.081289	1.550118	4.682963	-0.574080	55.776241	-7.500421	10.755250
393	2262653194	1.539210	9.341091	-30.824018	2.427778	4.851107	-1.014523	35.131927	-9.079942	14.716412
394	2262669861	1.815075	9.319112	-30.577917	3.353621	5.193160	-1.277070	14.652696	-1.804469	13.906262
395	2262686528	1.646159	9.494221	-30.426411	3.820184	5.981755	-1.086363	-11.258022	9.865516	7.930871
396	2262703195	0.985141	9.785177	-30.420332	3.175428	5.919718	-0.936569	-39.509655	16.560658	-0.777812
397	2262719862	-0.175533	10.112423	-30.508030	2.418859	5.701314	-0.850498	-68.658295	18.692335	-6.077350
398	2262736529	-1.788474	10.406707	-30.660162	1.446338	4.700655	-0.669812	-95.204468	16.886354	-9.443102
399	2262753196	-3.724573	10.600985	-30.874798	0.252177	2.980986	-0.375188	-113.968269	11.305776	-12.854679
400	2262769863	-5.782242	10.675349	-31.127892	-0.491315	0.871984	-0.062285	-120.857880	4.707983	-15.265891
401	2262786530	-7.782690	10.711702	-31.341396	-0.995197	-0.936219	0.267256	-117.852417	2.658275	-13.002880
402	2262803197	-9.591201	10.736368	-31.474926	-1.482963	-2.551499	0.740234	-107.186089	1.649109	-8.307701
403	2262819864	-11.091561	10.757414	-31.524960	-1.904349	-4.111477	1.254577	-89.555344	0.771496	-3.418150
404	2262836531	-12.178678	10.738054	-31.508640	-2.247806	-5.149675	1.547380	-65.399231	-2.321199	-0.023001
405	2262853198	-12.808209	10.676252	-31.430519	-2.117888	-5.634385	1.488099	-38.506149	-5.589233	2.973196
406	2262869865	-12.989578	10.565126	-31.341047	-1.700649	-5.997642	1.227783	-11.603982	-8.627337	2.949439
407	2262886532	-12.719977	10.460324	-31.326077	-1.368769	-6.167010	0.789226	16.413015	-7.241679	-1.238260
408	2262903199	-11.993449	10.391886	-31.383320	-1.020942	-5.564532	0.318531	44.745316	-4.161069	-4.873133
409	2262919866	-10.870481	10.388531	-31.467417	-0.972758	-4.463122	0.064808	68.934898	-0.045143	-5.597724
410	2262936533	-9.449837	10.407233	-31.526833	-0.818191	-2.736918	-0.020128	86.621582	0.921998	-3.953655
411	2262953200	-7.884843	10.412567	-31.482582	-0.477864	-1.095271	-0.001834	94.215858	-0.867337	1.932545
412	2262969867	-6.276667	10.405412	-31.316534	-0.285159	0.083863	0.060404	95.511673	-2.423527	8.965806
413	2262986534	-4.684594	10.368776	-31.113892	-0.130456	0.956577	0.213913	94.152046	-4.130589	10.994390
414	2263003201	-3.168948	10.285826	-30.890635	0.144824	2.166990	0.181229	89.341263	-6.684210	12.099575
415	2263019868	-1.845837	10.106142	-30.609934	0.513756	3.336625	-0.070373	77.166763	-12.336761	15.389192
416	2263036535	-0.775698	9.839909	-30.315386	1.210355	3.637647	-0.360040	61.844276	-17.237177	16.335014
417	2263053202	0.019362	9.629179	-30.104803	2.141064	3.817084	-0.754339	46.186935	-13.612614	11.672350
418	2263069869	0.504697	9.596735	-30.065351	2.759032	4.365923	-0.931213	29.259222	-2.824948	1.631246
419	2263086536	0.578683	9.778944	-30.166344	3.285947	5.504189	-0.826255	5.892968	9.989222	-6.797640
420	2263103203	0.172147	10.075313	-30.315516	2.683447	5.908658	-0.682461	-22.538315	16.838070	-9.669312
421	2263119870	-0.679733	10.385722	-30.480583	1.768000	5.130397	-0.639088	-49.165894	17.767788	-10.410628
422	2263136537	-1.899386	10.684529	-30.635597	0.913599	3.924458	-0.539279	-71.390152	17.208231	-9.492290
423	2263153204	-3.330191	10.917388	-30.799946	-0.092733	2.040957	-0.217502	-83.982658	13.453385	-9.788913
424	2263169871	-4.780868	11.099990	-30.957006	-0.593187	0.214837	0.136161	-85.251595	10.615162	-9.198928
425	2263186538	-6.127855	11.253555	-31.049101	-1.048414	-1.152804	0.515606	-79.751282	8.707036	-5.255935
426	2263203205	-7.275607	11.353712	-31.037367	-1.634666	-2.415811	0.870677	-68.968750	4.903090	0.653474
427	2263219872	-8.139449	11.364694	-30.913118	-1.850225	-3.644582	1.155549	-53.204514	-1.315507	6.615961
428	2263236539	-8.655582	11.303621	-30.735107	-1.666866	-4.699498	1.186805	-32.887486	-6.135279	9.114977
429	2263253206	-8.772766	11.191280	-30.577217	-1.517348	-5.046967	0.979706	-8.598881	-9.030865	7.456022
430	2263269873	-8.531673	11.038996	-30.509903	-1.015594	-5.121508	0.528332	14.069079	-10.566045	1.847171
431	2263286540	-7.957596	10.890826	-30.569000	-0.728542	-4.815051	0.003290	35.601166	-9.201304	-5.419571
432	2263303207	-7.056791	10.770958	-30.688744	-0.432142	-3.913024	-0.304675	55.970158	-7.077010	-8.638059
433	2263319874	-5.908419	10.676103	-30.791483	-0.437704	-2.574574	-0.357365	70.692375	-5.809588	-7.369032
434	2263336541	-4.617638	10.555380	-30.834742	-0.282899	-1.114324	-0.248510	78.614967	-7.802184	-3.915756
435	2263353208	-3.273585	10.410069	-30.768711	-0.028378	0.178079	-0.057166	80.643661	-9.780231	2.516397
436	2263369875	-1.969018	10.220129	-30.608046	0.313265	1.136128	0.175693	77.248962	-12.645675	8.273537
437	2263386542	-0.776240	10.001207	-30.399878	0.612292	1.841094	0.302740	70.060661	-14.259558	11.257111
438	2263403209	0.256847	9.753560	-30.148226	0.764260	2.772758	0.243727	60.047375	-15.769489	14.081505
439	2263419876	1.065052	9.470802	-29.847702	0.926370	3.435684	0.000777	46.081703	-17.617878	17.250824
440	2263436543	1.605695	9.158574	-29.579517	1.453820	3.391687	-0.300548	30.371916	-19.235689	15.588440
441	2263453210	1.884895	8.955455	-29.424347	2.252174	3.171299	-0.656256	15.758220	-12.786714	8.840232
442	2263469877	1.913181	8.987196	-29.412157	2.512569	3.413047	-0.784109	1.988179	1.048757	-0.072279
443	2263486544	1.667592	9.220266	-29.521423	2.282527	3.923172	-0.581729	-13.363931	12.904265	-7.654762
444	2263503211	1.101319	9.519876	-29.741720	1.375094	4.114323	-0.355622	-31.567892	16.785196	-14.225085
445	2263519878	0.256115	9.828259	-30.007074	0.842588	3.410847	-0.344932	-47.852631	17.427473	-16.668171
446	2263536545	-0.792767	10.178823	-30.249857	0.406946	2.316843	-0.236888	-60.274704	20.193798	-14.996217
447	2263553212	-1.919921	10.593264	-30.430140	-0.171831	0.881047	-0.030980	-65.584816	24.188452	-10.801539
448	2263569879	-3.012586	11.058022	-30.550394	-0.728560	-0.344337	0.251559	-64.117966	27.230835	-6.626606
449	2263586546	-3.977659	11.487523	-30.625902	-1.591129	-1.189104	0.634930	-56.915283	25.051159	-3.604755
450	2263603213	-4.762006	11.772476	-30.630869	-1.585789	-1.706197	0.871762	-46.860435	16.114208	0.275986
451	2263619880	-5.343125	11.929419	-30.583305	-1.271482	-2.122829	0.867235	-35.270645	8.169214	2.893269
452	2263636547	-5.731462	11.995869	-30.547243	-0.905109	-2.306050	0.656256	-23.522442	2.797175	1.797675
453	2263653214	-5.955140	11.977370	-30.585642	-0.401724	-2.346774	0.412089	-12.662015	-1.830669	-3.077380
454	2263669881	-6.098649	11.877909	-30.718985	-0.046019	-2.287002	0.097719	-6.628659	-6.051196	-9.156058
455	2263686548	-6.159979	11.698233	-30.926615	0.094354	-2.342685	-0.305676	-0.768420	-10.336091	-14.017408
456	2263703215	-6.094538	11.485494	-31.119534	0.301180	-2.267657	-0.619568	6.686902	-12.359501	-13.522961
457	2263719882	-5.907148	11.279893	-31.248194	0.309499	-1.881483	-0.557480	12.985368	-12.490523	-8.472949
458	2263736549	-5.574328	11.090208	-31.272676	0.014263	-1.510334	-0.283928	20.778889	-11.996321	-3.608453
459	2263753216	-5.087108	10.883816	-31.221819	-0.140197	-0.486249	-0.062969	29.207529	-13.409487	0.753317
460	2263769883	-4.545193	10.613917	-31.031111	0.185434	0.769119	0.126572	31.077381	-17.809374	8.072040
461	2263786550	-4.082996	10.276313	-30.676893	0.288042	1.381738	0.345509	24.237673	-22.684965	19.279617
462	2263803217	-3.736709	9.868456	-30.151560	0.123749	1.300144	0.473060	15.783704	-27.360775	28.265736
463	2263819884	-3.464971	9.438176	-29.603260	0.382169	0.897234	0.442154	11.365125	-28.615307	29.265619
464	2263836551	-3.239935	9.100974	-29.025303	0.968537	0.695777	0.093117	9.843608	-22.347822	23.175159
465	2263853218	-3.078912	8.991008	-28.940956	1.377558	0.714024	-0.303181	7.582258	-8.575067	14.516215
466	2263869885	-2.984806	9.144359	-28.824677	1.328851	0.680904	-0.383965	5.331611	8.161419	4.250909
467	2263886552	-2.936615	9.494422	-28.918146	0.773634	0.997746	-0.129856	4.247226	20.461039	-5.559873
468	2263903219	-2.984822	9.889778	-29.152637	0.094150	1.802132	0.137094	-0.083651	23.610224	-13.787199
469	2263919886	-3.142173	10.268885	-29.478170	-0.497195	1.906337	0.006491	-5.681978	22.897387	-18.711994
470	2263936553	-3.393017	10.679255	-29.834215	-0.507592	1.466045	-0.237075	-10.718551	24.965488	-20.983370
471	2263953220	-3.695029	11.238390	-30.228003	-0.122310	0.763556	-0.308543	-13.358108	34.009727	-21.617258
472	2263969887	-3.992002	12.005660	-30.597210	-0.073922	0.450271	-0.148162	-12.852205	46.574074	-20.273312
473	2263986554	-4.254269	12.871012	-30.941593	-0.544492	0.714506	0.292873	-10.945708	52.346264	-17.307283
474	2264003221	-4.511715	13.605474	-31.189314	-0.858292	1.219482	0.864866	-11.702417	44.138214	-11.977859
475	2264019888	-4.792905	14.074817	-31.353991	-0.651949	1.158708	1.103844	-14.258347	27.879990	-7.849947
476	2264036555	-5.113816	14.267152	-31.481415	-0.249712	1.171973	0.905723	-17.096992	11.171042	-7.136210
477	2264053222	-5.553556	14.221808	-31.599300	0.505315	1.272258	0.435529	-24.370962	-3.052708	-7.815837
478	2264069889	-6.195265	13.977948	-31.688984	1.031461	1.152199	-0.138617	-36.917767	-14.995298	-7.498750
479	2264086556	-7.019835	13.570175	-31.740047	1.170582	0.314280	-0.734973	-48.457108	-24.910782	-6.721344
480	2264103223	-7.942379	13.030753	-31.770887	1.084717	-0.571040	-1.277167	-54.703869	-32.821495	-6.722930
481	2264119890	-8.833233	12.457201	-31.773090	1.147724	-1.510989	-1.582939	-53.326645	-35.070290	-5.294810
482	2264136557	-9.601151	11.933347	-31.669443	0.789022	-1.683178	-1.442726	-47.149857	-32.917286	0.257763
483	2264153224	-10.222290	11.430554	-31.437428	0.406394	-1.389962	-1.019073	-39.815849	-32.945168	7.479781
484	2264169891	-10.727427	10.920917	-31.054562	0.164876	-1.098879	-0.440313	-34.469193	-35.026314	15.840420
485	2264186558	-11.144876	10.429872	-30.550232	0.106038	-1.286831	0.229506	-30.344728	-35.416954	22.854961
486	2264203225	-11.433654	10.032351	-30.025492	-0.312395	-1.999046	0.968734	-22.590845	-30.287699	24.962299
487	2264219892	-11.488298	9.735197	-29.631144	-0.693733	-3.138521	1.644833	-6.978984	-22.924541	18.549438
488	2264236559	-11.191391	9.606217	-29.444368	-0.677880	-3.864483	1.949767	16.343174	-10.563973	8.556377
489	2264253226	-10.533689	9.688357	-29.476938	-0.537428	-3.312000	1.786000	40.260944	4.418607	-1.722182
490	2264269893	-9.630239	9.984154	-29.646523	-0.449391	-1.528864	1.219250	56.466919	18.460104	-7.527578
491	2264286560	-8.669813	10.450799	-29.837265	-0.625844	0.391462	0.635184	60.202721	28.666933	-7.435791
492	2264303227	-7.774158	11.039470	-29.978941	-0.916511	1.806222	0.103608	55.870426	35.368374	-3.976497
493	2264319894	-7.000025	11.711158	-30.040508	-0.787121	2.587123	-0.299455	47.704971	39.617870	0.836926
494	2264336561	-6.385419	12.531982	-30.033175	-0.058959	2.646059	-0.635910	37.283344	48.014858	5.424643
495	2264353228	-5.908405	13.533628	-30.029156	-0.100793	2.858506	-0.613482	29.033020	58.855843	5.929002
496	2264369895	-5.625161	14.533657	-30.100660	-0.203211	4.001650	-0.107442	18.465181	59.218853	1.155155
497	2264386562	-5.660089	15.280139	-30.253866	-0.202352	5.014219	0.552499	0.649498	44.512939	-5.163262
498	2264403229	-6.123488	15.608328	-30.509960	0.279974	5.381051	0.839005	-23.397305	20.132116	-13.423822
499	2264419896	-7.075854	15.493808	-30.877005	0.777991	5.123312	0.467855	-50.993309	-5.401394	-22.574102
500	2264436563	-8.470253	14.975514	-31.291975	1.191634	4.215199	-0.299816	-76.942093	-28.606339	-28.726147
501	2264453230	-10.184077	14.156622	-31.656651	1.458311	2.867945	-1.154577	-97.198166	-46.110783	-29.599998
502	2264469897	-12.078855	13.119695	-31.884689	1.577726	1.328494	-1.988243	-110.395317	-59.562050	-25.706480
503	2264486564	-14.032486	12.007278	-31.891151	1.527077	-0.301652	-2.571408	-117.072037	-65.992241	-16.164705
504	2264503231	-15.876796	10.927444	-31.636164	1.149840	-2.447186	-2.484465	-113.638908	-67.496292	-2.953761
505	2264519898	-17.412674	9.994081	-31.136538	0.609643	-4.586850	-1.784504	-97.507881	-63.090534	11.487035
506	2264536565	-18.452776	9.244890	-30.471022	0.028841	-6.716621	-0.590026	-68.931236	-55.825367	22.893375
507	2264553232	-18.864614	8.771241	-29.774048	0.066391	-8.209427	0.603787	-31.020578	-41.012779	29.308584
508	2264569899	-18.517511	8.679438	-29.092514	-0.000790	-8.591233	1.637681	14.968321	-18.973680	35.779530
509	2264586566	-17.447357	8.970928	-28.479046	-0.259099	-7.716617	2.228509	59.023102	4.672665	39.233227
510	2264603233	-15.880183	9.549275	-28.077457	-1.229805	-5.960176	2.919910	90.719086	25.743647	31.955177
511	2264619900	-14.075407	10.148697	-27.998287	-2.352064	-3.956866	3.709041	108.127739	32.875595	13.026668
512	2264636567	-12.098193	10.665649	-28.190756	-2.785454	-2.147910	3.505281	121.436325	32.112720	-4.828737
513	2264653234	-10.001974	11.100491	-28.467394	-2.712879	0.188681	2.241938	129.664978	28.029238	-11.776404
514	2264669901	-7.959986	11.486219	-28.697685	-1.784662	2.244521	0.832827	125.991310	24.226473	-10.527703
515	2264686568	-6.133121	11.903609	-28.851040	-0.836304	3.522443	-0.251412	112.222702	25.166389	-6.614763
516	2264703235	-4.612099	12.385834	-28.994867	-0.373213	4.322181	-0.882524	93.779663	28.762053	-6.416070
517	2264719902	-3.460747	12.960852	-29.207253	0.317073	4.957327	-1.092767	72.526817	34.419067	-10.690795
518	2264736569	-2.715677	13.614242	-29.538172	0.871586	5.215899	-0.812648	49.849422	39.281483	-17.875885
519	2264753236	-2.387449	14.242502	-30.012199	0.719575	5.850920	-0.297161	27.055244	37.955296	-26.597673
520	2264769903	-2.551114	14.570274	-30.599886	0.567220	6.536477	0.157358	-0.607908	20.153135	-33.958935
521	2264786570	-3.264744	14.411216	-31.261301	1.246427	6.389760	0.049344	-32.528221	-8.589133	-39.540070
522	2264803237	-4.455099	13.813980	-31.889442	1.938366	5.558974	-0.656452	-61.954216	-34.333672	-39.555519
523	2264819904	-5.965021	12.888215	-32.354206	2.203499	4.270625	-1.725001	-83.951088	-53.914696	-32.740242
524	2264836571	-7.609015	11.794580	-32.507603	2.231151	2.438506	-2.866157	-96.526123	-65.165009	-17.360443
525	2264853238	-9.205101	10.763669	-32.295437	2.301979	0.083435	-3.569024	-98.142159	-64.071495	2.604995
526	2264869905	-10.583065	9.990171	-31.779949	2.422289	-2.321713	-3.360314	-88.149689	-51.971989	21.296045
527	2264886572	-11.668643	9.600393	-31.105057	2.775878	-4.071145	-2.658824	-71.904541	-31.612230	33.906780
528	2264903239	-12.498033	9.620635	-30.396019	2.239463	-4.882566	-1.461328	-56.708595	-8.483636	40.509586
529	2264919906	-13.112791	9.881701	-29.711222	0.690847	-5.368698	0.145864	-43.634171	5.483193	42.166142
530	2264936573	-13.224634	10.109534	-29.008039	-1.342615	-6.077285	2.010883	-13.757232	3.082094	42.765152
531	2264953240	-12.473012	10.309954	-28.387440	-1.198125	-5.491147	2.518125	38.857941	2.838973	37.591736
532	2264969907	-11.358896	10.639713	-28.028885	-1.420738	-2.172392	2.727972	63.371529	14.274692	23.970926
533	2264986574	-10.551885	10.826376	-28.077597	-2.520406	-1.117413	3.584990	49.438789	10.818550	-1.508538
534	2265003241	-9.941328	10.877163	-28.450628	-3.150177	-1.471192	3.799821	41.344643	6.154031	-21.883249
535	2265019908	-9.194115	10.836125	-28.847816	-2.728763	-1.837620	2.884183	49.849628	0.671527	-24.259752
536	2265036575	-8.296004	10.852571	-29.172436	-1.807774	-1.330550	1.673778	58.112877	3.067206	-19.513893
537	2265053242	-7.309159	10.976658	-29.469404	-1.626712	-1.045371	0.909344	63.169430	8.917434	-17.066513
538	2265069909	-6.250530	11.205652	-29.776665	-1.663620	-0.289719	0.290516	67.668388	14.929662	-17.074898
539	2265086576	-5.137300	11.530513	-30.143852	-1.623522	0.104767	-0.085412	71.751648	20.668674	-20.282152
540	2265103243	-3.930069	11.963712	-30.614569	-1.433334	0.623433	-0.156290	78.802933	27.203676	-26.211205
541	2265119910	-2.653352	12.434291	-31.074978	-1.033762	1.613516	-0.199243	83.059059	28.824137	-26.025694
542	2265136577	-1.394104	12.821566	-31.342628	-0.566163	2.456496	-0.195702	79.668358	22.836821	-15.505124
543	2265153244	-0.198416	13.017230	-31.349527	0.005891	2.618111	-0.296040	72.412720	10.783157	-0.897921
544	2265169911	0.971959	12.959964	-31.124683	0.678746	2.436715	-0.644330	67.739304	-4.325149	12.518042
545	2265186578	2.111859	12.662466	-30.729267	1.857911	2.503504	-1.388513	63.650314	-18.206488	22.962751
546	2265203245	3.107870	12.213533	-30.220535	3.030713	3.026678	-2.294727	53.668346	-26.530514	30.344810
547	2265219912	3.770511	11.669623	-29.643015	3.603233	3.371860	-2.999403	33.024384	-31.507177	35.120205
548	2265236579	3.993996	11.111469	-29.047428	4.063948	3.008668	-3.205033	6.737458	-31.986637	36.508705
549	2265253246	3.871394	10.655576	-28.446075	4.128183	1.949152	-2.932209	-13.830785	-25.778778	36.479881
550	2265269913	3.585624	10.399914	-27.942263	3.929514	1.015640	-2.376270	-22.367655	-14.259860	29.873926
551	2265286580	3.169143	10.384706	-27.629328	3.299431	1.275700	-1.354719	-28.097176	-0.670748	17.667984
552	2265303247	2.460345	10.501527	-27.577616	2.263937	1.914532	-0.035478	-42.835609	6.332236	1.855095
553	2265319914	1.397557	10.658389	-27.821016	0.884630	1.861732	1.464684	-60.857910	8.119474	-15.528251
554	2265336581	0.046187	10.751692	-28.332359	-0.868236	1.806564	2.891954	-75.175751	4.412972	-31.079855
555	2265353248	-1.484789	10.676041	-29.003988	-2.122292	1.436648	3.677240	-84.172806	-4.867524	-40.499374
556	2265369915	-3.067513	10.399675	-29.710585	-2.506223	0.372717	3.315141	-87.022202	-15.773541	-43.120140
557	2265386582	-4.577008	10.027356	-30.372328	-1.857574	-1.635572	2.086142	-83.334084	-20.577950	-41.256592
558	2265403249	-5.838321	9.817614	-30.901917	-1.010281	-3.660191	0.798326	-69.979019	-10.597264	-33.084080
559	2265419916	-6.702404	9.957508	-31.261940	-1.052857	-4.885192	0.069317	-47.866016	9.772796	-21.003380
560	2265436583	-7.050116	10.486620	-31.430090	-1.836313	-5.610051	-0.110237	-18.742775	31.831770	-6.830544
561	2265453250	-6.824427	11.306941	-31.461344	-2.657263	-5.743854	-0.078182	14.295847	48.221657	3.343402
562	2265469917	-6.043293	12.295933	-31.432718	-2.752238	-5.113840	-0.176708	46.991287	57.924000	7.554660
563	2265486584	-4.798697	13.404761	-31.280664	-2.366082	-3.694505	-0.456072	73.188332	64.539459	14.385566
564	2265503251	-3.152823	14.539301	-30.910032	-1.659749	-2.178779	-0.612798	93.974884	65.555771	25.503080
565	2265519918	-1.210413	15.617699	-30.290766	-0.770596	-0.212311	-0.525931	107.497749	62.427048	37.589718
566	2265536585	0.854717	16.441900	-29.451954	0.046762	2.134354	-0.070354	110.637596	48.427631	47.801746
567	2265553252	2.780283	16.840225	-28.431759	0.937832	4.494640	0.245904	98.611336	24.858604	57.138031
568	2265569919	4.235732	16.713655	-27.413044	1.590448	6.216372	0.129807	70.239014	-4.904335	58.158844
569	2265586586	4.972768	16.213079	-26.695833	2.685604	6.818665	-0.562114	32.513943	-27.547697	42.818115
570	2265603253	4.879117	15.594241	-26.489140	3.853056	7.328677	-1.272700	-8.611883	-36.899433	14.340059
571	2265619920	3.956555	15.025363	-26.794443	4.656397	7.261612	-1.796210	-50.198597	-36.322330	-15.741973
572	2265636587	2.334987	14.550023	-27.411694	4.825080	6.656268	-1.960745	-87.610786	-31.365749	-34.973949
573	2265653254	0.125602	14.199993	-28.168964	4.478200	5.657351	-1.885027	-121.135689	-22.854185	-44.363567
574	2265669921	-2.596766	13.968124	-28.943193	3.292683	4.674060	-1.488192	-151.959320	-13.834414	-46.192661
575	2265686588	-5.762022	13.780139	-29.733156	1.687094	3.439903	-0.851633	-178.528122	-8.784129	-47.573509
576	2265703255	-9.248338	13.486057	-30.599043	-0.187712	1.586004	-0.114789	-196.945129	-11.787023	-53.238274
577	2265719922	-12.755971	13.014132	-31.513739	-1.977190	-0.987102	0.652405	-197.903152	-18.501102	-58.703812
578	2265736589	-15.948413	12.323592	-32.288410	-3.010236	-3.309809	1.356816	-181.355820	-29.816881	-55.045410
579	2265753256	-18.536816	11.685818	-32.763355	-3.412426	-5.731825	2.010568	-149.336838	-29.220711	-38.769009
580	2265769923	-20.275940	11.243509	-32.807873	-3.853760	-7.356865	2.781607	-103.704002	-25.097456	-12.070807
581	2265786590	-21.064785	11.133261	-32.390972	-3.617011	-8.797935	3.179718	-51.981567	-15.783384	19.864220
582	2265803257	-20.929506	11.324987	-31.700480	-3.398027	-9.733461	3.259604	0.354873	-4.735766	41.315952
583	2265819924	-19.957069	11.736303	-30.956846	-2.858063	-10.088618	2.719563	49.844715	6.962273	48.856419
584	2265836591	-18.230278	12.366119	-30.313745	-2.221592	-9.138620	1.634597	96.080658	22.504313	47.299988
585	2265853258	-15.871565	13.167305	-29.787928	-1.953560	-6.943666	0.428253	135.182785	36.106251	42.784836
586	2265869925	-13.044367	14.064250	-29.339029	-1.513951	-4.551622	-0.557208	163.997986	44.761002	38.068363
587	2265886592	-9.897267	14.988412	-28.929071	-1.308674	-1.688801	-1.061406	183.414459	48.797070	33.649055
588	2265903259	-6.675107	15.721243	-28.465876	-0.923857	2.156519	-0.986778	186.752625	38.829197	32.140041
589	2265919926	-3.769313	16.092436	-28.004936	0.314669	5.395775	-0.618373	167.525345	18.907440	27.829596
590	2265936593	-1.494876	16.095798	-27.688639	1.499842	7.782530	-0.337420	131.912109	-1.514842	17.526501
591	2265953260	-0.091768	15.781484	-27.697721	2.790298	9.475813	-0.450653	84.957748	-19.756105	-1.477905
592	2265969927	0.371968	15.229335	-28.078375	3.972037	9.675345	-1.157124	34.449333	-34.110058	-22.631035
593	2265986594	-0.049049	14.571843	-28.713411	5.042665	9.385324	-2.081475	-15.050118	-40.493095	-37.429947
594	2266003261	-1.317984	13.934974	-29.458271	5.748449	8.520544	-2.893506	-64.823898	-38.635777	-44.514271
595	2266019928	-3.392352	13.454491	-30.209974	5.339183	7.180312	-3.200548	-113.570045	-27.939245	-45.763741
596	2266036595	-6.191885	13.147436	-30.942184	4.155883	5.557984	-3.043717	-157.735687	-15.710449	-44.965889
597	2266053262	-9.507386	12.930285	-31.611824	2.288146	3.713618	-2.366493	-189.801743	-8.472914	-41.395279
598	2266069929	-13.021715	12.700005	-32.200974	-0.065859	1.222359	-1.074595	-202.989838	-7.718510	-37.377571
599	2266086596	-16.333799	12.394835	-32.544437	-2.226923	-1.400979	0.700471	-194.230698	-13.523061	-24.952065
600	2266103263	-19.046076	12.022430	-32.511227	-3.755322	-4.239895	2.718398	-163.117447	-22.799187	-5.761705
601	2266119930	-20.865322	11.636707	-32.134995	-4.448766	-6.765295	4.248769	-113.684570	-30.222490	12.062057
602	2266136597	-21.713617	11.241687	-31.460371	-4.277338	-8.027480	4.554962	-58.748062	-37.423340	27.588682
603	2266153264	-21.716125	10.906666	-30.633553	-3.277710	-8.604207	3.767508	-9.411315	-37.621635	37.048267
604	2266169931	-21.085276	10.714540	-29.764845	-2.176709	-8.507463	2.617322	28.437807	-30.330387	42.727482
605	2266186598	-19.950451	10.743299	-28.992620	-1.221466	-8.551759	1.547667	59.915096	-15.233057	42.516991
606	2266203265	-18.298637	11.009242	-28.394623	-1.036927	-7.687029	0.750719	92.877602	2.674566	37.790134
607	2266219932	-16.136759	11.460357	-27.973507	-0.817291	-5.839740	-0.009943	125.405403	17.688618	30.957006
608	2266236599	-13.602221	12.067813	-27.706261	-1.028115	-3.546274	-0.599567	149.479263	30.391508	23.786409
609	2266253266	-10.851577	12.662731	-27.499624	-1.600818	-0.610855	-0.752132	163.097382	31.516859	18.655405
610	2266269933	-8.120896	13.043725	-27.286762	-1.259092	2.244989	-0.599617	161.725311	19.672262	15.311635
611	2266286600	-5.652189	13.181812	-27.139055	-0.380748	4.320685	-0.340487	146.815613	6.335779	8.851407
612	2266303267	-3.630174	13.132273	-27.074043	0.821215	6.256595	-0.194867	121.096741	-4.152276	2.838245
613	2266319934	-2.208954	12.924047	-27.130800	1.799666	7.695392	-0.215943	86.640961	-13.214450	-4.649830
614	2266336601	-1.461943	12.548053	-27.298571	2.731874	8.280001	-0.526875	47.561161	-23.160486	-11.237368
615	2266353268	-1.436360	12.040051	-27.605240	3.597045	8.158563	-1.265722	5.888203	-30.957262	-19.449957
616	2266369935	-2.130579	11.439783	-28.058472	4.132831	7.746161	-2.168312	-35.770393	-36.118343	-28.455498
617	2266386602	-3.531748	10.805074	-28.602226	4.336928	7.087841	-2.957565	-77.509178	-37.404228	-34.595726
618	2266403269	-5.576461	10.202374	-29.152317	4.229615	5.833996	-3.311995	-116.474876	-34.416538	-35.989746
619	2266419936	-8.155015	9.727509	-29.650019	4.152523	4.048100	-3.278957	-149.418243	-25.704794	-33.408379
620	2266436603	-11.053834	9.588696	-29.983124	2.695599	2.059342	-2.539221	-170.499908	-5.835027	-21.632780
621	2266453270	-13.922206	9.610102	-30.079535	-0.048225	-0.267019	-0.748303	-171.086685	1.599390	-6.120043
622	2266469937	-16.421293	9.641024	-29.910156	-2.036126	-2.444813	1.133702	-151.585281	-1.708890	9.319328
623	2266486604	-18.395647	9.606888	-29.507479	-2.864883	-4.362346	2.836111	-122.409050	-9.961375	21.300154
624	2266503271	-19.804445	9.524177	-28.972982	-3.224104	-6.180355	3.961339	-89.712700	-15.919993	27.462912
625	2266519938	-20.620901	9.336888	-28.374479	-3.636601	-7.351056	4.275617	-54.656448	-23.663939	28.577995
626	2266536605	-20.720762	9.051310	-27.694328	-3.112030	-7.921409	3.445528	-12.217052	-31.133307	30.888428
627	2266553272	-20.222525	8.830894	-27.094280	-1.771792	-7.287085	1.807579	24.679314	-25.699173	27.944250
628	2266569939	-19.317074	8.793006	-26.661079	-0.785375	-6.606061	0.579602	50.799923	-11.681062	22.658003
629	2266586606	-18.073208	9.023415	-26.428938	-0.377662	-5.864143	0.159088	72.995369	7.855361	16.715868
630	2266603273	-16.478525	9.486398	-26.369184	-0.919094	-4.504760	0.370451	95.681496	24.670980	10.868404
631	2266619940	-14.603920	10.060615	-26.428213	-1.186514	-2.718205	0.365309	113.698868	33.332657	5.109622
632	2266636607	-12.578772	10.661734	-26.566761	-1.410694	-0.763569	0.249537	123.656479	36.183342	-0.240581
633	2266653274	-10.519988	11.192945	-26.749941	-1.293466	1.360566	0.076363	126.270348	32.572235	-4.933980
634	2266669941	-8.587293	11.569242	-26.982409	-0.642782	2.955374	-0.011313	119.366493	23.695721	-10.477503
635	2266686608	-6.909620	11.803501	-27.290224	0.207668	4.529037	-0.235035	105.027046	15.503671	-16.755217
636	2266703275	-5.660352	11.818875	-27.632418	0.985416	6.138390	-0.474805	79.741341	2.232335	-20.598803
637	2266719942	-4.959070	11.622662	-27.993370	2.048765	6.717378	-0.989939	47.000095	-10.666002	-22.926718
638	2266736609	-4.817403	11.278633	-28.328634	2.706190	6.769495	-1.543458	12.949874	-19.807014	-22.127918
639	2266753276	-5.172004	10.811104	-28.610596	3.401164	6.311224	-2.235200	-17.646944	-27.428366	-19.720699
640	2266769943	-5.954967	10.351447	-28.779121	4.008847	5.683685	-2.854023	-44.798843	-27.413620	-13.321688
641	2266786610	-7.143315	10.045101	-28.826363	4.049902	5.020103	-3.059466	-70.538223	-18.858860	-5.652804
642	2266803277	-8.672813	9.934623	-28.765465	3.126831	3.632991	-2.573141	-92.197975	-7.959744	1.841026
643	2266819944	-10.420733	9.982197	-28.631124	1.915552	1.988233	-1.515295	-106.102592	0.617861	7.468916
644	2266836611	-12.275644	10.149108	-28.457369	0.601542	0.171563	-0.210867	-112.970901	6.933514	11.194548
645	2266853278	-14.120444	10.285316	-28.255672	-1.076993	-1.725076	1.368617	-112.688606	4.383140	12.620289
646	2266869945	-15.787510	10.273911	-28.088942	-2.044410	-4.026117	2.772640	-101.641319	-4.052616	8.499828
647	2266886612	-17.026993	10.079462	-27.986757	-3.047598	-5.786326	3.575592	-75.237877	-13.742905	1.663778
648	2266903279	-17.675884	9.754626	-27.980053	-2.773516	-6.685143	3.190653	-38.726665	-19.573513	-6.234558
649	2266919946	-17.776325	9.472840	-28.104187	-1.956583	-6.920403	2.228095	-4.437995	-14.717641	-12.927452
650	2266936613	-17.385181	9.397958	-28.367863	-1.350008	-6.573715	1.147617	26.476049	-0.406437	-17.010273
651	2266953280	-16.550674	9.612911	-28.647751	-1.079396	-5.417687	0.426927	53.320301	16.349693	-12.856072
652	2266969947	-15.361705	10.077008	-28.873478	-1.081168	-4.417646	0.452540	74.183075	29.635748	-5.951322
653	2266986614	-13.887544	10.712183	-29.087294	-1.383790	-3.368908	0.632482	91.335411	39.263454	-3.360068
654	2267003281	-12.172653	11.365808	-29.267225	-2.097819	-1.511471	0.742394	105.567909	39.800983	-2.260282
655	2267019948	-10.319372	11.869081	-29.376381	-2.045139	0.207263	0.634025	113.140343	30.050112	-1.151206
656	2267036615	-8.433641	12.218490	-29.449171	-1.388822	1.440630	0.346942	114.684631	20.538980	-1.538091
657	2267053282	-6.633285	12.439692	-29.533581	-0.431207	2.671745	0.032326	109.725380	12.942302	-3.899522
658	2267069949	-5.061204	12.535672	-29.580065	0.594515	4.137258	-0.320224	95.523689	5.120202	-2.831819
659	2267086616	-3.847641	12.473260	-29.507675	1.628822	5.378639	-0.861389	72.433311	-4.963987	3.218225
660	2267103283	-3.060239	12.296814	-29.245180	2.380234	5.906623	-1.444935	44.373898	-12.408111	13.993324
661	2267119950	-2.695964	12.050762	-28.803850	3.307054	5.577578	-2.068676	16.722775	-16.964924	24.371395
662	2267136617	-2.721765	11.853086	-28.242849	3.635495	5.340367	-2.498740	-8.125204	-14.320418	31.571283
663	2267153284	-3.147741	11.689239	-27.699221	3.528832	5.024510	-2.555220	-31.873716	-12.359409	30.596010
664	2267169951	-3.959400	11.583651	-27.271635	3.181090	4.403436	-2.324942	-53.586246	-8.774776	23.868944
665	2267186618	-5.149590	11.561316	-27.022741	2.860276	3.657142	-1.705474	-74.164200	-3.378331	13.638785
666	2267203285	-6.698471	11.648655	-26.993013	2.312657	2.649459	-0.830035	-93.084923	4.166513	1.416188
667	2267219952	-8.524349	11.761645	-27.148361	1.056102	1.544525	0.188346	-107.481216	7.077855	-9.023750
668	2267236619	-10.494009	11.807251	-27.418839	-0.404887	0.148298	1.094714	-114.696075	4.481109	-16.104040
669	2267253286	-12.434910	11.714591	-27.779964	-1.274397	-1.746125	1.786799	-111.866241	-2.075723	-22.775568
670	2267269953	-14.150647	11.543445	-28.189335	-2.061744	-3.564981	2.214209	-97.803627	-5.310398	-26.633286
671	2267286620	-15.474883	11.292360	-28.618511	-2.550852	-4.951770	2.208527	-74.127480	-8.962291	-29.099653
672	2267303287	-16.300442	11.057961	-28.972441	-2.484758	-5.957331	1.886045	-45.137604	-8.676962	-24.714750
673	2267319954	-16.585985	10.951235	-29.201794	-2.201840	-6.436393	1.419778	-14.167316	-3.170550	-15.575274
674	2267336621	-16.331255	11.047563	-29.284960	-1.865343	-6.468747	0.944735	16.637716	6.085898	-3.855087
675	2267353288	-15.545946	11.388714	-29.248322	-1.567049	-6.174795	0.810164	47.154427	18.255856	6.909339
676	2267369955	-14.297232	11.929321	-29.167456	-1.671251	-5.180207	0.884241	74.464539	29.297386	12.166563
677	2267386622	-12.689960	12.538421	-29.052814	-2.024038	-3.518089	0.925986	95.550308	33.152306	14.295261
678	2267403289	-10.831264	13.084343	-28.928905	-2.146655	-1.831028	0.894092	110.481720	29.767307	13.015195
679	2267419956	-8.826460	13.483546	-28.817415	-1.813396	-0.108697	0.635380	119.379356	21.649477	9.768188
680	2267436623	-6.802219	13.697434	-28.690443	-1.046897	1.619912	0.233118	120.301109	10.848928	8.346938
681	2267453290	-4.901987	13.705034	-28.507339	0.090565	3.190246	-0.307441	112.032188	-1.514777	9.959230
682	2267469957	-3.307806	13.535709	-28.249512	1.362370	4.757945	-0.980869	92.601295	-12.104787	13.558911
683	2267486624	-2.157504	13.231665	-27.893410	2.317714	5.730164	-1.533708	64.620926	-20.118368	19.177578
684	2267503291	-1.529852	12.892367	-27.496733	3.810980	5.838688	-2.018189	32.774868	-22.004618	21.783636
685	2267519958	-1.414567	12.711181	-27.163507	4.309979	5.926406	-2.183440	2.924342	-12.272397	18.442835
686	2267536625	-1.799961	12.647646	-27.027922	3.999817	6.041961	-1.934823	-24.529671	-4.925282	7.017210
687	2267553292	-2.720401	12.630510	-27.117970	3.901128	6.356621	-1.707610	-53.724812	-1.701610	-6.145216
688	2267569959	-4.195948	12.620312	-27.388340	3.288407	6.264959	-1.554386	-84.729370	-0.529505	-16.702875
689	2267586626	-6.167704	12.542124	-27.760818	2.545289	5.357811	-1.462201	-113.235878	-3.569310	-23.045624
690	2267603293	-8.506557	12.388417	-28.204014	1.424810	3.646364	-1.128659	-134.441559	-6.695644	-27.835827
691	2267619960	-11.020346	12.168532	-28.689178	0.522822	1.553151	-0.569579	-144.517639	-9.040508	-31.186436
692	2267636627	-13.525968	11.955332	-29.130936	-0.374718	-0.383933	0.148236	-144.694595	-7.850872	-28.953182
693	2267653294	-15.843120	11.787034	-29.445879	-1.531705	-2.224377	1.079645	-135.026566	-5.932715	-21.365360
694	2267669961	-17.834864	11.641075	-29.582283	-2.469689	-3.961988	2.039669	-117.704422	-6.914759	-11.104230
695	2267686628	-19.410240	11.513153	-29.511816	-3.254940	-5.614392	2.908175	-95.195068	-9.459268	0.618816
696	2267703295	-20.460258	11.359671	-29.267702	-3.487982	-7.151669	3.348027	-65.668831	-14.415499	9.515562
697	2267719962	-20.842308	11.225745	-28.922115	-3.197383	-8.211509	3.148045	-26.675751	-15.554031	15.374631
698	2267736629	-20.527208	11.193114	-28.566267	-2.334142	-8.208172	2.109439	15.139210	-10.093657	18.119881
699	2267753296	-19.624165	11.343328	-28.299006	-1.464753	-7.661103	1.115605	51.509682	2.216706	17.094446
700	2267769963	-18.174658	11.721926	-28.113356	-1.183618	-6.633444	0.562788	85.271706	17.122467	16.926817
701	2267786630	-16.274426	12.269772	-27.977331	-1.416570	-4.757257	0.208461	112.904579	28.215240	16.608076
702	2267803297	-14.087780	12.830497	-27.855345	-1.660366	-2.381254	-0.006734	130.239838	29.786579	14.958251
703	2267819964	-11.766852	13.282794	-27.722204	-1.314246	-0.140870	-0.202455	138.105774	23.886337	12.924206
704	2267836631	-9.494179	13.537420	-27.592766	-0.599087	1.930795	-0.347363	135.218048	12.783396	9.520791
705	2267853298	-7.448751	13.564803	-27.488710	0.296030	3.648704	-0.606283	121.904640	-0.126188	5.532422
706	2267869965	-5.827775	13.386793	-27.484880	1.363016	5.243080	-0.967205	97.819466	-11.503991	-1.746961
707	2267886632	-4.812580	13.085677	-27.613432	2.596999	6.633970	-1.301337	63.242832	-18.174873	-9.885721
708	2267903299	-4.464498	12.787077	-27.833353	3.703713	7.557755	-1.484948	24.341274	-17.706745	-15.014494
709	2267919966	-4.715194	12.559371	-28.073191	4.215659	7.975661	-1.571004	-11.450679	-13.384402	-15.876128
710	2267936633	-5.477687	12.395737	-28.262520	4.309067	7.850420	-1.833778	-42.936649	-9.681569	-12.738914
711	2267953300	-6.781082	12.286991	-28.404875	4.023789	7.453794	-2.250655	-76.091499	-6.477817	-9.852181
712	2267969967	-8.665260	12.223956	-28.607769	3.400590	6.397156	-2.489964	-110.249336	-3.023634	-13.186247
713	2267986634	-11.044817	12.183721	-28.902130	2.177832	4.742968	-2.203269	-138.879303	-0.288368	-18.341600
714	2268003301	-13.720531	12.106844	-29.265736	0.756695	2.565542	-1.461956	-155.832504	-0.788453	-22.759706
715	2268019968	-16.452717	11.984544	-29.626114	-0.476832	0.288971	-0.394512	-159.319672	-2.435901	-23.264156
716	2268036635	-19.004538	11.860140	-29.866060	-1.422342	-1.980991	0.842512	-150.035416	-3.674181	-16.615294
717	2268053302	-21.186155	11.751945	-29.963156	-2.440899	-4.108767	2.226402	-129.583771	-4.990650	-8.494432
718	2268069969	-22.849783	11.602076	-29.906063	-3.272506	-6.206644	3.541374	-100.348228	-10.450035	-1.145300
719	2268086636	-23.908373	11.407637	-29.683281	-3.612361	-7.905850	4.294171	-65.958328	-16.765171	6.538626
720	2268103303	-24.276417	11.200545	-29.313967	-3.284787	-9.096287	4.170087	-26.128302	-21.073841	13.940000
721	2268119970	-23.895634	11.064402	-28.916939	-2.606709	-9.284955	3.126655	18.627085	-17.854738	17.213657
722	2268136637	-22.819712	11.080565	-28.607801	-1.489379	-8.529163	1.563443	61.454708	-7.172851	16.327904
723	2268153304	-21.177090	11.344611	-28.423634	-0.766247	-7.221241	0.467615	96.943588	9.801722	15.231569
724	2268169971	-19.069895	11.842394	-28.351578	-0.903842	-5.508811	-0.064983	126.159554	25.783667	13.500566
725	2268186638	-16.635473	12.441382	-28.330339	-1.254053	-3.113267	-0.360587	146.437683	33.032284	11.469061
726	2268203305	-14.058567	12.964909	-28.265217	-1.506627	-0.458836	-0.401432	154.425568	28.487808	11.252378
727	2268219972	-11.519253	13.254357	-28.164804	-1.097477	1.653600	-0.391578	151.669907	14.824907	8.840188
728	2268236639	-9.149850	13.315920	-28.075794	-0.456763	3.104899	-0.481645	141.598358	1.863987	5.074561
729	2268253306	-7.092813	13.184578	-28.075867	0.441401	4.692703	-0.758671	124.064484	-8.654336	-1.838541
730	2268269973	-5.534913	12.929999	-28.227222	1.825518	6.212480	-1.085128	96.125237	-15.081654	-11.189569
731	2268286640	-4.611026	12.692761	-28.483232	3.289810	7.525370	-1.262466	59.388168	-13.736039	-16.925505
732	2268303307	-4.359654	12.539698	-28.763805	4.060289	8.423368	-1.342066	19.238781	-8.758951	-17.861971
733	2268319974	-4.733968	12.450425	-29.009975	4.249968	8.526880	-1.589449	-18.858391	-5.087231	-15.606567
734	2268336641	-5.701812	12.375499	-29.213345	4.050953	8.052635	-2.066639	-55.118221	-4.283978	-13.125377
735	2268353308	-7.279066	12.324641	-29.451172	3.720495	7.105267	-2.581170	-91.325424	-2.345080	-15.078729
736	2268369975	-9.406153	12.277307	-29.756969	2.651169	5.673676	-2.574224	-123.519493	-1.090418	-19.070871
737	2268386642	-11.914974	12.185893	-30.078899	1.605561	3.466016	-2.107165	-146.289566	-2.774415	-20.507784
738	2268403309	-14.580407	12.100142	-30.344881	0.341250	1.290355	-1.312056	-156.448380	-2.298953	-17.324968
739	2268419976	-17.151939	12.008968	-30.464621	-1.000006	-1.230175	0.005046	-152.681854	-4.203903	-9.199253
740	2268436643	-19.419901	11.934195	-30.422239	-2.026786	-3.749723	1.598535	-136.478256	-5.894189	0.008037
741	2268453310	-21.202785	11.849174	-30.235752	-3.135088	-6.269599	3.343885	-109.115891	-9.435503	7.575898
742	2268469977	-22.366547	11.672359	-29.901175	-3.821073	-8.272016	4.536387	-73.697365	-17.998049	13.427719
743	2268486644	-22.792599	11.430676	-29.456295	-3.391365	-9.449154	4.542916	-30.613317	-24.285622	17.733305
744	2268503311	-22.398754	11.233149	-29.028362	-2.628485	-9.432320	3.505425	18.961702	-21.467871	17.882929
745	2268519978	-21.274622	11.166337	-28.683842	-1.724034	-8.372882	1.782619	63.889229	-12.106814	16.554474
746	2268536645	-19.599808	11.305900	-28.436571	-0.939249	-6.629877	0.235657	98.124466	1.935433	15.803411
747	2268553312	-17.547106	11.654307	-28.264105	-0.722447	-4.864227	-0.437381	121.683617	15.773798	15.519040
748	2268569979	-15.247448	12.135875	-28.130856	-0.885771	-2.801032	-0.593818	136.950760	24.706121	14.926004
749	2268586646	-12.848830	12.608240	-27.989731	-1.138407	-0.516412	-0.527535	142.749268	24.686909	14.156332
750	2268603313	-10.495046	12.964118	-27.834343	-0.852101	1.312162	-0.409467	139.814377	18.256994	12.492805
751	2268619980	-8.289298	13.196899	-27.747272	-0.301785	2.577060	-0.358880	131.803726	12.117369	6.578971
752	2268636647	-6.344893	13.334933	-27.788937	0.327109	4.036180	-0.446683	117.858002	7.677022	-2.076921
753	2268653314	-4.843241	13.366906	-28.018354	1.058473	5.683013	-0.598412	93.866241	2.353261	-13.870498
754	2268669981	-3.972205	13.309870	-28.387764	2.121480	7.292920	-0.816994	57.918968	-2.631933	-22.511152
755	2268686648	-3.805864	13.224865	-28.787363	3.063945	8.228553	-0.939280	15.966114	-4.396613	-24.396656
756	2268703315	-4.256278	13.133611	-29.155790	3.621086	8.070922	-1.212871	-21.569284	-4.849615	-22.657970
757	2268719982	-5.223871	13.024789	-29.477764	3.841338	7.658876	-1.805312	-53.337074	-5.857065	-20.130537
758	2268736649	-6.690230	12.890437	-29.756666	3.953965	7.016072	-2.499109	-83.945915	-7.228375	-17.940783
759	2268753316	-8.654726	12.752213	-30.061890	3.510907	5.893776	-2.884389	-113.583237	-6.730757	-19.725945
760	2268769983	-11.000583	12.619493	-30.354546	2.487667	4.083618	-2.725259	-136.723770	-5.806533	-19.187561
761	2268786650	-13.527704	12.527478	-30.562542	1.313692	2.020930	-2.004229	-148.770340	-3.673842	-14.063148
762	2268803317	-16.009777	12.514546	-30.613127	-0.079534	-0.210592	-0.698158	-148.142563	-0.847436	-4.053997
763	2268819984	-18.282454	12.558915	-30.491076	-1.254755	-2.462901	0.959305	-137.821899	-0.404272	6.630606
764	2268836651	-20.236473	12.621080	-30.231924	-2.557197	-4.842374	2.767798	-120.480553	-2.319350	14.596647
765	2268853318	-21.767660	12.580405	-29.838535	-3.816617	-7.043722	4.357850	-96.825241	-11.368082	19.702919
766	2268869985	-22.653782	12.372131	-29.349428	-3.840500	-8.735838	4.875717	-59.246883	-23.236464	20.907612
767	2268886652	-22.681713	12.137371	-28.819946	-3.043572	-9.419990	4.142234	-8.086514	-25.805317	22.372194
768	2268903319	-21.941744	11.999392	-28.430984	-1.872070	-8.846084	2.396469	39.930473	-17.160872	17.156179
769	2268919986	-20.662092	12.043627	-28.249950	-1.169848	-7.472281	0.643483	74.999130	-2.215479	10.080063
770	2268936653	-18.978621	12.308806	-28.189913	-0.936082	-5.780459	-0.313111	100.789421	12.957792	7.948931
771	2268953320	-17.000977	12.724209	-28.161629	-1.162285	-3.794269	-0.575194	118.874374	22.385309	8.536597
772	2268969987	-14.886797	13.171502	-28.142315	-1.315526	-1.900724	-0.478184	127.209663	24.691820	7.713408
773	2268986654	-12.691934	13.569426	-28.147097	-1.423974	-0.411683	-0.177486	132.390060	22.439953	4.699749
774	2269003321	-10.471042	13.833079	-28.221325	-1.152025	1.034572	0.019997	134.947937	15.540589	-1.783080
775	2269019988	-8.342747	13.917534	-28.399988	-0.767881	2.607045	-0.040211	130.897018	5.855720	-10.133512
776	2269036655	-6.536976	13.778561	-28.721479	0.151457	4.552062	-0.354042	113.575722	-6.703837	-20.356945
777	2269053322	-5.296316	13.450872	-29.147949	1.644896	6.499190	-0.745653	81.041779	-17.870268	-27.481102
778	2269069989	-4.662622	13.095428	-29.527769	3.354836	7.712087	-1.089429	43.778175	-20.212864	-24.671162
779	2269086656	-4.511654	12.863521	-29.736439	4.055505	8.163403	-1.382059	12.335810	-13.790377	-14.057081
780	2269103323	-4.763687	12.701605	-29.728642	4.169710	8.160555	-1.847552	-14.828476	-10.617667	-1.155288
781	2269119990	-5.535709	12.558222	-29.658522	4.392481	7.816216	-2.464307	-46.911240	-9.833678	2.442965
782	2269136657	-6.865662	12.434445	-29.684507	3.898317	6.648913	-2.686255	-79.195137	-8.108790	-3.234918
783	2269153324	-8.655860	12.341233	-29.751133	2.877671	5.358714	-2.507811	-106.343864	-5.892335	-5.589005
784	2269169991	-10.762950	12.299567	-29.785881	1.722857	3.428734	-1.907200	-125.814255	-2.987798	-3.417104
785	2269186658	-13.041195	12.339868	-29.750248	0.182139	1.156017	-0.778087	-137.010223	1.081459	1.535833
786	2269203325	-15.394845	12.383876	-29.600981	-1.407128	-1.217186	0.795831	-142.997849	-0.429287	8.106090
787	2269219992	-17.659670	12.336014	-29.309120	-3.107587	-4.147121	2.608453	-139.487564	-8.460310	14.594215
788	2269236659	-19.469648	12.066869	-28.893831	-4.242190	-7.362465	4.193485	-113.674828	-23.905022	16.985907
789	2269253326	-20.459591	11.689247	-28.485950	-3.494889	-9.705273	4.387459	-64.180977	-30.326389	13.869088
790	2269269993	-20.591467	11.391675	-28.242504	-2.618987	-10.070945	3.437676	-10.504279	-22.589748	6.279999
791	2269286660	-20.015051	11.255802	-28.218645	-1.767581	-9.746595	1.930236	34.711273	-8.981390	-2.320278
792	2269303327	-18.803350	11.350454	-28.349159	-1.459207	-8.544935	0.733697	74.719429	7.074337	-6.133724
793	2269319994	-17.051220	11.644969	-28.511309	-1.522000	-6.444234	-0.011367	107.615311	18.928997	-4.386103
794	2269336661	-14.969088	12.013638	-28.668943	-1.704361	-4.040308	-0.312979	127.463150	23.002712	-3.528563
795	2269353328	-12.677135	12.341810	-28.796518	-1.824888	-1.949522	-0.314795	139.757980	20.089893	-3.261366
796	2269369995	-10.260017	12.550373	-28.917683	-1.506324	-0.203172	-0.235019	147.240234	12.850812	-5.169528
797	2269386662	-7.805425	12.620542	-29.069706	-0.777731	1.452076	-0.287531	149.909561	4.715615	-8.807857
798	2269403329	-5.529604	12.570160	-29.309965	0.021067	3.535168	-0.546237	140.329697	-2.220354	-14.997647
799	2269419996	-3.769207	12.370941	-29.644053	1.522231	6.211864	-0.797854	110.565460	-11.190745	-21.167547
800	2269436663	-2.702612	12.135397	-29.957315	3.497047	8.267216	-1.002198	68.548996	-13.950562	-19.843065
801	2269453330	-2.222639	12.002835	-30.052904	4.437245	9.129978	-1.147338	30.498413	-8.590172	-6.707606
802	2269469997	-2.220525	11.991527	-29.834055	4.857860	9.280422	-1.522581	-2.175313	-2.065755	11.990970
803	2269486664	-2.845503	12.090588	-29.522783	5.152722	9.415842	-2.164274	-41.041477	4.240539	17.631540
804	2269503331	-4.217499	12.270955	-29.339901	4.476315	8.441513	-2.600079	-84.357231	9.256059	10.436042
805	2269519998	-6.282116	12.527354	-29.273989	3.291654	7.161695	-2.663468	-124.510963	14.092534	4.253627
806	2269536665	-8.870378	12.783906	-29.300560	1.525401	4.925454	-2.119219	-154.784210	14.602579	-0.555702
807	2269553332	-11.715938	12.958973	-29.386400	-0.238537	2.047119	-1.161302	-169.456879	10.381068	-4.127649
808	2269569999	-14.536475	13.022384	-29.488028	-1.769127	-0.957819	0.121886	-167.738892	4.212958	-6.002048
809	2269586666	-17.096251	12.950410	-29.504707	-2.722580	-3.605705	1.634086	-153.233063	-4.737219	-3.142900
810	2269603333	-19.234304	12.792743	-29.342861	-3.112734	-6.034560	2.917272	-130.279388	-12.780908	5.025074
811	2269620000	-20.785305	12.567532	-29.010887	-3.769313	-8.465954	4.102324	-97.220840	-20.195417	12.680123
812	2269636667	-21.555614	12.275156	-28.589722	-3.417821	-10.203983	4.323007	-51.372898	-26.119125	15.760827
813	2269653334	-21.431107	12.054040	-28.171188	-2.634715	-10.642939	3.517269	2.534429	-22.193300	17.131607
814	2269670001	-20.491636	11.972143	-27.916534	-1.618912	-9.856983	1.940141	53.624847	-10.781748	11.393161
815	2269686668	-18.903746	12.082002	-27.853945	-1.007732	-7.986086	0.477129	94.999092	4.132107	4.915253
816	2269703335	-16.834013	12.334145	-27.925243	-1.202381	-5.570346	-0.428940	125.650757	14.855479	-0.061090
817	2269720002	-14.491513	12.639045	-28.027946	-1.195329	-2.796437	-0.874348	142.482697	18.416773	-1.550257
818	2269736669	-12.079657	12.922664	-28.070740	-1.088179	-0.500590	-0.770632	145.903717	16.316343	0.779755
819	2269753336	-9.699374	13.109112	-28.044912	-0.723259	1.127211	-0.455001	143.095871	9.870113	2.914315
820	2269770003	-7.424555	13.186758	-28.015425	-0.248876	2.272572	-0.252869	136.710190	3.511790	1.704529
821	2269786670	-5.377741	13.176504	-28.102032	0.238517	3.691068	-0.292808	124.598717	-0.897441	-5.783434
822	2269803337	-3.765498	13.027264	-28.371138	1.009050	5.632987	-0.406924	100.974335	-8.533804	-17.091173
823	2269820004	-2.764343	12.787599	-28.743950	2.342742	7.382860	-0.673638	65.606728	-13.988996	-23.318546
824	2269836671	-2.390668	12.550319	-29.033089	3.583562	8.531259	-0.914265	26.712694	-14.347002	-18.323505
825	2269853338	-2.512761	12.456263	-29.113525	4.386849	8.406367	-1.278302	-5.857025	-6.329976	-5.778253
826	2269870005	-3.119728	12.539372	-28.991304	4.534573	8.264808	-1.800528	-37.646488	3.736163	6.514375
827	2269886672	-4.317838	12.742663	-28.895754	3.871218	7.381080	-2.141426	-72.844795	10.922088	5.430656
828	2269903339	-6.075933	12.977649	-28.891191	2.626494	6.008513	-2.082929	-105.303345	13.139458	0.543850
829	2269920006	-8.269547	13.180098	-28.961912	1.400785	4.191130	-1.772253	-130.454666	11.699518	-3.622661
830	2269936673	-10.703478	13.302536	-29.074903	-0.141348	1.807223	-1.115754	-144.309616	7.473394	-6.349752
831	2269953340	-13.154161	13.321282	-29.163443	-1.356059	-0.864963	-0.088366	-145.650497	1.316867	-5.891849
832	2269970007	-15.419277	13.276564	-29.109255	-1.914209	-3.301416	1.101320	-136.477234	-4.229434	1.357389
833	2269986674	-17.337786	13.203135	-28.947920	-2.666888	-5.698773	2.349821	-117.121231	-7.726333	6.775857
834	2270003341	-18.713261	13.043224	-28.683956	-3.181204	-7.538514	3.295630	-85.875351	-14.738985	10.722285
835	2270020008	-19.368303	12.814293	-28.346382	-2.919301	-8.710531	3.386419	-43.528530	-20.270731	13.256589
836	2270036675	-19.274380	12.577651	-28.052961	-2.272287	-8.830650	2.707241	2.133663	-19.929813	10.639770
837	2270053342	-18.521646	12.412533	-27.898493	-1.490049	-8.136675	1.493669	43.587875	-13.152704	4.536920
838	2270070009	-17.250940	12.374416	-27.900473	-0.956632	-6.630963	0.321955	76.752739	-2.984018	-1.584652
839	2270086676	-15.583447	12.480462	-28.003782	-0.880488	-4.717196	-0.347511	101.911888	6.976881	-4.744057
840	2270103343	-13.690018	12.664481	-28.119566	-0.723622	-2.348350	-0.580761	115.679131	11.565475	-4.487841
841	2270120010	-11.737746	12.873891	-28.189592	-0.554705	-0.313049	-0.428340	118.642761	12.327928	-1.938697
842	2270136677	-9.827545	13.049969	-28.201229	-0.273542	1.171059	-0.175850	115.348633	9.670884	0.605827
843	2270153344	-8.022216	13.184610	-28.184069	0.103310	2.109328	-0.011070	108.655487	6.982064	1.549537
844	2270170011	-6.406196	13.267973	-28.208221	0.308309	3.091390	0.008092	97.854042	4.292994	-1.499149
845	2270186678	-5.132874	13.235559	-28.348696	0.688945	4.453027	-0.215245	78.872459	-1.965985	-9.102660
846	2270203345	-4.341815	13.086312	-28.596064	1.408513	5.770963	-0.618842	51.350163	-8.598874	-15.891924
847	2270220012	-4.046375	12.897404	-28.805216	2.292168	6.660805	-0.948523	21.017855	-11.288584	-13.814324
848	2270236679	-4.160262	12.815513	-28.886421	3.228983	6.797443	-1.233606	-5.323986	-5.447490	-5.926768
849	2270253346	-4.638776	12.931633	-28.816067	3.484984	6.994247	-1.446132	-29.274557	5.744889	3.750819
850	2270270013	-5.583320	13.159626	-28.708700	3.208662	6.688957	-1.504537	-57.799549	12.183337	6.532760
851	2270286680	-6.968635	13.379166	-28.666285	2.047764	5.436596	-1.296947	-83.420113	11.947081	2.910425
852	2270303347	-8.715454	13.504850	-28.662609	1.063616	4.287669	-1.080226	-104.612717	6.571352	0.213830
853	2270320014	-10.708055	13.512148	-28.663954	0.169293	2.296078	-0.734445	-119.313423	-0.418776	-1.065632
854	2270336681	-12.787294	13.443789	-28.644787	-0.727031	-0.047869	-0.135485	-124.814087	-5.103867	-0.796407
855	2270353348	-14.778973	13.329226	-28.516045	-1.464594	-2.322625	0.679564	-121.075157	-9.318653	4.605794
856	2270370015	-16.514980	13.159545	-28.252548	-2.257137	-4.499762	1.693559	-107.553406	-14.805762	11.055693
857	2270386682	-17.779659	12.892036	-27.853104	-2.542153	-6.563023	2.456859	-81.018562	-23.070494	16.594444
858	2270403349	-18.390450	12.589978	-27.390207	-2.256899	-7.928892	2.619729	-42.460651	-26.484529	19.177622
859	2270420016	-18.309528	12.337278	-27.001583	-1.615050	-8.240236	2.085328	0.185238	-22.410557	15.955800
860	2270436683	-17.681044	12.180486	-26.805563	-1.145090	-7.522275	1.207922	35.629391	-13.345669	7.189568
861	2270453350	-16.626457	12.113322	-26.797997	-0.938440	-6.305018	0.468564	63.645061	-4.826014	-1.551371
862	2270470017	-15.190157	12.129780	-26.859806	-0.863392	-4.516139	-0.023598	87.464859	1.104866	-3.972445
863	2270486684	-13.541788	12.182166	-26.889952	-0.741554	-1.990187	-0.538956	99.818527	2.645315	-1.655957
864	2270503351	-11.868109	12.243078	-26.856123	-0.216462	-0.185743	-0.623551	100.541214	2.289761	2.026082
865	2270520018	-10.281069	12.325534	-26.760876	0.293785	1.105733	-0.478450	94.557968	2.941987	5.716288
866	2270536685	-8.859778	12.408145	-26.681585	0.607291	1.737560	-0.231688	84.801620	3.272317	4.687506
867	2270553352	-7.645654	12.488404	-26.706676	0.707503	2.473368	-0.068367	73.706093	4.135281	-1.506158
868	2270570019	-6.752208	12.499369	-26.888866	0.745840	3.803967	-0.114866	56.487732	1.144715	-11.262099
869	2270586686	-6.323605	12.389498	-27.202032	1.224970	5.218132	-0.454794	30.256222	-5.312547	-19.756012
870	2270603353	-6.363903	12.264791	-27.541006	2.359184	6.327678	-0.869737	2.382376	-6.100776	-21.389254
871	2270620020	-6.712391	12.339268	-27.698898	3.211989	6.833040	-1.223085	-18.476610	4.630457	-9.540900
872	2270636687	-7.369424	12.652072	-27.627283	3.251544	7.430977	-1.533561	-39.982094	17.254604	5.548126
873	2270653354	-8.525855	13.063462	-27.561483	2.639688	7.190093	-1.639770	-69.942909	23.062178	6.251687
874	2270670021	-10.158881	13.421953	-27.600065	1.501141	5.964637	-1.299610	-97.173447	20.744860	0.242157
875	2270686688	-12.171225	13.608437	-27.698544	0.491282	4.720174	-1.033252	-119.117165	11.249301	-4.532422
876	2270703355	-14.434642	13.616294	-27.797443	-0.107759	2.737918	-0.759761	-134.192154	0.948684	-6.590336
877	2270720022	-16.763159	13.523912	-27.855215	-0.912618	0.314342	-0.145474	-138.693451	-5.262615	-5.837941
878	2270736689	-18.984463	13.331965	-27.834547	-1.753430	-1.961842	0.803254	-133.358154	-12.151613	-3.492769
879	2270753356	-20.945786	13.040070	-27.652601	-2.107128	-3.943878	1.764681	-119.948822	-20.914371	2.944762
880	2270770023	-22.523600	12.667877	-27.303864	-2.367681	-5.764353	2.566378	-99.073822	-29.119898	9.642887
881	2270786690	-23.564337	12.211019	-26.824797	-2.248159	-7.083804	2.838044	-68.348175	-37.039181	14.115140
882	2270803357	-24.010363	11.741606	-26.309656	-1.653011	-7.735091	2.350679	-32.844540	-38.804775	15.383914
883	2270820024	-23.894655	11.357989	-25.888409	-1.025888	-7.884118	1.573527	2.263551	-31.925735	12.407272
884	2270836691	-23.284552	11.138386	-25.662722	-0.379881	-7.384583	0.723159	34.393772	-18.233114	6.081352
885	2270853358	-22.216223	11.124661	-25.588514	-0.294925	-5.743795	0.142618	63.713741	-3.288743	2.939439
886	2270870025	-20.853167	11.227175	-25.571236	-0.167942	-3.241533	-0.573940	82.090805	4.511573	2.467862
887	2270886692	-19.420294	11.368704	-25.586718	-0.083873	-0.884843	-1.054516	86.681511	7.450696	1.353225
888	2270903359	-18.055527	11.504929	-25.597891	0.305392	0.538356	-1.068999	82.550980	7.115591	1.294401
889	2270920026	-16.860229	11.655085	-25.628260	0.577728	1.423744	-0.709894	72.611534	8.295771	0.283852
890	2270936693	-16.001368	11.706834	-25.785355	0.397095	2.580331	-0.284635	53.959938	4.757065	-8.702915
891	2270953360	-15.698329	11.531876	-26.147745	0.638338	3.931472	-0.123158	23.063629	-5.117130	-24.097754
892	2270970027	-15.906766	11.280421	-26.603020	1.687699	4.989502	-0.340849	-6.623175	-8.060040	-30.653332
893	2270986694	-16.267458	11.326149	-26.949341	2.115834	5.299889	-0.388354	-17.120775	7.451925	-19.638523
894	2271003361	-16.632330	11.560294	-27.074184	1.691396	6.330191	-0.488290	-19.993649	14.728621	-3.923822
895	2271020028	-17.198479	11.857672	-26.990252	1.730656	7.504844	-1.274893	-34.616394	14.814993	9.002749
896	2271036695	-18.227522	12.068976	-26.944603	1.708473	7.074349	-1.587230	-61.979992	10.445946	5.447801
897	2271053362	-19.700005	12.159778	-26.964083	1.032680	5.982113	-1.464577	-87.812431	4.719134	-0.333038
898	2271070029	-21.512146	12.105560	-26.980267	0.457531	4.482950	-1.319695	-108.270592	-3.513516	-3.077070
899	2271086696	-23.491606	11.934365	-26.968863	-0.237084	2.366904	-0.622306	-118.678307	-10.535031	-4.394809
900	2271103363	-25.457056	11.675172	-26.896097	-0.807545	0.029380	0.314570	-118.598160	-16.701759	-3.654605
901	2271120030	-27.312328	11.333066	-26.741579	-1.460714	-2.068736	1.425043	-112.944962	-23.206165	-2.058115
902	2271136697	-28.989887	10.877365	-26.412336	-1.981886	-4.036737	2.378557	-104.220299	-34.028553	3.127104
903	2271153364	-30.316967	10.317335	-25.867853	-1.872571	-5.890540	2.960437	-85.369286	-45.875404	10.264434
904	2271170031	-31.132799	9.750409	-25.263952	-1.173467	-7.116138	2.580764	-54.964020	-48.269123	12.328087
905	2271186698	-31.407043	9.288594	-24.762392	-0.572244	-7.696763	1.789477	-21.090626	-39.895935	10.072621
906	2271203365	-31.224346	9.008615	-24.533569	0.214594	-7.592735	0.792010	9.166835	-22.209799	1.989822
907	2271220032	-30.662024	8.965813	-24.609858	0.457049	-7.020895	0.400508	34.885101	-0.696502	-5.998828
908	2271236699	-29.681625	9.157449	-24.863380	0.038403	-5.681914	0.486875	61.689491	16.668726	-7.956113
909	2271253366	-28.422642	9.419662	-25.195642	-0.531451	-3.446645	-0.043616	79.259453	22.485392	-10.271595
910	2271270033	-27.021563	9.626642	-25.530079	-0.868820	-1.471624	-0.678792	87.909813	19.379766	-12.443589
911	2271286700	-25.590599	9.756523	-25.778326	-0.718634	-0.055548	-0.885792	88.897202	12.656630	-10.380241
912	2271303367	-24.249870	9.810051	-25.936604	-0.139447	0.745840	-0.582852	82.592148	6.016960	-7.809617
913	2271320034	-23.196621	9.733716	-26.156298	0.321018	1.732380	-0.265181	65.962364	0.193424	-14.419016
914	2271336701	-22.550686	9.554729	-26.496134	0.794056	3.195149	-0.175774	42.691383	-2.919975	-23.390047
915	2271353368	-22.162901	9.481967	-26.766687	1.325258	4.461035	-0.100014	26.450031	1.215871	-17.184954
916	2271370035	-21.735224	9.703860	-26.758499	1.023878	5.226777	0.273931	26.050207	11.340266	4.663094
917	2271386702	-21.258980	10.048911	-26.359766	0.883728	6.760375	-0.048989	24.911129	9.800271	28.714470
918	2271403369	-21.090528	10.368160	-25.792841	1.732954	7.828461	-1.188678	4.480305	4.944909	37.282040
919	2271420036	-21.376631	10.633739	-25.336170	1.576646	6.894724	-1.369006	-21.801769	4.282125	29.962969
920	2271436703	-22.160334	10.772932	-24.998835	1.254285	6.487008	-1.684080	-50.459602	-0.417312	20.580599
921	2271453370	-23.467978	10.732139	-24.792543	0.754270	5.286384	-1.690725	-80.484772	-7.760342	9.234573
922	2271470037	-25.236214	10.485908	-24.663597	0.109900	3.338918	-1.344150	-107.263000	-17.367811	-0.234635
923	2271486704	-27.302011	10.056993	-24.546913	-0.656838	0.850118	-0.667015	-124.960686	-26.891491	-6.293224
924	2271503371	-29.436592	9.467127	-24.376896	-1.002981	-1.761011	0.241220	-129.569992	-36.673767	-9.056437
925	2271520038	-31.421640	8.852955	-24.215893	-0.664899	-4.001449	1.079373	-120.396484	-37.357216	-11.502095
926	2271536705	-33.092430	8.235143	-24.123375	-0.546110	-5.742462	1.891382	-100.807991	-35.033607	-16.159718
927	2271553372	-34.303284	7.686046	-24.185661	-0.204535	-7.107966	2.268338	-71.836182	-26.114727	-22.329710
928	2271570039	-34.962399	7.295310	-24.387123	-0.128207	-7.857304	2.358424	-37.635860	-13.256633	-24.082897
929	2271586706	-34.983589	7.177352	-24.684807	-0.166563	-8.282064	2.463500	1.359633	3.571395	-19.420090
930	2271603373	-34.350948	7.362847	-24.992964	-0.591795	-7.496136	2.323495	40.727898	18.781891	-9.529110
931	2271620040	-33.152733	7.761919	-25.258955	-1.086105	-6.274879	2.011081	74.464966	27.878181	-0.567372
932	2271636707	-31.489161	8.208037	-25.472237	-1.471567	-4.565297	1.419764	102.099998	28.556841	2.939001
933	2271653374	-29.497070	8.521612	-25.633934	-1.783390	-2.500139	0.408734	121.472595	20.227947	0.652922
934	2271670041	-27.362604	8.704081	-25.664349	-1.436445	-0.148186	-0.774956	128.897476	9.628310	3.006602
935	2271686708	-25.304482	8.829136	-25.502232	-0.445011	1.393331	-1.187232	122.561722	1.585991	11.342824
936	2271703375	-23.475618	8.918172	-25.250223	0.499706	2.388831	-1.110306	107.952217	-2.174583	15.191048
937	2271720042	-22.003273	8.967593	-25.005920	1.000488	3.613095	-1.037354	86.601196	-3.723739	13.848594
938	2271736709	-20.950445	8.982516	-24.792421	1.393016	4.651405	-0.958382	61.687584	-4.657632	11.429154
939	2271753376	-20.258812	9.039230	-24.594305	1.829177	5.578981	-0.889162	40.124851	-1.794347	11.467638
940	2271770043	-19.863705	9.224389	-24.380177	2.319497	6.522202	-0.970391	22.121088	5.245591	14.961947
941	2271786710	-19.836279	9.496997	-24.161137	2.259752	7.811862	-1.404167	-0.077248	10.158515	16.923887
942	2271803377	-20.332657	9.731091	-23.995600	2.249373	7.870646	-2.117703	-31.071411	9.020479	13.123382
943	2271820044	-21.420441	9.902045	-23.902517	1.961234	7.210983	-2.618663	-65.893944	6.832661	7.828318
944	2271836711	-23.083889	10.009354	-23.865009	1.376375	6.074864	-2.700193	-99.909271	4.352410	3.454987
945	2271853378	-25.203770	9.996513	-23.872856	0.344113	4.013269	-2.071744	-126.860291	-1.265685	-1.806092
946	2271870045	-27.595102	9.825550	-23.897421	-0.485747	1.621151	-1.039316	-142.989777	-9.264876	-6.982298
947	2271886712	-30.042501	9.475279	-23.932634	-1.032387	-1.028277	0.326408	-146.265335	-18.132767	-13.057515
948	2271903379	-32.339245	8.983014	-23.961496	-1.047234	-3.274089	1.588411	-137.294189	-25.101406	-17.840237
949	2271920046	-34.312061	8.479533	-23.999640	-0.791698	-5.079401	2.625875	-117.766533	-24.703421	-19.560070
950	2271936713	-35.813019	8.089946	-24.034525	-0.904670	-6.348679	3.398070	-89.477478	-18.671394	-16.122366
951	2271953380	-36.729107	7.857496	-24.032639	-1.114053	-7.025202	3.696166	-54.666611	-12.055982	-9.100128
952	2271970047	-37.014278	7.755635	-23.962233	-1.307100	-7.165707	3.370368	-17.330816	-8.175968	-1.187931
953	2271986714	-36.701874	7.728764	-23.850580	-0.967717	-6.988037	2.550265	18.238617	-6.072037	3.532643
954	2272003381	-35.833241	7.772149	-23.787086	-0.482925	-6.346407	1.620608	52.041397	-0.961689	3.834187
955	2272020048	-34.497700	7.906913	-23.789461	-0.234797	-4.802670	0.661467	80.622551	5.842487	3.850413
956	2272036715	-32.872185	8.113742	-23.837811	-0.222510	-3.022304	-0.172489	98.432304	11.060746	3.841058
957	2272053382	-31.124561	8.365541	-23.868029	-0.371085	-0.864285	-1.016228	105.627876	12.893891	5.866984
958	2272070049	-29.437426	8.643401	-23.766985	-0.184310	0.935509	-1.296587	100.847710	10.502215	12.976250
959	2272086716	-27.930996	8.907860	-23.576574	0.232411	1.788997	-0.958952	89.154755	7.632776	16.902424
960	2272103383	-26.681694	9.102793	-23.414478	0.544929	2.564623	-0.703047	73.936501	5.120625	13.270122
961	2272120050	-25.786963	9.191792	-23.357121	0.690850	3.500957	-0.651340	53.626369	2.437310	4.738289
962	2272136717	-25.294874	9.148178	-23.442911	0.917714	4.121341	-0.596166	30.814556	-1.015099	-6.410407
963	2272153384	-25.151880	9.026703	-23.683214	1.339504	4.606954	-0.725349	11.302534	-1.363071	-16.717470
964	2272170051	-25.280628	8.958775	-24.009716	1.871366	5.333355	-1.182727	-4.243237	3.733204	-20.020338
965	2272186718	-25.675385	9.049770	-24.284418	1.838856	6.246410	-1.910455	-20.717966	11.125745	-13.178051
966	2272203385	-26.462086	9.260148	-24.444889	1.676175	6.391898	-2.532789	-45.317402	14.727608	-3.877013
967	2272220052	-27.678013	9.530046	-24.549639	0.874978	5.415911	-2.213842	-71.609848	16.475779	0.902141
968	2272236719	-29.264349	9.754230	-24.611109	0.146865	4.081512	-1.476485	-94.267944	12.811042	2.219507
969	2272253386	-31.096285	9.805703	-24.667856	-0.675216	2.132013	-0.323013	-109.061417	3.623996	-2.377227
970	2272270053	-32.991016	9.646322	-24.709362	-1.040245	-0.111355	0.795135	-112.992081	-7.520576	-8.212625
971	2272286720	-34.752445	9.358455	-24.708906	-1.127229	-2.115317	1.737679	-105.418449	-15.083852	-10.635116
972	2272303387	-36.228401	9.047235	-24.633121	-0.948132	-3.666542	2.422374	-88.997856	-18.537006	-8.201927
973	2272320054	-37.337597	8.796156	-24.479485	-0.864754	-4.756940	2.738893	-67.674019	-18.253180	-2.709614
974	2272336721	-38.013508	8.620464	-24.248571	-0.767582	-5.401250	2.707934	-42.319866	-17.467119	3.464290
975	2272353388	-38.241505	8.514481	-24.013803	-0.253545	-5.556588	2.097179	-15.418692	-14.385396	6.162073
976	2272370055	-38.081448	8.479634	-23.874319	0.270278	-5.476140	1.372098	8.755187	-7.563613	4.402524
977	2272386722	-37.568653	8.514926	-23.883276	0.497903	-5.100983	0.777578	31.260580	1.171023	0.124011
978	2272403389	-36.706604	8.644032	-24.009598	0.316468	-3.995641	0.329553	53.288815	9.851560	-1.993829
979	2272420056	-35.619392	8.849960	-24.170254	0.165386	-2.425382	-0.205335	67.152008	14.733356	-1.050125
980	2272436723	-34.433949	9.077868	-24.322208	0.045574	-1.084052	-0.452851	73.010277	15.498335	-0.151630
981	2272453390	-33.243885	9.286301	-24.447632	-0.126470	0.460684	-0.881934	73.072060	13.651637	0.182833
982	2272470057	-32.208286	9.459082	-24.499245	0.157556	1.700355	-1.118638	63.104454	9.500763	2.420390
983	2272486724	-31.458735	9.564922	-24.522814	0.150069	2.405636	-0.915866	45.662575	5.264173	1.534897
984	2272503391	-31.057943	9.516306	-24.581575	0.167521	2.691901	-0.558998	25.078907	-1.544757	-5.147537
985	2272520058	-30.987175	9.318100	-24.740246	0.270656	2.608019	-0.208202	6.236500	-6.202493	-14.861633
986	2272536725	-31.138010	9.032697	-24.998657	0.549577	2.693988	-0.071374	-6.157113	-7.612584	-22.663006
987	2272553392	-31.375673	8.851066	-25.275991	0.976172	3.106421	-0.273697	-11.268175	-1.629265	-20.433708
988	2272570059	-31.618404	8.876938	-25.481880	0.874668	3.686593	-0.519894	-12.270095	6.879110	-10.369336
989	2272586726	-31.968809	9.064118	-25.567823	0.818823	4.288455	-1.255713	-19.850466	11.418884	0.781362
990	2272603393	-32.566490	9.315982	-25.633373	0.555256	3.948914	-1.267567	-34.881279	14.057440	3.934854
991	2272620060	-33.382118	9.585215	-25.677977	-0.021722	2.987436	-0.559445	-48.165291	14.209545	5.687933
992	2272636727	-34.333992	9.804083	-25.704674	-0.322907	1.977591	0.114901	-56.519470	11.018028	5.083304
993	2272653394	-35.327648	9.948470	-25.718142	-0.693274	0.713377	0.765450	-59.163708	6.808229	3.349729
994	2272670061	-36.269562	9.986736	-25.680819	-0.875225	-0.641651	1.235713	-56.583805	-0.183479	2.179479
995	2272686728	-37.092010	9.925057	-25.595390	-0.708134	-1.928465	1.453809	-49.906803	-6.737634	0.885100
996	2272703395	-37.744225	9.818124	-25.462496	-0.408491	-2.862636	1.372194	-40.162815	-10.634023	1.411864
997	2272720062	-38.189270	9.718451	-25.318521	-0.011605	-3.367426	1.009318	-27.818718	-10.731216	2.137456
998	2272736729	-38.428017	9.657257	-25.208191	0.184508	-3.579019	0.630475	-15.073778	-7.720584	1.990256
999	2272753396	-38.465221	9.606973	-25.162306	0.331762	-3.812429	0.459388	-2.313723	-4.864799	-0.556359
1000	2272770063	-38.277225	9.554700	-25.217421	0.341515	-3.684035	0.364203	12.221561	-1.272030	-5.255652
1001	2272786730	-37.836304	9.504608	-25.327459	0.250990	-2.982604	0.219545	27.954071	0.790519	-7.684934
1002	2272803397	-37.223522	9.455486	-25.432938	0.115068	-1.929097	0.021545	38.227215	0.594032	-7.410843
1003	2272820064	-36.502186	9.383996	-25.504908	-0.000571	-1.088429	-0.086288	44.410080	-1.761782	-6.616038
1004	2272836731	-35.729965	9.265855	-25.524937	0.025766	-0.185155	-0.211773	46.956299	-5.913713	-5.762161
1005	2272853398	-34.995766	9.098046	-25.481209	0.083788	0.687822	-0.416264	44.061543	-10.600763	-4.331344
1006	2272870065	-34.414829	8.875010	-25.356398	0.092601	1.440575	-0.527499	34.113518	-16.097153	-2.164976
1007	2272886732	-34.056435	8.587751	-25.156996	-0.130585	1.702627	-0.364795	20.107920	-21.783783	-0.558960
1008	2272903399	-33.889194	8.213825	-24.914297	0.004599	1.328856	0.137719	8.322979	-27.530390	-1.251415
1009	2272920066	-33.811539	7.857440	-24.722513	0.791298	0.836665	0.542253	3.460969	-24.973440	-3.127472
1010	2272936733	-33.716141	7.683610	-24.654585	1.331494	0.963313	0.556381	5.577355	-11.782913	-3.115236
1011	2272953400	-33.550816	7.775744	-24.716360	1.381849	1.459431	0.343822	10.813411	5.773713	-0.670169
1012	2272970067	-33.382275	8.115680	-24.854984	1.164261	2.388923	-0.340169	11.644984	20.700066	3.696976
1013	2272986734	-33.359024	8.603234	-25.048470	0.543893	3.006039	-0.875882	3.451560	29.900602	5.802954
1014	2273003401	-33.523449	9.124319	-25.282198	-0.006240	2.722716	-0.821849	-7.350683	32.890842	4.935414
1015	2273020068	-33.864906	9.650604	-25.523312	-0.337374	2.408943	-0.663286	-17.781759	33.367786	4.874256
1016	2273036735	-34.347244	10.129295	-25.755211	-0.678197	1.832911	-0.206838	-26.210331	30.655405	3.951953
1017	2273053402	-34.906193	10.471971	-25.954771	-0.820090	1.077994	0.309559	-31.057913	22.809359	1.152891
1018	2273070069	-35.488060	10.649035	-26.119522	-0.596374	0.372730	0.536993	-32.761272	13.483808	-2.675591
1019	2273086736	-36.066010	10.665629	-26.247173	-0.426804	-0.168048	0.468507	-32.920059	4.410723	-6.391418
1020	2273103403	-36.638844	10.546950	-26.304207	-0.327201	-0.467102	0.155793	-33.394554	-4.537654	-7.797678
1021	2273120070	-37.218727	10.309991	-26.265532	-0.309806	-0.912149	-0.058290	-34.863853	-13.534640	-7.582693
1022	2273136737	-37.782032	9.975463	-26.140694	-0.292526	-1.522299	-0.099161	-34.764862	-21.220400	-7.215384
1023	2273153404	-38.264175	9.560756	-25.959330	-0.124348	-2.185713	0.106420	-30.417171	-27.028273	-7.699724
1024	2273170071	-38.575924	9.102689	-25.778767	0.168815	-2.832976	0.476986	-20.095102	-29.005478	-9.499782
1025	2273186738	-38.672718	8.647640	-25.610651	0.228252	-2.782088	0.733788	-6.987180	-28.400980	-10.010027
1026	2273203405	-38.548340	8.217525	-25.426292	0.308012	-2.494818	0.893387	6.227036	-27.863256	-8.259954
1027	2273220072	-38.201492	7.843574	-25.231644	0.439064	-2.279486	1.038792	19.572550	-25.657413	-5.528868
1028	2273236739	-37.651531	7.545351	-25.046160	0.519513	-1.843649	0.943221	31.909426	-21.798521	-2.923398
1029	2273253406	-36.967842	7.317095	-24.873346	0.454835	-1.146915	0.639521	40.087727	-18.044552	-0.710015
1030	2273270073	-36.225910	7.171402	-24.702040	0.496439	-0.503620	0.244678	43.630459	-14.019304	2.405325
1031	2273286740	-35.504368	7.160853	-24.529995	0.572045	0.055731	-0.000181	42.415169	-7.446009	7.387169
1032	2273303407	-34.834606	7.278968	-24.376764	0.685977	0.402466	0.050470	39.437908	-0.392222	11.004401
1033	2273320074	-34.223373	7.511607	-24.296253	0.694977	0.758571	0.143990	36.455776	7.856909	11.325488
1034	2273336741	-33.687035	7.833151	-24.319427	0.669960	1.260084	0.015165	32.761616	15.842870	9.110040
1035	2273353408	-33.251945	8.243953	-24.454884	0.527599	1.866718	-0.305738	27.629139	24.081799	6.340103
1036	2273370075	-32.977432	8.747222	-24.690908	0.457495	2.574662	-0.853230	18.939669	32.031933	4.211357
1037	2273386742	-32.921993	9.298958	-24.998806	0.119668	3.126150	-1.237677	6.586435	36.802761	2.112258
1038	2273403409	-33.115078	9.827526	-25.370817	-0.083272	3.170919	-1.349221	-7.527675	37.695488	-1.794499
1039	2273420076	-33.575703	10.295164	-25.774847	-0.372343	3.234978	-1.186560	-23.053219	35.711205	-5.231773
1040	2273436743	-34.307865	10.671087	-26.181652	-0.254421	2.923577	-0.780978	-39.161640	31.239323	-8.016951
1041	2273453410	-35.241432	10.891946	-26.595394	-0.339500	2.198078	-0.147412	-50.995007	24.091763	-13.467919
1042	2273470077	-36.285477	10.904918	-26.985918	-0.618596	1.589658	0.154086	-57.948322	13.081040	-18.767054
1043	2273486744	-37.371811	10.648662	-27.219252	-0.893077	1.006647	0.152449	-62.109917	-4.493407	-21.637478
1044	2273503411	-38.438213	10.171408	-27.253422	-0.809242	0.033130	0.118727	-63.248043	-22.034166	-20.232679
1045	2273520078	-39.396496	9.567755	-27.057076	-0.820926	-1.201701	0.305874	-59.180679	-36.252132	-14.629555
1046	2273536745	-40.127266	8.930420	-26.642538	-0.618448	-2.658694	0.786421	-47.504890	-45.895363	-6.465642
1047	2273553412	-40.528748	8.351889	-26.086903	-0.108494	-3.924567	1.526052	-28.745790	-48.600121	1.808680
1048	2273570079	-40.544857	7.880753	-25.515045	0.495066	-4.853556	2.194869	-5.449974	-44.408890	6.664031
1049	2273586746	-40.133152	7.539351	-25.014250	0.934181	-5.116452	2.415657	21.048513	-35.771099	8.734311
1050	2273603413	-39.316349	7.348620	-24.645498	1.199983	-4.642848	1.997858	46.531784	-23.756102	8.959122
1051	2273620080	-38.181564	7.299978	-24.435883	1.073698	-3.675579	1.366800	66.886559	-11.061012	7.401225
1052	2273636747	-36.836071	7.352802	-24.359856	0.567527	-2.487628	0.743884	80.555588	-1.256409	5.112752
1053	2273653414	-35.398720	7.482697	-24.351316	0.139288	-1.216888	0.048481	86.589714	4.979222	4.635336
1054	2273670081	-33.994217	7.692008	-24.346636	-0.147453	-0.072949	-0.525901	84.650917	9.148471	7.037188
1055	2273686748	-32.703213	7.977912	-24.310535	-0.109670	0.861322	-0.815519	77.578674	12.125968	10.906929
1056	2273703415	-31.585920	8.352948	-24.259312	0.205944	1.661946	-0.923665	67.012749	16.437231	14.195005
1057	2273720082	-30.677801	8.812744	-24.261829	0.476545	2.351983	-0.858321	54.912029	22.705296	13.768985
1058	2273736749	-30.030928	9.334155	-24.393114	0.514099	2.973052	-0.908150	40.442711	29.954174	8.705126
1059	2273753416	-29.708773	9.850392	-24.688704	0.188743	3.666427	-1.097119	22.660122	34.615330	-0.176857
1060	2273770083	-29.783043	10.294321	-25.144396	0.033073	4.131991	-1.398653	0.686238	35.545383	-10.651593
1061	2273786750	-30.273796	10.647064	-25.694065	-0.150753	4.347621	-1.500412	-23.102022	33.637691	-18.054222
1062	2273803417	-31.115831	10.882625	-26.215490	-0.227835	4.120867	-1.201545	-44.338207	26.949890	-19.862324
1063	2273820084	-32.168377	11.018547	-26.612192	-0.411632	3.468294	-0.571495	-58.299038	18.332466	-16.340837
1064	2273836751	-33.252018	11.002426	-26.751009	-0.793926	2.652707	0.095284	-63.097153	2.759981	-8.199165
1065	2273853418	-34.204094	10.796077	-26.558565	-0.881915	1.336152	0.655283	-58.978786	-17.417200	1.701941
1066	2273870085	-34.912975	10.419410	-26.087549	-0.411275	-0.166239	0.816026	-47.402267	-35.175804	9.160992
1067	2273886752	-35.371510	9.986943	-25.477287	0.082321	-1.295225	0.657538	-33.666500	-42.776730	13.654403
1068	2273903419	-35.650013	9.567904	-24.827139	0.459963	-2.042189	0.598042	-22.997793	-43.608154	15.818916
1069	2273920086	-35.819408	9.191470	-24.221575	0.733993	-2.619696	0.845935	-15.745483	-40.099876	15.086380
1070	2273936753	-35.875095	8.849003	-23.684589	0.922150	-3.121925	1.188422	-8.054610	-36.162918	13.028860
1071	2273953420	-35.730785	8.558762	-23.255522	1.136276	-3.530468	1.381192	5.108605	-29.902189	9.779749
1072	2273970087	-35.364262	8.308612	-23.000031	1.026931	-3.688584	1.319467	20.091862	-21.959732	3.034698
1073	2273986754	-34.786362	8.079673	-22.958963	0.803218	-3.658692	1.052553	34.676483	-13.614934	-6.377633
1074	2274003421	-34.009701	7.903510	-23.158808	0.432282	-3.302242	0.691376	48.629208	-3.016256	-16.161812
1075	2274020088	-33.077309	7.800629	-23.537361	-0.077640	-2.208923	0.170841	59.415722	6.257715	-22.478031
1076	2274036755	-32.105427	7.786685	-23.969252	-0.434380	-0.807601	-0.273389	62.193455	12.050845	-22.294954
1077	2274053422	-31.197681	7.836117	-24.349276	-0.637285	-0.004196	-0.193516	57.974358	13.453197	-18.141415
1078	2274070089	-30.354559	7.942506	-24.666039	-0.766094	0.208273	0.145018	53.556091	14.014051	-13.037372
1079	2274086756	-29.522444	8.107302	-24.898264	-0.832227	0.188983	0.479021	52.259480	14.448026	-7.336027
1080	2274103423	-28.651968	8.359083	-25.080580	-0.762601	0.016479	0.738291	54.182472	17.460907	-2.435655
1081	2274120090	-27.715794	8.710606	-25.243225	-0.908944	0.029224	0.818643	58.008553	22.156752	1.115660
1082	2274136757	-26.704941	9.078840	-25.345003	-1.168147	0.292155	0.791837	61.988037	21.426188	4.375004
1083	2274153424	-25.597593	9.422719	-25.329029	-0.941319	0.402499	0.571478	66.685837	17.138126	9.541360
1084	2274170091	-24.384724	9.771100	-25.166605	-0.508902	0.713027	0.185820	71.547264	13.927058	17.120348
1085	2274186758	-23.103542	10.145063	-24.834753	0.066366	1.014713	-0.167217	73.831566	11.701441	26.520842
1086	2274203425	-21.771730	10.504818	-24.394897	0.528668	0.991964	-0.335974	75.576889	9.106615	31.766272
1087	2274220092	-20.468790	10.782653	-23.955936	1.041711	1.326928	-0.658707	73.704674	5.299149	29.671045
1088	2274236759	-19.288715	10.933605	-23.591036	1.372786	1.764563	-1.106798	67.059555	0.285913	22.831785
1089	2274253426	-18.334751	10.992041	-23.349234	1.891578	2.256375	-1.678793	54.846981	-2.184711	14.141180
1090	2274270093	-17.698471	11.018454	-23.330126	2.059285	2.530380	-1.972681	38.308247	0.255046	1.094494
1091	2274286760	-17.458185	11.027337	-23.609085	2.114783	2.992838	-2.050941	17.945747	4.568053	-15.947266
1092	2274303427	-17.715754	11.022250	-24.215755	2.087590	3.063326	-1.749483	-8.186050	9.606646	-34.602333
1093	2274320094	-18.406895	11.010690	-25.034519	1.345805	2.930116	-1.255470	-31.793844	13.393980	-46.519741
1094	2274336761	-19.462799	10.911969	-25.928907	0.681444	2.515872	-0.815617	-52.879704	10.592526	-52.227962
1095	2274353428	-20.747467	10.758840	-26.828875	0.557753	1.429160	-0.467336	-66.668755	8.699304	-53.463715
1096	2274370095	-22.132524	10.551775	-27.685059	0.064409	0.521501	-0.016120	-73.350517	5.980448	-52.049633
1097	2274386762	-23.500202	10.293753	-28.476843	-0.212705	-0.479383	0.396180	-73.208420	2.939055	-49.613270
1098	2274403429	-24.757931	10.000144	-29.205673	-0.495309	-1.292413	0.782142	-67.502327	0.594043	-47.005466
1099	2274420096	-25.834877	9.708088	-29.857042	-0.842324	-1.863110	1.091883	-57.664932	-0.327093	-42.804127
1100	2274436763	-26.670866	9.514056	-30.343948	-1.052915	-2.254738	1.256039	-45.007271	1.354241	-31.476988
1101	2274453430	-27.188944	9.501455	-30.587250	-1.236285	-2.756843	1.574102	-28.385641	4.892433	-13.660542
1102	2274470097	-27.293386	9.692741	-30.578020	-1.347300	-3.276284	1.990265	-6.059352	8.986097	5.290209
1103	2274486764	-26.943766	10.070968	-30.376577	-1.137720	-3.338924	1.993689	19.217690	13.796077	20.520664
1104	2274503431	-26.210049	10.613445	-30.046494	-0.747442	-2.820920	1.558750	40.795044	19.413218	31.596704
1105	2274520098	-25.169231	11.285555	-29.619907	-0.489248	-2.222980	1.016311	57.918079	24.459730	39.786209
1106	2274536765	-23.926514	12.027870	-29.131001	-0.378601	-1.281057	0.446391	68.969193	27.590210	44.329319
1107	2274553432	-22.609098	12.758884	-28.586418	-0.244465	-0.224665	0.051103	72.363564	26.704624	46.357590
1108	2274570099	-21.291357	13.419697	-28.002964	-0.033498	0.647783	-0.105131	71.469002	23.060991	46.149651
1109	2274586766	-20.022316	13.963951	-27.420908	0.284711	1.563126	-0.281589	68.207268	17.632223	42.951900
1110	2274603433	-18.930252	14.362727	-26.959042	0.731455	2.808894	-0.779978	59.066124	12.653773	32.980297
1111	2274620100	-18.235113	14.567337	-26.771456	1.024216	4.040728	-1.430136	39.213146	7.231760	13.873893
1112	2274636767	-18.138752	14.557146	-26.928650	1.524331	5.062404	-2.054995	8.461141	1.347594	-9.292087
1113	2274653434	-18.658052	14.395386	-27.372353	1.835789	4.988679	-2.386747	-24.208715	-1.985737	-28.018009
1114	2274670101	-19.724916	14.144525	-27.981869	1.777638	4.728704	-2.497962	-54.717739	-3.469091	-38.975739
1115	2274686768	-21.245855	13.849706	-28.642952	1.442727	3.938271	-2.305635	-81.401550	-4.005370	-42.839546
1116	2274703435	-23.117418	13.497928	-29.304688	0.906160	2.887314	-1.808922	-102.657585	-5.878707	-44.335484
1117	2274720102	-25.235052	13.049199	-29.953888	0.330757	1.621318	-1.067024	-117.873222	-9.934821	-46.284916
1118	2274736769	-27.478573	12.427950	-30.573009	-0.188078	0.203257	-0.117228	-126.178474	-18.211075	-49.713951
1119	2274753436	-29.651102	11.684632	-31.125029	-0.575025	-1.639762	1.002687	-123.190483	-24.583925	-50.475567
1120	2274770103	-31.507069	10.951365	-31.562712	-1.065311	-3.232255	2.162751	-105.953232	-25.687696	-45.237457
1121	2274786770	-32.775547	10.405540	-31.786226	-1.477721	-4.390899	3.347018	-73.359505	-21.642975	-29.235041
1122	2274803437	-33.302258	10.167086	-31.728182	-1.473036	-5.176281	3.756509	-31.945803	-14.814403	-5.518857
1123	2274820104	-33.134911	10.253803	-31.429909	-1.449917	-5.265421	3.418530	7.164976	-6.276477	17.062248
1124	2274836771	-32.435940	10.522094	-30.999056	-1.185898	-5.272777	2.747238	37.590157	-1.242738	29.644835
1125	2274853438	-31.356487	10.907211	-30.530912	-0.951026	-5.154810	2.144348	59.869648	4.001649	35.275597
1126	2274870105	-29.927349	11.394768	-30.046177	-0.679851	-4.863314	1.586674	80.462837	9.583349	39.159256
1127	2274886772	-28.160408	11.989578	-29.555311	-0.676067	-4.127302	1.054865	100.382690	16.122864	42.367680
1128	2274903439	-26.060099	12.627381	-29.022072	-0.810068	-3.209847	0.546625	119.532379	18.738998	45.173340
1129	2274920106	-23.691523	13.252223	-28.449398	-0.638701	-2.026424	-0.158221	134.763428	18.870884	46.083088
1130	2274936773	-21.194630	13.857696	-27.886869	-0.411397	-0.337072	-0.874873	142.238724	20.007551	44.188454
1131	2274953440	-18.760843	14.385789	-27.406967	-0.047182	1.724924	-1.301804	139.339584	19.229776	37.048256
1132	2274970107	-16.642246	14.806788	-27.085007	0.281328	3.556438	-1.378776	122.589478	17.408644	25.405600
1133	2274986774	-15.050170	15.093448	-26.988148	0.639231	5.264800	-1.293646	94.362259	14.065843	9.949313
1134	2275003441	-14.056896	15.253486	-27.100218	1.125879	6.324378	-1.232802	61.691963	9.999725	-4.126404
1135	2275020108	-13.699744	15.274916	-27.364979	1.481503	6.991876	-1.395627	25.944628	4.013453	-14.955125
1136	2275036775	-13.959990	15.143681	-27.709930	1.794518	6.756354	-1.730680	-9.861909	-3.775281	-21.773195
1137	2275053442	-14.785239	14.896373	-28.107410	2.109820	5.682682	-2.049603	-43.021549	-9.553574	-26.599827
1138	2275070109	-16.082756	14.595561	-28.545021	1.943942	4.261319	-2.059049	-70.873161	-11.533900	-29.943718
1139	2275086776	-17.731821	14.243678	-29.015375	1.565323	2.555935	-1.687712	-91.641457	-13.145923	-32.977859
1140	2275103443	-19.537275	13.881570	-29.465799	0.855645	0.796368	-0.882806	-101.499084	-13.104488	-32.481049
1141	2275120110	-21.242546	13.523042	-29.792616	0.013551	-1.054414	0.199202	-97.420959	-14.426243	-26.027735
1142	2275136777	-22.609980	13.196694	-29.916332	-0.753706	-2.557464	1.303646	-80.083260	-16.378641	-14.650563
1143	2275153444	-23.515026	12.916025	-29.770233	-1.313648	-3.644728	1.996045	-56.027203	-19.760344	0.658696
1144	2275170111	-23.930414	12.658438	-29.343630	-1.678281	-4.685890	2.531881	-30.316700	-25.121044	16.067749
1145	2275186778	-23.790754	12.374158	-28.723333	-1.771266	-5.916068	2.850284	0.602164	-31.239799	25.819126
1146	2275203445	-22.993406	12.083567	-28.004929	-1.505936	-6.381481	2.540220	39.017941	-33.687531	31.314198
1147	2275220112	-21.595102	11.858938	-27.311569	-0.754516	-5.899805	1.380508	75.592606	-28.888073	32.220787
1148	2275236779	-19.859253	11.758176	-26.798510	-0.281920	-4.896342	0.132864	98.183571	-17.311440	25.851357
1149	2275253446	-18.040228	11.746802	-26.574633	-0.060243	-4.139194	-0.178959	106.740417	-5.913099	12.150001
1150	2275270113	-16.080011	11.922463	-26.582777	-0.005262	-3.325036	-0.077095	118.047844	9.229462	2.669533
1151	2275286780	-14.013033	12.271358	-26.701450	-0.597762	-1.459290	-0.017954	125.837402	21.052717	-1.154661
1152	2275303447	-11.926326	12.700403	-26.838137	-0.936887	0.387360	0.021970	127.300659	25.941057	-1.869697
1153	2275320114	-9.911411	13.164792	-26.943491	-0.961889	2.245485	-0.018086	122.642876	27.616581	-0.681336
1154	2275336781	-8.104724	13.583283	-27.036734	-0.567772	3.658545	-0.052215	110.041695	24.767866	-1.476049
1155	2275353448	-6.620092	13.961978	-27.122618	0.137248	4.919741	-0.192218	90.661110	22.305099	-2.218205
1156	2275370115	-5.578045	14.302901	-27.230835	0.806068	5.554068	-0.344144	64.463440	20.139914	-4.365550
1157	2275386782	-5.010054	14.619603	-27.382465	1.169041	5.519061	-0.423873	36.707111	18.863041	-7.427997
1158	2275403449	-4.895987	14.861430	-27.598215	1.359359	4.939007	-0.477857	10.485044	14.658882	-11.722362
1159	2275420116	-5.139453	15.007812	-27.859058	1.295843	3.866408	-0.632665	-10.234118	9.188485	-14.882907
1160	2275436783	-5.611672	15.031237	-28.121681	1.180908	2.667750	-0.870647	-23.920128	1.938099	-15.654014
1161	2275453450	-6.183865	14.948662	-28.309498	1.153405	1.437761	-1.165709	-31.097834	-4.699257	-11.992657
1162	2275470117	-6.754206	14.803698	-28.338091	1.007373	0.381950	-1.422281	-33.473309	-9.344052	-3.272024
1163	2275486784	-7.247152	14.601655	-28.164944	0.587343	-0.895084	-1.373715	-31.921341	-14.144395	7.894567
1164	2275503451	-7.539947	14.345366	-27.817778	0.117547	-2.425947	-0.949484	-22.490105	-18.729786	17.471348
1165	2275520118	-7.490922	14.064552	-27.391653	-0.146751	-3.778563	-0.397568	-3.054196	-20.827534	21.891891
1166	2275536785	-7.083411	13.809321	-27.001398	-0.129256	-4.037201	-0.018816	19.085388	-18.950222	20.229933
1167	2275553452	-6.429113	13.585338	-26.721197	-0.272454	-3.896615	0.521172	35.547871	-16.136574	14.379845
1168	2275570119	-5.580748	13.423853	-26.602121	-0.297983	-3.460683	1.086061	49.506535	-11.221192	5.724048
1169	2275586786	-4.556704	13.331818	-26.598661	-0.863126	-2.404180	1.491611	61.666084	-6.362703	-0.364973
1170	2275603453	-3.429462	13.226748	-26.653128	-1.184738	-1.202316	1.582622	68.667664	-6.898909	-3.670259
1171	2275620120	-2.268168	13.114695	-26.692789	-0.885186	-0.052460	1.237129	70.515266	-7.422424	-2.719605
1172	2275636787	-1.207891	13.035467	-26.703579	-0.379929	1.044992	0.765521	64.074471	-5.549585	-0.898840
1173	2275653454	-0.342423	13.082442	-26.694216	0.435117	1.492079	0.330772	52.120476	1.995293	0.409352
1174	2275670121	0.287251	13.328100	-26.723650	0.910656	1.964951	0.018580	38.499336	13.927608	-1.914381
1175	2275686788	0.654614	13.785023	-26.832407	0.937854	2.500232	-0.156905	23.874249	26.551353	-6.783849
1176	2275703455	0.746431	14.419542	-27.073742	0.670042	2.777866	-0.345115	9.328873	37.082367	-14.759226
1177	2275720122	0.608939	15.196860	-27.453127	0.490980	2.877971	-0.455691	-2.148643	45.552521	-22.854115
1178	2275736789	0.289292	16.036711	-27.932688	0.191067	3.119309	-0.302838	-11.152248	49.335468	-28.474888
1179	2275753456	-0.207580	16.775003	-28.457983	-0.183932	3.394152	-0.032950	-20.628963	43.423405	-30.711477
1180	2275770123	-0.910972	17.256424	-28.966190	-0.211932	3.402832	0.150643	-32.983505	28.295923	-29.432236
1181	2275786790	-1.805442	17.423758	-29.395069	-0.021804	2.690981	0.034100	-45.684288	9.728485	-24.986410
1182	2275803457	-2.727593	17.311665	-29.636843	-0.073778	1.494787	-0.236420	-50.672127	-7.074234	-14.850443
1183	2275820124	-3.534595	16.955076	-29.644220	0.040497	0.476727	-0.760747	-47.955715	-22.246769	-2.387703
1184	2275836791	-4.215804	16.451700	-29.486702	0.641631	-0.540687	-1.393512	-43.254543	-31.651449	6.190391
1185	2275853458	-4.794876	15.982825	-29.227449	1.231421	-1.093688	-1.622725	-38.761112	-30.118412	11.905141
1186	2275870125	-5.342127	15.614028	-28.917847	1.166223	-1.228103	-1.164001	-37.595322	-24.512751	15.194542
1187	2275886792	-5.843757	15.312581	-28.557541	0.716315	-1.521328	-0.386394	-35.587791	-20.918350	18.417255
1188	2275903459	-6.180667	15.023683	-28.159073	0.151800	-1.964483	0.527222	-26.207607	-20.537207	20.647732
1189	2275920126	-6.244369	14.747090	-27.824221	0.189117	-2.041408	1.093784	-8.728676	-19.478853	17.098602
1190	2275936793	-6.243361	14.528975	-27.706282	0.193945	-1.310912	1.148922	-1.475190	-14.629386	5.027681
1191	2275953460	-6.382887	14.331076	-27.862183	-0.612024	-1.515611	1.111563	-5.794904	-11.681334	-10.604409
1192	2275970127	-6.526629	14.115719	-28.235468	-1.077937	-1.777758	0.974110	-2.867336	-11.275377	-23.309738
1193	2275986794	-6.569586	13.990174	-28.672909	-0.792140	-1.910093	0.717581	4.062191	-5.459911	-26.433565
1194	2276003461	-6.521975	13.961447	-29.068048	-0.685831	-1.226500	0.554591	8.857141	0.030153	-23.316160
1195	2276020128	-6.419096	14.026037	-29.335537	-0.571823	-0.950467	0.423412	10.337304	4.725338	-15.306423
1196	2276036795	-6.244631	14.198727	-29.462503	-0.666931	-0.927432	0.445122	12.615388	10.233186	-6.473693
1197	2276053462	-5.952520	14.464319	-29.524483	-1.161925	-1.177415	0.522208	18.743895	15.348986	-2.168504
1198	2276070129	-5.487340	14.812573	-29.604448	-1.218911	-1.178383	0.485040	29.434782	20.376118	-2.847633
1199	2276086796	-4.847215	15.228349	-29.620161	-1.263835	-0.707681	0.341639	38.976273	24.050459	1.001086
1200	2276103463	-4.028181	15.605548	-29.479237	-1.459765	-0.107857	0.144712	47.235420	21.057819	9.495917
1201	2276120130	-3.044762	15.876887	-29.120075	-1.124926	0.661952	-0.133925	53.525883	14.092749	21.241547
1202	2276136797	-1.997732	16.012302	-28.546032	-0.373480	1.368743	-0.404305	53.744926	5.778518	32.911442
1203	2276153464	-0.986911	16.042759	-27.802122	0.680322	2.030323	-0.549696	48.722343	-0.176743	42.338436
1204	2276170131	-0.086860	15.999981	-26.984283	1.351437	2.714639	-0.623804	40.854130	-3.895898	46.513332
1205	2276186798	0.528275	15.815095	-26.229355	1.494395	3.608904	-0.572350	24.877399	-11.812096	42.957455
1206	2276203465	0.750124	15.509536	-25.677450	2.418714	3.597396	-0.680419	4.742605	-18.866058	31.413198
1207	2276220132	0.542906	15.253609	-25.479734	2.822167	3.676366	-0.803923	-15.233313	-16.110281	10.949023
1208	2276236799	-0.202986	15.038620	-25.760056	2.418749	4.155825	-0.799302	-40.045456	-13.825849	-16.824720
1209	2276253466	-1.455498	14.824616	-26.424509	2.297129	3.687607	-0.909338	-64.589722	-13.159873	-39.331203
1210	2276270133	-3.085720	14.622580	-27.275003	1.892540	3.119704	-0.785058	-84.575218	-11.038124	-50.430939
1211	2276286800	-4.987715	14.420599	-28.183445	1.467545	2.269134	-0.636910	-100.207718	-9.259326	-54.099289
1212	2276303467	-7.075596	14.229802	-29.083971	0.716705	1.174643	-0.323514	-111.665413	-6.772264	-53.905849
1213	2276320134	-9.224504	14.035777	-29.949263	-0.169699	-0.413873	0.070347	-116.034149	-5.283767	-52.093987
1214	2276336801	-11.266459	13.830104	-30.774067	-1.012928	-2.243393	0.559106	-110.374687	-4.504213	-50.066040
1215	2276353468	-13.018253	13.651249	-31.499344	-1.646528	-3.920196	1.059112	-94.530685	-2.508335	-44.183655
1216	2276370135	-14.303351	13.522710	-32.057648	-2.278848	-5.236431	1.551784	-68.980141	-0.719309	-34.033463
1217	2276386802	-14.971572	13.494955	-32.407501	-2.623322	-6.151946	1.812247	-34.915745	2.621354	-20.682940
1218	2276403469	-14.977372	13.617032	-32.498859	-2.747395	-6.151273	1.628439	1.233655	7.520499	-3.719541
1219	2276420136	-14.419467	13.886889	-32.324661	-2.268973	-5.627047	1.109277	31.312197	12.151481	13.507846
1220	2276436803	-13.377592	14.285966	-31.951714	-2.052300	-5.164197	0.835850	57.404961	17.095770	26.455572
1221	2276453470	-11.907098	14.765721	-31.477781	-1.828101	-4.565825	0.597568	81.446587	21.130104	32.861801
1222	2276470137	-10.077330	15.284310	-30.959612	-1.588057	-3.438885	0.303365	102.091911	23.900160	35.135769
1223	2276486804	-7.974873	15.794406	-30.405191	-1.208320	-1.844263	-0.063271	117.609985	24.292360	36.210533
1224	2276503471	-5.735250	16.233671	-29.803209	-0.690599	0.507358	-0.354156	124.799934	21.134661	37.358002
1225	2276520138	-3.603323	16.525490	-29.170834	0.370510	2.780572	-0.500446	117.612473	13.610182	37.407959
1226	2276536805	-1.801597	16.679878	-28.624460	1.386360	4.722994	-0.563162	99.145180	6.900728	31.424273
1227	2276553472	-0.565563	16.726757	-28.290304	2.394817	6.680336	-0.631079	68.801132	1.543481	18.799107
1228	2276570139	-0.033398	16.698519	-28.292458	3.479707	7.395855	-0.736549	32.354008	-2.571896	-0.669301
1229	2276586806	-0.196987	16.703590	-28.605034	4.082605	7.891009	-1.037975	-4.064113	-0.543041	-18.560919
1230	2276603473	-1.076828	16.693409	-29.132223	4.045063	8.014259	-1.470488	-43.376945	-1.161893	-30.936813
1231	2276620140	-2.664493	16.674076	-29.793839	3.677817	6.998086	-1.937077	-83.573372	-0.812062	-38.720604
1232	2276636807	-4.889255	16.649092	-30.541462	2.774701	5.614519	-2.128523	-120.371735	0.437138	-43.670292
1233	2276653474	-7.643564	16.582787	-31.371517	1.516455	3.908459	-1.878942	-150.778305	0.353954	-48.626411
1234	2276670141	-10.717765	16.389559	-32.253181	-0.073943	1.764561	-1.148100	-169.213104	-4.254330	-52.706051
1235	2276686808	-13.802427	16.021004	-33.030464	-1.405219	-0.718158	-0.017631	-171.825455	-12.996944	-49.303394
1236	2276703475	-16.540520	15.602143	-33.532780	-2.238716	-3.561058	1.276758	-155.818756	-17.557659	-35.440754
1237	2276720142	-18.609003	15.238639	-33.685482	-3.470815	-5.980344	2.760743	-121.388367	-19.001488	-15.909418
1238	2276736809	-19.837700	14.950023	-33.469563	-3.715918	-7.887461	3.561680	-76.781265	-21.344774	5.234195
1239	2276753476	-20.240080	14.803250	-33.021179	-3.553902	-8.934422	3.662276	-30.703869	-18.063477	20.589027
1240	2276770143	-19.860319	14.740240	-32.467804	-3.183716	-9.289454	3.042424	14.690478	-15.457229	28.139868
1241	2276786810	-18.746254	14.780954	-31.890181	-2.514324	-8.660948	1.700304	58.404552	-9.692923	31.831900
1242	2276803477	-17.007710	14.982509	-31.306709	-1.558482	-7.148152	0.285784	95.718788	0.179801	35.455971
1243	2276820144	-14.804283	15.361190	-30.680199	-1.040541	-5.433903	-0.478705	122.765892	10.957193	40.791538
1244	2276836811	-12.281869	15.835672	-30.043011	-0.869754	-3.995613	-0.660005	141.453949	18.105116	42.263256
1245	2276853478	-9.514796	16.320276	-29.445896	-0.995588	-2.375163	-0.521637	156.486923	21.113062	39.175556
1246	2276870145	-6.659096	16.695374	-28.912451	-0.986150	0.283438	-0.385359	162.637054	17.061020	33.442883
1247	2276886812	-3.982469	16.872004	-28.493738	-0.666549	2.534080	-0.256506	153.746292	7.440684	24.776281
1248	2276903479	-1.621624	16.882862	-28.301502	0.196137	4.294405	-0.260163	138.732635	-0.757995	10.770855
1249	2276920146	0.303113	16.824284	-28.407745	1.277873	5.903687	-0.332980	117.782417	-4.314147	-6.562489
1250	2276936813	1.698279	16.767944	-28.810308	2.696581	7.422822	-0.426399	91.142578	-4.662079	-23.597988
1251	2276953480	2.422220	16.781013	-29.430426	3.888648	8.670203	-0.445790	54.610634	-1.386693	-36.250233
1252	2276970147	2.300643	16.807142	-30.189724	4.473457	9.622331	-0.522439	6.283858	-1.133857	-44.359844
1253	2276986814	1.266948	16.751566	-31.000443	4.693104	9.543091	-1.111165	-47.602871	-5.695753	-47.216232
1254	2277003481	-0.570943	16.648615	-31.776052	4.245425	8.238624	-2.039085	-96.557968	-7.369186	-45.378338
1255	2277020148	-3.063363	16.533239	-32.488220	3.507353	6.258875	-2.662433	-137.038635	-6.543597	-42.031796
1256	2277036815	-5.996245	16.448359	-33.135071	2.167826	3.843755	-2.713571	-164.676483	-3.054840	-38.422054
1257	2277053482	-9.069320	16.354502	-33.617214	0.308632	1.434261	-1.982255	-175.960968	-2.854702	-29.162945
1258	2277070149	-11.958561	16.206209	-33.779388	-1.413031	-1.323834	-0.677224	-170.375214	-7.945660	-11.733183
1259	2277086816	-14.418212	16.030195	-33.579582	-2.665324	-4.097977	0.859377	-150.625687	-13.790825	7.815622
1260	2277103483	-16.327627	15.825917	-33.055786	-3.864027	-6.567092	2.507485	-122.888931	-20.703333	24.927755
1261	2277120150	-17.573938	15.524581	-32.278946	-4.513039	-8.823793	3.839017	-87.035400	-31.243921	36.710941
1262	2277136817	-17.920547	15.160605	-31.351044	-3.974903	-10.594773	4.138083	-35.145493	-38.023693	43.552471
1263	2277153484	-17.216988	14.863827	-30.470734	-2.974039	-10.380906	3.186748	28.930441	-33.259949	42.481251
1264	2277170151	-15.717205	14.693908	-29.768440	-1.932045	-8.253415	1.462540	79.645309	-22.240347	35.576015
1265	2277186818	-13.766580	14.647049	-29.280167	-0.970876	-5.782359	-0.174555	110.024010	-10.866069	26.259882
1266	2277203485	-11.644535	14.764586	-29.000221	-0.454984	-3.739073	-0.959176	123.463242	2.369849	17.087931
1267	2277220152	-9.484365	15.005486	-28.858734	-0.338415	-1.750366	-1.000170	127.827209	11.776861	10.495537
1268	2277236819	-7.418429	15.337619	-28.821875	-0.131315	0.137316	-0.665164	123.770935	18.486813	4.861412
1269	2277253486	-5.513194	15.733406	-28.908895	0.007026	1.653681	-0.230836	116.099052	23.267260	-2.491740
1270	2277270153	-3.763658	16.187962	-29.156412	-0.073403	2.822934	0.061065	109.453827	27.458746	-12.279695
1271	2277286820	-2.198122	16.644302	-29.599131	0.164498	4.263109	0.169987	101.842720	27.793383	-24.356125
1272	2277303487	-0.994693	17.010603	-30.222973	0.877244	5.973512	0.159470	83.462082	22.087936	-35.670586
1273	2277320154	-0.392637	17.239414	-30.961008	2.192911	7.690224	-0.061417	49.601452	13.346865	-42.778908
1274	2277336821	-0.592657	17.337255	-31.713955	3.609228	8.959133	-0.494759	1.862344	5.332582	-43.838253
1275	2277353488	-1.503044	17.380398	-32.305149	4.315901	8.781662	-1.380997	-43.619648	2.287015	-34.661110
1276	2277370155	-2.981646	17.437624	-32.648327	4.110627	8.033913	-2.273688	-82.164749	3.276440	-20.423725
1277	2277386822	-4.966482	17.422050	-32.851791	3.216549	6.506231	-2.710698	-115.076584	-1.044663	-12.649058
1278	2277403489	-7.294853	17.354488	-32.945774	2.320265	4.058173	-2.851678	-137.680695	-4.366503	-6.804048
1279	2277420156	-9.747438	17.317537	-32.898682	0.952418	1.624933	-2.286078	-147.682541	-3.490306	1.312694
1280	2277436823	-12.154452	17.309055	-32.675919	-0.693609	-0.555077	-0.992003	-148.088989	-3.805063	11.396648
1281	2277453490	-14.401752	17.248245	-32.225136	-2.319310	-2.831031	0.853250	-142.554245	-10.349344	23.256195
1282	2277470157	-16.330034	17.004873	-31.540926	-3.857344	-5.716448	2.881681	-127.440536	-25.323816	32.891766
1283	2277486824	-17.573198	16.534706	-30.668280	-4.353524	-8.600942	4.308853	-89.316650	-42.436142	38.660946
1284	2277503491	-17.797796	16.050379	-29.758154	-3.333709	-9.936515	4.136151	-28.387030	-44.448463	40.101082
1285	2277520158	-17.199715	15.691885	-29.084192	-2.093026	-8.992109	2.664133	25.246346	-33.074062	29.754671
1286	2277536825	-16.120140	15.519467	-28.817589	-1.254042	-7.721721	1.026914	60.886444	-15.227084	11.104564
1287	2277553492	-14.797629	15.549498	-28.949505	-0.754187	-5.740698	-0.101175	81.874100	2.841188	-7.374969
1288	2277570159	-13.318469	15.741563	-29.247663	-0.648123	-3.521818	-0.426067	93.962105	14.419556	-14.260820
1289	2277586826	-11.816291	15.984730	-29.556227	-0.864047	-1.270688	-0.312639	95.575394	17.173792	-14.483285
1290	2277603493	-10.378592	16.208197	-29.852760	-0.939201	-0.203099	0.011781	91.588600	15.517891	-14.480436
1291	2277620160	-8.920348	16.382895	-30.177992	-1.060847	0.138553	0.283564	93.375992	12.555195	-17.035263
1292	2277636827	-7.352244	16.500731	-30.561651	-0.879789	0.537160	0.298590	101.019966	9.214409	-21.222691
1293	2277653494	-5.737917	16.533403	-31.022074	-0.731362	1.626109	0.059027	105.157188	4.068086	-26.549152
1294	2277670161	-4.375497	16.372057	-31.599413	0.178853	3.664005	-0.342274	92.015213	-7.611536	-34.479404
1295	2277686828	-3.462732	16.103514	-32.134041	2.205116	5.533791	-0.903752	64.209694	-14.869580	-32.467056
1296	2277703495	-2.897510	15.963481	-32.296959	3.889399	6.534412	-1.483582	37.080467	-8.770490	-10.567602
1297	2277720162	-2.597427	16.066954	-31.910231	4.714849	7.447994	-1.914179	12.036440	4.228122	21.834112
1298	2277736829	-2.703718	16.366537	-31.155031	4.748791	7.791846	-2.119233	-18.641520	15.040439	43.548092
1299	2277753496	-3.290932	16.747599	-30.333061	3.340287	7.028027	-1.845664	-48.937672	19.459446	47.644073
1300	2277770163	-4.339238	17.076422	-29.557009	2.156322	6.082613	-1.434099	-76.113792	15.822280	44.938747
1301	2277786830	-5.879285	17.314606	-28.949903	1.081581	4.565219	-0.764237	-102.852203	10.238625	35.038940
1302	2277803497	-7.873736	17.398949	-28.528358	-0.423303	2.694228	0.024914	-126.876663	1.248481	23.552698
1303	2277820164	-10.165915	17.209604	-28.232550	-2.141750	0.604146	0.886299	-142.458069	-14.747113	13.848970
1304	2277836831	-12.448203	16.695892	-27.995449	-3.044796	-2.511331	1.674967	-140.701004	-33.741501	6.090657
1305	2277853498	-14.375697	16.040678	-27.877365	-3.048939	-5.304719	1.996632	-117.215446	-40.632030	-3.826284
1306	2277870165	-15.849957	15.339437	-27.967724	-2.706853	-6.926763	1.989892	-86.546539	-40.064606	-17.281103
1307	2277886832	-16.801931	14.693238	-28.297026	-1.932062	-8.624350	1.752659	-51.550716	-32.656868	-30.387798
1308	2277903499	-17.097645	14.323848	-28.790495	-1.207227	-9.473356	1.385346	-9.882111	-13.685258	-34.880222
1309	2277920166	-16.685398	14.367392	-29.260931	-1.058571	-8.940324	1.030198	32.152969	9.556575	-26.156725
1310	2277936833	-15.628635	14.751088	-29.631676	-1.672225	-7.644236	0.969015	69.403465	27.173546	-14.785527
1311	2277953500	-14.019714	15.247892	-29.912960	-2.456551	-5.899615	0.914818	101.297905	32.034706	-8.469229
1312	2277970167	-11.972686	15.672308	-30.113932	-2.772544	-3.810154	0.658027	126.445793	26.480902	-5.878654
1313	2277986834	-9.644850	15.920938	-30.217157	-2.404076	-1.835696	0.391321	141.787262	14.837868	-3.338150
1314	2278003501	-7.144283	15.973154	-30.218445	-1.725418	-0.397324	0.103533	150.512177	2.193769	0.053208
1315	2278020168	-4.572435	15.872595	-30.145828	-0.765530	0.956035	-0.288669	153.601974	-7.331773	3.136709
1316	2278036835	-2.091234	15.678906	-30.076134	0.171396	2.564423	-0.715094	148.237671	-12.730824	2.857685
1317	2278053502	0.081252	15.388503	-30.048985	1.335552	4.803517	-0.937373	130.434326	-18.344015	0.668923
1318	2278070169	1.782058	15.036494	-29.951719	3.121533	6.567418	-1.125642	101.026382	-21.926414	5.333528
1319	2278086836	2.989474	14.761466	-29.615715	4.422444	7.537940	-1.288550	67.759895	-16.585503	19.414433
1320	2278103503	3.700185	14.633976	-28.987467	5.007744	8.104379	-1.351133	33.538551	-6.420443	36.087856
1321	2278120170	3.852179	14.634290	-28.288263	4.210907	7.957605	-1.165127	-1.064085	1.781572	39.732323
1322	2278136837	3.415427	14.627070	-27.796917	3.024475	7.189679	-1.025608	-33.260838	0.458285	27.646778
1323	2278153504	2.354112	14.585860	-27.573881	2.530008	6.466644	-0.875130	-66.684433	-2.741064	12.144874
1324	2278170171	0.708807	14.516417	-27.560022	1.676810	4.954057	-0.695404	-98.568176	-5.071860	-0.091031
1325	2278186838	-1.377769	14.346739	-27.726999	0.189368	2.848055	-0.482462	-122.341568	-11.048783	-10.858317
1326	2278203505	-3.677247	14.025656	-28.021267	-0.970875	0.492715	-0.151262	-133.282104	-19.407419	-19.115940
1327	2278220172	-5.954712	13.555904	-28.384064	-1.620651	-2.199428	0.439223	-131.085144	-27.211195	-24.661808
1328	2278236839	-7.952486	13.092989	-28.712265	-1.900378	-4.606678	1.037078	-114.941338	-26.133123	-23.625385
1329	2278253506	-9.478557	12.714326	-28.917215	-2.326830	-6.709622	1.602945	-88.425163	-21.511713	-16.466822
1330	2278270173	-10.344127	12.489255	-29.018024	-2.680299	-8.478738	1.955126	-50.214447	-13.157361	-9.193936
1331	2278286840	-10.444060	12.456005	-29.055920	-2.626421	-8.996166	1.774879	-5.093150	-2.441608	-3.456588
1332	2278303507	-9.810781	12.603726	-29.042204	-2.614381	-8.438268	1.238420	38.237923	7.688775	1.611272
1333	2278320174	-8.567821	12.832277	-29.038618	-2.428191	-7.023575	0.610135	74.959793	12.598179	1.808428
1334	2278336841	-6.859653	13.048146	-29.095869	-2.459016	-5.281829	0.106418	103.703110	12.378640	-2.070764
1335	2278353508	-4.812971	13.217400	-29.185427	-2.044072	-3.400715	-0.319521	124.472618	9.731653	-4.574514
1336	2278370175	-2.557650	13.362060	-29.220802	-1.395393	-1.430881	-0.402091	136.276520	7.902298	-1.905505
1337	2278386842	-0.222248	13.433144	-29.138386	-0.848017	0.464316	-0.185206	139.461517	3.262929	4.485546
1338	2278403509	2.077821	13.416611	-28.950737	-0.111852	1.587982	-0.027117	135.887299	-1.696081	10.474326
1339	2278420176	4.291398	13.338652	-28.737228	0.408187	2.738296	0.055655	130.350128	-4.859933	12.172218
1340	2278436843	6.327313	13.178808	-28.544727	1.067428	4.293156	-0.072291	120.016632	-9.403751	11.443903
1341	2278453510	8.000485	12.951911	-28.388338	2.162394	5.698346	-0.375792	98.771782	-13.274750	10.072684
1342	2278470177	9.157319	12.720268	-28.284391	3.234904	6.504025	-0.647352	68.518753	-13.764439	7.299073
1343	2278486844	9.717668	12.611670	-28.269230	4.205553	7.015437	-0.821467	33.894493	-7.225386	1.092277
1344	2278503511	9.599944	12.666188	-28.361349	4.524275	7.667702	-0.630842	-5.413757	1.371695	-6.745080
1345	2278520178	8.786200	12.765858	-28.548201	3.858892	7.349570	-0.531801	-45.950867	3.204027	-12.668680
1346	2278536845	7.371863	12.825006	-28.851770	2.916160	5.963747	-0.723382	-80.445732	0.058392	-19.064684
1347	2278553512	5.485010	12.830159	-29.225298	1.881083	4.237585	-0.816375	-107.874283	-3.100064	-22.780872
1348	2278570179	3.328142	12.806364	-29.636908	0.799596	1.761338	-0.808864	-123.579765	-4.232069	-24.992968
1349	2278586846	1.139612	12.802059	-30.008648	-0.246451	-0.472131	-0.540473	-126.021858	-2.051837	-22.828125
1350	2278603513	-0.914112	12.815968	-30.234383	-1.113684	-2.272185	0.036017	-119.866791	-0.123498	-14.330480
1351	2278620180	-2.692586	12.840708	-30.258303	-2.175012	-4.068114	0.745165	-106.037437	0.610714	-2.407484
1352	2278636847	-3.996422	12.825473	-30.093357	-3.097806	-5.715119	1.321918	-80.057098	-2.381997	8.539744
1353	2278653514	-4.701688	12.783218	-29.795574	-3.147691	-6.490025	1.438580	-45.881447	-4.750120	16.181644
1354	2278670181	-4.800426	12.768948	-29.487709	-2.685435	-6.677911	1.157520	-9.593377	-3.244173	16.942047
1355	2278686848	-4.393049	12.822800	-29.292664	-2.253683	-6.144633	0.673459	22.279503	1.406454	10.796025
1356	2278703515	-3.631814	12.932030	-29.255100	-1.786701	-5.210019	0.218196	45.610725	5.484277	1.909396
1357	2278720182	-2.561841	13.083552	-29.324707	-1.568826	-4.341078	0.040318	65.583344	8.399756	-4.222139
1358	2278736849	-1.196000	13.268170	-29.408960	-1.414134	-2.985507	-0.000403	83.552994	10.339048	-5.133502
1359	2278753516	0.369730	13.406980	-29.425644	-1.250421	-1.179615	0.046931	94.635178	7.446956	-1.469101
1360	2278770183	2.019767	13.469054	-29.317806	-0.580790	0.246185	0.088598	97.966217	2.967479	5.660029
1361	2278786850	3.636611	13.472271	-29.117060	-0.047266	1.218223	0.064785	94.681969	-0.119128	11.092017
1362	2278803517	5.143717	13.433656	-28.915747	0.603885	2.085836	0.104538	88.100090	-2.306321	11.240938
1363	2278820184	6.487035	13.359940	-28.713039	1.161678	3.077575	0.023923	78.261024	-4.101913	11.542573
1364	2278836851	7.600132	13.234333	-28.507330	1.399639	4.049103	-0.252529	64.424347	-6.917033	12.113409
1365	2278853518	8.397400	13.075628	-28.305628	1.942630	4.562781	-0.491869	45.554733	-8.716328	12.192543
1366	2278870185	8.824185	12.962520	-28.117865	2.568072	4.659381	-0.580893	23.529940	-6.004913	11.015928
1367	2278886852	8.827419	12.951516	-27.987473	2.760744	4.935205	-0.391715	-1.116355	-0.427604	6.744778
1368	2278903519	8.349172	13.001403	-27.981260	2.317407	4.881704	-0.126119	-28.352018	2.063038	-1.017762
1369	2278920186	7.461326	13.046868	-28.071138	1.710231	4.099883	-0.077344	-51.640930	1.020938	-6.568965
1370	2278936853	6.260095	13.046393	-28.208231	0.839105	2.947441	-0.070038	-69.810364	-1.948533	-8.996643
1371	2278953520	4.876899	12.946556	-28.362181	-0.004216	1.161993	-0.165440	-80.508484	-7.801080	-9.479930
1372	2278970187	3.493962	12.802841	-28.487186	-0.348930	-0.641696	-0.253388	-80.898453	-10.094715	-7.793641
1373	2278986854	2.249906	12.699070	-28.515766	-0.636396	-1.930954	-0.123121	-73.854851	-7.253337	-2.490269
1374	2279003521	1.259855	12.666627	-28.433857	-0.997278	-3.246699	0.068009	-60.071556	-2.736943	3.759921
1375	2279020188	0.648605	12.735556	-28.268589	-1.309858	-4.067685	0.311078	-38.438946	3.369132	8.559319
1376	2279036855	0.409639	12.906688	-28.122816	-1.423687	-4.156949	0.498871	-15.861339	9.428451	7.479655
1377	2279053522	0.446200	13.135114	-28.074379	-1.527430	-3.816015	0.606286	1.962145	12.814942	1.848053
1378	2279070189	0.667953	13.357277	-28.160322	-1.607346	-3.498294	0.609125	14.917157	12.372572	-5.970751
1379	2279086856	1.104746	13.531258	-28.332397	-1.511852	-3.306758	0.350582	29.047411	9.376555	-10.982113
1380	2279103523	1.798747	13.679400	-28.489059	-1.252861	-2.672778	0.070354	44.296085	7.751363	-10.086867
1381	2279120190	2.700817	13.778391	-28.578392	-0.962254	-1.627777	-0.001111	55.851364	4.829169	-6.149550
1382	2279136857	3.733329	13.815492	-28.562653	-0.548017	-0.417541	-0.097496	62.185055	1.373468	0.097259
1383	2279153524	4.771911	13.783762	-28.429535	-0.006950	0.803071	-0.080981	60.874969	-2.225683	7.172285
1384	2279170191	5.704462	13.719910	-28.250017	0.565577	1.509040	0.052098	53.859631	-3.766772	10.043172
1385	2279186858	6.458598	13.659416	-28.062536	1.223620	2.328398	0.237789	43.053181	-3.363573	10.492412
1386	2279203525	6.974600	13.589955	-27.812719	1.434353	2.987797	0.196188	27.888182	-3.350652	14.177684
1387	2279220192	7.245648	13.513277	-27.523249	1.164494	2.993667	-0.169973	12.643620	-3.396224	16.517097
1388	2279236859	7.350229	13.438476	-27.282484	1.297894	2.413687	-0.475059	3.355285	-3.596768	13.650086
1389	2279253526	7.325916	13.439276	-27.102385	1.386578	2.551941	-0.572779	-3.530058	0.456847	9.535848
1390	2279270193	7.071795	13.464200	-27.026434	1.191245	2.915809	-0.418133	-15.875776	1.104209	3.308274
1391	2279286860	6.580515	13.541273	-27.132893	1.097651	2.510834	-0.247658	-27.558168	2.912602	-7.661409
1392	2279303527	5.858185	13.684052	-27.389439	1.171507	2.530767	-0.014352	-39.293301	5.952168	-16.778786
1393	2279320194	4.911005	13.860814	-27.730938	0.649593	2.133424	0.063865	-51.533882	7.747974	-21.815144
1394	2279336861	3.827782	14.028280	-28.070595	0.182652	1.365244	0.034854	-59.660267	7.566722	-21.543463
1395	2279353528	2.696567	14.200366	-28.351372	-0.339331	0.275376	0.036823	-63.342266	8.436282	-17.978819
1396	2279370195	1.614084	14.357194	-28.562977	-0.787340	-0.469560	0.106760	-61.384392	8.001207	-13.766752
1397	2279386862	0.640176	14.465330	-28.659027	-1.020290	-0.936302	0.207614	-56.560867	5.442564	-6.830102
1398	2279403529	-0.165996	14.525680	-28.612940	-1.216829	-1.621381	0.336216	-48.613071	2.702028	1.526895
1399	2279420196	-0.733182	14.560802	-28.487366	-1.228976	-2.119624	0.437452	-35.466217	1.124563	6.185795
1400	2279436863	-1.099243	14.609375	-28.409079	-0.916557	-2.404764	0.502075	-22.681177	1.919412	3.481995
1401	2279453530	-1.367973	14.687856	-28.469828	-0.919702	-2.650513	0.518325	-14.735242	3.865082	-4.488924
1402	2279470197	-1.538112	14.770441	-28.657841	-0.980744	-3.082420	0.462975	-6.877899	4.315058	-11.772157
1403	2279486864	-1.528857	14.835812	-28.876968	-1.068748	-3.303017	0.294163	4.380102	3.348344	-13.544786
1404	2279503531	-1.268269	14.866392	-29.030800	-1.019115	-3.116873	0.069642	18.486475	1.142411	-9.830861
1405	2279520198	-0.747876	14.842398	-29.093740	-1.079440	-2.622954	-0.008053	32.617928	-2.284380	-4.341472
1406	2279536865	0.005070	14.741662	-29.064232	-0.964339	-1.825306	-0.063252	45.213070	-6.963837	0.812114
1407	2279553532	0.916857	14.560474	-28.983027	-0.703605	-0.738621	-0.126321	54.094078	-11.753551	3.460729
1408	2279570199	1.890947	14.283997	-28.867334	0.016368	0.548892	-0.120861	57.533520	-17.380320	4.997338
1409	2279586866	2.802201	13.933348	-28.719423	1.021668	1.670664	-0.137983	52.889503	-21.559689	9.099177
1410	2279603533	3.541878	13.563031	-28.485849	1.561673	2.444374	-0.197635	41.517750	-22.344503	14.050433
1411	2279620200	4.046950	13.193458	-28.172913	1.526041	3.020292	-0.253721	26.423038	-21.832558	18.882633
1412	2279636867	4.272780	12.839018	-27.881653	1.990039	3.044433	-0.382900	10.069028	-20.894747	17.676933
1413	2279653534	4.223739	12.650371	-27.671263	2.483764	3.140557	-0.562407	-5.276516	-11.298824	12.210874
1414	2279670201	3.915418	12.711680	-27.562565	2.408209	3.349086	-0.607554	-19.504955	3.204288	5.211506
1415	2279686868	3.321558	13.004275	-27.614557	1.726896	3.569362	-0.342972	-34.536385	16.418152	-4.986204
1416	2279703535	2.426980	13.401602	-27.844711	0.980908	3.433102	-0.089907	-50.118988	22.221775	-15.540926
1417	2279720202	1.288756	13.802718	-28.207916	0.261066	3.005391	-0.031865	-62.746899	22.447382	-23.013042
1418	2279736869	-0.029694	14.168677	-28.627316	-0.103387	2.297045	-0.065147	-72.586838	20.766939	-25.830345
1419	2279753536	-1.458405	14.549708	-29.018671	-0.419905	1.225569	-0.101250	-79.718437	22.236353	-22.602808
1420	2279770203	-2.898220	14.938622	-29.261274	-1.065596	0.164915	0.149575	-82.305405	22.937620	-14.144234
1421	2279786870	-4.275357	15.256557	-29.317984	-1.725815	-0.898731	0.542724	-81.236618	18.355476	-3.521602
1422	2279803537	-5.505866	15.428313	-29.194414	-2.249367	-2.296889	0.934790	-75.321693	8.768424	6.740522
1423	2279820204	-6.432477	15.461568	-28.930393	-2.288223	-3.680105	1.161134	-59.323246	-0.483843	14.107000
1424	2279836871	-6.984102	15.395899	-28.683891	-1.795862	-4.366663	1.116208	-36.528519	-6.455370	12.443773
1425	2279853538	-7.202675	15.292490	-28.568727	-1.155719	-4.567994	0.730928	-14.435869	-7.857254	4.661010
1426	2279870205	-7.177564	15.157840	-28.619339	-0.893534	-4.472155	0.297135	2.802844	-8.532541	-4.998820
1427	2279886872	-6.872967	15.009035	-28.784252	-0.616149	-4.566940	-0.171607	21.342440	-8.581989	-11.552788
1428	2279903539	-6.243133	14.885713	-28.933662	-0.474524	-3.925283	-0.479006	40.583393	-7.258340	-10.310856
1429	2279920206	-5.343647	14.768739	-28.990984	-0.448160	-2.998182	-0.453850	55.318447	-7.548158	-4.765757
1430	2279936873	-4.220182	14.659526	-28.934290	-0.472544	-2.273192	-0.249333	67.006348	-7.707778	2.060709
1431	2279953540	-2.919055	14.528250	-28.815117	-0.471577	-1.182599	-0.045755	76.729897	-9.192848	5.778443
1432	2279970207	-1.544587	14.322279	-28.668844	-0.093960	0.472853	0.040754	80.742317	-13.579971	7.411191
1433	2279986874	-0.248105	14.019320	-28.477428	0.425781	2.099364	0.028171	75.442284	-19.248081	10.224332
1434	2280003541	0.835871	13.638280	-28.230961	1.123236	3.056644	0.013025	61.971584	-23.688801	13.801261
1435	2280020208	1.639871	13.290048	-27.980469	1.848518	3.297638	-0.033732	45.208374	-21.477169	14.326606
1436	2280036875	2.138536	13.073622	-27.812273	2.165380	3.470775	-0.163667	28.073566	-13.558865	9.492814
1437	2280053542	2.321806	13.030808	-27.795652	2.233127	3.824786	-0.381056	11.215454	-3.434063	0.279838
1438	2280070209	2.149902	13.178004	-27.942451	2.252503	4.389093	-0.541423	-7.881226	7.583447	-9.758496
1439	2280086876	1.603246	13.511536	-28.172709	1.926443	4.713749	-0.561359	-29.187532	18.652920	-14.966331
1440	2280103543	0.673541	13.938182	-28.459423	1.138013	4.299747	-0.458101	-51.289375	24.352030	-18.136131
1441	2280120210	-0.560737	14.397447	-28.794621	0.421610	3.168046	-0.390159	-68.621033	26.621893	-20.932295
1442	2280136877	-1.965173	14.900991	-29.180508	-0.218500	1.911226	-0.234157	-78.488899	29.759470	-20.816219
1443	2280153544	-3.391905	15.442369	-29.359289	-0.825315	0.815241	0.045062	-81.069633	32.224438	-14.891186
1444	2280170211	-4.735007	15.938128	-29.495321	-1.666659	-0.120948	0.530285	-78.155090	29.279375	-6.080528
1445	2280186878	-5.927885	16.295458	-29.433594	-2.103690	-1.166748	1.027027	-72.199081	20.108347	4.553433
1446	2280203545	-6.913101	16.469357	-29.194981	-2.324128	-2.363536	1.414453	-62.638660	7.961613	13.483125
1447	2280220212	-7.626819	16.429321	-28.854090	-2.268557	-3.395422	1.550152	-48.092701	-5.732035	17.841291
1448	2280236879	-8.016662	16.186138	-28.488686	-1.783197	-4.038601	1.282139	-29.017441	-18.184916	17.580502
1449	2280253546	-8.106444	15.825190	-28.190100	-1.148329	-4.272861	0.660669	-9.797464	-24.727253	12.795061
1450	2280270213	-7.952083	15.369345	-28.005737	-0.695064	-4.217794	-0.073005	6.807846	-29.447552	5.602688
1451	2280286880	-7.567070	14.858298	-27.898882	-0.426689	-4.105276	-0.715999	21.937616	-32.103512	0.969388
1452	2280303547	-6.900666	14.393891	-27.832104	0.164124	-4.141292	-1.112597	39.468304	-29.025209	-0.578749
1453	2280320214	-5.978256	14.032446	-27.735191	0.291693	-3.303107	-0.895645	54.396893	-23.083652	2.380569
1454	2280336881	-4.862883	13.737729	-27.609430	-0.080766	-2.434366	-0.465823	65.579437	-19.199953	4.935770
1455	2280353548	-3.599591	13.388538	-27.493120	-0.276673	-0.820338	-0.152901	74.621208	-22.298653	4.607190
1456	2280370215	-2.301084	12.907553	-27.380579	-0.011226	1.118551	0.016252	76.837532	-30.060862	4.475049
1457	2280386882	-1.118023	12.391104	-27.254564	0.898442	2.269003	0.021664	69.791481	-32.094162	5.825135
1458	2280403549	-0.147353	11.902726	-27.154566	1.018094	2.897875	0.253616	57.440784	-30.265596	4.870898
1459	2280420216	0.562418	11.508292	-27.204556	1.545658	3.060418	0.263184	43.656967	-24.578125	-3.582518
1460	2280436883	0.948301	11.256092	-27.437050	1.417018	3.478319	0.287673	26.359589	-16.213570	-14.239092
1461	2280453550	0.988183	11.135543	-27.830648	1.946131	3.795121	-0.025000	7.437427	-8.529896	-23.922588
1462	2280470217	0.675371	11.238543	-28.281689	2.198178	3.912573	-0.358992	-13.144891	4.893649	-27.157852
1463	2280486884	0.109736	11.653017	-28.605579	2.397219	3.426680	-0.802710	-29.432529	23.818684	-21.274794
1464	2280503551	-0.679890	12.391378	-28.843245	1.479460	3.103496	-0.758875	-43.997726	43.468102	-14.623383
1465	2280520218	-1.652875	13.279791	-29.092955	0.175587	2.528007	-0.437572	-54.749104	52.683235	-13.972622
1466	2280536885	-2.694620	14.160967	-29.264633	-0.877719	1.744455	-0.030031	-59.659977	52.311562	-8.938021
1467	2280553552	-3.707842	14.934285	-29.290262	-1.375894	0.955918	0.375605	-59.849255	45.539192	-0.469106
1468	2280570219	-4.639132	15.577529	-29.142347	-1.670462	-0.102759	0.824708	-57.784248	36.969711	10.301532
1469	2280586886	-5.472632	16.001316	-28.870060	-1.935437	-1.077499	1.221005	-54.092079	23.020317	17.116573
1470	2280603553	-6.185178	16.120359	-28.493305	-2.081753	-2.030275	1.344681	-48.479946	4.028795	20.998295
1471	2280620220	-6.722628	15.914604	-28.118313	-1.764122	-2.976923	0.994565	-37.966473	-15.584260	18.941462
1472	2280636887	-7.024844	15.489241	-27.786459	-1.119611	-3.449134	0.251820	-23.002516	-28.507650	14.753629
1473	2280653554	-7.116898	14.949181	-27.533440	-0.470581	-3.488311	-0.517849	-8.999348	-34.840164	9.407648
1474	2280670221	-7.025510	14.409479	-27.360617	0.156018	-3.743564	-1.054273	3.353517	-34.255451	4.912799
1475	2280686888	-6.713715	14.008804	-27.298037	0.671887	-4.082655	-1.022098	18.269197	-25.193647	-0.207937
1476	2280703555	-6.127663	13.814389	-27.297182	0.545666	-3.480872	-0.510503	35.616272	-12.493784	-2.068262
1477	2280720222	-5.377878	13.693889	-27.338783	0.086912	-2.250497	0.032389	46.032654	-7.850276	-3.838336
1478	2280736889	-4.494743	13.564327	-27.379906	-0.235636	-1.085562	0.394995	54.015087	-8.438206	-3.695491
1479	2280753556	-3.540181	13.370247	-27.414112	-0.358001	0.330836	0.504238	58.195885	-12.375340	-3.416930
1480	2280770223	-2.608460	13.081420	-27.433250	-0.276416	1.601156	0.423652	56.615479	-18.142548	-2.681658
1481	2280786890	-1.822597	12.724984	-27.465599	0.473017	2.457466	0.293499	48.039612	-22.196350	-3.399338
1482	2280803557	-1.271266	12.403005	-27.496683	1.244506	2.779701	0.126712	33.938938	-20.163233	-3.066228
1483	2280820224	-1.009491	12.236949	-27.551548	1.882757	2.761012	-0.139768	16.852839	-10.798419	-4.155513
1484	2280836891	-1.020460	12.295766	-27.639122	1.800476	2.811375	-0.330325	0.925150	2.722559	-5.990081
1485	2280853558	-1.234478	12.554100	-27.694008	1.422145	3.048310	-0.423215	-11.723410	14.661030	-3.619540
1486	2280870225	-1.595908	12.954023	-27.681652	0.827744	3.292275	-0.447956	-21.894926	23.022125	2.637586
1487	2280886892	-2.136287	13.387637	-27.637918	0.003302	3.082401	-0.337880	-33.220608	24.934261	5.287281
1488	2280903559	-2.817664	13.743262	-27.687241	-0.594508	1.852197	-0.174870	-41.059093	20.304688	2.695788
1489	2280920226	-3.534963	14.095382	-27.830299	-0.638150	0.967284	-0.085505	-42.724010	20.153530	1.028185
1490	2280936893	-4.235613	14.486223	-27.124716	-0.641076	0.301437	0.116673	-42.327236	22.387148	1.814694
1491	2280953560	-4.903626	14.896680	-27.204741	-0.802221	-0.359752	0.440967	-40.274769	23.442160	3.635719
1492	2280970227	-5.503976	15.255954	-27.089994	-1.123190	-1.011768	0.843719	-37.060913	20.077007	6.371744
1493	2280986894	-5.999575	15.436459	-26.963293	-1.403876	-1.662695	1.040666	-31.297819	9.146721	7.363469
1494	2281003561	-6.356428	15.359559	-26.849577	-1.319344	-2.144800	0.849540	-22.733391	-6.176490	4.914299
1495	2281020228	-6.563851	15.073106	-26.773794	-0.728069	-2.193458	0.210190	-13.158726	-18.459772	1.372862
1496	2281036895	-6.677059	14.692466	-26.739622	-0.096610	-2.093247	-0.476837	-6.837530	-23.803047	-1.692824
1497	2281053562	-6.727892	14.339537	-26.777077	0.326369	-2.395808	-0.725442	-2.010985	-21.667063	-5.610818
1498	2281070229	-6.629086	14.110020	-26.880178	0.472466	-2.858019	-0.429060	7.917310	-13.871444	-8.473920
1499	2281086896	-6.365600	13.993836	-27.041031	0.130089	-2.355267	0.184031	18.613249	-6.760011	-10.934581
1500	2281103563	-5.976934	13.882790	-27.216230	-0.253404	-1.741802	0.613807	26.307913	-6.422904	-11.647218
1501	2281120230	-5.447351	13.733231	-27.355000	-0.460613	-1.249970	0.698282	34.217171	-9.020579	-9.691751
1502	2281136897	-4.781314	13.523964	-27.448023	-0.456512	-0.676130	0.446449	41.734169	-12.920276	-7.257331
1503	2281153564	-4.032264	13.258311	-27.494043	-0.141039	0.137623	0.050354	46.043003	-16.583521	-4.641752
1504	2281170231	-3.299347	12.990785	-27.483953	0.402815	0.797429	-0.327736	44.292740	-16.956318	-1.152773
1505	2281186898	-2.668908	12.784370	-27.412916	0.943561	1.189874	-0.480480	37.306881	-13.489234	2.883116
1506	2281203565	-2.159091	12.697405	-27.273787	1.369934	1.423698	-0.493546	29.211500	-6.451258	7.115327
1507	2281220232	-1.772476	12.776593	-27.071259	1.467580	1.906830	-0.428131	20.926073	3.440798	11.427224
1508	2281236899	-1.519211	12.989544	-26.815710	1.147718	2.444791	-0.266116	12.140306	11.439004	14.885378
1509	2281253566	-1.421724	13.287465	-26.595266	0.779003	2.847701	-0.076751	2.599879	16.563652	15.573132
1510	2281270233	-1.514261	13.620479	-26.270828	0.442875	2.958075	0.032230	-8.169482	18.771706	12.136173
1511	2281286900	-1.802289	13.947289	-26.133848	0.094244	2.413288	-0.031799	-18.042141	18.575060	4.401226
1512	2281303567	-2.278194	14.277174	-26.279644	0.035655	1.897360	-0.174035	-26.474491	19.110985	-6.684442
1513	2281320234	-2.920404	14.620918	-26.593191	-0.082130	1.482492	-0.226523	-33.846058	20.447947	-16.431269
1514	2281336901	-3.683837	14.999010	-27.035770	-0.092696	1.007911	-0.178861	-39.250423	23.073471	-22.671570
1515	2281353568	-4.533342	15.354548	-27.480211	-0.488871	0.755574	0.037045	-43.100128	22.354109	-26.855225
1516	2281370235	-5.433981	15.594008	-28.129072	-0.688939	0.337592	0.244220	-45.463413	15.925520	-28.697823
1517	2281386902	-6.336930	15.680267	-28.244406	-0.692733	-0.226347	0.416399	-46.126911	7.173943	-28.328289
1518	2281403569	-7.199699	15.608816	-28.626822	-0.829027	-0.927488	0.503577	-44.655277	-2.328741	-25.213678
1519	2281420236	-7.950929	15.409531	-28.886120	-0.850751	-1.758285	0.441839	-40.055691	-10.557825	-18.955688
1520	2281436903	-8.508079	15.150349	-29.013798	-0.798397	-2.839855	0.359324	-30.944832	-15.211926	-10.571498
1521	2281453570	-8.781080	14.916453	-29.003675	-0.666790	-3.821378	0.335755	-16.078234	-14.846425	-2.495795
1522	2281470237	-8.709028	14.766198	-28.890051	-0.653203	-4.334121	0.355403	3.038327	-10.798717	4.227884
1523	2281486904	-8.296915	14.701678	-28.723640	-0.610908	-4.046407	0.405195	22.648005	-6.148238	8.135795
1524	2281503571	-7.592080	14.671350	-28.523159	-0.608760	-3.220355	0.339009	39.700470	-4.306007	10.495168
1525	2281520238	-6.659975	14.650760	-28.288427	-0.351190	-2.168620	0.157623	52.823376	-3.814347	12.637394
1526	2281536905	-5.612360	14.598064	-28.029865	-0.071196	-0.794760	-0.138494	59.399841	-5.647662	13.897897
1527	2281553572	-4.568749	14.508831	-27.734404	0.334285	0.485165	-0.437771	58.624279	-7.753310	15.928985
1528	2281570239	-3.623693	14.389969	-27.404390	0.779390	1.445472	-0.585152	52.221073	-9.380640	17.937597
1529	2281586906	-2.864273	14.281311	-27.082941	1.231888	2.203094	-0.547228	41.259254	-8.458297	17.536562
1530	2281603573	-2.378919	14.235328	-26.866274	1.713795	2.569613	-0.412291	26.449636	-4.209600	11.417374
1531	2281620240	-2.224673	14.306155	-26.857649	1.733117	2.899356	-0.276869	9.544774	3.330760	0.038566
1532	2281636907	-2.420671	14.505884	-27.087734	1.456379	3.483305	-0.111474	-7.588043	11.681375	-14.862932
1533	2281653574	-2.910593	14.778627	-27.501812	1.232395	3.732823	-0.020227	-22.323462	16.649124	-25.495737
1534	2281670241	-3.595012	15.114882	-27.971733	0.889920	3.949518	-0.089334	-33.088921	20.866997	-27.986752
1535	2281686908	-4.478852	15.436707	-28.522053	0.703123	3.916383	-0.330018	-45.139786	20.267971	-26.620932
1536	2281703575	-5.578515	15.718796	-28.941980	0.218682	3.088170	-0.424102	-57.669289	18.485661	-27.818926
1537	2281720242	-6.804216	15.953678	-29.453541	-0.281701	2.088926	-0.336502	-65.108421	16.163660	-27.494282
1538	2281736909	-8.048953	16.178448	-29.811871	-0.521689	1.326327	-0.144983	-67.944313	15.339893	-21.070822
1539	2281753576	-9.229227	16.390734	-29.976328	-0.894500	0.460291	0.211011	-67.684761	13.105927	-8.265743
1540	2281770243	-10.307966	16.567808	-29.870703	-1.281893	-0.621881	0.625624	-66.071220	8.579640	6.678419
1541	2281786910	-11.250464	16.635881	-29.502678	-2.001954	-1.946879	1.127810	-62.398483	-0.798821	20.427191
1542	2281803577	-11.994630	16.511177	-28.921488	-2.210216	-3.385478	1.337807	-54.131836	-14.917140	30.129156
1543	2281820244	-12.446511	16.267265	-28.222054	-2.032548	-4.639181	1.273128	-38.485668	-23.685413	35.191994
1544	2281836911	-12.540328	15.951014	-27.535875	-1.679892	-5.441194	1.033323	-16.578522	-27.949274	33.500954
1545	2281853578	-12.249790	15.628786	-27.000929	-1.013048	-5.732988	0.625378	9.173636	-26.391943	25.078882
1546	2281870245	-11.620212	15.345342	-26.673256	-0.499025	-5.221586	0.145175	32.998547	-21.450331	14.172662
1547	2281886912	-10.667944	15.132656	-26.486858	-0.265646	-4.212269	-0.169555	54.668312	-15.509283	7.356711
1548	2281903579	-9.444615	14.976232	-26.326191	-0.207914	-2.933032	-0.301606	71.364807	-11.777719	6.835164
1549	2281920246	-8.072857	14.817712	-26.169872	-0.112461	-1.691375	-0.294247	80.365921	-11.691152	6.854292
1550	2281936913	-6.636148	14.632168	-26.031549	0.120905	-0.499267	-0.331388	84.561768	-12.978868	5.917692
1551	2281953580	-5.233129	14.398551	-25.963459	0.490081	0.793526	-0.403833	83.626389	-15.258015	1.870293
1552	2281970247	-3.963178	14.132367	-26.021696	0.811018	1.958698	-0.440785	77.525192	-16.551243	-5.274668
1553	2281986914	-2.961207	13.857624	-26.262312	1.368325	2.943753	-0.339024	64.074554	-16.507820	-15.621889
1554	2282003581	-2.374348	13.634238	-26.662409	1.817511	3.764485	-0.138922	41.376320	-13.199108	-24.595592
1555	2282020248	-2.262282	13.511289	-27.180809	2.135098	4.252948	-0.106681	14.486100	-7.039707	-31.268736
1556	2282036915	-2.477060	13.562370	-27.692924	2.001573	4.199739	-0.164644	-5.269856	3.401371	-30.398495
1557	2282053582	-2.805507	13.803172	-28.052477	1.756302	4.170610	-0.354219	-14.146730	14.512948	-21.174263
1558	2282070249	-3.260505	14.181772	-28.203184	1.527757	4.828672	-0.661224	-24.671766	22.262207	-8.470410
1559	2282086916	-4.014542	14.552599	-28.342360	0.794811	4.289069	-0.668609	-42.735466	21.833723	-7.621315
1560	2282103583	-4.995419	14.856637	-28.525215	0.044573	3.004566	-0.519639	-55.654106	18.131079	-10.082705
1561	2282120250	-6.125449	15.114403	-28.702122	-0.030155	2.242448	-0.376186	-64.624290	15.507155	-9.756072
1562	2282136917	-7.334567	15.375501	-28.780413	-0.551523	1.294276	-0.010814	-70.855095	15.226401	-3.829593
1563	2282153584	-8.547121	15.609961	-28.716028	-1.084175	0.049450	0.472554	-73.391716	12.526654	4.699120
1564	2282170251	-9.698699	15.748914	-28.477201	-1.884951	-1.422463	1.088093	-72.460785	5.219591	13.605427
1565	2282186918	-10.681196	15.715272	-28.097591	-2.238827	-3.201571	1.477554	-64.697960	-6.741322	20.206902
1566	2282203585	-11.372458	15.520915	-27.647579	-2.203877	-4.580022	1.488805	-48.284557	-17.280375	22.215540
1567	2282220252	-11.691332	15.237423	-27.229124	-1.770163	-5.435012	1.130869	-25.325062	-22.372019	19.291672
1568	2282236919	-11.623466	14.920873	-26.940357	-1.202835	-5.585702	0.534035	0.031139	-22.860065	11.599193
1569	2282253586	-11.210583	14.635540	-26.794722	-0.713754	-5.243893	-0.030725	23.009932	-19.345745	4.033917
1570	2282270253	-10.466714	14.408312	-26.776093	-0.414014	-4.516063	-0.337024	44.818253	-14.496174	-2.282622
1571	2282286920	-9.413667	14.239170	-26.792568	-0.281102	-3.353963	-0.332620	63.894085	-10.738949	-3.409805
1572	2282303587	-8.172317	14.073227	-26.802105	-0.214858	-2.142295	-0.154550	75.086639	-10.666511	-2.726502
1573	2282320254	-6.817480	13.870028	-26.796955	-0.241279	-1.137764	-0.030479	81.682838	-13.037691	-1.918694
1574	2282336921	-5.427594	13.595056	-26.793583	0.110583	-0.026419	0.049273	83.814812	-17.332586	-2.181579
1575	2282353588	-4.062860	13.284264	-26.818258	0.494042	0.806973	-0.010319	82.696091	-19.369186	-3.585959
1576	2282370255	-2.798206	12.963328	-26.868664	0.637169	2.033886	-0.135397	77.036186	-19.944695	-4.724867
1577	2282386922	-1.751560	12.644387	-26.958481	1.077016	2.850913	-0.179519	64.463829	-19.809502	-6.682219
1578	2282403589	-0.980739	12.419565	-27.087090	1.779200	3.167476	-0.259403	48.394279	-14.200849	-8.577810
1579	2282420256	-0.491158	12.385183	-27.195911	2.333797	3.605470	-0.355844	31.230719	-2.875177	-7.116091
1580	2282436923	-0.235519	12.578095	-27.216524	2.102223	3.965559	-0.384610	16.054274	10.690479	-1.904063
1581	2282453590	-0.210185	12.898331	-27.121901	1.392268	4.532022	-0.365616	0.709658	18.301430	4.791495
1582	2282470257	-0.457128	13.154884	-27.026897	0.428740	4.164480	-0.210044	-15.663639	14.467622	4.756997
1583	2282486924	-0.931247	13.332869	-27.017275	0.264976	3.309270	-0.360855	-28.142849	9.774931	-0.255180
1584	2282503591	-1.642701	13.467389	-27.049789	0.258979	2.995904	-0.347191	-41.798321	7.214381	-2.715642
1585	2282520258	-2.582160	13.636289	-27.048691	0.222054	2.008317	-0.286751	-55.946701	9.228276	-0.602507
1586	2282536925	-3.685741	13.834678	-27.008593	-0.453426	0.816557	-0.041102	-66.348755	10.866445	1.912230
1587	2282553592	-4.810617	13.991085	-26.880503	-1.347123	-0.676233	0.467291	-68.902885	7.918001	7.060627
1588	2282570259	-5.803277	14.068101	-26.695347	-1.620313	-2.457677	0.887162	-61.804783	2.721201	10.065052
1589	2282586926	-6.526024	14.062368	-26.551842	-1.845209	-3.946300	1.156421	-45.029541	-2.132977	7.308476
1590	2282603593	-6.889125	13.988809	-26.491520	-1.862770	-4.597633	0.993010	-22.176514	-5.663490	1.838131
1591	2282620260	-6.911219	13.830252	-26.526951	-1.493659	-4.740958	0.529495	-0.385715	-10.105084	-4.000795
1592	2282636927	-6.618700	13.674429	-26.623459	-0.929366	-4.841062	0.041538	19.392939	-9.518619	-7.568643
1593	2282653594	-5.973710	13.567657	-26.715282	-0.681658	-4.504436	-0.230103	40.461288	-6.683048	-6.822266
1594	2282670261	-5.014708	13.509223	-26.772221	-0.414367	-3.727003	-0.329372	58.816036	-4.072265	-4.415056
1595	2282686928	-3.820984	13.462543	-26.787952	-0.302432	-2.632056	-0.248557	72.220886	-3.659571	-1.412976
1596	2282703595	-2.482350	13.378223	-26.700211	-0.133166	-1.459846	-0.145506	80.298851	-6.029560	0.971032
1597	2282720262	-1.101521	13.226171	-26.650272	0.190466	0.033789	-0.123238	82.324715	-10.161382	3.366698
1598	2282736929	0.198848	13.011976	-26.558298	0.750666	1.177325	-0.156650	77.146706	-13.794506	5.072788
1599	2282753596	1.364620	12.798241	-26.477560	1.213170	2.268789	-0.294706	69.334839	-13.649300	4.251533
1600	2282770263	2.334815	12.648383	-26.454838	1.682700	3.328343	-0.296765	58.373413	-9.832042	0.968498
1601	2282786930	3.006822	12.610076	-26.480446	2.373570	4.150570	-0.185195	41.112671	-3.254279	-2.084592
1602	2282803597	3.280495	12.727849	-26.517921	2.481253	4.775547	-0.062486	17.363285	6.045686	-3.326184
1603	2282820264	3.119091	12.984737	-26.587250	2.287821	4.945340	-0.070242	-8.314045	14.270176	-5.731679
1604	2282836931	2.587898	13.371732	-26.707434	1.689531	4.765469	-0.122525	-29.789526	21.946077	-9.052829
1605	2282853598	1.730854	13.790668	-26.913052	1.147082	4.523682	-0.366158	-48.089912	23.768320	-13.885883
1606	2282870265	0.539583	14.178376	-27.229733	0.662268	3.913501	-0.598875	-66.450432	21.993837	-19.908689
1607	2282886932	-0.900419	14.487844	-27.641922	-0.196159	2.730725	-0.560192	-79.842773	17.746490	-24.974051
1608	2282903599	-2.448029	14.744649	-28.043444	-0.316699	1.474674	-0.391899	-86.338867	15.190108	-23.965677
1609	2282920266	-3.964991	15.043956	-28.310019	-0.703502	0.142794	-0.044311	-86.463860	17.909681	-15.569160
1610	2282936933	-5.358004	15.419016	-28.326876	-1.309310	-1.102100	0.469471	-82.870514	21.629595	-0.278046
1611	2282953600	-6.558874	15.763240	-28.059736	-2.324116	-2.724479	1.289157	-75.908623	18.065907	16.374828
1612	2282970267	-7.438308	15.920625	-27.565868	-3.050048	-4.629878	1.876706	-60.406700	5.021878	28.386496
1613	2282986934	-7.823363	15.835305	-26.959478	-3.142888	-6.047219	1.756001	-32.575916	-10.590361	32.904766
1614	2283003601	-7.648020	15.612600	-26.383678	-2.200803	-6.255194	0.920361	1.611283	-18.614304	30.251810
1615	2283020268	-7.038529	15.379742	-25.953020	-1.115303	-5.660235	0.009694	30.126961	-17.943432	22.071218
1616	2283036935	-6.133616	15.215590	-25.726500	-0.504031	-4.797552	-0.588364	51.171455	-12.197507	11.132335
1617	2283053602	-5.023774	15.108130	-25.671322	-0.140032	-3.690411	-0.752604	66.182602	-7.641426	1.879406
1618	2283070269	-3.729514	15.033515	-25.673206	-0.019052	-2.484696	-0.594690	78.160919	-5.359689	-1.142364
1619	2283086936	-2.339944	14.926852	-25.670300	-0.010086	-0.953800	-0.320155	83.795387	-7.303310	-0.789339
1620	2283103603	-0.965224	14.737858	-25.648750	0.220180	0.295393	-0.108658	82.616920	-12.271104	0.322619
1621	2283120270	0.338334	14.479878	-25.638279	0.585277	1.264073	0.000914	78.515701	-16.378065	-0.063457
1622	2283136937	1.515793	14.195344	-25.673145	1.017432	2.423991	-0.004566	71.625076	-17.995354	-2.354493
1623	2283153604	2.489549	13.932018	-25.778116	1.455329	3.461417	-0.055658	60.414944	-16.894438	-6.194083
1624	2283170271	3.151348	13.728243	-25.960873	1.798427	4.184656	-0.013235	42.785961	-13.627417	-10.724401
1625	2283186938	3.385257	13.597034	-26.209915	1.967915	4.661914	0.046021	18.017864	-9.582192	-14.798870
1626	2283203605	3.156464	13.535058	-26.489027	2.106349	4.702708	-0.036206	-9.349199	-5.540278	-16.859480
1627	2283220272	2.620984	13.605217	-26.729925	1.949442	4.010310	-0.306609	-28.291649	2.594646	-15.129990
1628	2283236939	1.935184	13.827996	-26.883858	1.435766	3.743052	-0.516566	-38.515602	12.097190	-10.438622
1629	2283253606	1.036414	14.090628	-27.070646	0.717665	3.458797	-0.510741	-50.781700	14.569005	-12.278356
1630	2283270273	-0.055049	14.298025	-27.348688	-0.028722	2.607826	-0.458969	-60.955402	11.404099	-17.326757
1631	2283286940	-1.246002	14.478874	-27.587547	-0.230004	1.686365	-0.352941	-67.452629	10.109217	-14.842672
1632	2283303607	-2.466688	14.734653	-27.699568	-0.270498	0.528355	-0.154706	-71.101990	14.654665	-7.108016
1633	2283320274	-3.645508	15.109361	-27.633232	-0.779891	-0.682240	0.343877	-71.307198	21.357122	3.927662
1634	2283336941	-4.725806	15.482711	-27.414896	-1.728016	-2.115776	0.995159	-67.821793	20.535734	13.133556
1635	2283353608	-5.587385	15.678112	-27.085018	-2.597354	-3.399044	1.404444	-56.549381	9.083347	18.946926
1636	2283370275	-6.100515	15.655474	-26.688835	-2.477159	-4.248439	1.180265	-36.768116	-4.575956	21.679737
1637	2283386942	-6.223091	15.519126	-26.273077	-1.822947	-4.486464	0.671268	-13.584372	-11.599689	22.002962
1638	2283403609	-6.019421	15.354515	-25.957226	-1.085667	-4.455738	0.171570	7.595658	-12.686543	16.370007
1639	2283420276	-5.606300	15.195206	-25.817070	-0.690466	-4.079937	-0.211856	23.031809	-11.234667	6.276414
1640	2283436943	-5.019572	15.033980	-25.844824	-0.436115	-3.644719	-0.398752	36.096397	-10.390753	-3.258170
1641	2283453610	-4.218440	14.904825	-25.916304	-0.198363	-2.871973	-0.376836	49.639118	-8.296988	-5.482947
1642	2283470277	-3.270935	14.775974	-25.972145	-0.113572	-1.737836	-0.179348	58.093067	-8.432842	-4.113873
1643	2283486944	-2.233275	14.618456	-25.978882	0.193814	-0.726029	-0.020267	62.909027	-10.304418	-1.840286
1644	2283503611	-1.165774	14.419969	-25.984028	0.450483	0.222956	-0.006474	64.467514	-12.816890	-0.807401
1645	2283520278	-0.144625	14.188951	-26.003126	0.725709	1.147550	-0.068115	61.904247	-14.756250	-1.469882
1646	2283536945	0.770195	13.950105	-26.057646	0.998615	1.939348	-0.123387	56.168320	-15.241635	-3.858318
1647	2283553612	1.496081	13.748514	-26.162312	1.331417	2.686635	-0.145528	45.512264	-13.107224	-6.538744
1648	2283570279	1.946537	13.608043	-26.280443	1.576417	3.434301	-0.092912	29.156414	-9.524680	-7.347720
1649	2283586946	2.058260	13.538695	-26.380871	1.848778	3.815647	-0.140211	8.570454	-5.256932	-6.488147
1650	2283603613	1.910585	13.593164	-26.412544	1.854696	3.656713	-0.237702	-7.966320	2.306635	-2.788250
1651	2283620280	1.609910	13.802541	-26.344561	1.396136	3.546385	-0.311111	-18.560122	11.782330	2.689601
1652	2283636947	1.127280	14.064837	-26.296263	0.580814	3.252186	-0.202960	-29.210384	14.904067	1.498957
1653	2283653614	0.484642	14.298940	-26.372972	-0.085847	2.247504	-0.166317	-36.984627	13.084290	-5.646275
1654	2283670281	-0.269486	14.502724	-26.553782	-0.279966	1.757377	-0.235513	-42.102825	11.308990	-11.544918
1655	2283686948	-1.142917	14.728096	-26.760729	-0.141613	1.172707	-0.244777	-48.824535	12.771260	-12.885167
1656	2283703615	-2.100491	15.052950	-26.927393	-0.191097	0.283724	-0.129746	-54.429722	18.862658	-10.180300
1657	2283720282	-3.085518	15.442034	-27.008564	-0.814103	-0.534441	0.273241	-57.374573	22.640825	-4.667312
1658	2283736949	-4.004625	15.769401	-26.988256	-1.595791	-1.679903	0.791767	-55.037411	18.638090	1.408862
1659	2283753616	-4.721148	15.938930	-26.922369	-1.998698	-2.732931	1.081577	-43.970444	8.843968	4.856990
1660	2283770283	-5.149040	15.956930	-26.813690	-1.729139	-3.322882	0.947630	-26.752277	-0.262544	4.439121
1661	2283786950	-5.301662	15.871744	-26.761818	-1.332843	-3.287304	0.557599	-9.577913	-6.270415	1.687935
1662	2283803617	-5.263402	15.710610	-26.770266	-0.906185	-3.156438	0.101125	2.890875	-10.484166	-2.242636
1663	2283820284	-5.063892	15.512434	-26.833117	-0.549183	-3.091211	-0.281051	13.560782	-12.373856	-5.950721
1664	2283836951	-4.658656	15.335105	-26.877712	-0.233315	-2.964098	-0.377812	25.842743	-11.152288	-5.612284
1665	2283853618	-4.064759	15.191183	-26.892794	-0.131243	-2.301160	-0.191385	36.400097	-9.424727	-2.539704
1666	2283870285	-3.325709	15.050489	-26.823465	-0.002452	-1.496897	-0.036635	43.998215	-9.499524	1.655060
1667	2283886952	-2.486691	14.899248	-26.683847	0.224584	-0.707810	0.103992	48.901184	-10.306489	5.884820
1668	2283903619	-1.599559	14.738205	-26.120127	0.427553	-0.030668	0.100375	51.128559	-10.480998	7.496994
1669	2283920286	-0.748234	14.578745	-26.623756	0.549600	0.804523	0.022917	50.300571	-11.154654	5.532248
1670	2283936953	0.034291	14.386543	-26.582422	0.789824	1.818307	-0.123751	46.405666	-12.477815	3.186982
1671	2283953620	0.642611	14.190478	-26.535301	1.309270	2.860440	-0.275128	36.349815	-12.640012	1.703619
1672	2283970287	0.958620	14.022761	-26.496895	1.810846	3.588817	-0.293421	18.831942	-10.927714	1.700756
1673	2283986954	0.949884	13.968701	-26.439632	2.064883	3.679469	-0.254333	-0.902463	-4.083842	2.567833
1674	2284003621	0.664846	14.060363	-26.390062	1.623155	3.467856	-0.228359	-17.382706	4.644759	1.976412
1675	2284020288	0.171963	14.270689	-26.407097	0.798683	3.070988	-0.194393	-28.876692	11.717985	-1.997029
1676	2284036955	-0.513254	14.501700	-26.567276	0.237136	2.400291	-0.137311	-38.284939	12.993983	-10.202266
1677	2284053622	-1.329267	14.725470	-26.864021	-0.222612	1.586267	-0.139410	-44.042862	12.805684	-17.916340
1678	2284070289	-2.219944	14.942205	-27.212952	-0.378183	1.075040	-0.221951	-47.547707	12.748550	-21.170546
1679	2284086956	-3.157590	15.212204	-27.547592	-0.340659	0.279776	-0.178473	-50.632561	16.189821	-19.445906
1680	2284103623	-4.061985	15.579985	-27.786566	-0.641388	-0.694592	0.078539	-49.778568	22.074520	-14.292725
1681	2284120290	-4.860892	16.019621	-27.911779	-0.994662	-1.434615	0.429850	-45.639214	25.903021	-5.412298
1682	2284136957	-5.481146	16.429296	-27.839613	-1.744540	-2.030456	0.897085	-38.237251	23.115772	6.331293
1683	2284153624	-5.852720	16.675621	-27.642647	-2.054826	-2.633399	1.156975	-26.529339	12.158684	16.418182
1684	2284170291	-5.947027	16.743069	-27.189400	-1.886058	-3.171494	1.037897	-12.029350	0.864309	21.988173
1685	2284186958	-5.769991	16.682772	-26.851093	-1.432953	-3.464063	0.660772	4.752822	-6.689702	19.801203
1686	2284203625	-5.397990	16.531292	-26.636570	-0.825299	-3.077284	0.083665	18.935091	-11.219871	11.148137
1687	2284220292	-4.913189	16.335207	-26.545570	-0.344522	-2.544207	-0.390120	28.301380	-12.984684	2.326518
1688	2284236959	-4.285417	16.139339	-26.519789	-0.013003	-1.959722	-0.576247	37.592823	-12.778440	0.148740
1689	2284253626	-3.578981	15.947867	-26.457664	0.292667	-1.091260	-0.514218	41.872723	-12.598408	1.854788
1690	2284270293	-2.836411	15.748186	-26.252497	0.552277	-0.282504	-0.321899	43.018723	-13.160439	5.406131
1691	2284286960	-2.110782	15.540008	-26.183056	0.771013	0.250188	-0.108246	41.817547	-13.796607	6.705278
1692	2284303627	-1.426043	15.336635	-26.085320	0.834860	0.907063	0.052010	40.070522	-13.255244	4.220353
1693	2284320294	-0.841366	15.115800	-25.938944	1.090730	1.863920	0.115492	34.901695	-14.072085	1.041962
1694	2284336961	-0.453925	14.876577	-25.975702	1.169372	2.712936	0.015811	23.969570	-15.259566	-1.855863
1695	2284353628	-0.355160	14.606771	-26.086452	1.373178	3.374546	-0.159925	8.071796	-17.038589	-7.330058
1696	2284370295	-0.621347	14.370968	-26.275887	1.756200	3.759358	-0.319850	-12.732915	-14.955869	-11.724387
1697	2284386962	-1.248473	14.229943	-26.500586	1.769324	3.640104	-0.425258	-33.641701	-9.111266	-14.936917
1698	2284403629	-2.104076	14.244460	-26.771761	1.437845	2.949741	-0.511003	-47.220791	0.377054	-15.292899
1699	2284420296	-3.066144	14.412868	-26.951387	0.762196	2.256426	-0.467919	-53.542675	9.959295	-15.351974
1700	2284436963	-4.086780	14.647518	-27.290726	-0.161218	1.400487	-0.162652	-55.985146	14.303130	-18.580168
1701	2284453630	-5.096016	14.859206	-27.587233	-0.603147	0.625040	0.024318	-54.387047	13.629004	-21.893131
1702	2284470297	-6.032642	15.083658	-27.962109	-0.871013	-0.062271	0.119902	-50.168610	14.532544	-20.449341
1703	2284486964	-6.840921	15.402700	-28.173996	-0.849701	-0.744318	0.218709	-44.716537	19.517208	-11.020576
1704	2284503631	-7.500492	15.833339	-28.177008	-1.177695	-1.466734	0.545561	-39.087017	24.777113	2.094373
1705	2284520298	-7.983394	16.302801	-27.941599	-1.726229	-2.166747	0.942674	-32.446609	25.196444	16.321016
1706	2284536965	-8.261283	16.668058	-27.499374	-2.211230	-2.984586	1.290122	-23.752638	17.215170	27.355114
1707	2284553632	-8.262296	16.856422	-26.946012	-2.273329	-3.662955	1.278277	-9.198249	5.714671	32.245926
1708	2284570299	-7.960341	16.872114	-26.414286	-1.777089	-3.649577	0.950560	9.311305	-4.280985	29.534548
1709	2284586966	-7.447041	16.760788	-26.044397	-1.061391	-3.044701	0.354507	24.822432	-10.382391	19.396770
1710	2284603633	-6.851882	16.548634	-25.864124	-0.623667	-2.185418	-0.165789	33.056171	-14.839276	7.974713
1711	2284620300	-6.200971	16.256247	-25.811388	-0.224429	-1.701541	-0.509509	38.608212	-18.695578	0.326173
1712	2284636967	-5.475279	15.948917	-25.774040	0.272025	-1.185135	-0.641673	43.374092	-19.481253	-0.432423
1713	2284653634	-4.710261	15.634194	-25.713409	0.610057	-0.436545	-0.554488	45.360710	-20.037910	1.143124
1714	2284670301	-3.951509	15.296081	-25.639030	0.913085	0.115020	-0.401357	44.769382	-21.473362	2.150160
1715	2284686968	-3.243307	14.926260	-25.603136	0.939091	0.700053	-0.318448	42.402767	-23.178093	-0.073022
1716	2284703635	-2.620642	14.520202	-25.661949	1.053584	1.319209	-0.245776	38.757133	-25.049118	-5.539391
1717	2284720302	-2.174865	14.101273	-25.885687	1.204997	2.304922	-0.138949	30.243843	-25.539383	-13.634555
1718	2284736969	-2.051843	13.649385	-26.221359	1.499678	3.511173	-0.106778	12.396033	-27.336292	-20.148283
1719	2284753636	-2.368154	13.213819	-26.824232	2.216125	4.041435	-0.262937	-13.334806	-26.472319	-22.765055
1720	2284770303	-3.011787	12.953829	-26.878220	2.443753	3.502202	-0.485488	-34.416004	-15.415545	-18.509502
1721	2284786970	-3.756409	12.964432	-26.931692	1.958162	2.820005	-0.467325	-42.659489	0.245237	-7.931294
1722	2284803637	-4.525695	13.178054	-26.888140	0.986489	2.454810	-0.230348	-45.841969	11.917971	0.391922
1723	2284820304	-5.355438	13.421673	-26.949223	-0.281041	1.623894	0.073769	-48.558331	13.972844	-3.027666
1724	2284836971	-6.185487	13.564523	-27.136839	-1.154428	0.654853	0.242396	-46.769066	8.742603	-10.890892
1725	2284853638	-6.966166	13.662832	-27.380621	-1.021182	-0.076628	0.111077	-42.968258	6.611691	-14.404225
1726	2284870305	-7.673176	13.856738	-27.560263	-0.763777	-0.729182	0.014610	-39.427967	11.994152	-9.844829
1727	2284886972	-8.272402	14.270805	-27.569555	-0.843482	-1.576422	0.186434	-35.386162	23.798752	1.975104
1728	2284903639	-8.704421	14.852595	-27.369659	-1.515385	-2.363601	0.715960	-28.502199	31.929352	15.721502
1729	2284920306	-8.916173	15.462076	-26.988201	-2.168931	-3.128919	1.235884	-18.251818	31.866074	26.550545
1730	2284936973	-8.828653	15.922160	-26.492579	-2.446434	-3.743333	1.485939	-2.350541	21.962612	31.704018
1731	2284953640	-8.432815	16.207167	-26.015875	-2.084250	-3.807963	1.167499	16.278036	11.874463	28.951267
1732	2284970307	-7.786523	16.324631	-25.665257	-1.558872	-3.170709	0.623540	33.330162	3.213099	20.245638
1733	2284986974	-7.022671	16.291340	-25.482630	-1.013281	-2.323546	0.107266	43.199772	-4.258589	9.472736
1734	2285003641	-6.199186	16.104610	-25.433445	-0.520776	-1.743847	-0.263402	49.033115	-12.379894	0.855401
1735	2285020308	-5.320248	15.809002	-25.473024	0.084297	-1.235188	-0.661706	53.837852	-18.342834	-4.702700
1736	2285036975	-4.424151	15.472589	-25.546089	0.635868	-0.423035	-0.904310	55.402554	-20.673292	-6.578192
1737	2285053642	-3.553739	15.093284	-25.646776	1.084447	0.370835	-0.830650	54.272469	-23.213848	-8.051773
1738	2285070309	-2.748070	14.694096	-25.765882	1.625980	1.038112	-0.764768	50.609653	-24.452763	-8.787280
1739	2285086976	-2.059885	14.313321	-25.878706	1.948639	1.886474	-0.646788	43.430573	-23.458698	-8.145103
1740	2285103643	-1.585888	13.972295	-25.990173	1.820856	2.616338	-0.395352	30.492800	-21.150690	-7.699268
1741	2285120310	-1.402698	13.668917	-26.110157	1.811865	3.173512	-0.080957	13.282473	-18.884897	-8.726432
1742	2285136977	-1.544063	13.444661	-26.244898	1.899756	3.511425	0.243687	-6.214134	-14.155397	-8.659880
1743	2285153644	-1.954602	13.344519	-26.296026	1.785724	3.325736	0.356030	-23.341530	-6.772691	-4.603291
1744	2285170311	-2.496708	13.383291	-26.268150	1.147094	2.807067	0.297634	-32.564289	1.352400	1.250154
1745	2285186978	-3.103366	13.496407	-26.156372	0.383980	2.330319	0.069794	-37.327244	5.636647	5.082668
1746	2285203645	-3.753242	13.572496	-26.016445	-0.429152	1.282386	-0.076596	-39.436260	3.570693	2.732372
1747	2285220312	-4.388703	13.604618	-25.793804	-0.920368	0.309859	-0.182636	-37.631290	1.397378	-1.794140
1748	2285236979	-4.994010	13.633527	-25.964483	-1.023989	-0.670765	-0.122725	-34.748032	1.091727	-5.176208
1749	2285253646	-5.524759	13.782929	-26.056507	-0.865786	-1.558654	-0.021184	-30.223322	8.474010	-4.913929
1750	2285270313	-5.939089	14.132356	-26.074333	-1.058128	-2.368281	0.270345	-24.000448	20.162073	-0.531478
1751	2285286980	-6.148092	14.642714	-26.066933	-1.573522	-3.037807	0.626165	-12.139156	29.553514	2.490440
1752	2285303647	-6.087087	15.231197	-26.039341	-1.845619	-3.150065	0.794043	3.730998	34.069969	4.307709
1753	2285320314	-5.764429	15.804666	-25.998211	-1.757015	-2.837943	0.869416	19.168242	33.088844	5.038998
1754	2285336981	-5.229567	16.301319	-25.969172	-1.517074	-2.319554	0.836898	31.644737	28.419603	5.258878
1755	2285353648	-4.546782	16.652071	-25.894575	-1.363031	-1.689067	0.727009	40.810253	19.941416	3.002361
1756	2285370315	-3.789731	16.789009	-25.935385	-1.217759	-0.950795	0.489271	46.221809	7.335387	-1.211144
1757	2285386982	-3.020000	16.672661	-26.085955	-0.721519	-0.243053	0.072145	48.145130	-7.676830	-5.954004
1758	2285403649	-2.283973	16.341595	-26.199558	0.046992	0.321794	-0.442956	46.518631	-20.464994	-8.023445
1759	2285420316	-1.626085	15.888431	-26.305586	0.863361	0.656913	-0.918751	41.695030	-27.881241	-7.738320
1760	2285436983	-1.061067	15.405418	-26.371429	1.632648	0.815046	-1.102949	35.399963	-29.799774	-5.111566
1761	2285453650	-0.588017	14.957730	-26.390314	2.171138	1.095810	-1.052059	29.127001	-27.751455	-2.178232
1762	2285470317	-0.239839	14.594088	-26.341072	2.429074	1.580271	-0.908178	20.588343	-22.740385	1.961280
1763	2285486984	-0.052228	14.341987	-26.232683	2.279748	1.855394	-0.556002	10.081600	-16.037809	5.491491
1764	2285503651	-0.034707	14.199021	-26.116198	1.799834	2.255831	-0.050611	-0.221563	-9.473475	5.960698
1765	2285520318	-0.220706	14.123093	-26.010521	1.465238	2.726629	0.458003	-12.262959	-5.456611	5.298125
1766	2285536985	-0.618414	14.126101	-25.884768	0.989359	2.756219	0.755730	-25.257399	-0.758432	6.443729
1767	2285553652	-1.182509	14.140807	-25.756908	0.158554	2.362568	0.774311	-35.279552	-0.119125	6.564033
1768	2285570319	-1.855127	14.100503	-25.679178	-0.582452	1.423085	0.473389	-41.049782	-3.420776	3.514205
1769	2285586986	-2.544286	14.000070	-25.696098	-0.778531	0.104676	0.068083	-40.669411	-6.870302	-2.125418
1770	2285603653	-3.171536	13.894156	-25.836452	-0.959883	-0.869649	-0.162199	-35.288006	-6.863686	-8.889853
1771	2285620320	-3.705178	13.850523	-26.020575	-0.846686	-1.577681	-0.219169	-28.705534	-2.779180	-12.734679
1772	2285636987	-4.109133	13.945608	-26.235357	-1.034016	-2.308624	-0.105579	-20.523424	5.723343	-13.737670
1773	2285653654	-4.323959	14.195590	-26.508841	-1.290901	-2.680866	0.112111	-8.765578	15.112844	-14.337322
1774	2285670321	-4.316661	14.599398	-26.784731	-1.344579	-2.768497	0.217810	4.867599	24.419800	-14.452568
1775	2285686988	-4.056917	15.169341	-27.094051	-1.346039	-2.554084	0.267232	19.460329	34.010769	-10.888598
1776	2285703655	-3.546312	15.857913	-27.154779	-1.340217	-2.063920	0.499743	32.691475	40.766251	-3.914721
1777	2285720322	-2.821330	16.543146	-27.083519	-1.248211	-1.349552	0.768482	43.073833	40.006626	4.501199
1778	2285736989	-1.950613	17.069706	-26.864700	-1.320066	-0.357098	0.914349	49.433094	30.254238	11.298674
1779	2285753656	-1.054794	17.298019	-26.606829	-1.087399	0.611100	0.761486	49.645435	12.398958	14.372476
1780	2285770323	-0.261227	17.180285	-26.361540	-0.507819	1.403891	0.275704	43.686356	-8.140982	13.325011
1781	2285786990	0.307381	16.809496	-26.186680	0.592711	1.798662	-0.442057	31.487391	-23.160519	9.370018
1782	2285803657	0.647935	16.343964	-26.072979	1.544181	1.699988	-1.089731	18.924517	-28.793217	6.078464
1783	2285820324	0.785191	15.906452	-25.985596	2.105968	1.680458	-1.309361	7.217941	-27.099438	4.644601
1784	2285836991	0.726681	15.522758	-25.906317	2.274387	1.829815	-1.067159	-4.358510	-23.868511	4.126144
1785	2285853658	0.480315	15.190350	-25.826487	2.174105	1.939422	-0.714145	-15.609429	-20.798756	4.035425
1786	2285870325	0.049562	14.896791	-25.743328	1.964445	1.992140	-0.317500	-26.698050	-18.490007	4.065462
1787	2285886992	-0.547025	14.652062	-25.628702	1.465271	1.937387	0.049459	-37.107796	-15.606653	5.718485
1788	2285903659	-1.301458	14.433423	-25.537773	0.941792	1.824159	0.396243	-46.194012	-14.091747	4.165472
1789	2285920326	-2.210237	14.237388	-25.556744	0.511767	1.663997	0.498228	-53.809128	-12.609869	-2.371582
1790	2285936993	-3.255984	14.056793	-25.714159	0.106863	1.221089	0.304972	-60.001915	-11.270509	-10.593325
1791	2285953660	-4.372239	13.897598	-26.019260	-0.219412	0.335712	0.065162	-62.116482	-9.229177	-19.315729
1792	2285970327	-5.434674	13.779763	-26.441107	-0.350569	-0.885682	-0.052670	-57.276379	-5.830915	-25.956942
1793	2285986994	-6.345140	13.730432	-26.906698	-0.651227	-1.736042	0.046033	-47.536377	-1.029142	-28.292313
1794	2286003661	-7.040355	13.780763	-27.342398	-0.955928	-2.326624	0.225333	-35.063702	5.078757	-25.767830
1795	2286020328	-7.460722	13.955315	-27.676153	-1.446633	-2.775504	0.439673	-19.982742	11.962558	-18.853733
1796	2286036995	-7.566725	14.266744	-27.822842	-1.729227	-3.038565	0.613991	-3.772948	18.755484	-6.871577
1797	2286053662	-7.346561	14.739698	-27.760267	-1.639857	-3.404873	0.590322	12.713461	26.772060	6.474982
1798	2286070329	-6.781669	15.392326	-27.498116	-1.699263	-3.409557	0.489472	30.250044	36.092609	19.121662
1799	2286086996	-5.893429	16.152073	-27.067205	-1.594125	-3.021421	0.388995	46.712742	41.653587	29.035282
1800	2286103663	-4.739160	16.929516	-26.511099	-1.454603	-2.166044	0.409817	60.199192	42.571152	35.493401
1801	2286120330	-3.400710	17.565119	-25.876081	-1.363360	-0.666755	0.627052	69.465446	34.548492	38.307999
1802	2286136997	-2.055334	17.893114	-25.256746	-1.113760	0.939562	0.789171	69.837463	17.055750	35.689732
1803	2286153664	-0.938043	17.831953	-24.777281	-0.459038	2.048689	0.550143	58.648991	-5.300946	26.655342
1804	2286170331	-0.206114	17.466362	-24.514303	0.502833	2.609957	-0.196304	39.564297	-23.003550	14.189760
1805	2286186998	0.177861	16.976999	-24.442728	1.582013	2.507040	-1.093222	22.197493	-30.281149	3.450631
1806	2286203665	0.251074	16.495710	-24.518885	2.223607	2.535267	-1.532143	6.142285	-29.808941	-4.952886
1807	2286220332	0.079667	16.074228	-24.696737	2.493455	2.357049	-1.521351	-6.855376	-26.229342	-10.902641
1808	2286236999	-0.289877	15.738962	-24.956936	2.368746	2.343850	-1.199811	-17.455126	-20.993317	-15.828842
1809	2286253666	-0.920443	15.445670	-25.317097	1.975917	2.660053	-0.670201	-31.584373	-18.276480	-21.824886
1810	2286270333	-1.898147	15.128512	-25.781628	1.688304	3.033493	-0.135994	-50.869530	-19.256165	-28.224735
1811	2286287000	-3.233769	14.785937	-26.302822	1.495121	3.044799	0.246321	-71.627365	-20.070461	-32.005051
1812	2286303667	-4.797082	14.470419	-26.824978	1.097255	2.339924	0.388640	-85.442688	-17.641684	-32.537643
1813	2286320334	-6.350828	14.208818	-27.266825	0.466175	1.232849	0.270981	-86.227776	-14.003429	-28.045238
1814	2286337001	-7.718476	14.024245	-27.578346	-0.029327	0.062051	0.080779	-77.065880	-9.638009	-20.339584
1815	2286353668	-8.849929	13.930034	-27.788767	-0.538533	-0.881156	0.010862	-64.402718	-4.690052	-13.937020
1816	2286370335	-9.752980	13.924144	-27.872631	-0.954223	-1.673502	0.174091	-52.538475	-0.421256	-5.855083
1817	2286387002	-10.436642	14.058141	-27.813349	-1.401383	-2.609662	0.522929	-41.444740	6.446584	3.852731
1818	2286403669	-10.856710	14.322522	-27.586039	-1.950741	-3.628035	1.005422	-28.110857	12.276543	15.007497
1819	2286420336	-10.950435	14.703036	-27.204451	-2.280701	-4.556275	1.411651	-10.921822	17.345169	25.214294
1820	2286437003	-10.655695	15.149066	-26.701138	-2.609408	-5.267219	1.596160	10.346353	19.923584	32.871670
1821	2286453670	-9.902452	15.618390	-26.145569	-2.443975	-5.543556	1.252545	36.792896	21.062737	35.910965
1822	2286470337	-8.686460	16.150417	-25.607969	-1.776501	-5.041940	0.605584	64.573303	25.570724	35.102093
1823	2286487004	-7.075483	16.740269	-25.099266	-1.529445	-3.599566	0.200755	88.459450	30.116243	33.238220
1824	2286503671	-5.225063	17.236420	-24.611149	-1.432174	-1.315160	0.080582	102.907089	25.668423	30.475018
1825	2286520338	-3.405420	17.480930	-24.182108	-0.938795	0.799337	0.109289	101.934891	11.853107	25.067692
1826	2286537005	-1.820623	17.434919	-23.868900	-0.207615	2.112303	0.005130	89.881470	-4.500874	17.259172
1827	2286553672	-0.573453	17.157223	-23.735785	0.723740	3.011876	-0.391903	72.886215	-17.739954	6.738728
1828	2286570339	0.276802	16.754816	-23.796541	1.583016	3.512626	-0.893659	52.507030	-25.054747	-4.109991
1829	2286587006	0.759322	16.303972	-24.012817	2.193788	3.684929	-1.301166	33.074154	-28.076601	-12.803164
1830	2286603673	0.926231	15.860021	-24.339472	2.616248	3.694203	-1.414687	15.877589	-27.822002	-19.101946
1831	2286620340	0.762275	15.443544	-24.745987	2.682421	4.030022	-1.270645	-2.820073	-26.239138	-23.842377
1832	2286637007	0.149169	15.010540	-25.217691	2.599147	4.539553	-0.968409	-28.912083	-27.099354	-27.900284
1833	2286653674	-0.961374	14.555516	-25.719463	2.465470	4.442218	-0.567334	-58.511539	-27.993574	-30.162228
1834	2286670341	-2.466523	14.123015	-26.200958	2.219786	3.620659	-0.250504	-82.713928	-25.993395	-29.687267
1835	2286687008	-4.147392	13.814489	-26.591522	1.629949	2.530258	-0.076546	-94.758423	-18.050976	-24.754425
1836	2286703675	-5.798913	13.625570	-26.824457	0.754059	1.510996	0.022244	-95.344704	-10.987638	-15.516715
1837	2286720342	-7.332510	13.533371	-26.921833	-0.024508	0.600598	0.125466	-90.209511	-5.705894	-7.322819
1838	2286737009	-8.711003	13.474443	-26.930349	-0.999485	-0.542957	0.376921	-82.157814	-4.285017	-2.030879
1839	2286753676	-9.899129	13.426840	-26.852091	-1.587404	-1.711545	0.623868	-71.948753	-4.410588	3.018826
1840	2286770343	-10.861929	13.404801	-26.687523	-1.977127	-2.983538	0.978686	-59.628227	-3.889568	8.220660
1841	2286787010	-11.545331	13.436146	-26.452545	-2.119172	-4.256848	1.291698	-43.847008	-1.688837	12.886042
1842	2286803677	-11.876021	13.537467	-26.186085	-2.146456	-5.330484	1.411162	-23.136728	1.916994	15.574937
1843	2286820344	-11.776224	13.752192	-25.921480	-2.064441	-5.867694	1.196059	2.678535	8.552867	16.930677
1844	2286837011	-11.218981	14.098289	-25.702488	-1.739774	-5.715528	0.750566	30.713032	16.898405	15.890630
1845	2286853678	-10.212402	14.633387	-25.529932	-1.291162	-4.936845	0.296139	58.268353	28.761097	15.145405
1846	2286870345	-8.836447	15.329698	-25.359289	-1.287962	-3.251168	0.082216	80.356583	38.642345	16.031149
1847	2286887012	-7.245163	16.012081	-25.136160	-1.353829	-1.170218	0.237385	92.305420	37.811390	17.896568
1848	2286903679	-5.626310	16.483088	-24.848337	-1.179815	0.648757	0.474709	92.740532	25.295483	19.075867
1849	2286920346	-4.134634	16.619667	-24.549738	-0.722579	1.842631	0.474778	84.831039	5.774697	17.263155
1850	2286937013	-2.888224	16.430429	-24.301025	0.093840	2.640690	0.034692	70.970024	-13.138206	13.038807
1851	2286953680	-1.943967	16.009588	-24.149206	0.987316	2.926673	-0.672896	54.537273	-26.524063	7.117407
1852	2286970347	-1.334501	15.475611	-24.111483	1.858629	3.078782	-1.381471	36.381851	-33.009949	0.667620
1853	2286987014	-1.061873	14.918243	-24.169365	2.441076	3.066375	-1.679556	17.698925	-34.281551	-4.692412
1854	2287003681	-1.086789	14.408291	-24.297911	2.637635	3.091668	-1.637187	0.892651	-31.362009	-8.737140
1855	2287020348	-1.423783	13.955783	-24.486006	2.363886	3.171729	-1.228727	-17.016024	-27.807495	-12.301089
1856	2287037015	-2.083679	13.527005	-24.755997	2.231384	3.142178	-0.704436	-35.305702	-26.130177	-17.341417
1857	2287053682	-3.047781	13.162800	-25.053625	2.105387	3.055682	-0.116345	-53.284302	-21.942057	-19.215754
1858	2287070349	-4.252440	12.898297	-25.333849	1.751157	2.824768	0.326957	-68.042458	-15.673185	-18.322445
1859	2287087016	-5.609847	12.737595	-25.582144	1.054151	2.384026	0.429930	-77.702393	-9.229002	-16.275547
1860	2287103683	-7.029238	12.632560	-25.780729	0.361714	1.448860	0.313228	-82.116852	-5.849622	-13.229153
1861	2287120350	-8.411402	12.581562	-25.961645	-0.346961	0.166411	0.162784	-80.123314	-2.461143	-11.946245
1862	2287137017	-9.676699	12.564899	-26.151936	-0.877544	-1.096287	0.175625	-72.998459	-0.086022	-12.181366
1863	2287153684	-10.771238	12.602521	-26.326754	-1.247894	-2.124683	0.357038	-62.953854	3.187092	-10.669456
1864	2287170351	-11.651859	12.713027	-26.473240	-1.470975	-3.151539	0.620454	-50.476704	7.315011	-8.084226
1865	2287187018	-12.256242	12.941557	-26.561703	-1.683668	-4.025404	0.913149	-34.647926	13.621840	-3.139172
1866	2287203685	-12.503771	13.304667	-26.583145	-1.963245	-4.855649	1.174424	-14.119301	20.672974	2.581106
1867	2287220352	-12.324973	13.792608	-26.550953	-2.031749	-5.253801	1.197048	10.718545	27.297981	7.323277
1868	2287237019	-11.688271	14.404318	-26.467506	-1.961065	-5.154229	1.001856	37.426857	33.984066	11.649324
1869	2287253686	-10.592592	15.132072	-26.326380	-1.664961	-4.454317	0.666972	64.029404	40.344624	15.788495
1870	2287270353	-9.114676	15.897696	-26.100367	-1.671497	-2.878291	0.476123	85.490158	42.098133	20.121233
1871	2287287020	-7.423690	16.494978	-25.757322	-1.622460	-0.657363	0.430580	96.159050	31.692629	24.138515
1872	2287303687	-5.764770	16.753990	-25.332214	-0.992479	1.168525	0.316533	92.672981	11.699018	25.520420
1873	2287320354	-4.308463	16.660286	-24.910732	-0.239124	2.113453	0.017995	80.536720	-8.659870	23.108004
1874	2287337021	-3.140673	16.301619	-24.581818	0.856461	2.862430	-0.577400	64.893867	-23.633963	16.954443
1875	2287353688	-2.316398	15.829189	-24.392836	1.753797	3.220468	-1.279229	46.744240	-29.756990	8.971608
1876	2287370355	-1.871226	15.329487	-24.356773	2.383885	3.535029	-1.650124	26.559994	-30.956091	0.369907
1877	2287387022	-1.798309	14.885252	-24.466942	2.863592	3.576838	-1.681393	6.532302	-27.346725	-7.910724
1878	2287403689	-2.100081	14.540078	-24.708326	2.735679	3.839190	-1.377943	-13.987753	-21.124256	-15.459104
1879	2287420356	-2.835249	14.248366	-25.071959	2.526553	4.134915	-0.888971	-38.242336	-17.470434	-22.696402
1880	2287437023	-4.008270	13.997019	-25.503857	2.195987	4.174789	-0.365665	-63.612778	-14.438991	-26.885332
1881	2287453690	-5.549368	13.759786	-25.948990	1.689006	3.703789	0.073761	-85.616478	-12.899584	-27.977171
1882	2287470357	-7.305464	13.559003	-26.358522	1.219412	2.711786	0.092484	-99.105942	-10.152397	-26.148409
1883	2287487024	-9.127892	13.422646	-26.711882	0.542116	1.716045	-0.148242	-103.961777	-6.002705	-22.606339
1884	2287503691	-10.909969	13.332875	-27.029509	-0.089444	0.407539	-0.236425	-102.074631	-2.915221	-20.263699
1885	2287520358	-12.560598	13.297681	-27.322533	-0.791053	-0.960978	-0.016338	-94.548370	0.584149	-18.252771
1886	2287537025	-14.021164	13.321827	-27.553228	-1.416130	-2.213285	0.442581	-84.011017	3.676650	-13.812500
1887	2287553692	-15.186986	13.408319	-27.697739	-2.028705	-3.758420	1.207939	-67.506676	6.314652	-7.857823
1888	2287570359	-15.918514	13.568905	-27.732927	-2.467466	-5.171715	1.912597	-42.960861	8.983913	-0.339729
1889	2287587026	-16.098862	13.816178	-27.629549	-2.595574	-6.152642	2.251007	-11.850384	11.727872	9.014919
1890	2287603693	-15.682002	14.196601	-27.404520	-2.241914	-6.604032	2.024953	22.184715	17.471010	18.058964
1891	2287620360	-14.693511	14.735925	-27.110096	-1.792563	-6.194716	1.377471	55.338764	25.831282	24.276798
1892	2287637027	-13.223167	15.435746	-26.774988	-1.412697	-5.003351	0.642881	83.431732	35.137730	28.324266
1893	2287653694	-11.389590	16.188986	-26.390898	-1.427899	-3.168200	0.211725	104.176384	38.493191	30.711468
1894	2287670361	-9.355130	16.816412	-25.942051	-1.260479	-0.825279	-0.005401	114.857201	31.443195	31.632174
1895	2287687028	-7.369644	17.140797	-25.445805	-0.749346	1.501437	-0.116089	110.868088	14.175511	30.490610
1896	2287703695	-5.648260	17.120033	-24.965811	-0.003177	2.858821	-0.328644	95.228104	-5.294609	26.696404
1897	2287720362	-4.315950	16.819769	-24.590475	1.027153	3.915600	-0.827474	73.788025	-20.751314	19.381371
1898	2287737029	-3.464530	16.381441	-24.393280	2.015243	4.482594	-1.444997	48.129791	-27.934126	8.968457
1899	2287753696	-3.112056	15.932506	-24.391340	2.648023	4.474321	-1.794107	21.545362	-27.815077	-2.057797
1900	2287770363	-3.235481	15.551655	-24.568602	2.972044	4.240031	-1.723418	-4.084313	-23.157290	-12.189855
1901	2287787030	-3.777076	15.279571	-24.893902	2.660626	4.078794	-1.325648	-26.865244	-16.042082	-20.565153
1902	2287803697	-4.759725	15.047338	-25.348223	1.966633	4.241019	-0.751983	-51.381699	-12.823928	-28.135674
1903	2287820364	-6.173125	14.772078	-25.872910	1.453885	3.999571	-0.250651	-76.255836	-14.420782	-32.780140
1904	2287837031	-7.901716	14.448644	-26.396288	0.960429	3.192868	0.063510	-95.347435	-16.404978	-33.508801
1905	2287853698	-9.775460	14.085759	-26.864904	0.561297	2.058755	0.038945	-105.043327	-18.179186	-31.311958
1906	2287870365	-11.622356	13.744850	-27.254005	0.410057	0.785677	-0.132485	-104.759727	-16.740644	-27.084846
1907	2287887032	-13.311368	13.469740	-27.550949	0.013493	-0.347411	-0.216884	-96.707016	-13.212789	-21.520905
1908	2287903699	-14.804773	13.285360	-27.750690	-0.662411	-1.226327	-0.179675	-86.393112	-8.728650	-15.029917
1909	2287920366	-16.070261	13.171793	-27.836658	-1.206399	-2.439026	0.401865	-74.311630	-6.061980	-7.663817
1910	2287937033	-17.020985	13.163611	-27.827797	-1.551612	-3.910134	1.286439	-56.726219	-1.453524	-0.621435
1911	2287953700	-17.566626	13.287809	-27.743212	-1.822019	-5.064492	2.076162	-33.460815	4.796414	6.008668
1912	2287970367	-17.632067	13.549877	-27.593687	-1.994086	-5.843273	2.449759	-5.566298	11.480743	12.211167
1913	2287987034	-17.178640	13.948008	-27.393850	-1.925006	-6.084189	2.164018	24.800468	18.420355	17.465715
1914	2288003701	-16.221388	14.501324	-27.169445	-1.598562	-5.577714	1.434972	54.571293	27.136047	21.325197
1915	2288020368	-14.823929	15.201265	-26.915352	-1.321976	-4.392022	0.698821	80.385941	35.596020	24.780674
1916	2288037035	-13.107319	15.956548	-26.602594	-1.257841	-2.578909	0.192875	98.401268	38.681755	27.872778
1917	2288053702	-11.239305	16.583027	-26.210243	-1.192099	-0.497161	-0.047162	105.931534	31.044846	29.431419
1918	2288070369	-9.425140	16.929268	-25.747847	-0.744199	1.407106	-0.269555	101.283722	14.730688	29.329737
1919	2288087036	-7.847145	16.975693	-25.296410	-0.040546	2.516444	-0.543325	87.211800	-2.075739	25.500109
1920	2288103703	-6.617167	16.793495	-24.959782	0.843181	3.287669	-0.972831	68.360191	-14.212656	17.248104
1921	2288120370	-5.803545	16.501928	-24.794813	1.658146	3.713092	-1.382236	46.408489	-19.345167	6.958260
1922	2288137037	-5.449781	16.182457	-24.810522	2.150830	3.821728	-1.530392	21.922201	-19.906342	-3.412506
1923	2288153704	-5.512695	15.868914	-24.988255	2.089459	3.620029	-1.314822	-0.393681	-18.656387	-12.699490
1924	2288170371	-5.947459	15.527287	-25.284485	1.748221	3.694559	-1.048062	-20.835363	-19.586535	-19.834980
1925	2288187038	-6.777895	15.116258	-25.673817	1.389732	3.768795	-0.724322	-43.208668	-22.904060	-25.946230
1926	2288203705	-7.957736	14.608223	-26.107332	1.293109	3.355067	-0.442456	-63.673805	-27.890333	-29.714172
