# Supplementary material for: Myorhythmia: A Quantitative Study of Synchrony and Rhythmicity Between the Head and Upper Limbs
Source: Tremor Other Hyperkinet Mov (N Y). 2025 Apr 1;15:9. doi: 10.5334/tohm.986 (PMC11967460; doi:10.5334/tohm.986)
Supplement: Supplementary File 3. — Zip folder containing compressed files of transducer recordings and MATLAB live script with code for all analyses. [file tohm-15-1-986-s3.zip › 20231130_115518 posture/Xsens DOT_20231130_115518_744 posture R hand.csv]

sep=
DeviceTag:	Xsens DOT
FirmwareVersion:	2.0.0
AppVersion:	2023.6.0
SyncStatus:	Un-synced
OutputRate:	60Hz
FilterProfile:	General
Measurement Mode:	Custom modes - custom mode1
StartTime:	2023-11-30_11:55:18_741 CST
© Movella Technologies B. V. 2005-2023
PacketCounter	SampleTimeFine	Euler_X	Euler_Y	Euler_Z	FreeAcc_X	FreeAcc_Y	FreeAcc_Z	Gyr_X	Gyr_Y	Gyr_Z
1	2256111215	-5.554399	2.163473	-99.404747	11.968570	7.284778	10.323938	0.174268	-0.184264	-0.077968
2	2256127882	4.383031	2.179606	-101.602921	19.261450	6.521251	4.954194	-166.330414	-641.494568	-166.817688
3	2256144549	15.903814	3.421283	-105.054459	21.398722	2.418973	4.770105	-434.460632	-705.143127	-150.579010
4	2256161216	25.044838	2.713485	-109.427223	21.394547	-1.374050	6.240442	-589.847168	-714.224365	-92.682549
5	2256177883	32.736523	0.548738	-113.879921	15.356583	-4.840474	4.018674	-566.775879	-643.862244	1.238466
6	2256194550	43.518665	-0.873012	-118.859116	4.913686	-4.979840	-7.082036	-171.175995	-480.657837	-15.427752
7	2256211217	58.385036	-1.504478	-124.438477	11.483028	-4.293944	-4.192433	342.235748	-392.502289	-47.267662
8	2256227884	74.832802	-0.108124	-127.658165	25.872667	-16.070307	2.942799	540.422241	-209.507355	-17.206667
9	2256244551	90.437347	0.432189	-127.236534	30.447554	-17.848749	17.261292	395.799316	-2.759894	60.139565
10	2256261218	104.042030	-1.435279	-124.173744	25.061399	-15.109507	11.976412	217.567276	181.870239	132.985397
11	2256277885	117.492668	-5.144884	-119.795876	24.031670	-14.057998	3.974030	245.669037	325.227753	102.620773
12	2256294552	130.417938	-10.624027	-114.959007	18.647940	-8.944405	8.141291	282.538849	427.188416	38.097038
13	2256311219	140.620667	-18.228243	-110.547485	13.546838	-3.951284	7.393564	221.995010	510.664673	14.252849
14	2256327886	147.633423	-27.450199	-106.853943	10.554505	-2.902094	0.976196	140.493469	577.894592	3.324850
15	2256344553	151.478973	-37.456856	-103.522629	8.667342	-4.438547	-7.720353	55.754292	614.474854	-19.602432
16	2256361220	151.958771	-47.160557	-99.584335	8.140666	-8.991229	-16.727648	-21.839714	602.079590	-69.535591
17	2256377887	149.827515	-56.156368	-94.397064	5.760906	-14.985727	-21.493034	-35.485668	558.160767	-104.793579
18	2256394554	146.629471	-64.430428	-89.248482	-1.497690	-18.984894	-23.342480	-28.657288	472.665985	-67.541382
19	2256411221	145.100311	-71.310883	-86.985573	-3.841021	-29.095554	-24.257080	-35.371185	314.026489	4.507674
20	2256427888	148.655563	-76.293556	-89.074898	0.246423	-36.359364	-21.392799	40.750458	137.800018	20.362066
21	2256444555	160.953735	-78.414253	-97.588181	2.803667	-39.534805	-20.155739	188.121140	-65.545120	-7.846871
22	2256461222	172.853928	-77.598221	-104.253151	0.778789	-32.374969	-20.350231	263.394379	-236.429596	-77.265587
23	2256477889	176.967133	-74.495232	-103.711571	-3.826352	-23.564884	-22.341503	212.401321	-375.942810	-143.280807
24	2256494556	175.599701	-69.569862	-99.557327	-8.941765	-16.142536	-23.693275	89.406845	-485.382385	-182.876450
25	2256511223	172.158661	-63.267990	-95.263382	-14.402690	-11.425144	-23.805565	-28.674265	-553.478821	-201.506973
26	2256527890	169.171646	-55.740223	-92.072090	-19.583040	-6.931984	-24.647396	-59.824337	-607.232117	-203.890656
27	2256544557	168.501968	-46.649204	-90.350372	-25.484198	1.207933	-24.864964	11.508196	-686.383240	-181.490463
28	2256561224	169.166183	-37.352024	-91.689194	-37.614761	14.457746	-15.012227	-23.834541	-703.600525	-43.045406
29	2256577891	170.338043	-29.588591	-97.478439	-31.591944	18.508064	3.536734	-115.887123	-582.097046	213.615463
30	2256594558	174.510086	-27.103399	-103.657074	-10.813537	10.347232	18.960381	79.313316	-208.937149	308.981323
31	2256611225	178.699341	-29.433485	-107.539238	-9.900694	14.750677	15.735403	141.940628	123.171890	214.149719
32	2256627892	-178.026779	-33.135506	-110.180679	-4.198930	16.593319	7.982149	113.855644	222.129822	133.893433
33	2256644559	-175.306458	-36.782959	-112.693420	-3.074039	14.115919	10.365025	76.015625	225.715073	109.766685
34	2256661226	-173.738403	-40.877583	-114.556244	-0.920019	13.025102	12.876747	22.967445	253.016678	62.144791
35	2256677893	-173.314758	-45.618198	-115.972191	-0.634998	13.264442	11.007629	-33.933937	289.751862	28.244846
36	2256694560	-173.546005	-51.017464	-117.796684	-1.058457	11.955866	7.667519	-96.822220	330.306549	34.080433
37	2256711227	-172.824997	-57.092144	-121.436913	1.137627	7.779552	3.701498	-134.870850	377.117340	82.943787
38	2256727894	-169.625931	-63.702198	-127.700439	4.513008	0.739270	-0.779367	-136.532669	419.811798	121.919792
39	2256744561	-163.639542	-70.266914	-135.940063	8.024990	-8.926394	-5.360515	-97.977531	426.836060	95.900719
40	2256761228	-154.668640	-75.427040	-145.498672	5.812352	-17.134003	-9.285642	-12.014579	348.137573	46.665089
41	2256777895	-142.293961	-77.775505	-157.323761	1.963307	-21.482067	-8.960710	50.189137	204.604385	64.989784
42	2256794562	-130.223938	-77.891914	-168.125534	2.486992	-24.090786	-6.038691	88.581848	98.307617	91.998932
43	2256811229	-125.079330	-76.633507	-171.859818	2.241376	-29.463823	-5.666820	87.973312	-8.251827	88.117218
44	2256827896	-129.948334	-74.917122	-165.672607	2.743751	-31.467846	-5.916940	65.421036	-136.478577	24.191257
45	2256844563	-140.872620	-72.337547	-153.892258	0.107818	-27.883278	-8.440457	20.539597	-251.057861	-35.440308
46	2256861230	-152.284058	-68.424225	-142.500839	-2.684234	-23.900164	-11.555021	-42.830849	-323.130890	-64.344429
47	2256877897	-161.471054	-63.097485	-133.020020	-2.926325	-21.464334	-14.205755	-34.307083	-386.511627	-91.125931
48	2256894564	-168.266129	-57.064774	-124.911118	-5.322053	-16.455809	-14.887999	12.248744	-413.829529	-141.364822
49	2256911231	-172.756607	-50.797199	-117.688667	-9.441865	-11.052465	-16.264545	79.071465	-414.156982	-190.959518
50	2256927898	-175.549057	-43.947811	-112.310875	-18.200209	-0.180422	-17.810986	68.243904	-432.438416	-176.639999
51	2256944565	-178.005966	-37.375298	-110.413933	-24.506525	8.040116	-9.379238	-74.626038	-399.994690	-64.844368
52	2256961232	-179.418381	-33.018780	-112.357826	-21.004887	11.133851	3.149064	-153.001633	-260.321014	100.508606
53	2256977899	-178.853592	-32.158318	-115.711205	-10.414704	8.721125	8.161474	-75.269379	-49.941650	169.649551
54	2256994566	-177.117142	-33.656128	-117.490128	-3.150694	9.650829	9.087378	45.432369	92.264412	85.667091
55	2257011233	-174.616287	-36.316132	-117.984581	-3.500615	11.798709	10.752256	132.171356	160.503189	11.891316
56	2257027900	-171.946548	-39.614418	-118.628708	-5.460291	14.004963	12.979834	135.503052	199.901794	6.178651
57	2257044567	-169.768494	-43.648979	-119.583160	-4.155985	14.272019	13.195494	91.762039	245.788895	2.854671
58	2257061234	-168.047714	-48.417080	-120.815445	-3.284820	14.520168	9.945314	49.173885	290.755402	-5.621086
59	2257077901	-166.182098	-53.720757	-123.104164	-3.328029	13.586029	5.611581	4.163360	329.643799	12.229230
60	2257094568	-163.466507	-59.151489	-127.425323	-2.352641	10.434142	0.899605	-54.213280	352.044769	52.160671
61	2257111235	-158.789612	-64.329124	-134.392761	1.258079	4.291464	-1.628922	-88.997551	357.625244	86.005447
62	2257127902	-151.489151	-69.235497	-143.797531	5.431391	-3.498914	-3.544428	-82.282364	359.723450	77.327545
63	2257144569	-141.065613	-73.725861	-155.932938	5.206630	-10.284773	-5.666008	-67.087410	350.910065	42.146175
64	2257161236	-128.686157	-76.339432	-170.386902	1.505387	-16.450392	-8.832706	-97.054291	267.735260	46.066601
65	2257177903	-119.982231	-76.869598	178.103973	-0.876061	-22.259977	-9.160898	-151.341141	149.101395	62.491520
66	2257194570	-123.380089	-75.651840	177.420181	-3.854653	-28.771770	-9.108829	-245.633301	-31.015999	65.712967
67	2257211237	-136.219635	-73.072998	-173.899719	-1.774752	-32.578205	-8.431648	-270.715057	-207.797791	27.029181
68	2257227904	-148.546066	-69.120331	-163.862732	-0.538913	-31.752150	-9.128231	-171.628830	-307.597748	-12.060769
69	2257244571	-156.850266	-64.866753	-155.059845	-0.875282	-30.752890	-8.688210	-14.229970	-322.356689	-68.517738
70	2257261238	-161.857788	-61.327530	-146.170013	-2.439673	-28.066874	-8.891011	172.769638	-284.991089	-152.933609
71	2257277905	-165.082016	-58.551594	-136.148865	-4.438602	-23.261999	-11.136717	324.401764	-246.767365	-243.045944
72	2257294572	-167.904755	-56.001816	-125.021599	-7.464075	-15.826148	-13.749104	389.920929	-234.533203	-316.566284
73	2257311239	-169.741623	-52.774147	-114.286964	-13.586725	-8.510477	-15.552580	411.276733	-264.110413	-331.502472
74	2257327906	-170.318024	-48.480003	-106.913239	-23.391581	1.360498	-15.551905	305.567352	-303.885040	-232.667557
75	2257344573	-170.736847	-43.563992	-104.823898	-29.195835	9.046139	-8.548251	63.612026	-306.807617	-37.846260
76	2257361240	-171.028900	-39.767132	-108.025261	-23.689526	13.931141	2.509326	-146.262939	-203.383987	177.386581
77	2257377907	-170.218323	-38.289154	-112.924904	-6.958670	13.238363	9.374565	-137.260071	-51.197002	239.332886
78	2257394574	-167.258209	-39.215004	-115.955360	0.412251	10.657455	13.269138	63.025894	81.457077	127.627785
79	2257411241	-163.266052	-41.328579	-118.592766	-4.624819	14.814442	12.548967	136.341965	152.867325	83.750542
80	2257427908	-160.378693	-43.843029	-121.468468	-4.659455	15.978047	12.056589	55.639229	182.684937	72.792488
81	2257444575	-159.239624	-46.776859	-124.114868	-2.389507	16.011108	10.817743	-45.298729	203.661301	43.170479
82	2257461242	-159.330582	-50.210270	-126.745743	-1.424920	14.897983	8.227079	-124.369522	229.757843	24.069298
83	2257477909	-159.940033	-54.034561	-129.961868	-0.490314	13.133467	4.641569	-189.569122	256.512909	30.345530
84	2257494576	-160.015198	-58.191551	-134.433350	2.030617	9.268881	1.093776	-227.971893	285.718903	54.349674
85	2257511243	-158.241592	-62.593636	-140.361603	5.747264	2.832956	-2.539162	-203.759796	309.392273	69.359901
86	2257527910	-153.845032	-66.840164	-147.822693	5.452891	-4.785880	-6.417407	-142.214111	310.189667	70.499138
87	2257544577	-146.228180	-70.085793	-157.516846	2.389498	-12.132166	-9.175752	-85.524712	274.697205	86.848450
88	2257561244	-137.087326	-71.950386	-167.692719	0.154175	-20.559471	-10.353991	-30.511969	210.197586	85.245094
89	2257577911	-129.527512	-72.278732	-174.810089	-2.203085	-28.726288	-10.288245	45.429840	108.224022	74.204376
90	2257594578	-126.363953	-71.722488	-175.496353	-3.303419	-33.125019	-9.757026	148.634476	-11.573651	32.573711
91	2257611245	-127.108521	-70.782112	-170.637070	-4.641702	-32.251633	-10.726359	229.100388	-110.315887	-12.511293
92	2257627912	-131.162842	-69.171707	-162.270020	-7.420120	-28.837870	-12.201384	225.968048	-195.914429	-35.241817
93	2257644579	-136.587753	-66.740898	-152.999680	-7.851270	-25.581724	-12.088906	187.632568	-253.185410	-41.149399
94	2257661246	-140.794449	-64.245125	-144.942032	-7.533703	-22.940569	-8.665003	185.026688	-246.691132	-53.100018
95	2257677913	-143.498566	-61.964249	-137.950729	-8.331901	-19.588127	-8.894968	209.374664	-226.474014	-66.893921
96	2257694580	-145.624786	-59.281269	-131.678299	-9.747738	-15.310244	-10.572656	197.993683	-240.175598	-57.911537
97	2257711247	-147.791290	-55.662663	-126.089935	-8.965262	-9.402154	-10.041636	150.530563	-282.326324	-32.198975
98	2257727914	-149.637924	-51.512691	-121.375412	-7.676620	-1.771363	-5.489729	114.869766	-301.736664	-14.742208
99	2257744581	-151.255569	-47.615597	-118.013077	-9.747045	6.282304	0.333036	54.682976	-269.514954	1.017179
100	2257761248	-152.658340	-44.360821	-116.179237	-7.908188	13.853004	7.703581	-6.585419	-209.632416	23.803823
101	2257777915	-153.910843	-42.942108	-115.864151	-9.232838	16.986343	15.347597	-63.440300	-83.186478	25.387444
102	2257794582	-155.643845	-43.636883	-116.515656	-5.359722	19.001341	15.677464	-131.889694	49.148186	7.189289
103	2257811249	-157.778717	-45.684513	-117.184097	-1.254618	18.436365	12.656576	-157.236481	123.743126	-23.268532
104	2257827916	-160.513763	-48.389191	-117.589821	-1.007438	17.240286	9.015787	-182.787994	157.439667	-43.260033
105	2257844583	-164.138992	-51.378178	-117.743813	-0.594157	15.632299	5.313758	-225.377686	172.780167	-49.813526
106	2257861250	-168.298813	-54.498684	-117.851402	-0.261068	13.629598	2.312950	-255.523422	183.028137	-41.831059
107	2257877917	-171.851486	-57.904221	-118.534996	0.750765	10.632909	-0.400517	-248.038025	205.558014	-13.691176
108	2257894584	-173.204163	-61.785522	-120.578102	2.238369	5.705779	-2.797667	-188.037415	239.239395	29.890446
109	2257911251	-170.360046	-66.163490	-125.454483	1.831744	-0.166489	-5.635931	-93.408485	278.401917	88.648125
110	2257927918	-160.950821	-70.314262	-135.750854	-0.679998	-7.526005	-9.371282	-10.866769	297.178680	159.288193
111	2257944585	-146.813690	-73.022263	-149.964508	-1.252703	-16.723639	-11.444544	36.809410	262.496765	168.322983
112	2257961252	-135.819855	-73.893066	-161.005829	-5.335484	-24.990583	-14.211727	22.939161	157.838013	113.428307
113	2257977919	-133.322433	-72.911552	-164.040054	-8.836182	-29.011589	-15.321508	-26.356152	-5.229839	77.233292
114	2257994586	-136.773392	-70.416878	-161.566223	-10.275002	-28.700628	-14.074693	-68.117355	-140.344955	71.423782
115	2258011253	-141.582260	-66.862633	-157.842133	-11.181516	-26.955173	-11.551611	-82.560112	-216.375458	76.478004
116	2258027920	-145.655579	-62.824722	-154.797607	-11.231781	-25.347195	-9.934224	-81.400116	-243.266830	79.900459
117	2258044587	-148.992844	-58.672165	-152.003174	-10.558705	-23.931278	-8.005925	-56.481350	-256.385590	64.326828
118	2258061254	-151.667526	-54.554592	-148.927216	-9.699418	-22.257271	-6.571165	-9.073564	-267.562775	32.921406
119	2258077921	-153.605850	-50.483173	-145.297867	-8.514627	-18.660688	-5.547323	53.748138	-280.596558	-6.404737
120	2258094588	-154.731766	-46.570862	-140.886307	-4.780626	-14.231678	-3.042798	128.053146	-290.378845	-56.342079
121	2258111255	-154.793350	-43.317764	-135.131897	-0.535212	-6.522542	0.706550	237.609741	-283.320862	-138.532822
122	2258127922	-154.553635	-40.984806	-128.978439	-4.679466	6.077579	3.969920	259.783234	-245.947708	-188.129471
123	2258144589	-155.676682	-39.619286	-124.039749	-9.475875	16.904139	8.287378	122.328720	-171.399902	-171.032791
124	2258161256	-157.946671	-39.528339	-121.550430	-8.942302	20.252325	12.568426	-42.562489	-51.912292	-104.245644
125	2258177923	-160.664902	-40.880928	-120.521233	-2.109930	20.802580	13.572372	-124.405685	58.126755	-73.486977
126	2258194590	-163.905792	-43.578773	-119.670082	-0.521387	19.412903	11.032463	-161.095688	141.978821	-86.113937
127	2258211257	-167.492065	-46.980038	-119.115837	0.006525	18.267611	5.986702	-192.399384	191.606033	-73.997955
128	2258227924	-171.004944	-50.549751	-119.013687	0.503522	16.668093	1.707291	-206.959015	209.580048	-44.847919
129	2258244591	-173.762527	-54.360443	-119.594063	0.189860	14.451223	-0.869848	-193.866501	229.538208	-10.143657
130	2258261258	-174.357986	-58.513386	-122.096588	-0.071776	10.926139	-3.675447	-161.691788	256.590088	55.977154
131	2258277925	-171.534149	-62.656284	-127.296684	1.906735	7.393328	-6.177540	-103.380058	265.503571	120.816772
132	2258294592	-163.427994	-66.953453	-136.959000	2.031032	2.127565	-6.840295	-39.684998	304.508728	184.295456
133	2258311259	-147.909821	-70.837234	-154.135284	-0.820335	-3.605907	-9.469898	-32.783455	362.555084	241.326294
134	2258327926	-126.596817	-72.836403	-178.379196	-2.439965	-11.618403	-12.854182	-106.518639	391.805450	250.321442
135	2258344593	-109.378502	-72.966003	159.667862	-6.092400	-21.752113	-15.286520	-228.225525	343.298950	173.131699
136	2258361260	-103.252800	-71.301895	147.658890	-11.793694	-28.898798	-16.362917	-319.997894	183.150009	156.296204
137	2258377927	-107.922005	-68.887932	146.794983	-12.980769	-35.619499	-10.618039	-330.750702	-23.210983	142.957382
138	2258394594	-116.781662	-66.240417	152.513351	-11.993804	-38.308819	-4.491062	-216.533386	-183.159729	95.261246
139	2258411261	-123.393517	-63.568672	159.731628	-10.075972	-37.100079	0.110694	-7.035931	-241.154694	44.389660
140	2258427928	-127.222984	-61.218365	167.398209	-9.010204	-31.351097	0.662602	174.843521	-257.633575	-10.436660
141	2258444595	-130.624115	-59.162006	175.912506	-8.499498	-24.568150	-0.584308	235.913803	-277.537903	-65.767395
142	2258461262	-135.629684	-56.774380	-174.343369	-7.393806	-18.527040	-2.527161	192.039749	-326.732605	-109.396088
143	2258477929	-141.841263	-53.608494	-163.851120	-4.068273	-13.910617	-2.440535	141.202927	-382.187897	-146.568130
144	2258494596	-147.919876	-50.158485	-152.992294	-0.170919	-7.026216	-0.766420	145.121078	-403.001221	-211.248154
145	2258511263	-153.332352	-47.928913	-142.013367	0.419250	2.830287	3.495103	170.166458	-330.849060	-311.554352
146	2258527930	-159.232208	-47.469200	-131.493576	-3.033007	14.715009	5.761175	110.704025	-198.780121	-378.365723
147	2258544597	-165.490356	-48.258823	-123.192001	-4.760963	20.829029	5.287943	-7.870619	-58.615334	-333.347015
148	2258561264	-172.078232	-49.458881	-118.243660	-4.689570	25.329947	4.015596	-173.134445	30.657768	-206.327545
149	2258577931	-178.081482	-51.639584	-116.395386	-2.413395	22.857599	5.595377	-275.715485	122.995872	-82.206017
150	2258594598	176.315506	-55.251633	-115.376633	0.255220	18.825642	2.959420	-287.987518	216.459106	-33.784195
151	2258611265	170.671646	-59.982372	-113.566536	0.267928	16.853996	-0.804944	-247.659622	288.139099	-26.287436
152	2258627932	165.761124	-65.329826	-111.770287	-1.276023	14.273197	-3.547503	-199.595581	323.958710	16.505394
153	2258644599	163.214264	-70.989159	-112.060959	-2.060832	12.050985	-5.932532	-169.860489	325.373169	96.676468
154	2258661266	166.533646	-77.123184	-117.340408	0.956808	6.894890	-6.975821	-106.784279	332.162140	179.670319
155	2258677933	-173.604874	-83.411324	-137.367035	1.226653	1.944535	-8.275486	4.198038	358.334106	224.458069
156	2258694600	-86.018028	-84.659729	135.608215	-2.806603	-4.357541	-10.113427	50.880829	412.870148	273.074646
157	2258711267	-51.398460	-77.176453	102.194763	-3.445543	-14.231971	-11.938608	90.622910	446.872589	286.922180
158	2258727934	-41.833088	-70.059982	93.643761	-10.340924	-23.695402	-12.628395	79.074371	397.008301	209.395508
159	2258744601	-41.161839	-66.412285	90.949928	-14.783292	-31.898531	-8.154392	-111.549492	202.478104	99.159294
160	2258761268	-45.298531	-66.065910	92.776802	-13.451342	-35.486481	-2.044775	-149.797684	-16.817665	45.185627
161	2258777935	-53.902657	-67.568825	99.880280	-11.941508	-35.143517	1.269752	-126.455719	-188.292007	38.568699
162	2258794602	-65.720421	-69.522163	111.770584	-8.121927	-33.733589	3.546357	-47.045856	-286.504486	28.366859
163	2258811269	-81.197075	-71.456757	128.881027	-4.984107	-30.752022	3.014407	37.333908	-363.299133	-14.832704
164	2258827936	-102.265450	-72.637535	152.178284	-3.794351	-25.150391	-0.211404	64.519814	-429.141327	-84.453392
165	2258844603	-128.410233	-71.424019	179.769089	-3.321362	-17.885509	-3.902063	5.976121	-491.270660	-154.740524
166	2258861270	-150.817047	-67.162148	-157.179382	-2.065341	-10.354329	-5.448109	-50.487637	-509.578400	-209.810562
167	2258877937	-165.936035	-62.088223	-141.686386	-1.101840	-3.387769	-3.407181	-68.194908	-430.532410	-260.052673
168	2258894604	-177.333008	-58.587849	-129.565002	0.072165	3.397286	1.085034	-53.445324	-262.352448	-326.880920
169	2258911271	172.889923	-57.006256	-117.919327	0.225079	9.376579	1.685771	3.064843	-83.046059	-376.837860
170	2258927938	164.085632	-56.630100	-106.070999	-2.208642	18.387489	-0.252652	65.472702	52.829979	-386.669281
171	2258944605	155.272369	-57.128105	-95.226784	-8.391767	24.114920	0.864737	15.122004	149.053101	-323.904663
172	2258961272	145.706024	-59.084694	-85.976677	-13.142983	26.364630	1.358243	-103.520279	244.609756	-198.256180
173	2258977939	135.670761	-62.475555	-78.294411	-15.779359	25.384506	-0.614365	-200.400436	298.533386	-45.883877
174	2258994606	126.490280	-66.733658	-72.485077	-12.081102	21.355080	-3.511343	-236.444870	279.671783	94.139610
175	2259011273	119.820259	-71.646034	-68.412613	-6.648253	14.934018	-4.687179	-172.357681	233.277786	199.516190
176	2259027940	114.082085	-77.053780	-63.640747	-4.153247	10.303729	-5.288727	-69.185432	215.359070	254.553009
177	2259044607	101.618896	-82.633293	-50.968246	-3.760950	6.629823	-6.945951	0.601538	229.044144	276.335541
178	2259061274	40.555111	-86.314430	10.717687	-6.224627	1.793907	-8.993049	23.653133	259.474915	290.216400
179	2259077941	-20.281385	-82.065704	72.349724	-8.671217	-5.789036	-11.703749	32.945335	277.915985	313.327240
180	2259094608	-34.290924	-75.966827	87.452019	-10.903730	-16.339947	-12.912731	48.955902	242.738205	319.945251
181	2259111275	-43.784725	-71.824997	95.439476	-13.944059	-25.106937	-13.413925	-110.393982	107.711159	259.663605
182	2259127942	-55.214794	-69.816757	103.705048	-9.951234	-31.204826	-6.352478	-219.006424	-47.544628	197.148880
183	2259144609	-68.340225	-68.828934	114.201134	-7.538287	-35.124798	1.260328	-200.119080	-170.148880	156.546692
184	2259161276	-81.514473	-67.870178	126.486816	-4.320063	-37.407265	7.205639	-107.274918	-250.085907	124.794891
185	2259177943	-94.759193	-67.021149	140.769287	-2.598831	-35.443394	7.839647	-5.381342	-329.266449	59.691402
186	2259194610	-109.794777	-66.106468	157.884399	-0.555451	-30.483150	4.130232	38.091953	-412.770142	-35.295135
187	2259211277	-126.342697	-64.087219	176.250000	-0.281409	-23.045231	-2.208212	4.971141	-467.895386	-113.814995
188	2259227944	-141.576035	-60.145889	-167.364990	1.000142	-16.008404	-6.102208	-46.512459	-496.409454	-151.548645
189	2259244611	-153.078918	-54.860550	-154.459717	2.704058	-9.721957	-7.471474	-38.894070	-493.388550	-181.219467
190	2259261278	-160.932693	-49.723900	-143.508408	4.830817	-3.272516	-5.028989	46.448322	-443.062958	-251.300278
191	2259277945	-167.068771	-46.630642	-133.332733	2.995242	7.020098	1.713385	84.448845	-293.383881	-341.444397
192	2259294612	-171.568527	-46.136070	-123.598000	3.062213	12.155181	6.647411	150.694672	-106.839890	-391.403290
193	2259311279	-174.778870	-48.353542	-115.386307	-1.361894	22.791780	8.420403	167.250244	89.377159	-348.874603
194	2259327946	-175.614212	-52.250340	-111.518433	-5.583855	25.631456	6.386255	126.784431	218.383682	-168.289551
195	2259344613	-175.409607	-56.594963	-110.775017	-7.400930	24.692726	1.158117	47.171375	256.390900	-47.152287
196	2259361280	-175.695770	-60.964603	-111.093575	-7.556354	21.674751	-1.258264	-34.663033	261.253113	-11.160858
197	2259377947	-176.075989	-64.950005	-112.781235	-7.592863	18.140945	-2.238346	-113.973396	241.311157	28.242706
198	2259394614	-174.708374	-68.506248	-116.941620	-5.091063	14.383774	-3.341731	-148.175446	220.271133	80.863434
199	2259411281	-170.477402	-71.947884	-123.906326	-3.013818	10.069323	-2.904526	-140.320099	222.576492	113.410889
200	2259427948	-162.248795	-75.504150	-134.714584	-2.336035	5.898572	-4.080593	-129.957977	249.247818	126.282860
201	2259444615	-146.236618	-78.966423	-153.848831	-5.410108	1.966368	-7.276747	-160.682556	294.249390	138.515533
202	2259461282	-117.021278	-80.351151	172.323990	-8.837476	-2.586955	-11.443592	-246.402786	321.152863	179.418762
203	2259477949	-89.811493	-78.064636	138.992050	-5.160662	-9.469206	-12.962640	-334.917816	328.343689	213.969894
204	2259494616	-73.398178	-74.627083	115.895432	-3.213057	-22.699673	-10.344436	-364.366760	350.259644	152.738693
205	2259511283	-66.232460	-70.918839	103.299637	-7.958557	-32.655899	-5.366902	-293.901581	284.604736	130.216370
206	2259527950	-63.639606	-68.024292	98.838676	-11.613828	-38.465530	0.408447	-97.051979	156.440491	116.482079
207	2259544617	-63.085220	-66.129768	100.617455	-12.260452	-37.621273	2.969234	129.346588	11.079591	118.649963
208	2259561284	-63.093594	-65.468506	106.518532	-8.339435	-34.012119	2.407427	319.885986	-114.844139	99.078796
209	2259577951	-64.284409	-65.941307	114.741020	-7.005097	-27.769941	-1.062869	375.342102	-198.364075	62.513493
210	2259594618	-69.334999	-67.399261	126.034561	-5.173726	-23.183908	-3.965970	316.232147	-285.023193	23.620014
211	2259611285	-81.669037	-69.271614	143.137772	-3.495536	-19.317677	-6.873789	211.231323	-398.040405	-14.671822
212	2259627952	-104.083656	-69.769920	169.125458	-0.751458	-14.768065	-9.955575	115.305641	-543.951172	-57.592258
213	2259644619	-130.441269	-65.691376	-162.123901	0.198190	-6.596696	-12.673353	17.344381	-689.362244	-86.802208
214	2259661286	-149.270050	-56.266869	-141.878738	1.364578	1.410923	-14.574129	-64.167488	-809.289246	-90.582787
215	2259677953	-159.978516	-43.664307	-129.732285	4.937398	10.128141	-13.121172	-82.456833	-885.079346	-102.051750
216	2259694620	-165.399109	-31.455633	-121.528412	5.111041	23.935587	1.432744	-25.287529	-817.780212	-156.094391
217	2259711287	-168.732010	-24.326458	-117.323486	-11.752621	25.044859	25.969215	-83.367340	-469.430176	-122.370766
218	2259727954	-168.893250	-25.345699	-117.053116	-11.638450	12.615253	30.597580	-4.085075	54.949886	-26.977804
219	2259744621	-169.261917	-31.151796	-117.992241	-5.819685	22.385908	9.910488	-49.678772	349.551392	-17.904634
220	2259761288	-170.610291	-37.569668	-119.346207	-0.698886	20.392120	-0.853173	-127.363403	389.485382	-1.805983
221	2259777955	-172.013138	-43.408272	-120.923584	-0.116362	14.644056	-1.570686	-146.138184	356.237762	17.731052
222	2259794622	-173.287613	-48.782539	-122.830627	-0.857030	11.688248	-2.273954	-159.417130	329.294403	37.023201
223	2259811289	-173.749496	-53.988979	-125.311745	-0.815394	8.224412	-1.931036	-144.584290	320.345398	56.736584
224	2259827956	-172.398697	-59.435520	-128.945480	-0.673695	5.413138	-2.301074	-101.922874	338.288879	79.190460
225	2259844623	-167.970932	-65.491150	-135.693619	-3.447468	2.694463	-3.724828	-94.520203	388.945862	122.466362
226	2259861290	-156.854095	-71.759933	-150.624207	-6.990392	-0.273704	-8.173277	-169.531693	453.603027	197.874405
227	2259877957	-133.812866	-75.863220	-178.890839	-5.436507	-9.918377	-13.672211	-250.258789	462.323151	249.599487
228	2259894624	-108.240051	-76.239166	150.433502	-6.258432	-22.888596	-12.211506	-255.153748	386.049530	207.519394
229	2259911291	-93.304276	-74.410469	131.988983	-9.590995	-30.329910	-7.579135	-176.542938	252.393250	158.258087
230	2259927958	-92.199631	-72.801407	129.067062	-12.984118	-35.151230	-5.442772	-103.743469	42.486069	97.891563
231	2259944625	-100.718025	-71.627472	138.298935	-13.075290	-36.280075	-3.583216	14.287490	-178.802902	49.366478
232	2259961292	-113.343163	-69.890396	153.697983	-8.901565	-31.216188	-4.131778	112.834450	-324.212738	8.117829
233	2259977959	-126.616669	-66.800430	170.488235	-6.559752	-25.429636	-5.759225	138.062866	-416.837219	-28.114111
234	2259994626	-139.044739	-61.750751	-174.137619	-5.395973	-19.763729	-8.127308	83.671173	-501.657898	-53.050697
235	2260011293	-149.896576	-54.350056	-161.816833	-4.677706	-13.943485	-11.619720	-25.226625	-591.277222	-63.013763
236	2260027960	-158.624542	-44.874165	-152.666580	-1.041833	-7.391837	-11.684953	-106.848160	-670.064758	-75.696106
237	2260044627	-163.853561	-34.999195	-145.835159	2.941709	-4.231242	-7.324136	-52.697144	-666.079041	-108.638023
238	2260061294	-166.347931	-26.946888	-138.810776	5.039034	-3.020548	2.598686	64.590538	-563.764099	-226.164856
239	2260077961	-164.884003	-23.622145	-130.195862	0.795337	-3.031087	14.266989	305.608398	-313.451080	-403.893036
240	2260094628	-161.875366	-26.050823	-120.613762	-3.638450	16.040504	17.345690	419.260498	-14.236462	-541.955261
241	2260111295	-160.844543	-31.094446	-114.587692	-17.966894	28.736563	6.176208	233.060730	181.294006	-397.674469
242	2260127962	-162.887421	-34.665840	-114.652817	-20.846663	29.408028	-1.784538	-125.574562	201.814346	-63.588985
243	2260144629	-167.016006	-36.873734	-118.156479	-6.492512	22.402346	2.971384	-370.811371	170.037369	130.381012
244	2260161296	-170.934448	-40.000786	-121.502075	3.044260	14.796711	6.935335	-359.919312	212.489365	118.472977
245	2260177963	-173.731155	-44.515751	-123.969452	3.195788	13.339569	4.511642	-267.458435	281.658051	72.382210
246	2260194630	-175.756393	-49.801773	-126.463318	1.207919	13.527560	0.676432	-231.451614	323.970215	72.244621
247	2260211297	-177.078537	-55.506004	-129.806290	0.489906	11.158897	-2.319265	-239.113037	348.180878	100.175468
248	2260227964	-176.604980	-61.223343	-134.666611	1.304689	6.397786	-5.354987	-220.377899	349.893951	134.065994
249	2260244631	-172.294769	-66.668457	-142.442490	1.044170	1.303829	-6.274924	-161.505386	343.500580	172.659592
250	2260261298	-161.159332	-71.860855	-156.479233	-1.607904	-4.011175	-6.940375	-121.390617	368.487396	218.933243
251	2260277965	-141.155518	-75.606018	-179.160965	-2.640858	-13.122231	-9.098974	-108.991470	374.810181	225.808777
252	2260294632	-118.380280	-76.585686	156.038422	-6.411874	-21.112276	-8.876428	-80.387329	308.136200	182.833603
253	2260311299	-103.751808	-75.437531	140.106598	-10.772964	-28.230396	-7.832738	-51.718689	188.550049	146.023163
254	2260327966	-103.026306	-73.759590	138.340240	-14.498749	-31.661514	-5.579884	-60.448528	1.580877	103.530373
255	2260344633	-111.577187	-71.906570	146.967056	-13.548722	-32.736546	-4.357156	-20.490784	-181.855042	59.113976
256	2260361300	-122.458557	-69.403000	159.348892	-10.143056	-30.077791	-3.777237	46.016891	-290.469849	19.767477
257	2260377967	-132.018845	-65.978622	171.748566	-7.358327	-26.801493	-3.450766	112.403633	-352.373505	-9.847777
258	2260394634	-139.574646	-61.905659	-176.983978	-6.346220	-22.333912	-3.878253	151.363724	-385.856323	-44.896439
259	2260411301	-145.897552	-57.206154	-166.816910	-5.442621	-17.477579	-5.923676	143.758484	-415.582581	-77.378906
260	2260427968	-151.409744	-51.835705	-157.735245	-3.361149	-12.687313	-7.399854	110.111259	-444.044830	-104.195335
261	2260444635	-155.849365	-46.727554	-149.693390	-1.269430	-8.059933	-3.559104	96.387489	-419.058411	-147.162445
262	2260461302	-158.476624	-43.503605	-142.163696	-0.431533	-4.678404	3.231431	159.444000	-306.924652	-219.559601
263	2260477969	-159.817719	-43.365780	-134.076813	-0.062980	4.430811	5.785899	250.359711	-138.294342	-326.710510
264	2260494636	-160.951004	-45.123611	-127.120384	-7.626305	18.013657	2.086317	220.942917	-6.028615	-317.183380
265	2260511303	-163.432953	-46.477272	-124.567131	-16.388060	26.708229	-1.125159	-40.774231	40.361832	-126.548233
266	2260527970	-167.856873	-47.576046	-125.897255	-7.942005	24.130388	3.446076	-324.860748	73.734489	36.463528
267	2260544637	-173.102463	-49.879990	-127.292610	3.431247	16.489565	6.581186	-378.299225	142.438126	31.694302
268	2260561304	-177.664749	-53.414848	-127.541733	4.093957	13.933293	3.486422	-286.018860	209.583878	-7.852775
269	2260577971	178.861923	-57.354397	-127.853752	0.866472	14.760879	0.332846	-224.366364	234.298767	8.121607
270	2260594638	176.323364	-61.325184	-129.127365	-0.330242	13.770653	-1.914613	-218.627991	234.562851	49.040886
271	2260611305	175.377304	-65.317871	-132.063034	0.069246	10.606561	-3.335537	-214.753952	231.565033	96.470955
272	2260627972	177.711136	-69.296928	-137.642120	0.876797	5.659362	-4.671186	-169.580017	228.823822	143.648422
273	2260644639	-173.702454	-73.005600	-148.176743	0.325246	0.383438	-5.533624	-84.173904	227.211807	196.515747
274	2260661306	-153.853073	-75.478142	-168.853699	-3.232571	-4.551852	-6.575092	-5.148996	232.402496	281.463531
275	2260677973	-128.916794	-75.478386	165.939484	-5.023610	-16.174603	-6.777947	29.512722	233.284546	294.301697
276	2260694640	-113.541573	-74.089005	150.610138	-7.937794	-23.139751	-6.139392	33.231411	161.020859	195.382874
277	2260711307	-109.565987	-72.241585	146.121994	-13.479564	-27.351904	-6.746515	-20.911713	29.346390	131.155655
278	2260727974	-115.313934	-69.883842	150.617874	-14.548006	-29.518364	-5.133973	-91.636108	-137.979675	96.345131
279	2260744641	-124.868233	-66.770599	159.040741	-12.250573	-29.408739	-3.786523	-105.656273	-258.521759	66.394402
280	2260761308	-134.430557	-62.703056	168.240021	-8.926759	-28.703432	-2.180891	-76.814804	-340.715912	35.495003
281	2260777975	-142.145905	-58.051659	177.057785	-6.553755	-26.428396	-0.518160	-5.632483	-386.272369	-11.803590
282	2260794642	-148.204117	-53.175880	-174.792206	-6.083060	-21.393024	-2.100007	36.968517	-402.168884	-61.877544
283	2260811309	-153.584213	-48.178280	-167.244446	-3.913217	-15.904579	-3.583981	24.156559	-406.210175	-106.898590
284	2260827976	-158.435303	-43.934200	-160.317581	-3.479707	-11.467988	-1.244287	4.631639	-354.836304	-161.679138
285	2260844643	-162.012283	-41.145226	-153.671463	-1.957767	-8.322210	1.258483	51.408794	-262.070160	-221.273041
286	2260861310	-164.380753	-40.867832	-146.436218	-0.243672	-4.890785	4.111025	139.369156	-116.101234	-309.907837
287	2260877977	-166.124084	-42.570229	-137.411789	3.549069	4.027501	2.146553	252.856140	-9.831656	-417.633118
288	2260894644	-168.306595	-44.572521	-128.636597	-3.995485	20.490244	-2.578865	229.654480	27.270365	-399.139008
289	2260911311	-172.203140	-45.470879	-124.448250	-15.143795	31.631365	-2.284597	-57.725605	18.455732	-184.639893
290	2260927978	-178.268387	-46.029709	-124.834839	-8.109192	27.879484	2.976331	-381.524109	30.971176	13.094035
291	2260944645	175.040604	-47.734352	-125.914482	1.766294	18.520452	5.243961	-449.269775	97.887840	46.997723
292	2260961312	169.578659	-50.733002	-126.572899	2.792519	15.053943	2.633412	-358.044464	172.224609	49.521839
293	2260977979	165.876526	-54.390163	-127.514595	1.429550	14.113366	-0.587487	-267.362610	204.831970	80.169678
294	2260994646	163.977570	-58.385571	-129.384018	0.583212	12.246052	-2.311798	-207.758957	213.283157	122.448364
295	2261011313	164.570328	-62.640575	-132.986923	0.268232	8.247659	-3.986527	-153.134781	214.937561	171.952881
296	2261027980	168.791611	-66.838455	-139.013428	0.545128	3.889601	-5.431494	-74.488503	207.460831	208.560944
297	2261044647	179.083298	-70.895859	-149.797668	-1.418197	-0.646446	-5.428732	12.712120	214.694656	257.853912
298	2261061314	-161.776627	-74.217896	-168.665939	-4.400344	-7.282818	-5.902209	66.168343	243.501328	305.068756
299	2261077981	-140.207504	-75.525444	170.638977	-5.201391	-17.567406	-6.259851	93.424942	221.840286	244.904739
300	2261094648	-124.715363	-75.313156	156.120453	-10.305208	-23.442837	-5.688107	84.826012	150.451035	156.980209
301	2261111315	-118.227028	-74.017891	150.228760	-12.591488	-26.361122	-5.377469	46.706318	36.234249	114.533440
302	2261127982	-119.454460	-72.081291	152.100998	-12.818748	-29.592285	-3.319595	31.857283	-88.286125	85.094917
303	2261144649	-125.680786	-69.705116	159.563690	-11.173947	-29.246183	-0.890496	47.308781	-204.213181	39.766911
304	2261161316	-133.790207	-66.656746	169.322952	-8.167879	-26.735750	1.009932	54.670574	-288.454010	-0.425633
305	2261177983	-142.172104	-63.089714	179.341522	-6.867729	-22.274183	0.283196	38.734673	-334.284210	-48.494991
306	2261194650	-150.482269	-59.071308	-171.640305	-5.932486	-16.486574	-1.486323	-27.745459	-350.529022	-86.180588
307	2261211317	-158.091080	-54.837685	-164.204926	-5.424177	-12.196815	-1.698024	-85.493904	-339.596039	-110.967941
308	2261227984	-164.454010	-51.063812	-157.927322	-3.666606	-10.061425	-0.810970	-84.220642	-292.752472	-144.091934
309	2261244651	-169.374527	-48.922413	-151.612167	-2.014855	-7.935714	1.415108	-8.088865	-185.911346	-209.914124
310	2261261318	-173.646088	-49.049866	-143.785309	0.105345	-3.675272	1.839337	95.240555	-43.760029	-307.470184
311	2261277985	-178.029694	-50.895908	-133.302917	2.401004	5.434034	-0.465810	216.422745	74.968002	-412.686127
312	2261294652	176.852127	-52.893940	-123.679070	-8.463935	23.367634	-5.082114	145.646591	117.739197	-356.105438
313	2261311319	170.319763	-53.753765	-119.455681	-17.728910	33.100681	-5.358062	-189.910110	63.402283	-145.457611
314	2261327986	162.927582	-54.624172	-119.665916	-9.330919	25.211599	-0.297935	-454.351990	45.097050	18.943115
315	2261344653	156.569016	-56.106461	-121.437103	-1.275538	17.563202	-0.087674	-469.207062	59.001797	87.424950
316	2261361320	153.818054	-58.207066	-124.105194	2.447415	11.071331	-0.994871	-299.778168	74.731911	131.775192
317	2261377987	154.981735	-60.705132	-127.433739	2.358534	8.378371	-1.587800	-102.528046	88.283394	156.424744
318	2261394654	159.315277	-63.589199	-131.659866	0.954532	8.635266	-1.870675	35.296677	110.596886	176.592300
319	2261411321	167.393555	-66.974731	-138.679657	-0.867918	7.495283	-2.964367	101.293098	141.290710	227.213531
320	2261427988	-179.068756	-70.240715	-150.750366	-1.698071	2.954380	-4.683814	136.611343	164.672806	282.869568
321	2261444655	-158.299362	-72.198311	-169.446091	-3.216513	-5.123764	-4.749706	182.123611	181.937546	330.692932
322	2261461322	-138.035904	-72.633026	172.909210	-2.240267	-14.779387	-3.588136	204.754044	187.570877	257.802704
323	2261477989	-124.367279	-72.758713	161.436127	-5.960702	-19.897411	-4.153138	161.386765	156.110153	129.332581
324	2261494656	-116.470139	-71.828827	154.468994	-9.732425	-22.856895	-3.563670	73.939270	78.309433	112.316124
325	2261511323	-115.440536	-70.210770	153.537186	-9.087860	-28.689934	0.684404	6.991354	-29.754227	94.852661
326	2261527990	-119.590714	-68.711838	158.062744	-8.053928	-30.225338	3.439735	2.998882	-130.212006	34.854168
327	2261544657	-126.953606	-66.982788	166.128983	-6.879458	-27.382442	2.778034	3.934551	-214.075287	-14.795800
328	2261561324	-135.820190	-64.706322	175.724564	-6.287890	-23.226583	0.680533	-9.420489	-271.925720	-55.062538
329	2261577991	-145.320694	-61.695602	-174.691223	-6.255448	-18.067970	-2.348767	-59.579842	-309.351593	-87.510490
330	2261594658	-154.349045	-57.920757	-166.214523	-5.410292	-13.861024	-4.210586	-105.025726	-329.822449	-109.350014
331	2261611325	-161.839722	-53.830265	-159.184494	-3.940283	-10.778863	-4.422973	-103.311050	-321.793976	-129.963303
332	2261627992	-167.451904	-50.249619	-152.926163	-2.688777	-8.590968	-3.488851	-43.817673	-274.341187	-167.723007
333	2261644659	-171.633102	-47.882988	-146.160751	-1.423186	-5.454516	-2.201083	52.711079	-194.042191	-237.446152
334	2261661326	-175.051407	-46.737667	-137.363235	0.281065	-0.073172	-2.544012	180.212219	-115.942001	-348.880035
335	2261677993	-178.296768	-45.924080	-127.943039	-4.173087	15.075336	-4.215078	211.994110	-77.453812	-387.795746
336	2261694660	178.085297	-44.960358	-122.455566	-16.167221	28.308424	-2.490455	15.991324	-63.005314	-231.862579
337	2261711327	174.600967	-44.104580	-122.529198	-14.083649	27.468266	0.523126	-212.960754	-56.371262	-0.500122
338	2261727994	172.501312	-43.998055	-125.289345	-4.262350	20.720940	1.466004	-241.364029	-24.007751	117.488037
339	2261744661	173.053055	-45.100315	-128.632187	0.370171	15.394831	2.252821	-107.660454	43.842793	150.194733
340	2261761328	175.783096	-47.336704	-131.990219	1.008673	13.844823	1.417153	18.261391	116.592522	152.030716
341	2261777995	-179.908936	-50.131992	-135.960968	-0.495857	13.137427	-0.679818	79.256226	158.913635	163.497238
342	2261794662	-173.890793	-53.083031	-141.475006	-0.124813	10.524327	-1.980224	101.553131	185.110519	196.215942
343	2261811329	-165.544708	-56.002449	-149.503754	0.172079	5.862230	-1.937719	107.875610	219.453659	244.461456
344	2261827996	-154.398239	-58.588490	-160.383087	1.783123	-0.502550	-0.719172	118.587219	263.595856	279.005310
345	2261844663	-141.159180	-60.967411	-173.893250	1.845846	-7.110683	1.488642	92.317757	334.943207	269.869080
346	2261861330	-129.166153	-64.014862	172.793823	3.970977	-16.882168	3.204755	9.350808	386.193573	133.758560
347	2261877997	-117.214561	-68.066261	159.271332	3.788308	-23.780251	3.691846	-26.637365	404.865143	-21.782087
348	2261894664	-99.511749	-71.741570	140.766296	0.415944	-25.465843	2.006284	16.137733	426.422394	-87.299583
349	2261911331	-76.822662	-72.873856	117.967766	-5.030072	-26.763956	-1.370885	54.492878	407.522736	-80.814720
350	2261927998	-58.098320	-71.460793	100.132126	-8.409820	-25.911358	-3.295379	101.748177	329.751312	-49.274723
351	2261944665	-47.613255	-69.805733	91.523315	-11.306170	-26.168707	-3.381259	139.474884	191.624832	-26.240398
352	2261961332	-44.512699	-70.007492	91.360695	-12.439544	-26.651350	-2.600188	174.632004	-11.322132	-13.039701
353	2261977999	-48.697788	-72.804123	99.411964	-10.740605	-23.586126	-5.385729	204.471436	-232.980957	-17.849537
354	2261994666	-64.569450	-77.263206	119.423691	-8.492769	-16.993618	-9.129367	206.475021	-409.545898	-52.087440
355	2262011333	-107.121498	-79.572746	165.172501	-8.635224	-9.219786	-12.967897	139.009613	-552.159180	-89.918480
356	2262028000	-150.308640	-73.447571	-150.538376	-9.883881	-0.326059	-16.034042	0.390510	-692.973328	-113.769272
357	2262044667	-168.366989	-61.700256	-133.680161	-8.545354	7.507629	-16.733065	-144.276871	-795.926880	-115.005539
358	2262061334	-176.713806	-48.237976	-126.441132	-2.572850	10.716897	-13.984118	-143.555038	-838.875549	-143.393143
359	2262078001	-179.067276	-35.390926	-121.424454	1.841672	16.404917	-8.277164	59.307476	-784.393494	-196.577240
360	2262094668	-176.124756	-25.564650	-118.646835	-7.014192	24.243710	9.213861	259.953644	-600.740295	-119.154015
361	2262111335	-170.021866	-22.446585	-119.646599	-22.174124	25.062386	22.955322	341.452332	-183.935364	77.102867
362	2262128002	-165.591919	-25.749075	-123.434944	-18.452541	28.466110	18.651651	173.386734	233.300659	161.452362
363	2262144669	-162.251434	-31.408489	-129.381714	-1.159033	24.368364	1.896727	30.504526	409.192902	208.021729
364	2262161336	-157.431152	-36.821777	-136.460281	7.702060	15.203856	1.595258	51.613720	422.688324	219.412613
365	2262178003	-151.132141	-42.230003	-143.834946	6.576847	8.939333	4.683667	96.535873	437.503143	168.050980
366	2262194670	-143.691803	-47.996895	-152.294998	5.568223	7.222487	5.088607	86.410233	481.647186	117.065102
367	2262211337	-134.465500	-53.979340	-163.580048	5.954265	4.166611	3.320691	26.254557	547.202393	89.010902
368	2262228004	-122.875214	-59.801353	-178.618118	8.141124	-1.736905	-0.466776	-62.623825	599.024780	38.121384
369	2262244671	-108.049530	-64.782005	161.782684	7.550178	-11.573529	-3.836871	-154.872879	616.962158	-30.812784
370	2262261338	-87.905014	-67.597229	137.123398	6.848694	-19.911549	-4.243562	-149.452209	608.788452	-80.539680
371	2262278005	-64.573784	-66.930450	110.324219	3.817547	-25.958212	-4.041324	-88.437500	605.900574	-108.732895
372	2262294672	-47.402348	-62.593090	91.310616	-3.288145	-27.777815	-4.010923	-5.813183	542.656189	-58.851212
373	2262311339	-39.543919	-58.305828	83.015022	-11.627161	-35.138958	-0.641861	36.172688	351.579315	-2.764930
374	2262328006	-37.542000	-57.397659	82.509544	-14.494555	-37.339100	5.459603	92.444099	48.254822	19.537237
375	2262344673	-37.793907	-60.066479	87.247093	-8.836225	-33.516285	2.580078	225.622955	-222.333237	16.892948
376	2262361340	-41.069397	-65.057785	96.496277	-5.129312	-26.506369	-3.796139	293.828033	-399.458588	5.631473
377	2262378007	-53.290195	-71.673424	113.577591	-5.101594	-21.471230	-9.654944	218.674622	-550.480713	-33.824162
378	2262394674	-91.006989	-77.133240	153.396759	-5.869390	-13.934138	-14.795715	44.015079	-702.296936	-101.835175
379	2262411341	-141.609009	-72.899178	-156.401917	-5.779562	-4.536006	-17.004318	-115.143234	-787.390747	-129.608261
380	2262428008	-163.219620	-61.975250	-135.509705	-4.112117	0.015984	-16.699656	-134.192917	-801.460266	-127.227043
381	2262444675	-171.326019	-49.817261	-125.419540	-1.806603	3.036535	-16.585621	15.555077	-791.436523	-172.003448
382	2262461342	-174.252457	-37.779358	-117.724571	-5.499166	13.863636	-12.550758	143.326874	-764.380310	-241.013657
383	2262478009	-175.337936	-27.585264	-112.404892	-14.189412	26.191299	4.432850	106.376236	-639.647339	-212.485077
384	2262494676	-174.631821	-23.381708	-111.731544	-23.414680	25.046158	25.454475	59.328976	-260.126007	-14.166748
385	2262511343	-172.668991	-25.867781	-114.729858	-17.817556	24.710051	21.065628	43.172707	161.294434	146.381058
386	2262528010	-171.064743	-31.217916	-119.368965	-6.219495	27.250906	5.901259	-36.047859	347.777557	197.408585
387	2262544677	-169.562088	-37.038578	-124.030128	2.771959	21.042868	2.194696	-65.879128	379.292511	170.439026
388	2262561344	-167.119827	-43.005230	-128.166321	5.979479	15.514925	4.290030	-12.378868	385.750793	114.983177
389	2262578011	-164.716324	-49.518661	-131.507782	5.319850	13.982981	3.938447	-0.193966	410.099854	40.680462
390	2262594678	-162.426361	-56.642685	-135.473343	3.903633	13.165141	2.177956	-52.691025	448.132080	17.705856
391	2262611345	-158.417984	-64.301651	-142.161942	5.957079	9.643802	-0.913754	-109.145096	496.890594	34.196854
392	2262628012	-148.503113	-71.922287	-154.946457	7.585799	3.277021	-4.251366	-118.744995	532.829285	54.090515
393	2262644679	-121.998657	-78.171921	175.860733	5.593259	-3.912599	-6.287766	-107.148140	571.666077	63.794903
394	2262661346	-72.225060	-78.677750	123.573257	4.963188	-11.501985	-7.640118	-96.054443	605.915405	49.634415
395	2262678013	-40.173969	-72.274429	90.001663	5.364573	-17.958755	-7.148757	-34.495045	617.391785	29.442924
396	2262694680	-27.379593	-64.145020	76.653854	-4.038342	-26.634159	-7.268604	20.029425	565.753784	22.909655
397	2262711347	-23.932289	-58.089325	73.016701	-12.130890	-33.786594	0.662708	13.697340	370.109436	61.962502
398	2262728014	-23.089401	-55.837936	73.367485	-12.765678	-35.456779	5.325339	66.333862	115.314468	63.724197
399	2262744681	-24.043882	-57.542774	77.189964	-11.845148	-34.235981	4.912695	132.398392	-149.121552	73.525993
400	2262761348	-25.650747	-62.248207	83.205994	-9.694702	-29.770081	-1.108578	213.803589	-338.036652	44.640408
401	2262778015	-31.073259	-69.093437	92.126686	-9.617926	-24.404646	-6.364011	160.742371	-471.993439	-1.623693
402	2262794682	-47.237381	-76.427399	110.283989	-9.019533	-17.194759	-9.950979	70.818718	-547.759155	-25.733162
403	2262811349	-89.566010	-80.376694	153.889389	-8.242840	-12.209867	-9.861952	26.786163	-566.745117	-16.131752
404	2262828016	-134.144089	-76.762909	-160.186050	-8.733995	-8.376257	-10.662238	30.242617	-576.311340	-12.894733
405	2262844683	-154.605469	-68.660126	-138.063690	-8.782228	-4.372074	-12.810817	41.717342	-624.746582	-40.924175
406	2262861350	-164.702896	-58.859989	-126.307899	-8.888872	5.902762	-11.928017	27.458899	-665.011230	-88.448189
407	2262878017	-170.385269	-51.102287	-119.883293	-11.010322	20.591032	0.822923	-25.735569	-509.250488	-115.158615
408	2262894684	-172.366165	-47.866184	-117.970497	-11.959930	24.771441	11.864183	-32.257736	-210.005341	-43.725971
409	2262911351	-170.855576	-48.880920	-119.446831	-8.208739	24.735716	11.846504	24.220570	62.782757	50.474064
410	2262928018	-167.170700	-52.695660	-123.265030	-2.531291	22.856112	7.804201	43.468933	246.993713	100.017792
411	2262944685	-161.231293	-58.114056	-128.655411	2.702527	21.325634	5.566400	89.679276	358.144165	89.971382
412	2262961352	-153.280258	-64.457481	-135.584641	4.591721	20.043528	3.139211	111.467659	424.111694	39.142685
413	2262978019	-141.184738	-71.139557	-146.674698	4.531488	18.129765	0.676269	107.813744	468.864746	-2.891907
414	2262994686	-118.476654	-76.604172	-168.973175	3.901298	14.998371	-2.813696	73.867172	487.937958	-8.522503
415	2263011353	-80.776642	-77.800018	153.050858	4.273171	9.829865	-4.625807	35.117111	498.825653	17.845402
416	2263028020	-50.115704	-73.871346	121.799393	5.820546	3.137993	-5.654581	16.720509	505.777588	19.890806
417	2263044687	-33.834297	-67.260170	104.358040	3.870049	-2.346724	-6.897547	-13.800887	522.707764	5.745721
418	2263061354	-26.040579	-59.776779	94.516426	2.242494	-10.579087	-7.102854	-63.870392	517.921753	-3.531462
419	2263078021	-23.960648	-53.671787	88.946861	-1.471850	-21.096348	-2.752450	-156.764496	407.539185	-10.574218
420	2263094688	-26.014221	-50.871326	86.575951	-5.980202	-30.228775	3.954600	-237.822464	186.690842	-7.345427
421	2263111355	-30.462713	-51.973148	86.961853	-7.971562	-31.657137	6.400000	-251.055984	-68.537186	-18.418848
422	2263128022	-37.571804	-56.422913	90.931396	-10.027456	-31.607574	3.626915	-235.431320	-303.679169	-34.138035
423	2263144689	-50.226147	-62.626656	100.716751	-11.040428	-28.385319	-2.454730	-254.383926	-479.260925	-43.610580
424	2263161356	-72.241341	-67.440262	119.771477	-9.190906	-23.389450	-5.614992	-284.135284	-565.138916	-19.732290
425	2263178023	-97.509056	-67.809044	143.993759	-6.464444	-22.266142	-4.399241	-172.106110	-556.375549	25.995762
426	2263194690	-114.365013	-64.867935	163.123581	-6.337712	-20.741282	-4.011501	38.030922	-496.378052	39.838364
427	2263211357	-123.597176	-61.433701	177.364014	-6.548529	-16.785379	-4.055506	205.126587	-443.904388	-8.960104
428	2263228024	-129.632370	-58.739498	-169.444626	-5.410998	-12.314382	-3.888389	320.194885	-420.525452	-106.712715
429	2263244691	-135.139694	-56.132717	-154.893326	-3.112169	-8.245600	-6.886494	401.978271	-459.907074	-201.256546
430	2263261358	-141.348450	-52.360126	-138.970795	-2.706088	0.761490	-9.869034	400.422241	-547.306885	-264.871368
431	2263278025	-147.531555	-47.487804	-125.321815	-8.508340	15.263471	-7.575122	254.342758	-551.011780	-257.315399
432	2263294692	-152.504089	-42.715389	-116.924057	-14.814590	25.876719	0.595215	57.835373	-432.655792	-162.683029
433	2263311359	-154.281189	-39.499187	-115.289673	-13.754767	26.962048	10.421751	-42.332954	-212.121063	22.887014
434	2263328026	-153.790939	-39.291904	-118.906685	-6.636437	25.293941	14.253807	-107.928696	56.587749	158.615372
435	2263344693	-152.300827	-42.061310	-123.694290	2.449153	23.147793	9.646824	-97.286407	241.844437	121.186584
436	2263361360	-151.602264	-46.522358	-127.797783	5.777256	20.838573	3.759406	-129.540222	314.825928	31.861467
437	2263378027	-151.685196	-51.273827	-131.812454	5.893992	17.050426	0.765253	-186.072662	322.515656	5.957449
438	2263394694	-152.422165	-55.959167	-135.933929	6.400617	13.545756	-1.230608	-242.973114	314.044739	-0.265713
439	2263411361	-152.923141	-60.620785	-140.546768	6.388378	9.839719	-2.191020	-265.382751	312.590118	2.702518
440	2263428028	-151.782318	-65.137894	-146.519180	6.533007	5.810820	-3.320731	-250.636093	313.319427	20.813242
441	2263444695	-146.491898	-69.394814	-155.840958	5.165694	1.793669	-3.436952	-199.046799	327.227600	56.472069
442	2263461362	-133.142975	-72.954247	-172.656891	4.220114	-2.323487	-3.319980	-155.555878	368.767151	113.218887
443	2263478029	-107.809425	-74.474236	159.615723	4.553751	-7.529033	-2.673758	-80.141075	441.179077	159.601852
444	2263494696	-79.003532	-72.057152	129.772552	0.860794	-14.819810	-4.382690	8.852340	498.614044	171.498611
445	2263511363	-59.136536	-66.541946	110.984779	-3.977272	-23.355362	-4.426866	133.345703	484.758545	164.033829
446	2263528030	-51.531044	-61.705666	104.537025	-13.932921	-30.730045	-4.376538	105.820099	300.126221	142.557251
447	2263544697	-51.378456	-59.403843	106.134659	-14.643204	-32.186096	1.097301	90.169640	44.493752	137.315720
448	2263561364	-53.787720	-59.545971	111.938568	-13.332536	-29.236595	-0.459180	152.384674	-151.488998	100.410393
449	2263578031	-58.943127	-61.069981	120.888191	-11.726150	-25.503695	-1.439347	153.759186	-278.719849	71.119812
450	2263594698	-66.603333	-62.806992	132.409912	-9.438113	-22.237103	-2.454591	146.768188	-343.989716	56.477306
451	2263611365	-76.868690	-64.206619	146.731949	-8.118623	-18.888224	-3.302714	149.502625	-397.767670	41.323246
452	2263628032	-89.744408	-64.630020	163.570663	-8.389150	-13.942689	-3.669155	135.282379	-443.736938	26.934303
453	2263644699	-104.802216	-63.431789	-177.925873	-8.335649	-10.236128	-3.891519	91.815170	-498.553284	11.037198
454	2263661366	-120.049034	-60.056175	-159.145508	-4.937710	-5.795679	-5.507135	75.987801	-576.869446	-15.283776
455	2263678033	-132.781418	-54.306004	-142.508408	-2.050082	3.368742	-6.564551	74.227501	-646.338867	-42.313797
456	2263694700	-141.396210	-48.004833	-130.484436	-2.587879	16.739094	0.234337	44.221222	-592.021606	-71.606277
457	2263711367	-147.990402	-44.443298	-123.319275	-7.282766	24.409775	14.117426	-86.055183	-353.727783	-116.185402
458	2263728034	-151.122314	-45.157516	-121.202744	-1.464806	24.205126	19.982346	-98.828667	-15.471187	-96.486465
459	2263744701	-152.663712	-48.752987	-122.329124	1.591727	25.451796	7.053947	-141.918259	206.235596	-58.416294
460	2263761368	-155.038239	-53.384850	-124.236755	5.435411	21.043451	0.061543	-231.409210	276.348236	-55.720188
461	2263778035	-159.031540	-58.443176	-125.195374	7.644679	16.177240	-1.626188	-287.135284	288.023224	-86.882042
462	2263794702	-164.614929	-63.802670	-124.317848	7.783828	13.572070	-2.793421	-288.826141	294.175385	-122.923943
463	2263811369	-172.390778	-69.279472	-121.001541	3.977314	12.915118	-4.854892	-283.977020	303.196625	-141.739273
464	2263828036	178.328812	-74.572571	-116.602440	-0.282616	11.602119	-6.351702	-305.955994	310.217041	-96.839867
465	2263844703	171.446609	-79.690895	-114.589638	0.776072	8.288177	-6.452549	-295.561371	305.964172	2.146324
466	2263861370	174.635757	-85.300186	-120.944565	4.318566	2.257843	-5.168958	-187.907455	325.333832	91.843689
467	2263878037	-49.879341	-87.178253	103.150208	3.494327	-3.050253	-4.001291	-21.479418	388.072418	158.004974
468	2263894704	-32.176487	-78.988602	86.596214	-3.647179	-8.285640	-5.786427	72.085518	442.933624	230.494675
469	2263911371	-30.052670	-70.828232	86.798698	-6.409219	-18.370583	-5.957115	137.380737	415.058228	256.878174
470	2263928038	-28.076317	-64.191689	87.520447	-8.998864	-23.324629	-2.576267	156.653336	336.886383	208.812973
471	2263944705	-29.084352	-61.239410	89.835495	-16.180695	-30.402353	-0.920839	60.879948	121.125473	141.269073
472	2263961372	-33.248146	-61.797695	94.507713	-13.919862	-29.310198	2.108577	-5.838920	-102.883064	97.557632
473	2263978039	-38.933445	-64.014893	101.694847	-9.561596	-26.830582	2.189137	40.207539	-229.026215	80.857155
474	2263994706	-46.301601	-66.832169	111.712471	-7.075512	-23.602228	2.998091	101.885307	-299.939423	70.179794
475	2264011373	-56.596191	-69.895187	125.248993	-6.974575	-20.508741	2.518621	134.786301	-355.046844	44.092796
476	2264028040	-72.815277	-72.628822	144.602417	-7.155270	-17.930264	1.925603	124.532654	-412.976837	13.340342
477	2264044707	-97.947563	-73.703018	172.545944	-6.464298	-14.990241	-0.891112	96.225136	-493.021790	-22.376101
478	2264061374	-123.821030	-71.426392	-158.225815	-2.838074	-8.261504	-3.452501	121.098015	-541.966187	-60.148308
479	2264078041	-140.869156	-66.909065	-136.925888	0.828789	0.992403	-3.160031	171.479187	-522.558838	-105.567726
480	2264094708	-150.391708	-62.779999	-123.292076	-1.887393	10.847221	2.523433	168.183258	-407.361725	-145.271149
481	2264111375	-157.707901	-60.738277	-114.241722	-4.371693	21.185778	6.596369	38.523357	-229.713806	-175.012497
482	2264128042	-164.448990	-61.367966	-109.332809	-4.383576	24.221558	5.238822	-147.296539	-17.113579	-144.826675
483	2264144709	-171.492264	-63.641438	-106.965286	0.219919	22.523081	0.789302	-296.878784	114.032639	-90.583366
484	2264161376	179.004395	-66.920715	-102.955307	5.150641	18.737658	-1.555864	-351.754669	184.734467	-111.584518
485	2264178043	165.776978	-70.118774	-94.323822	4.844361	17.515520	-3.957337	-311.691467	210.509750	-161.092575
486	2264194710	148.465836	-72.981903	-81.590240	-3.594857	18.474159	-3.741901	-313.744263	247.521332	-154.719299
487	2264211377	129.104813	-75.512474	-67.994667	-7.442277	18.652018	-5.793804	-376.612183	255.885559	-65.367073
488	2264228044	109.606209	-78.340073	-54.600483	-2.483711	14.653172	-6.207582	-387.362396	237.832932	59.931858
489	2264244711	84.726685	-81.174683	-34.128784	4.028989	7.815925	-4.755315	-284.151520	233.699219	141.204712
490	2264261378	49.075352	-81.911873	0.146032	6.177066	1.927137	-3.912483	-104.854362	254.854385	157.947067
491	2264278045	18.909727	-79.696632	32.011559	1.028533	-1.046435	-3.953834	77.433449	272.150421	180.598648
492	2264294712	-1.195197	-75.673088	55.023022	-7.913000	-5.512802	-4.568642	142.428055	276.398895	254.453430
493	2264311379	-12.979039	-71.214241	69.357521	-9.904117	-13.633938	-4.996304	116.427788	230.599640	277.131470
494	2264328046	-19.765738	-68.052849	77.746147	-14.323359	-21.572273	-3.308010	62.944080	128.988235	222.859955
495	2264344713	-27.955423	-67.451073	85.743484	-16.516289	-25.428629	-0.975007	-49.238525	-44.509365	182.104568
496	2264361380	-38.481419	-68.302933	96.251556	-12.894255	-26.804861	0.821951	-49.544758	-177.466827	171.911682
497	2264378047	-50.327446	-69.424057	109.418732	-9.955839	-25.879013	3.010293	24.039562	-252.510620	157.617798
498	2264394714	-63.082775	-70.429131	124.919052	-8.199431	-24.006872	4.124724	106.066841	-305.411407	125.984886
499	2264411381	-76.876869	-70.810051	142.223007	-7.089594	-20.586605	4.519199	149.559280	-337.420624	97.582977
500	2264428048	-90.920349	-70.289047	159.876602	-4.547576	-17.865538	5.498776	153.898727	-353.669037	69.572365
501	2264444715	-104.996002	-68.924538	177.276031	-2.326400	-15.069805	5.497214	131.792572	-378.016235	31.705523
502	2264461382	-118.343536	-66.983780	-166.103271	1.617602	-11.113691	4.736411	121.485077	-397.331848	-28.744217
503	2264478049	-128.997742	-65.403320	-151.283279	5.343475	-3.549519	6.167926	172.280991	-358.166138	-118.156876
504	2264494716	-137.266846	-65.131691	-138.350464	3.811957	6.026834	5.045977	206.747101	-255.340012	-207.586945
505	2264511383	-145.922745	-65.850456	-126.292686	1.367485	17.238256	-0.143372	137.543274	-159.773529	-259.275696
506	2264528050	-155.105988	-66.933304	-117.129341	-5.374110	24.324841	-2.263562	-48.225754	-58.357731	-221.290741
507	2264544717	-163.570297	-68.287315	-112.950340	-4.636536	25.721743	-2.915098	-276.788147	36.649826	-116.074448
508	2264561384	-172.618256	-70.486580	-110.678246	1.280055	22.643824	-2.712692	-415.823853	114.369316	-72.423843
509	2264578051	176.612442	-73.572281	-106.751183	3.380933	18.866634	-3.632721	-422.428925	178.208740	-77.528572
510	2264594718	163.604813	-76.778099	-99.832802	1.633254	16.974737	-6.161803	-379.522064	203.691574	-70.115135
511	2264611385	149.610657	-79.969986	-91.237221	-1.364128	15.932955	-6.414692	-334.976379	213.188843	-17.898493
512	2264628052	134.949127	-83.446983	-81.335655	-1.730804	13.376094	-7.175913	-292.310425	213.718170	61.297466
513	2264644719	117.126862	-87.269356	-66.812874	-0.476476	9.240952	-7.432027	-201.276367	187.820160	144.634048
514	2264661386	-44.467949	-87.934181	94.254662	0.752821	3.606717	-7.121237	-33.750504	160.131027	234.777039
515	2264678053	-57.523144	-82.044365	109.611786	-3.136673	-1.330101	-6.609805	134.420761	155.399643	324.827942
516	2264694720	-57.587860	-75.278053	113.031654	-6.371655	-8.442265	-5.919201	196.047272	181.031143	366.256470
517	2264711387	-56.294872	-69.916695	114.209427	-9.806274	-16.297207	-5.900697	143.411469	154.883362	283.151031
518	2264728054	-58.877762	-66.314217	117.678917	-14.278013	-22.753891	-4.401682	36.450119	46.885498	225.897568
519	2264744721	-64.417419	-63.547337	123.995171	-11.458350	-26.087072	0.247393	8.842294	-66.760223	223.961044
520	2264761388	-69.264328	-61.302204	130.915176	-8.115477	-26.537167	6.835524	74.728371	-128.744080	200.902710
521	2264778055	-72.963280	-59.829437	138.006958	-5.821611	-25.328886	12.223566	145.690811	-174.862167	152.711639
522	2264794722	-76.737038	-59.308659	145.938583	-3.663439	-23.405491	15.097179	180.575348	-230.588058	94.654099
523	2264811389	-81.962128	-59.548836	154.733582	-2.175480	-21.173321	15.733126	137.315201	-272.921600	37.134644
524	2264828056	-89.981773	-60.601837	165.227234	-0.384979	-19.908398	12.182755	61.023159	-324.540863	-38.927731
525	2264844723	-99.799400	-62.097321	177.817108	2.613312	-16.722330	7.213545	70.634933	-360.319336	-117.785805
526	2264861390	-109.873932	-63.832878	-167.863861	4.520841	-10.620447	2.326727	157.946060	-358.271423	-197.625153
527	2264878057	-120.127647	-65.358261	-152.335281	3.301913	-1.317562	-3.686070	224.017395	-331.214386	-248.433548
528	2264894724	-131.007599	-65.985580	-137.765930	-1.833660	9.748967	-6.840209	141.807999	-278.547485	-236.844437
529	2264911391	-142.860123	-65.983772	-125.700783	-3.086328	19.821005	-6.823993	-51.319466	-208.472900	-212.234360
530	2264928058	-154.703476	-66.056648	-117.642906	-5.798003	25.133602	-4.904760	-269.919647	-104.924469	-167.883759
531	2264944725	-164.249786	-66.486206	-114.584175	-1.740652	25.345911	-3.749892	-405.571747	-7.878895	-76.175453
532	2264961392	-171.895432	-67.871826	-113.788498	1.619922	22.388985	-2.313653	-415.339508	72.169899	-33.536255
533	2264978059	-177.713226	-69.968246	-113.853546	2.305347	19.950670	-2.461464	-353.242889	120.710579	-8.382340
534	2264994726	178.846527	-72.427086	-114.864563	2.810702	18.453476	-3.668246	-264.399384	143.605728	19.703423
535	2265011393	179.172119	-75.286926	-118.457581	2.272410	17.058929	-3.393302	-188.208969	166.887115	64.597694
536	2265028060	-175.275681	-78.530487	-126.227455	2.432678	13.785571	-3.646802	-121.820404	194.585159	100.741859
537	2265044727	-159.556274	-81.510574	-143.073914	2.394213	10.404242	-4.776404	-53.653648	208.028397	133.860580
538	2265061394	-126.316635	-82.730621	-176.188309	0.675653	5.811158	-5.535690	24.275303	215.630615	174.205856
539	2265078061	-92.782722	-80.341682	151.587723	-3.892112	-0.773275	-6.282591	97.159500	216.555588	225.961029
540	2265094728	-76.018089	-75.650627	136.344681	-7.400462	-8.165728	-5.219584	109.160744	213.883804	261.366943
541	2265111395	-69.018272	-71.824783	130.014954	-9.669566	-17.673063	-5.566835	53.877926	167.722900	188.903870
542	2265128062	-68.625374	-69.374641	130.207748	-11.157516	-23.882811	-2.946739	32.908882	46.268009	140.624710
543	2265144729	-70.819046	-67.701813	134.126236	-8.614594	-25.393610	3.300996	85.267776	-50.067001	125.976326
544	2265161396	-73.081863	-66.692772	139.324280	-7.343130	-24.058649	8.351955	149.443558	-101.147224	96.911163
545	2265178063	-75.990547	-66.497055	145.398804	-6.258152	-22.459887	9.758333	157.346069	-142.090088	51.838898
546	2265194730	-81.054550	-66.913307	153.246964	-4.227605	-20.386185	9.165823	125.851250	-193.744400	14.634084
547	2265211397	-88.402214	-67.681313	162.825531	-2.837898	-18.331129	8.752399	86.430252	-231.878372	-23.256439
548	2265228064	-98.261230	-68.586250	174.695450	-1.898622	-16.333696	5.669228	66.651314	-268.818970	-67.091202
549	2265244731	-110.330818	-69.229935	-170.985504	-0.653728	-12.058558	1.951045	74.936485	-297.516327	-110.952286
550	2265261398	-123.235687	-69.257721	-155.314774	0.175758	-5.704571	-0.961407	102.829674	-304.302307	-148.682053
551	2265278065	-135.678116	-68.604225	-140.302399	-1.396857	2.336090	-3.008380	92.291168	-282.573914	-172.549271
552	2265294732	-147.208542	-67.116539	-127.817467	-3.627615	11.240045	-4.049472	0.763624	-253.328171	-162.265259
553	2265311399	-157.837158	-65.514381	-118.880318	-3.733765	20.221199	-2.526752	-147.520126	-192.160019	-143.965256
554	2265328066	-165.929398	-64.790222	-114.741905	-3.120862	23.929010	0.710434	-260.816437	-80.815186	-83.084648
555	2265344733	-170.641998	-65.455399	-114.701653	0.636892	24.017948	-0.284458	-280.909088	32.594872	-6.668046
556	2265361400	-173.128632	-67.387894	-116.908623	1.331067	22.652195	-1.049582	-270.821594	116.792709	38.416119
557	2265378067	-174.576752	-70.240768	-119.642746	3.375084	20.173738	-2.616246	-240.130936	171.789902	43.012653
558	2265394734	-174.614899	-73.534836	-122.808548	3.719811	17.713402	-4.832682	-183.161591	198.229584	42.645679
559	2265411401	-171.506256	-77.122757	-128.174118	2.574744	15.785766	-5.781674	-125.497772	219.894043	57.559704
560	2265428068	-160.304337	-80.926239	-140.934494	1.337871	12.728770	-6.455496	-80.555099	252.525314	88.702553
561	2265444735	-127.523186	-83.919334	-174.353073	2.058258	7.909080	-7.716732	-23.089294	290.154175	112.422134
562	2265461402	-73.941536	-82.753380	132.324127	-0.052068	3.371403	-7.688483	33.029720	338.109802	131.247177
563	2265478069	-48.580143	-76.688965	107.231316	-6.028046	-1.819777	-7.842381	36.148201	402.639496	186.383621
564	2265494736	-41.183411	-68.832253	99.670990	-8.942662	-10.906826	-8.066349	7.774338	425.986389	239.882858
565	2265511403	-38.342731	-61.975670	96.081841	-10.012319	-21.214443	-5.198639	-27.867680	370.671753	197.251022
566	2265528070	-38.973953	-57.453892	95.878464	-13.020356	-26.052073	0.802315	-51.122913	211.985260	167.528687
567	2265544737	-41.301746	-54.851189	98.599052	-10.341802	-27.071510	6.349880	-7.322076	55.902348	172.686111
568	2265561404	-43.655121	-53.518425	102.781685	-6.582061	-25.408695	12.008009	58.583817	-46.069675	164.465576
569	2265578071	-45.596886	-53.448128	107.597870	-2.937068	-22.960732	16.122557	111.617966	-124.451324	127.254250
570	2265594738	-47.692471	-54.935791	112.784164	-1.353644	-20.336351	16.459215	122.266769	-200.927139	61.885666
571	2265611405	-51.578541	-58.048412	119.240601	-1.409856	-18.713682	13.112301	85.525375	-291.638489	-1.893241
572	2265628072	-60.172676	-62.380985	129.364731	-1.987566	-15.936098	6.415817	7.775106	-403.447906	-43.490845
573	2265644739	-76.595428	-66.591187	146.268524	-1.353611	-10.564560	-0.258599	-72.335045	-506.230743	-70.051994
574	2265661406	-100.621063	-68.683327	170.806427	2.367268	-5.613850	-3.094342	-80.497383	-568.777283	-107.208221
575	2265678073	-126.019150	-67.610504	-161.641342	6.514730	-0.400764	-5.164099	11.302578	-594.699524	-181.978302
576	2265694740	-146.357712	-64.488083	-137.098923	8.705168	12.065621	-4.885809	126.457527	-552.826904	-299.622986
577	2265711407	-161.965622	-62.152386	-118.748184	-0.786970	29.204859	-0.326327	47.607635	-347.873535	-381.068176
578	2265728074	-170.548157	-63.470409	-108.439377	-2.491904	30.966085	9.145103	34.871830	2.396760	-290.830353
579	2265744741	-176.067123	-68.038559	-103.747803	-6.785171	31.640488	-3.172353	-74.536896	252.933762	-144.502167
580	2265761408	-179.841904	-73.694748	-103.976944	-4.482281	25.228340	-10.621392	-239.623932	335.040192	-5.067596
581	2265778075	174.828003	-79.576019	-103.736671	2.086906	18.780285	-9.781627	-305.986481	349.269501	14.934583
582	2265794742	163.974426	-85.662750	-97.109909	3.609790	14.754258	-9.779107	-256.887177	364.846436	19.769939
583	2265811409	13.988508	-87.675941	50.065269	2.543991	11.519404	-10.357668	-172.384613	380.243652	43.880127
584	2265828076	-6.028271	-80.898582	68.151741	0.103885	8.980869	-10.142663	-120.629517	405.816193	82.456192
585	2265844743	-11.394317	-73.314377	71.650513	-1.980271	4.517174	-10.593923	-118.526894	440.449524	118.186401
586	2265861410	-15.656671	-65.180252	73.184608	-6.498139	-1.716872	-10.133509	-171.315201	464.786621	148.838242
587	2265878077	-21.275448	-57.413410	74.665466	-11.916101	-9.276590	-9.506163	-261.175140	426.093811	191.047806
588	2265894744	-28.595284	-50.575825	76.335373	-13.561697	-16.718557	-6.373123	-360.554932	344.074249	229.245514
589	2265911411	-35.787315	-45.158539	78.026596	-9.440799	-22.773394	2.001935	-359.286377	234.701584	233.237213
590	2265928078	-41.844925	-42.201431	80.480713	-11.560390	-28.470242	11.258354	-265.294067	66.475739	195.811813
591	2265944745	-45.118721	-41.496170	84.622643	-7.917839	-27.597960	20.622017	-34.460564	-102.542679	164.258484
592	2265961412	-44.336117	-41.748817	89.800438	-2.393889	-22.673916	22.353359	249.193695	-180.680435	154.705688
593	2265978079	-40.524555	-42.345882	95.020111	1.112512	-17.668823	21.418320	434.140106	-190.282562	147.866776
594	2265994746	-35.611599	-44.198284	99.705429	1.245445	-15.374526	18.554853	483.112823	-220.874130	93.230270
595	2266011413	-33.066589	-49.245090	104.531517	-1.266327	-14.973391	10.026627	359.237946	-369.261566	-5.864968
596	2266028080	-37.102749	-57.900299	112.143639	-1.981755	-12.955412	-0.293252	122.285782	-587.692444	-74.511024
597	2266044747	-53.619709	-68.050117	129.382431	1.163560	-8.439969	-7.119446	-67.909149	-765.137878	-97.353600
598	2266061414	-94.943367	-74.058769	170.639771	4.555073	-1.355758	-13.291438	-126.992012	-858.761414	-110.001747
599	2266078081	-138.367416	-70.709885	-145.021591	10.216662	13.647676	-13.650285	-59.670010	-795.014221	-184.563812
600	2266094748	-162.997345	-65.872902	-120.190811	2.927887	29.951801	-0.168675	-90.755569	-522.860046	-336.971344
601	2266111415	-173.827530	-66.257866	-108.458450	-0.284131	32.788067	11.565474	-6.992420	-40.919689	-282.536346
602	2266128082	-177.778183	-71.303780	-104.920151	-8.078069	31.959875	-3.719329	-39.634323	291.306244	-97.268364
603	2266144749	-178.564178	-77.287613	-107.752174	-4.956254	23.183235	-14.499689	-211.499313	356.443817	36.459122
604	2266161416	-176.753174	-83.213493	-114.197319	1.363028	16.041660	-12.115438	-273.594299	354.257568	53.156544
605	2266178083	-134.328735	-88.800575	-160.423264	3.907225	12.199645	-10.576712	-225.894196	355.729492	45.842579
606	2266194750	-19.200727	-84.484200	81.847534	3.107448	10.413030	-10.541650	-154.089493	363.899689	53.706120
607	2266211417	-17.037651	-77.926285	77.725609	0.463397	9.579327	-9.887195	-116.435768	383.208893	88.616447
608	2266228084	-18.815506	-70.863945	77.479630	-0.914237	5.706515	-9.637385	-122.474953	402.311768	128.978928
609	2266244751	-21.014181	-63.374279	77.379097	-3.033273	0.562200	-8.806055	-139.268616	421.273315	153.188309
610	2266261418	-24.063908	-55.511185	77.417480	-7.002490	-5.139582	-8.350292	-182.916367	433.132599	184.209869
611	2266278085	-29.162968	-48.004246	78.537170	-8.152573	-12.189722	-6.203353	-255.181503	381.514618	241.179932
612	2266294752	-33.700439	-40.741028	79.461113	-4.528944	-20.900541	2.922443	-235.828812	348.068604	263.009003
613	2266311419	-37.630329	-35.892200	80.610252	-8.284190	-27.189213	16.327684	-195.755020	201.056610	214.899811
614	2266328086	-39.161301	-34.239250	82.860130	-6.114378	-24.234007	23.834202	-17.313520	4.599553	148.845413
615	2266344753	-39.169971	-34.879951	86.309326	-3.280551	-21.059029	24.931633	113.753784	-142.493530	108.097092
616	2266361420	-36.770863	-37.000179	90.512115	1.986362	-19.386986	23.323860	288.723053	-231.423935	82.774284
617	2266378087	-33.827923	-41.081635	94.710129	0.443986	-16.177088	15.135000	331.994202	-318.824890	18.223242
618	2266394754	-33.778408	-47.827374	99.272316	-2.400069	-15.166724	6.300404	191.689575	-451.159271	-62.506107
619	2266411421	-39.870293	-56.661957	106.649826	-3.103662	-12.481400	-1.872360	-17.315350	-592.708496	-99.786270
620	2266428088	-56.618313	-65.522865	122.038765	-2.360780	-7.634919	-7.506754	-195.311676	-690.683105	-96.093559
621	2266444755	-89.469536	-70.917931	152.622208	1.170796	-3.556155	-9.794646	-261.464050	-743.312561	-102.177612
622	2266461422	-126.540543	-70.125504	-170.588943	8.395115	2.377852	-9.175291	-137.405350	-710.455017	-180.706314
623	2266478089	-151.264572	-68.089462	-143.123291	10.922462	16.261631	-0.866674	57.775894	-479.526550	-360.811798
624	2266494756	-166.923584	-69.471062	-122.864815	1.306795	25.563669	8.190310	193.261688	-86.208527	-438.048340
625	2266511423	-178.386246	-74.707848	-106.050797	-1.571965	31.131260	1.985560	272.197784	263.625305	-346.050812
626	2266528090	170.804047	-81.066605	-93.361061	-15.004396	28.770355	-15.296354	95.881447	384.763062	-133.220062
627	2266544757	162.599258	-86.764816	-87.972450	-11.670069	19.942938	-15.268676	-171.437210	336.905457	46.694092
628	2266561424	-16.756830	-88.131767	86.292450	-2.294441	15.180168	-11.955380	-306.808685	288.357910	95.739868
629	2266578091	-18.999554	-83.360382	83.894272	2.918875	11.906343	-9.029389	-279.444397	273.049774	79.859772
630	2266594758	-19.234261	-78.528915	80.710129	1.991866	10.442895	-8.302588	-204.360718	281.228058	68.662445
631	2266611425	-20.820105	-73.367165	79.548454	-0.700681	8.316447	-7.823406	-164.423248	294.521545	92.368744
632	2266628092	-23.397331	-67.891624	79.492416	-2.283019	4.076777	-7.499114	-159.549927	302.644379	124.900681
633	2266644759	-26.700720	-62.226398	80.209473	-4.947644	-1.385543	-6.392126	-161.011063	298.053925	162.692245
634	2266661426	-31.961082	-56.353138	82.513260	-7.672043	-7.017132	-4.317852	-198.619843	270.149292	236.480118
635	2266678093	-37.203087	-51.049953	85.035751	-2.402432	-15.587947	3.051392	-194.626633	208.219666	256.581635
636	2266694760	-39.764500	-47.252529	86.747925	-0.141542	-21.979385	13.876144	-78.339584	133.207275	196.190536
637	2266711427	-41.216614	-46.410446	89.277763	-2.384756	-24.053999	19.436586	21.137951	-32.817871	113.040901
638	2266728094	-42.177887	-48.165180	93.064011	-0.962013	-22.312695	18.923582	106.793503	-185.449478	45.876961
639	2266744761	-43.819828	-51.666080	98.002632	-0.561320	-19.417290	14.245533	125.800789	-288.503113	-3.104178
640	2266761428	-48.757545	-56.515388	105.152985	-2.586017	-16.585989	8.059505	49.177448	-387.891907	-35.798626
641	2266778095	-60.760708	-61.857876	117.224083	-3.013752	-14.048735	2.462378	-99.216507	-492.456360	-46.436142
642	2266794762	-82.510284	-65.745750	137.199600	-1.929480	-11.364261	-1.512035	-228.893707	-578.796326	-52.128788
643	2266811429	-109.197029	-65.794174	162.018753	2.074623	-7.838246	-3.557431	-241.676056	-610.081299	-64.807213
644	2266828096	-129.951447	-62.866791	-177.051361	4.222902	-5.026299	-1.121815	-113.019066	-562.703369	-117.083565
645	2266844763	-143.240173	-60.700356	-160.481201	7.786539	0.448565	4.883280	77.672989	-422.014252	-252.334564
646	2266861430	-151.101547	-62.608273	-145.549072	7.125593	11.257780	9.264450	315.262787	-140.906830	-418.479645
647	2266878097	-162.280121	-69.450134	-125.822304	7.027017	20.464954	5.052945	411.568848	176.464401	-600.466125
648	2266894764	175.700180	-76.334724	-96.694160	-6.061434	29.894615	-12.607116	352.709473	333.019775	-552.580750
649	2266911431	156.313889	-80.402283	-77.179283	-29.127518	27.036118	-16.388779	-16.350080	286.214203	-169.259033
650	2266928098	158.343628	-83.940292	-86.227608	-14.935505	22.986647	-15.319820	-417.349030	163.473373	151.403763
651	2266944765	-172.207550	-86.870255	-124.333664	4.435326	18.981646	-8.456779	-514.288635	140.265320	200.919540
652	2266961432	-83.826805	-87.467964	140.594330	8.593527	14.547701	-6.094199	-398.424133	209.666855	137.593124
653	2266978099	-44.438263	-83.570534	96.828751	5.234252	11.678596	-7.512419	-257.927612	272.444702	110.158035
654	2266994766	-36.807251	-78.498878	86.052963	0.778973	9.606140	-9.079159	-182.800995	293.231567	123.185730
655	2267011433	-36.341953	-73.010323	82.564201	-1.851142	6.485225	-9.214691	-176.712250	292.901733	157.211975
656	2267028100	-38.239517	-67.151642	81.443169	-2.619302	1.661555	-8.015263	-178.806656	291.366547	197.297485
657	2267044767	-41.508923	-60.529541	82.019211	-4.884741	-3.621244	-6.083744	-166.840958	292.835602	269.009521
658	2267061434	-44.831139	-53.654617	83.243980	-4.312627	-12.986856	-1.413425	-139.471756	270.916687	313.812744
659	2267078101	-45.828426	-47.805096	83.859375	-2.460997	-19.070999	9.093666	-33.442005	227.144852	268.130066
660	2267094768	-45.203987	-44.501438	84.420753	-6.050808	-21.943342	14.997162	59.412121	118.889938	159.334229
661	2267111435	-44.730370	-43.715233	86.732185	-5.471490	-20.744898	18.305525	122.505959	-40.863499	104.876930
662	2267128102	-43.355228	-44.670113	89.861641	-2.130709	-19.353352	18.303135	210.863449	-139.111755	57.700386
663	2267144769	-41.955353	-47.272644	93.512703	-2.219747	-17.005041	15.255522	238.942886	-222.749268	6.694291
664	2267161436	-42.468342	-51.648640	98.266266	-3.174164	-15.260640	9.858501	183.492920	-324.076965	-38.588749
665	2267178103	-46.336445	-57.045177	104.952919	-3.062497	-13.117413	5.785928	91.723808	-400.162628	-58.770931
666	2267194770	-54.265419	-62.592258	114.830467	-1.083580	-10.637761	1.281632	34.848148	-446.872528	-64.585533
667	2267211437	-66.801056	-67.666138	129.123672	1.713235	-7.150573	-2.050511	24.858366	-468.269409	-85.549538
668	2267228104	-84.004890	-71.732483	149.061066	3.816516	-3.931807	-2.322640	89.217072	-466.815674	-128.033585
669	2267244771	-101.655952	-75.006554	170.942780	6.402287	5.992130	-0.840055	198.206375	-370.051086	-210.653595
670	2267261438	-114.927139	-78.782631	-170.827179	3.552864	16.459841	-0.747174	267.985840	-170.377625	-289.409180
671	2267278105	-120.264198	-83.014893	-162.005798	-4.534760	25.962027	-6.427054	201.089752	37.796688	-262.374542
672	2267294772	-105.642029	-85.070816	-177.631699	-13.889832	26.754539	-12.901510	-56.778721	132.505310	-73.610245
673	2267311439	-84.723618	-83.830582	155.988831	-5.927227	23.593271	-12.342869	-321.905609	140.858841	87.484695
674	2267328106	-73.152000	-81.320381	137.827423	4.603825	18.842686	-8.347524	-387.970856	163.038589	121.069923
675	2267344773	-63.223980	-78.664291	122.359291	7.472408	14.010871	-6.556652	-319.980743	205.271439	88.929466
676	2267361440	-54.890556	-75.754646	109.866005	5.539035	11.065899	-6.944272	-232.688095	228.921738	65.747269
677	2267378107	-49.322601	-72.453575	101.039322	2.839256	8.928288	-7.485880	-176.935196	233.525864	68.952820
678	2267394774	-46.467766	-68.647346	95.351860	0.966278	6.579439	-7.118942	-152.138077	235.237946	95.289734
679	2267411441	-45.333488	-64.193405	91.684746	0.341716	3.401498	-5.613363	-135.280197	247.176758	132.891251
680	2267428108	-45.191845	-58.844322	89.489708	-1.092448	-0.816652	-3.551744	-108.982620	268.553711	186.091934
681	2267444775	-45.521294	-53.101704	87.962616	-1.957780	-7.839338	0.686089	-97.509933	276.545074	211.407837
682	2267461442	-45.579693	-48.445789	86.594604	-2.862256	-14.234530	6.845150	-69.001534	230.335999	165.154434
683	2267478109	-45.659241	-45.902596	86.382431	-6.452123	-18.911909	11.251509	-16.113152	110.147873	104.734848
684	2267494776	-47.064835	-45.935150	88.497681	-8.998767	-19.724154	13.312096	4.699717	-68.573647	60.833641
685	2267511443	-50.120876	-47.797852	92.907188	-7.844867	-18.842268	12.291349	7.469343	-213.480896	36.839695
686	2267528110	-55.065815	-50.628246	99.258537	-5.975253	-16.837631	10.237944	-10.399857	-305.259338	17.188635
687	2267544777	-62.342766	-53.770676	107.860748	-4.400303	-14.661439	8.137383	-30.938675	-372.893616	4.041482
688	2267561444	-72.506409	-56.614353	119.194466	-2.547580	-12.511462	5.128881	-53.340614	-428.720154	-7.608342
689	2267578111	-84.808006	-58.529633	132.568359	-0.459037	-10.381219	3.674401	-62.550598	-449.425201	-27.201521
690	2267594778	-97.219566	-59.622124	146.218124	2.238440	-7.304058	3.117024	-44.022907	-424.903564	-72.339394
691	2267611445	-106.784416	-60.841148	158.104385	3.450251	-4.078716	5.204511	42.886028	-336.829651	-144.559937
692	2267628112	-112.650246	-63.474842	167.911713	5.655504	0.480627	4.539553	166.002441	-211.499222	-240.734665
693	2267644779	-114.665039	-68.658234	175.711288	8.785455	5.645164	3.569914	304.734344	-55.361778	-360.271301
694	2267661446	-112.022675	-76.094673	-179.497711	8.681371	13.977481	-2.230015	430.492584	91.039558	-443.799591
695	2267678113	-104.717545	-82.754509	179.018936	-7.192488	24.750761	-15.439238	348.641052	136.373245	-373.816803
696	2267694780	-93.326050	-84.121971	165.941559	-21.682467	27.724117	-15.653114	-97.535049	96.889244	-65.628998
697	2267711447	-91.351234	-82.215607	156.574814	-1.682146	25.248075	-11.374341	-440.985291	58.523842	118.462723
698	2267728114	-86.107086	-80.428871	143.763474	10.584533	18.784849	-4.536394	-446.666870	115.161400	106.120743
699	2267744781	-74.197418	-78.870293	126.273163	9.810406	13.851436	-4.812340	-319.336853	198.486145	61.085018
700	2267761448	-61.591969	-76.619629	109.751167	6.192240	10.313974	-7.131820	-214.121490	242.587692	47.070175
701	2267778115	-52.843582	-73.568787	97.895103	2.590079	8.210376	-8.334082	-164.205780	250.393921	56.400059
702	2267794782	-48.103130	-69.910057	90.332138	0.619668	6.007166	-7.988673	-148.163300	247.354218	80.873329
703	2267811449	-46.333023	-65.492966	86.031677	-1.895263	3.280628	-6.524455	-134.175110	250.067734	130.350159
704	2267828116	-47.470528	-60.121136	84.763855	-5.052134	-1.140589	-5.162931	-137.537918	243.818817	214.115631
705	2267844783	-49.611271	-55.001484	84.997604	-5.275608	-10.096855	0.423718	-118.306770	195.696732	237.725479
706	2267861450	-51.281689	-51.513233	85.449409	-5.673381	-16.076378	7.232611	-80.361649	118.298866	173.961090
707	2267878117	-52.511265	-50.269653	86.818512	-8.214442	-18.584486	11.457657	-12.014696	2.286291	92.508904
708	2267894784	-54.357830	-50.522964	90.116638	-8.723823	-17.991825	11.255249	39.569828	-113.898834	64.324966
709	2267911451	-56.468987	-51.640583	94.717499	-6.281390	-17.437263	12.817467	85.889587	-184.856674	44.293423
710	2267928118	-57.496056	-53.595715	99.571960	-3.190639	-16.136339	14.058369	167.480774	-216.664368	-1.205985
711	2267944785	-57.317738	-56.283703	104.200226	-1.851965	-13.556259	11.604528	235.614594	-226.149139	-49.346207
712	2267961452	-56.927322	-59.492744	108.694054	-0.792788	-11.155055	8.426960	249.404770	-230.091888	-83.382431
713	2267978119	-57.224342	-63.055134	113.274185	-0.436973	-8.635595	5.273012	220.801331	-232.471344	-107.112320
714	2267994786	-58.317749	-66.931580	118.090652	1.138387	-6.082490	2.894239	194.050751	-232.987564	-131.009109
715	2268011453	-59.108124	-71.034409	122.525726	3.182531	-2.499729	0.931554	198.871765	-215.134995	-160.183746
716	2268028120	-56.664970	-75.077934	123.902977	3.462265	3.856026	-1.012517	223.585236	-155.160248	-192.164246
717	2268044787	-49.821369	-78.459061	120.000717	-0.282311	12.087647	-5.263195	180.730423	-83.937668	-193.917389
718	2268061454	-42.508034	-80.578712	112.944817	-3.613745	18.703814	-9.055992	20.765078	-37.466930	-144.084885
719	2268078121	-41.001717	-81.304527	108.325706	-3.551486	23.992973	-9.856643	-184.906357	-7.876112	-60.496044
720	2268094788	-42.251858	-80.813225	104.128052	2.664900	22.846630	-8.135507	-325.407806	44.260483	-8.351072
721	2268111455	-39.900707	-79.478287	96.093590	6.767179	18.182915	-6.528816	-335.482239	111.306099	-8.100922
722	2268128122	-35.145550	-77.467545	86.433617	6.152250	14.288579	-7.251157	-284.271423	163.241501	-16.864697
723	2268144789	-31.608027	-74.938637	78.860779	3.959546	11.735696	-8.448907	-230.711304	183.790817	-5.329781
724	2268161456	-30.268883	-72.148399	74.207565	2.054350	9.630318	-8.961575	-189.117630	182.158859	20.156483
725	2268178123	-30.748665	-69.122162	71.889961	0.388660	7.900512	-8.443148	-161.752060	177.985214	54.581379
726	2268194790	-32.761559	-65.750854	71.741615	-1.066732	5.119530	-7.474300	-130.799805	172.036682	105.860245
727	2268211457	-36.094749	-61.554096	73.701370	-3.295747	2.274569	-5.593100	-96.404198	176.395248	187.805191
728	2268228124	-39.379745	-56.540714	76.450005	-4.265115	-4.575771	-2.077697	-57.459629	184.045776	253.592682
729	2268244791	-40.699986	-52.063896	77.830208	-4.199551	-11.372203	3.475223	-13.926523	172.462296	212.098587
730	2268261458	-41.293129	-48.767971	78.271133	-7.651388	-14.288320	7.674429	-17.268097	135.758682	144.436035
731	2268278125	-42.163635	-47.077450	79.385048	-9.228067	-17.265265	10.308508	-4.803040	42.953403	102.598297
732	2268294792	-43.464176	-46.780472	81.956459	-7.889063	-18.132164	12.645555	32.368477	-62.033379	90.706223
733	2268311459	-44.504128	-47.667664	85.455643	-5.237171	-16.932781	14.382851	89.317192	-141.339600	66.617172
734	2268328126	-45.083233	-49.553364	89.398285	-2.086015	-14.346606	13.894220	140.284363	-194.948059	32.025249
735	2268344793	-45.257366	-52.042122	93.392792	0.831482	-11.845193	11.799833	172.832413	-217.520889	1.469564
736	2268361460	-45.385342	-55.054325	97.232986	1.748625	-9.357561	9.308216	175.277481	-229.496674	-31.805773
737	2268378127	-46.568237	-58.764755	101.332306	1.274691	-6.653141	5.381079	132.860855	-256.525726	-66.353333
738	2268394794	-50.317184	-63.071545	106.701447	0.621827	-3.573523	1.408424	54.581757	-293.879852	-89.022705
739	2268411461	-57.548100	-67.684120	114.502937	1.550078	-0.034362	-1.485492	-10.017345	-325.692139	-108.164230
740	2268428128	-67.029739	-72.195442	124.469666	4.723495	5.047976	-2.234571	-8.582418	-312.330719	-143.151276
741	2268444795	-75.517303	-76.740593	133.888000	5.697083	12.563518	-2.613323	33.889290	-235.697998	-208.564102
742	2268461462	-79.723473	-81.000290	138.621704	4.564750	21.535501	-6.163309	24.876923	-113.023125	-237.284164
743	2268478129	-71.246849	-83.727585	128.903915	1.536670	25.478579	-7.224331	-70.913460	30.099277	-176.632141
744	2268494796	-48.387001	-84.217789	102.920227	1.658062	23.051662	-10.470048	-180.489410	122.769005	-105.400139
745	2268511463	-29.998365	-82.246376	80.317078	2.392708	18.463356	-10.293943	-245.259003	187.807480	-48.390526
746	2268528130	-22.582115	-78.883377	68.496185	2.658182	13.974125	-10.611725	-256.550720	229.395218	-13.401521
747	2268544797	-20.652317	-74.994461	62.623013	1.702952	10.732614	-10.940109	-229.335785	244.284119	13.918931
748	2268561464	-21.224701	-71.045235	59.900936	0.203521	8.977068	-10.768672	-192.448715	236.754471	42.451546
749	2268578131	-23.451563	-67.026634	59.465443	-1.148384	7.295924	-9.779490	-160.025696	225.107895	85.560165
750	2268594798	-27.016489	-62.745663	61.077656	-2.793136	5.104178	-8.646562	-128.395813	213.372177	149.383270
751	2268611465	-32.438858	-57.668285	65.048950	-6.346382	2.050505	-7.377794	-120.559807	204.189621	256.678986
752	2268628132	-37.983379	-52.024330	69.739830	-6.781455	-7.008416	-3.738565	-104.557442	181.349899	330.467896
753	2268644799	-41.301041	-47.106186	72.377235	-5.690526	-14.866900	4.340786	-80.929031	159.673370	269.980316
754	2268661466	-43.366833	-44.228798	73.969437	-8.909276	-17.525616	9.806934	-58.062313	80.152069	167.871918
755	2268678133	-45.198704	-42.970150	76.484512	-7.774285	-17.913610	12.009514	-8.383477	-25.325977	132.737610
756	2268694800	-46.340469	-42.730431	79.891846	-4.602389	-17.918468	16.264677	67.950577	-100.966286	116.187340
757	2268711467	-45.962780	-43.436520	83.521912	-0.784015	-15.442528	18.568127	168.862701	-148.116226	80.591309
758	2268728134	-43.962551	-44.923389	86.804886	3.476030	-12.860800	18.663692	254.774612	-167.341446	37.553547
759	2268744801	-40.624203	-47.164635	89.198662	4.827131	-10.051085	16.507248	301.326782	-171.210968	-16.357281
760	2268761468	-37.673874	-50.489872	90.989609	2.898066	-7.804976	11.232853	255.740952	-204.237152	-70.863708
761	2268778135	-37.644062	-55.121685	93.296371	-0.778218	-5.475868	4.523584	110.058594	-276.076874	-103.378326
762	2268794802	-42.327648	-60.762409	97.637054	-1.320502	-2.550354	-0.396216	-61.884689	-353.114105	-111.268936
763	2268811469	-51.710522	-66.761101	105.364670	2.041788	0.639727	-2.830778	-148.128769	-399.985016	-122.896210
764	2268828136	-63.408890	-72.461624	115.979263	5.902807	4.257787	-2.746064	-105.689751	-374.876556	-168.456650
765	2268844803	-73.986519	-78.082184	127.265060	7.762813	8.694098	-3.396002	19.536905	-286.942993	-250.173080
766	2268861470	-82.341507	-83.357193	137.621765	6.262537	17.932026	-8.292160	111.137672	-167.015747	-287.942047
767	2268878137	-73.501740	-86.922539	129.515182	0.653762	26.522099	-8.986743	44.139957	-8.068014	-217.050095
768	2268894804	-21.085020	-86.983513	74.918503	-2.639416	25.336246	-11.099992	-128.177353	118.114395	-115.413025
769	2268911471	-9.453044	-84.113342	58.765854	-1.486371	19.459356	-12.537421	-270.080109	182.019608	-26.171814
770	2268928138	-12.031631	-80.418648	56.012676	0.580889	14.593055	-11.743875	-320.048950	220.048965	21.250122
771	2268944805	-15.458076	-76.306763	54.569027	0.977898	10.809729	-11.478381	-292.192749	242.130447	43.804070
772	2268961472	-19.267225	-71.976974	54.501202	-0.230108	8.754711	-10.839157	-234.342728	246.682373	78.894379
773	2268978139	-23.381990	-67.396164	56.068939	-1.617639	5.779333	-9.806731	-160.641022	242.515976	132.986069
774	2268994806	-28.005083	-62.199516	59.301910	-4.104024	3.586491	-8.604588	-103.886612	243.394562	212.274002
775	2269011473	-32.829895	-55.830395	63.363842	-5.955570	-1.100571	-6.902731	-82.502937	264.075012	304.328491
776	2269028140	-36.005558	-49.401627	66.187622	-7.317941	-10.749773	-1.806999	-58.150276	258.036865	305.464935
777	2269044807	-37.285011	-44.330681	66.896408	-7.763839	-15.535061	5.918175	-48.246990	224.449280	207.193390
778	2269061474	-38.106194	-41.048378	67.970825	-10.120633	-16.911104	10.093788	-8.162281	124.061836	159.719940
779	2269078141	-38.854584	-39.303322	70.934303	-6.565301	-17.679108	15.960058	67.141617	-5.897796	172.873825
780	2269094808	-37.632534	-38.907665	74.775795	1.053277	-16.749989	22.270424	216.044098	-95.823906	156.178528
781	2269111475	-33.836246	-39.739475	78.485168	7.473013	-13.085402	23.543350	366.315430	-145.149887	111.348450
782	2269128142	-28.417377	-41.800537	81.104492	8.996563	-10.060791	20.281870	425.559326	-171.692596	38.443130
783	2269144809	-24.276203	-45.918503	82.736557	3.153997	-9.045888	12.898731	314.416382	-257.202484	-46.095669
784	2269161476	-25.436243	-52.762539	85.043694	-4.853972	-7.421937	3.391649	33.906376	-415.067993	-90.509995
785	2269178143	-34.463013	-61.159885	91.163681	-3.351864	-3.588899	-2.989741	-234.077225	-540.955444	-77.465553
786	2269194810	-52.769405	-69.177689	105.008110	1.696318	0.282833	-5.830732	-342.930511	-591.423279	-77.199570
787	2269211477	-81.765701	-74.896324	130.469772	6.323448	2.089603	-5.124892	-283.556885	-565.933228	-128.109619
788	2269228144	-118.572075	-77.859070	165.985580	9.530616	5.908506	-2.366399	-134.426315	-461.358032	-254.157730
789	2269244811	-155.323807	-79.141159	-154.898621	10.575868	12.537438	-5.202828	96.710976	-264.769592	-385.267273
790	2269261478	173.336655	-80.490913	-119.914749	4.547755	26.694305	-2.808755	186.173599	15.371628	-373.373138
791	2269278145	136.064545	-82.613136	-81.680168	-6.871674	32.236050	-8.855762	33.647175	247.356506	-247.549332
792	2269294812	86.362823	-83.841743	-35.140060	-8.717933	27.121853	-16.576813	-208.409805	321.168762	-51.752251
793	2269311479	35.961548	-82.141350	9.984278	-3.821068	18.631096	-15.852005	-336.133423	325.980743	74.690460
794	2269328146	8.164373	-77.661209	33.178185	0.156447	11.640211	-14.909515	-298.016144	333.745575	128.281754
795	2269344813	-5.379235	-71.966743	44.031807	-0.119886	8.315773	-13.908539	-185.399170	342.847992	164.824524
796	2269361480	-13.486905	-65.585281	50.896133	-2.157320	7.185444	-13.179465	-104.292397	351.327240	212.538391
797	2269378147	-19.296583	-58.457802	56.015675	-3.651636	4.133457	-12.134380	-79.402298	367.981689	261.714569
798	2269394814	-23.588306	-50.427025	59.734253	-4.754397	-1.254587	-9.740741	-78.312286	399.613159	299.720032
799	2269411481	-26.741068	-41.847706	62.322552	-7.094987	-8.415592	-5.740558	-79.798538	418.697876	318.927917
800	2269428148	-29.205542	-33.056343	64.252319	-6.360887	-14.129233	1.305320	-80.277206	421.050201	330.890442
801	2269444815	-29.885899	-24.361921	65.516640	0.702286	-16.853289	13.597166	-7.447210	418.979340	316.903595
802	2269461482	-27.426332	-16.929764	66.952835	3.119286	-16.196571	25.675705	174.854584	350.326599	285.844086
803	2269478149	-22.104589	-11.454500	69.331955	5.584065	-12.249298	29.253620	351.479370	237.762543	264.122986
804	2269494816	-16.147135	-8.329236	72.153145	2.499897	-10.575696	25.871861	384.214142	119.677116	219.580551
805	2269511483	-12.045204	-8.907715	74.812767	-0.278779	-11.895441	24.120625	268.044373	-75.257164	144.905121
806	2269528150	-10.462950	-13.907836	76.385338	-0.026973	-11.874217	18.180172	111.702003	-315.847870	32.451088
807	2269544817	-11.541807	-22.468132	76.865944	-0.179694	-10.860744	9.824724	-57.318184	-513.390686	-70.799904
808	2269561484	-15.257421	-33.554390	77.195930	-1.104385	-9.491994	1.822441	-214.537766	-655.577515	-136.875977
809	2269578151	-21.839083	-46.552010	78.862106	-1.910523	-7.611120	-5.031546	-330.281738	-768.626465	-175.292099
810	2269594818	-33.663349	-60.502262	85.438240	-1.896893	-4.075564	-12.520226	-389.148407	-854.435974	-181.284058
811	2269611485	-58.634274	-72.337349	106.565109	3.520106	-0.138207	-16.712322	-328.118530	-853.883728	-153.798615
812	2269628152	-109.093468	-78.792015	156.876984	11.275649	0.604729	-15.273991	-89.828331	-768.498901	-271.362976
813	2269644819	-160.001923	-77.071152	-147.428833	12.603622	16.269440	-8.839152	222.157242	-548.146362	-407.185089
814	2269661486	179.352921	-76.911179	-120.502586	2.441630	39.120735	5.480373	335.216339	-73.713142	-354.359772
815	2269678153	166.048553	-82.060074	-105.039642	-12.327225	38.995144	-3.570380	113.551231	322.502411	-128.376419
816	2269694820	156.659637	-88.738243	-98.039345	-7.393991	23.202362	-22.697279	-145.341965	388.043518	97.172272
817	2269711487	-32.503723	-84.235542	87.388573	-0.974909	13.963844	-16.190645	-225.127716	365.139832	210.514267
818	2269728154	-31.191477	-77.245567	82.924278	3.614094	8.450593	-12.412386	-187.686310	377.884033	186.761749
819	2269744821	-28.809927	-70.243935	78.424248	2.467864	6.999883	-11.794550	-118.551392	400.638702	146.717636
820	2269761488	-28.077946	-62.765804	75.743828	-0.431566	6.686746	-11.617771	-105.713409	424.378479	159.564743
821	2269778155	-29.021883	-54.589817	74.260979	-1.240988	2.690144	-10.180248	-134.738098	452.457336	196.162903
822	2269794822	-30.500071	-45.711521	73.235100	-0.862312	-3.385779	-5.746685	-138.051163	481.389893	232.528168
823	2269811489	-31.338364	-35.907764	72.034058	0.951227	-9.145265	1.101340	-99.641121	531.821716	257.562775
824	2269828156	-30.582047	-25.328152	70.602249	3.761033	-13.833261	9.323450	-0.793367	581.212219	264.873108
825	2269844823	-27.049225	-15.375955	68.898651	5.951558	-17.265764	20.120089	173.822266	567.937683	205.062805
826	2269861490	-22.777626	-8.421098	68.495132	-4.068054	-12.844421	25.894711	249.370651	386.558044	155.192764
827	2269878157	-19.661192	-6.680864	70.147362	-6.371214	-12.892331	31.231667	198.423660	59.334488	130.042297
828	2269894824	-16.797836	-10.087173	72.667397	-1.794661	-14.027387	23.619251	192.172348	-243.833603	78.611420
829	2269911491	-15.351353	-17.030226	75.156181	-1.594712	-13.742384	15.328205	120.190292	-443.866882	24.577370
830	2269928158	-16.308210	-26.717609	77.579559	-1.118978	-14.283978	8.233513	-4.466730	-599.823425	-28.272779
831	2269944825	-20.764326	-38.626427	80.729240	-2.015238	-12.663271	-0.076427	-165.518234	-732.317017	-75.821838
832	2269961492	-30.637081	-51.799835	87.239258	-1.450901	-9.319044	-8.444118	-312.996490	-835.780945	-93.934258
833	2269978159	-49.493355	-63.714573	102.766853	2.409122	-5.232461	-12.275010	-337.492920	-867.566772	-76.343369
834	2269994826	-80.066605	-71.322533	133.128906	7.387517	-3.460417	-11.285549	-142.621078	-817.350037	-105.562157
835	2270011493	-115.903137	-73.880402	172.800751	10.754872	6.388772	-8.014097	127.644424	-676.903198	-240.895935
836	2270028160	-146.925186	-75.504631	-150.789154	7.342764	27.087624	0.882054	248.826691	-369.094452	-445.828461
837	2270044827	-171.734573	-79.981445	-121.096603	0.702503	33.802269	5.171035	253.712250	107.314140	-442.380127
838	2270061494	150.207397	-85.642258	-80.011116	-7.091084	31.165764	-10.941411	165.057281	366.401642	-237.402893
839	2270078161	23.934746	-86.968491	45.302727	-13.947713	25.140100	-21.774200	-64.652748	389.728943	57.163372
840	2270094828	-17.584927	-80.504547	82.158600	-5.152019	19.277452	-18.652473	-290.270020	379.564758	217.876846
841	2270111495	-25.649845	-72.824326	84.367523	3.792929	12.248962	-14.375673	-356.013428	416.485474	200.042053
842	2270128162	-26.937056	-64.994926	80.599640	5.591136	7.945652	-11.900183	-290.178436	456.611572	137.033234
843	2270144829	-27.139433	-57.068439	76.783081	3.604323	5.017492	-12.375575	-214.618500	473.508179	119.321548
844	2270161496	-27.442305	-48.925411	74.040184	2.716410	2.163427	-9.941675	-151.738876	479.201050	137.967041
845	2270178163	-27.093258	-40.034145	71.945038	4.030541	-1.218581	-6.299582	-69.360657	514.868713	166.596573
846	2270194830	-25.779692	-29.714134	69.992615	3.216881	-6.071565	-2.168725	9.478595	596.781738	191.275742
847	2270211497	-24.114035	-18.754099	68.126625	1.887083	-12.512182	4.925098	51.638725	638.708984	186.100327
848	2270228164	-23.591846	-10.444460	67.150841	-6.270281	-17.501938	22.756577	14.762608	477.871674	150.989258
849	2270244831	-22.227470	-6.809796	67.408760	-2.748936	-13.847413	27.827484	82.441414	193.255417	99.905602
850	2270261498	-20.377600	-7.372723	68.774063	-4.292601	-13.176424	25.608368	119.494026	-63.140114	64.149475
851	2270278165	-18.954048	-11.735871	71.330315	-2.958499	-14.437447	22.564178	109.264320	-300.007507	54.882217
852	2270294832	-19.346050	-18.640034	74.369965	-1.896073	-14.652598	15.807810	22.854733	-452.122864	30.933950
853	2270311499	-21.824322	-27.626402	77.649338	0.016137	-14.541389	10.103794	-72.371223	-571.903137	-19.663448
854	2270328166	-26.703213	-38.123356	81.959549	0.697669	-13.126862	3.981388	-152.528717	-667.358704	-60.255424
855	2270344833	-35.403534	-49.142677	89.282677	0.809348	-10.936938	-1.746891	-217.637527	-734.228149	-67.818558
856	2270361500	-50.762810	-59.060307	102.943436	1.903883	-7.289496	-6.082238	-254.275070	-764.889648	-53.374058
857	2270378167	-74.117439	-66.191261	125.921356	4.204177	-5.228682	-7.059025	-171.892807	-758.478149	-80.901016
858	2270394834	-102.676895	-69.775368	156.943481	7.268345	-0.978337	-7.631028	17.122801	-700.887756	-188.944351
859	2270411501	-130.143524	-71.247345	-170.197556	12.261020	11.348884	-4.125895	214.127640	-549.035034	-365.932037
860	2270428168	-155.950867	-73.758842	-138.221115	9.131907	27.690390	-1.000658	283.962372	-231.183273	-543.843872
861	2270444835	176.282074	-77.994362	-105.568604	-2.814039	34.764904	2.116418	236.403122	153.574936	-508.642822
862	2270461502	139.168137	-82.742180	-67.530319	-9.421102	32.395676	-11.619310	25.953640	389.260345	-245.353897
863	2270478169	71.408630	-86.108818	-3.363250	-12.049274	23.794609	-21.835958	-230.257568	386.275879	71.939919
864	2270494836	-3.449807	-82.550865	64.897491	-3.387255	17.206867	-18.659840	-411.330170	359.186005	218.805206
865	2270511503	-20.891342	-75.762703	75.085419	4.006622	11.091063	-13.726774	-446.445862	372.130219	199.800888
866	2270528170	-25.577539	-68.754669	73.461960	5.361230	7.031658	-11.667856	-375.677429	397.955933	140.772385
867	2270544837	-27.068508	-61.515015	69.937294	3.380832	4.661059	-11.066399	-283.416351	428.510742	115.131866
868	2270561504	-28.715950	-53.772106	67.279785	0.748319	2.551298	-10.516791	-235.670242	450.314453	144.261765
869	2270578171	-30.954159	-45.222301	65.641098	-0.374253	-1.752867	-8.496093	-211.178406	476.525757	202.267960
870	2270594838	-32.114937	-35.691513	64.005447	-0.770879	-8.391469	-2.776797	-135.599808	526.005188	237.778610
871	2270611505	-31.420759	-25.495810	62.318790	-0.548592	-14.064928	3.533538	-12.417751	565.244812	249.938431
872	2270628172	-28.792461	-16.287979	61.388470	-4.770321	-16.896755	18.052956	135.226852	503.048676	233.549637
873	2270644839	-25.617052	-10.701900	62.820271	-8.420318	-13.026637	25.172115	208.392532	258.295441	228.675629
874	2270661506	-21.102873	-8.601100	66.328598	-3.182822	-12.986750	24.468132	304.018097	31.346111	241.258026
875	2270678173	-15.491224	-8.681849	70.685112	0.705173	-12.176561	20.632080	373.971405	-88.270317	244.450806
876	2270694840	-10.051185	-10.642510	74.985222	2.834172	-10.567124	17.909754	367.897583	-173.882187	222.532379
877	2270711507	-5.730360	-14.839594	78.402267	4.752682	-10.103526	15.319609	302.883087	-280.177765	163.978714
878	2270728174	-3.037348	-21.469269	80.407623	5.338185	-9.359365	10.810801	197.723328	-408.976471	84.001450
879	2270744841	-2.129972	-30.798620	80.997482	3.945958	-8.834891	5.741846	69.041054	-564.553345	6.917689
880	2270761508	-2.855360	-43.118874	80.509674	1.872262	-8.076868	-1.432082	-61.695766	-741.713013	-55.330631
881	2270778175	-5.432795	-57.624203	80.178154	-0.559538	-4.650593	-10.093431	-169.832382	-871.667236	-75.595428
882	2270794842	-11.166577	-72.953911	82.875839	1.459674	0.474219	-17.296532	-195.245529	-924.399658	-65.833282
883	2270811509	-24.246393	-86.716400	94.704643	7.715624	14.006020	-21.381687	-81.481834	-825.072388	-130.834091
884	2270828176	156.147995	-83.917755	-88.663315	1.787501	34.546299	-6.133323	-179.692505	-518.872620	-225.067413
885	2270844843	134.989304	-82.677643	-69.609344	6.450080	34.332294	7.527168	-135.159225	12.074515	-151.277786
886	2270861510	75.474533	-84.568810	-11.963647	-2.848543	27.777250	-8.745102	-131.167786	380.351898	-0.696974
887	2270878177	20.652002	-80.078178	39.220768	-4.242918	17.814415	-20.158600	-241.822556	457.579987	85.265518
888	2270894844	2.308529	-72.735535	52.342453	-2.473082	11.935722	-16.973499	-335.233429	466.003662	95.346596
889	2270911511	-6.215540	-64.953117	55.293423	-0.465998	7.332024	-15.952263	-347.806366	464.802124	81.677475
890	2270928178	-12.036620	-57.375412	55.662346	-1.648378	5.056805	-14.743002	-331.999542	447.666901	84.830933
891	2270944845	-17.446936	-49.894398	55.861240	-3.041765	3.268278	-13.202761	-317.466309	432.640320	123.466789
892	2270961512	-22.859104	-42.188374	56.376152	-4.597508	-0.365717	-10.740196	-305.112122	426.837708	182.032715
893	2270978179	-27.064245	-33.743565	56.408188	-3.290004	-6.168083	-7.163633	-253.974228	458.611542	217.796600
894	2270994846	-29.004511	-23.811817	55.919209	-4.158353	-12.534575	-2.018294	-133.621964	537.635681	259.591553
895	2271011513	-28.652723	-13.966254	56.780651	-6.969159	-18.218475	15.984385	34.572521	493.103760	329.357147
896	2271028180	-26.816000	-7.025105	60.177177	-10.041236	-12.736880	25.664406	144.260544	273.863251	372.298309
897	2271044847	-21.851904	-2.239136	66.094246	0.190738	-13.404744	28.385674	323.242523	113.872765	441.392120
898	2271061514	-13.251194	0.117781	73.284752	5.183403	-10.648617	29.249115	520.850647	2.444066	454.599701
899	2271078181	-3.798590	-0.086749	80.041275	11.017501	-9.112219	26.224049	564.406982	-74.751312	399.699707
900	2271094848	3.375475	-3.070900	84.477020	10.833503	-7.114907	22.656822	436.038513	-182.840576	265.753113
901	2271111515	6.269185	-10.279890	85.534859	8.424705	-9.556787	18.529589	179.839859	-428.797791	99.625984
902	2271128182	4.665850	-22.303602	83.764282	5.244331	-12.170583	9.461765	-126.246216	-731.288208	-32.562496
903	2271144849	0.644203	-38.203457	80.747589	2.669561	-11.002385	-3.340190	-331.442230	-964.252869	-112.283188
904	2271161516	-4.207839	-56.319427	78.397263	0.975125	-6.471229	-13.945279	-392.850922	-1088.101929	-130.118317
905	2271178183	-11.406682	-75.568253	80.022720	3.252799	-5.493661	-23.129387	-338.695404	-1154.380859	-118.050644
906	2271194850	-178.623398	-86.368919	-115.370583	9.609171	8.463894	-30.456066	-163.319565	-1066.782471	-181.810242
907	2271211517	164.815384	-74.107140	-99.280159	8.667933	31.434790	-17.040102	-37.322838	-707.395691	-251.492569
908	2271228184	154.035217	-70.738701	-89.840775	-0.772014	39.376297	9.570023	-107.867714	-130.953384	-232.153214
909	2271244851	138.770859	-75.092537	-76.411331	-3.878187	31.908882	6.405506	-146.439499	346.024017	-53.709694
910	2271261518	103.199654	-81.341064	-44.356525	-6.150058	25.946907	-19.743565	-248.350540	518.615234	109.742409
911	2271278185	38.187092	-80.472145	16.546926	-2.774845	14.204506	-23.340969	-286.103424	536.347961	141.238113
912	2271294852	10.375590	-73.497467	40.592979	-1.239665	8.757104	-19.204193	-261.616547	507.414093	127.898972
913	2271311519	-0.293712	-65.522919	48.058685	-1.173457	6.289246	-16.499996	-221.996399	490.970734	116.544518
914	2271328186	-6.842460	-57.226368	51.817719	-2.247552	5.730912	-13.545225	-197.209045	491.434143	141.348877
915	2271344853	-12.549455	-48.111263	54.707649	-3.861835	4.116919	-11.579696	-207.080994	522.853149	198.402649
916	2271361520	-18.057587	-37.775051	57.151615	-6.815426	-2.024755	-9.738406	-233.148895	571.342346	269.987549
917	2271378187	-23.281681	-26.714493	59.462704	-9.535611	-12.186305	-4.700726	-242.116547	580.780701	346.632019
918	2271394854	-25.753439	-15.187194	61.179344	-3.110346	-20.434462	10.891584	-114.607300	590.007019	376.687958
919	2271411521	-23.518280	-6.615122	63.177181	-3.970266	-16.280045	29.615681	153.350586	418.453827	322.824127
920	2271428188	-19.131735	-2.306653	67.385010	-2.289278	-11.260309	34.449944	279.814178	148.685165	329.344635
921	2271444855	-12.905726	-0.983327	72.601227	5.698174	-10.158590	30.908543	379.831451	-10.994803	323.162506
922	2271461522	-6.231565	-1.704811	77.770905	7.333038	-9.005163	27.026268	405.581604	-95.551140	298.958984
923	2271478189	-1.453416	-5.626902	81.350494	5.886879	-9.675080	23.077160	298.887726	-250.861267	198.417633
924	2271494856	-0.187250	-13.463459	82.394768	3.035819	-11.067447	15.894609	85.289001	-473.180969	55.374901
925	2271511523	-2.484049	-25.204723	81.555901	0.329524	-12.336223	7.040071	-154.768860	-705.887512	-63.681602
926	2271528190	-8.160611	-40.634819	80.780937	-2.372070	-12.609971	-3.517716	-364.559906	-921.822021	-124.710785
927	2271544857	-18.917496	-58.209106	84.077248	-3.575016	-9.130275	-15.685583	-490.194641	-1059.700195	-121.322807
928	2271561524	-44.588818	-73.850372	104.069756	3.419835	-3.706727	-21.825043	-429.785126	-1047.470337	-73.167145
929	2271578191	-116.433113	-80.649895	174.988983	14.849689	1.960895	-21.552969	-130.819901	-930.124573	-183.648468
930	2271594858	-173.947403	-73.002090	-122.772308	15.737218	8.983113	-18.839819	207.351547	-790.770569	-443.459198
931	2271611525	170.256577	-67.265625	-101.554474	0.479093	46.185078	3.378438	250.761078	-327.746643	-443.127533
932	2271628192	160.799728	-70.430573	-90.399361	-15.886382	42.189724	11.771866	55.559841	242.114990	-187.212006
933	2271644859	155.694458	-77.829002	-88.445274	-10.472514	29.937458	-20.950420	-195.088333	424.605042	135.346054
934	2271661526	170.764374	-85.879158	-108.070206	-0.343252	17.070881	-22.244690	-266.304749	409.403168	298.399170
935	2271678193	-50.240044	-85.890205	108.433319	6.731000	9.925807	-14.568790	-266.628967	409.585114	235.030640
936	2271694860	-30.515642	-79.145294	85.721222	8.326660	5.449393	-12.857133	-172.225296	419.160522	125.348221
937	2271711527	-24.035276	-72.001411	77.770813	4.830579	6.209852	-10.688831	-76.217255	437.402802	92.908890
938	2271728194	-21.986980	-63.874073	74.806969	1.656868	6.905457	-8.822034	-44.462242	477.976685	131.550949
939	2271744861	-22.933502	-54.326736	74.574059	1.265720	3.952644	-7.261310	-70.889442	535.533264	214.768631
940	2271761528	-25.040926	-42.880451	74.898491	2.279177	-3.191873	-3.615291	-113.505966	625.724426	293.578064
941	2271778195	-25.941399	-30.708872	73.489250	5.227133	-14.704653	5.195021	-106.393745	691.595703	255.588257
942	2271794862	-25.073418	-19.866507	70.911217	6.556201	-17.900229	16.665899	-15.630417	649.808777	155.908112
943	2271811529	-21.567146	-11.879764	68.812195	2.067418	-17.542547	24.949436	174.713745	489.643585	80.297798
944	2271828196	-18.937838	-9.261994	68.596451	-7.210403	-13.580027	31.464542	154.864304	152.517502	43.987755
945	2271844863	-17.756704	-12.344654	70.071045	-7.235615	-15.104230	27.203243	86.851982	-202.964447	25.470364
946	2271861530	-17.448195	-19.132805	72.375282	-4.242975	-15.904690	17.564960	55.375626	-429.347595	4.607791
947	2271878197	-18.482679	-28.413935	75.072571	-2.683256	-15.063785	9.332367	2.856662	-577.131104	-30.045576
948	2271894864	-21.981476	-39.460445	78.660255	-2.700957	-13.835124	2.365997	-89.350494	-686.063049	-60.975716
949	2271911531	-29.397852	-51.770081	84.978226	-2.441403	-13.103452	-4.362247	-172.137238	-783.109375	-80.422661
950	2271928198	-44.481510	-63.645813	98.943939	-0.125019	-9.574740	-11.648274	-191.534332	-838.545898	-67.886757
951	2271944865	-73.148338	-72.723625	128.458344	5.865621	-6.567936	-11.746330	-66.484245	-835.345032	-114.096069
952	2271961532	-123.007935	-76.962784	-177.913132	12.300388	0.456728	-8.706610	129.494904	-777.154114	-340.625183
953	2271978199	-167.241501	-74.596680	-124.513847	19.198938	17.068003	-7.041405	462.540894	-543.499268	-553.154297
954	2271994866	165.446533	-71.121666	-88.643806	-4.204244	38.752777	0.286163	422.163208	-192.136520	-630.309692
955	2272011533	149.895111	-71.826920	-70.993721	-22.207464	40.145084	-1.810915	70.236259	164.329666	-295.476898
956	2272028200	145.754593	-77.122620	-71.746567	-20.157505	32.280090	-16.118616	-293.957977	262.221069	179.783981
957	2272044867	162.142197	-84.161148	-96.415466	0.193714	23.251169	-16.389967	-482.105804	266.545776	398.118774
958	2272061534	-91.115234	-87.430290	149.905106	14.700999	13.362097	-9.942543	-410.850891	334.069458	284.137085
959	2272078201	-34.897320	-81.826103	89.783340	13.178017	9.111796	-9.459822	-226.592743	421.326599	115.457726
960	2272094868	-21.784660	-74.506424	74.752975	6.741598	9.357826	-12.266161	-99.925819	472.803833	46.601330
961	2272111535	-18.821159	-66.446434	70.006836	2.070566	9.487619	-12.881036	-93.355164	488.345245	80.606361
962	2272128202	-19.964783	-58.039494	68.821213	2.041625	5.260256	-10.720256	-133.920395	489.024445	138.512421
963	2272144869	-21.628767	-49.298393	68.415314	4.804755	-0.518327	-6.268763	-121.682632	497.606995	175.036911
964	2272161536	-22.413168	-39.561752	67.950806	5.686452	-5.119993	-1.252270	-68.666481	551.052429	202.712006
965	2272178203	-22.210947	-28.919790	66.681625	4.532288	-11.441591	3.567943	-32.648041	616.313843	185.995361
966	2272194870	-21.371590	-19.009001	65.094452	1.223054	-15.391476	9.898539	10.019460	585.636353	141.484741
967	2272211537	-20.081873	-11.207752	63.670532	-0.544341	-16.483004	18.163851	53.771946	467.450623	89.897476
968	2272228204	-19.016972	-8.144814	63.248241	-7.722124	-13.941533	27.351261	58.643063	181.304199	39.221371
969	2272244871	-18.758305	-10.028073	64.596596	-6.876900	-14.585750	26.609329	27.286865	-133.681000	40.037109
970	2272261538	-17.976727	-14.926437	66.834587	-2.463424	-15.569940	18.952654	74.901253	-321.794586	32.666855
971	2272278205	-16.878952	-21.603945	69.350060	-1.595729	-15.103820	12.916746	112.322350	-427.361694	17.488489
972	2272294872	-16.349983	-29.805304	72.053223	-1.064816	-14.372615	8.757441	101.451721	-516.044800	-0.069081
973	2272311539	-16.900757	-39.477444	75.080872	-0.809336	-13.912557	3.520869	69.896713	-602.008484	-22.395973
974	2272328206	-18.983177	-50.479103	78.871117	-1.509503	-11.593942	-2.408761	36.006832	-681.081360	-49.984180
975	2272344873	-23.761583	-62.394394	84.311195	0.828875	-7.082029	-9.254173	-13.594831	-735.047363	-92.188545
976	2272361540	-30.206751	-74.045395	92.988731	5.411436	-1.699238	-10.317328	98.456055	-713.264648	-144.484741
977	2272378207	-31.311943	-84.389061	98.340675	13.193273	11.012757	-8.846976	249.144592	-567.819031	-266.095184
978	2272394874	99.968262	-85.976982	-27.567320	4.666285	29.533482	-7.841554	330.778717	-329.918945	-401.705200
979	2272411541	95.269608	-82.497452	-22.299810	-16.846336	40.962154	-3.581409	31.770809	1.098098	-211.639893
980	2272428208	63.674904	-83.913818	4.535148	-11.994338	33.131268	-14.566071	-297.888184	168.978241	116.071594
981	2272444875	8.949968	-82.794998	52.624962	4.020830	22.834517	-13.266103	-417.005249	240.868317	226.331223
982	2272461542	-9.812424	-77.104210	65.597137	10.249496	14.757373	-10.240099	-360.264618	338.223236	139.759018
983	2272478209	-13.374381	-70.523674	64.895226	6.876372	9.819976	-12.221649	-256.166107	389.442810	69.510933
984	2272494876	-15.112247	-64.105217	63.397652	3.113671	8.136719	-12.469090	-189.390640	382.251282	62.869419
985	2272511543	-17.095297	-58.023899	62.576744	2.063835	6.191963	-11.207560	-164.315186	357.728546	80.148262
986	2272528210	-19.239260	-52.081276	62.349129	2.127232	4.158879	-8.693710	-142.129547	341.820404	105.628487
987	2272544877	-21.113968	-45.784184	62.648628	2.753155	1.575987	-5.669522	-101.234024	351.165161	143.278625
988	2272561544	-22.523962	-38.516773	63.335411	1.777712	-2.016999	-2.226752	-59.097885	394.001862	192.254639
989	2272578211	-23.499512	-30.663588	64.035431	-0.534691	-8.053951	2.306039	-36.711803	420.619324	217.690231
990	2272594878	-23.999943	-23.356638	64.561203	-0.569578	-12.591954	9.075485	-17.560061	390.093842	203.782135
991	2272611545	-23.495684	-18.026567	65.067886	-2.108962	-15.240130	17.878876	39.327522	280.959564	156.098038
992	2272628212	-22.233553	-16.175917	66.385864	-4.591077	-14.582008	23.068645	97.546005	72.110321	113.834976
993	2272644879	-20.824230	-17.502867	68.837250	-3.653507	-15.071682	21.530588	125.849106	-127.075150	102.583183
994	2272661546	-18.823879	-20.889500	71.695114	0.185530	-15.242734	18.866323	175.192398	-247.958466	84.144836
995	2272678213	-16.293781	-25.992353	74.604561	2.229305	-14.153005	15.012783	220.186630	-342.611511	60.904823
996	2272694880	-13.439136	-32.653828	77.092583	4.765023	-12.809176	11.530197	243.506104	-422.583801	23.739756
997	2272711547	-10.417493	-40.660030	78.711403	4.255366	-11.176469	6.188814	238.611343	-489.413116	-22.706503
998	2272728214	-7.642177	-49.599712	79.378517	2.693003	-8.831879	0.340167	194.319962	-537.783813	-56.206360
999	2272744881	-5.224629	-59.060177	79.130592	2.085224	-4.154380	-4.447215	132.472977	-566.911255	-72.347290
1000	2272761548	-0.421200	-68.310753	75.780205	4.670300	2.982481	-7.538586	107.020004	-553.653198	-116.722908
1001	2272778215	14.019853	-74.934509	63.050453	6.618771	14.472653	-8.011703	139.742874	-424.490234	-192.547073
1002	2272794882	34.296532	-76.498482	43.199287	-1.487851	27.779074	-9.729973	61.151566	-207.257675	-229.733093
1003	2272811549	36.497185	-75.082916	37.998581	-7.577880	31.421783	-10.649064	-171.317932	22.495893	-112.106995
1004	2272828216	25.176533	-72.930717	43.064434	-2.684307	26.365181	-14.592353	-388.422485	152.332550	5.720718
1005	2272844883	12.469216	-69.256836	48.029083	3.726879	19.169937	-13.811873	-482.253754	239.048752	20.756468
1006	2272861550	2.877000	-64.208313	49.861599	4.631305	13.126032	-12.769625	-476.277252	305.955536	3.486324
1007	2272878217	-3.743885	-58.759525	49.467220	3.570771	8.547304	-12.310133	-420.128845	327.223846	-7.630557
1008	2272894884	-8.466763	-53.664871	48.408283	1.904252	6.220627	-11.099765	-338.480560	307.934174	-1.130944
1009	2272911551	-12.244866	-49.075302	47.752666	0.098288	5.411905	-9.894767	-259.938202	275.492340	27.036570
1010	2272928218	-15.760479	-44.809021	48.117485	-1.079055	5.199563	-8.461228	-197.640137	244.898544	78.265823
1011	2272944885	-19.204811	-40.376610	49.722168	-1.839744	3.176131	-6.566232	-144.270020	232.465683	149.420151
1012	2272961552	-22.322205	-35.711716	53.010059	-3.710414	-0.277579	-3.244473	-68.211678	206.666504	246.383560
1013	2272978219	-24.254131	-30.865980	57.653996	-2.715292	-7.537379	2.803492	34.363647	174.898071	330.605133
1014	2272994886	-23.417372	-26.308416	62.008514	-0.022358	-12.132568	9.578236	172.733597	157.244965	321.854034
1015	2273011553	-20.579639	-22.996130	65.516777	-1.175745	-12.572808	14.155020	255.935883	112.264938	252.993546
1016	2273028220	-18.164293	-21.731476	68.476120	-2.819189	-12.276291	16.151926	210.736450	16.425201	180.955536
1017	2273044887	-17.030014	-22.172895	71.236412	-0.544098	-11.925916	17.596296	128.424286	-72.775429	139.067688
1018	2273061554	-16.608370	-24.288473	73.916092	3.768462	-10.943597	18.975195	87.398010	-165.745895	105.277214
1019	2273078221	-15.996327	-28.212097	76.245857	7.846520	-10.086976	18.665020	97.538261	-262.996765	54.792118
1020	2273094888	-14.907942	-33.798801	77.927032	9.376272	-8.828578	16.567589	116.628883	-348.299469	-5.523483
1021	2273111555	-14.176641	-40.986752	78.827942	5.395272	-8.137791	10.873569	76.463173	-430.666107	-66.467445
1022	2273128222	-15.767179	-49.412426	79.731133	-0.451585	-5.998922	2.829998	-56.740372	-500.882538	-93.670006
1023	2273144889	-21.015291	-58.327007	82.126556	-0.170543	-2.261184	-2.679832	-198.044464	-537.086609	-88.433960
1024	2273161556	-28.199854	-66.987343	86.156952	5.572512	1.034137	-4.753009	-215.353058	-521.315369	-115.581375
1025	2273178223	-28.867645	-74.252907	85.210434	11.824119	7.021139	-3.007712	-93.796120	-376.571350	-225.408554
1026	2273194890	-7.976187	-77.665771	64.616539	12.159962	16.583036	-5.002661	53.386253	-99.074310	-347.535431
1027	2273211557	17.131979	-74.465836	40.339420	4.487689	21.336826	-13.499579	90.675987	157.994904	-363.108337
1028	2273228224	20.954884	-69.494522	34.416927	-11.209208	24.304405	-18.741991	-109.402969	245.070389	-201.715714
1029	2273244891	12.786191	-65.412735	36.162449	-7.760519	19.700718	-16.447676	-394.572205	245.890686	-32.462860
1030	2273261558	2.387218	-61.113808	38.048126	0.269847	13.272748	-13.727345	-524.588013	262.608917	17.405270
1031	2273278225	-5.925690	-56.190056	38.079731	2.456969	8.889456	-12.047328	-499.206512	295.610901	11.663503
1032	2273294892	-11.689316	-51.120522	37.092804	1.308339	6.325439	-10.953642	-395.883087	306.202393	13.834380
1033	2273311559	-15.717882	-46.257313	36.532558	-1.195693	6.059630	-9.417555	-269.646454	288.823334	49.721207
1034	2273328226	-19.139187	-41.796692	37.752468	-4.254386	6.173016	-7.608042	-157.307083	239.515579	132.640961
1035	2273344893	-22.547266	-37.773144	41.624657	-6.369560	3.676309	-4.981590	-58.892071	161.879990	254.927109
1036	2273361560	-24.737532	-34.175186	47.117683	-6.200446	-2.842310	0.519197	59.062428	90.513756	332.917236
1037	2273378227	-24.162029	-31.424509	52.469769	-4.135190	-9.199214	6.912973	205.383972	38.259907	315.784119
1038	2273394894	-21.535425	-29.900734	56.651524	-5.127795	-9.658085	9.408512	282.737274	0.091500	235.792480
1039	2273411561	-19.787924	-29.724659	60.354824	-6.972863	-9.340899	11.659081	212.827362	-58.786743	185.237579
1040	2273428228	-19.691189	-30.953802	64.100380	-4.183413	-10.683021	14.225641	116.955231	-135.884445	158.537033
1041	2273444895	-20.200027	-33.413300	67.927750	2.221000	-10.759890	16.803225	89.622452	-206.333832	133.148727
1042	2273461562	-20.209799	-37.004475	71.407074	7.231104	-9.454995	17.694613	117.959694	-262.759491	86.372383
1043	2273478229	-19.687000	-41.688503	74.223625	8.987574	-7.793923	17.173122	137.160370	-310.687958	27.607639
1044	2273494896	-19.652414	-47.417599	76.498764	7.679027	-6.279258	14.289280	96.922226	-358.536591	-23.638908
1045	2273511563	-21.254627	-54.181469	78.466858	4.100311	-5.474466	9.152994	-5.111336	-408.573547	-71.602776
1046	2273528230	-25.316517	-61.452068	80.862022	2.290702	-3.158877	3.496756	-122.172005	-433.337036	-101.997070
1047	2273544897	-28.537777	-68.284828	82.416542	7.018779	-1.420984	1.238773	-109.072800	-385.906891	-150.376907
1048	2273561564	-22.060514	-73.735657	75.988243	10.387859	2.156584	-0.312206	23.027052	-243.979416	-253.271606
1049	2273578231	2.007427	-75.592400	53.750404	10.625735	8.119002	-5.993145	155.543274	-48.748867	-365.027161
1050	2273594898	27.255585	-72.048302	30.864153	2.180585	14.846955	-14.925678	193.495712	103.937462	-421.340607
1051	2273611565	34.353775	-67.645103	23.144482	-14.462558	23.651270	-17.197718	-10.068735	143.363800	-272.450287
1052	2273628232	28.147804	-65.386810	23.939066	-12.662898	23.791275	-15.102388	-330.186249	124.589226	-53.850071
1053	2273644899	16.575937	-63.457363	27.853432	-1.274262	18.373745	-13.735504	-484.738525	144.677231	50.685890
1054	2273661566	5.922710	-60.381481	31.725519	3.316513	12.967138	-12.573278	-436.756439	201.532166	72.658325
1055	2273678233	-1.746707	-56.550877	34.937260	2.431952	9.765402	-12.056735	-298.651031	232.644394	93.946655
1056	2273694900	-7.011498	-52.699642	38.072372	0.439972	8.448774	-11.423020	-165.416061	221.429337	127.905594
1057	2273711567	-10.979839	-49.105560	41.780262	-0.992327	7.630826	-10.227185	-68.463509	190.460144	173.980621
1058	2273728234	-14.571895	-45.676506	46.563740	-2.417781	5.671609	-8.954108	-7.354860	157.157867	236.599991
1059	2273744901	-18.102381	-42.254673	52.543793	-3.576653	2.115764	-6.156450	34.272404	123.903557	307.051117
1060	2273761568	-20.689260	-38.751949	58.598934	-3.504357	-4.139079	-0.609952	77.887657	106.081474	331.715698
1061	2273778235	-22.172716	-35.631641	63.379158	-3.326595	-7.576333	5.695604	81.649582	90.389496	282.276611
1062	2273794902	-23.589550	-33.463673	67.124626	-3.504373	-10.003597	11.332148	39.942928	47.317169	222.155014
1063	2273811569	-25.252750	-32.778633	70.705200	-0.076764	-11.415549	18.437143	15.304837	-37.790405	181.727875
1064	2273828236	-25.669985	-33.696068	73.947098	5.228848	-11.961685	22.851425	79.574043	-120.791832	124.061714
1065	2273844903	-24.359180	-35.980370	76.517723	7.032362	-11.037510	22.267654	165.129837	-179.226761	57.491470
1066	2273861570	-22.399527	-39.429493	78.354828	4.572813	-9.960209	19.260769	183.741959	-226.387268	-1.475529
1067	2273878237	-21.650528	-44.077946	79.860016	0.136548	-9.498412	13.980957	104.079353	-285.904510	-41.683708
1068	2273894904	-22.774818	-49.538788	81.565643	-0.291656	-9.205984	9.008467	6.360925	-332.176514	-58.624752
1069	2273911571	-24.350531	-55.369656	83.313293	2.181699	-8.908279	5.569316	-12.111939	-348.839233	-80.982407
1070	2273928238	-23.259653	-61.137066	83.414932	5.930755	-6.813850	1.923694	69.879089	-320.756439	-136.601059
1071	2273944905	-16.261038	-65.799889	79.087959	7.142720	-0.233566	-2.166020	186.771591	-226.901596	-203.732086
1072	2273961572	-3.406654	-68.212715	69.953888	5.436475	6.917061	-8.057512	265.947601	-108.606102	-235.641006
1073	2273978239	8.149473	-68.141983	61.027176	-2.305624	16.389765	-13.833241	195.522263	-6.680923	-199.178680
1074	2273994906	10.284666	-67.184731	58.054096	-6.404411	21.530655	-15.832834	-37.687588	43.509048	-76.204170
1075	2274011573	5.556734	-66.009712	58.701759	1.770544	20.954668	-15.663244	-249.289688	70.096802	5.739160
1076	2274028240	-0.283668	-63.982357	59.361755	9.342597	18.674871	-13.044478	-316.054108	120.909195	11.490191
1077	2274044907	-4.494384	-61.103413	59.053234	11.100759	14.956046	-11.751769	-270.692108	172.027222	-0.864101
1078	2274061574	-7.155568	-57.924068	58.444698	9.694939	12.621873	-11.363336	-192.710526	191.085587	1.506565
1079	2274078241	-9.104092	-54.747795	58.049702	7.527057	11.057673	-11.256610	-138.218719	190.219452	14.595133
1080	2274094908	-11.122518	-51.593540	58.047695	5.438782	9.382715	-11.168315	-122.761490	186.236969	33.911282
1081	2274111575	-13.441124	-48.204651	58.428333	4.485659	6.822845	-9.786321	-123.191902	195.596649	58.481323
1082	2274128242	-15.487085	-44.460114	58.945450	3.732613	3.041494	-7.003839	-101.815285	212.312759	77.802322
1083	2274144909	-17.504980	-40.322048	60.055210	0.536103	-0.575967	-2.526123	-77.570602	224.181412	118.643501
1084	2274161576	-19.652655	-35.964531	61.294384	-0.247170	-5.822120	3.068616	-84.196671	229.133499	139.770203
1085	2274178243	-21.812958	-32.122993	61.712681	-1.599000	-11.352159	10.298361	-116.719383	207.911987	102.087990
1086	2274194910	-23.119095	-30.026714	61.704983	-2.349117	-14.220271	18.021360	-79.647072	115.708664	48.717888
1087	2274211577	-22.797720	-29.744440	61.995079	-2.666198	-14.524100	20.149075	27.066525	8.616412	21.436968
1088	2274228244	-20.955353	-30.951593	62.420403	-2.018447	-14.739636	19.769138	122.701935	-76.916977	-5.739783
1089	2274244911	-17.853662	-33.347584	62.792915	-2.223936	-13.099382	17.023495	197.402023	-143.767242	-29.258585
1090	2274261578	-14.374750	-36.682152	62.824375	-2.084167	-10.764949	13.441145	209.336914	-194.871399	-53.511677
1091	2274278245	-11.146033	-40.657948	62.375679	-1.974296	-9.269807	9.668524	176.451233	-230.487579	-72.809906
1092	2274294912	-7.965413	-45.007225	61.308529	-1.285347	-7.541192	5.901748	146.906769	-252.220062	-89.332130
1093	2274311579	-4.171494	-49.415646	59.369686	0.031789	-4.921469	2.326962	141.871399	-257.484711	-106.348221
1094	2274328246	0.996752	-53.361099	56.085083	1.161901	-0.387235	-1.864005	155.720078	-236.074432	-129.368423
1095	2274344913	6.711504	-56.446056	51.852821	-0.642548	6.535052	-5.732584	134.722427	-197.269669	-133.176865
1096	2274361580	10.500136	-58.727997	47.628460	-3.827186	15.713134	-9.787456	12.864921	-158.348618	-113.772728
1097	2274378247	10.047486	-60.305511	44.650848	-2.298599	21.870693	-12.482765	-181.981384	-111.739517	-72.138428
1098	2274394914	6.218628	-60.711468	43.161739	3.478810	22.087061	-12.159104	-308.854095	-32.433800	-39.736965
1099	2274411581	2.001691	-59.631840	42.177155	8.207886	18.016973	-11.579826	-305.968353	60.847900	-33.363380
1100	2274428248	-0.875934	-57.397064	41.012833	8.373489	14.752851	-11.873304	-234.110504	132.439163	-37.038227
1101	2274444915	-2.890523	-54.623871	40.050259	5.964576	13.296786	-12.263782	-170.760162	166.370392	-25.888676
1102	2274461582	-4.901231	-51.746246	39.740841	3.767144	11.987844	-12.090654	-137.705704	172.252670	1.642728
1103	2274478249	-7.220096	-48.897568	40.186928	2.593775	10.101033	-11.544249	-120.862289	167.562073	36.177353
1104	2274494916	-9.608438	-45.933632	41.373055	2.111966	7.804077	-10.181544	-93.365112	168.394363	74.860252
1105	2274511583	-11.793071	-42.702030	43.533421	0.975026	5.174165	-8.014828	-43.028172	172.909409	128.342850
1106	2274528250	-14.171016	-39.071945	47.412861	-1.848302	2.345985	-4.426787	7.250582	172.331345	221.548203
1107	2274544917	-15.980103	-34.987705	51.935154	-1.123679	-5.069603	1.228728	52.499138	179.899902	273.904755
1108	2274561584	-16.257927	-31.349533	54.996964	-0.773757	-10.570342	7.779779	81.680923	166.608368	209.264801
1109	2274578251	-16.407816	-28.933029	56.709187	-3.862226	-11.302140	11.856335	40.712284	113.548759	126.825401
1110	2274594918	-17.703505	-28.169859	58.375599	-5.281780	-12.231227	14.564791	-31.656185	17.095400	98.106789
1111	2274611585	-19.939522	-29.150455	60.383232	-3.391548	-13.177632	16.835775	-77.945549	-91.071510	81.746437
1112	2274628252	-22.014561	-31.635756	62.433071	-0.170379	-12.091035	17.152470	-63.631012	-178.858566	46.347317
1113	2274644919	-23.119278	-35.023769	64.353233	2.552563	-10.188670	15.815168	-4.099890	-226.612854	11.522600
1114	2274661586	-23.132580	-38.750343	65.939766	2.910782	-7.381527	13.409494	55.444763	-237.721924	-17.236439
1115	2274678253	-22.484123	-42.723495	67.039101	2.362089	-4.822329	10.369572	81.266838	-241.490768	-45.846561
1116	2274694920	-21.712807	-47.037865	67.638115	1.392701	-2.495279	6.702486	71.067467	-251.884705	-73.399742
1117	2274711587	-20.959671	-51.723042	67.800514	1.397191	-0.347370	2.592381	52.056499	-266.643158	-96.069908
1118	2274728254	-19.436283	-56.472805	67.030594	3.395356	2.813351	-1.550987	53.433838	-260.572479	-123.590157
1119	2274744921	-15.453612	-60.662846	64.002312	5.393655	7.330313	-5.250042	83.280632	-213.708954	-165.580490
1120	2274761588	-8.510970	-63.711765	57.792088	4.393057	14.167817	-10.299696	86.218971	-144.723007	-207.813995
1121	2274778255	-1.622936	-64.567162	50.855110	2.879119	20.401461	-13.268114	37.844936	-36.738483	-185.082748
1122	2274794922	1.097239	-63.173439	46.696205	2.137557	22.336660	-14.698746	-62.048546	82.793304	-109.126709
1123	2274811589	-0.051575	-60.148994	45.524715	3.466412	19.396418	-15.730108	-132.456070	180.299667	-34.426613
1124	2274828256	-2.706043	-56.124741	45.763363	4.009138	14.894196	-15.194753	-149.078735	240.739014	14.155046
1125	2274844923	-5.246620	-51.615597	46.213005	3.586258	10.981049	-14.108587	-132.839249	268.614441	35.541862
1126	2274861590	-7.548495	-47.035465	46.813694	2.219983	8.199046	-13.295722	-113.157196	270.505371	54.920727
1127	2274878257	-9.774231	-42.686275	47.816437	0.889946	6.014748	-12.033420	-93.553215	251.710648	82.467155
1128	2274894924	-12.093664	-38.411610	49.492008	0.218165	4.054807	-9.995558	-76.303024	237.569275	124.654434
1129	2274911591	-14.374001	-33.794079	51.826717	0.014248	1.288318	-7.177261	-56.730091	244.066376	174.560959
1130	2274928258	-16.352324	-28.603792	54.691311	-0.799685	-3.842860	-2.358811	-31.972839	261.622589	225.158722
1131	2274944925	-17.583851	-22.917803	56.838760	1.675220	-9.550056	5.314595	-19.969269	292.640259	211.406067
1132	2274961592	-18.374750	-17.599899	57.498192	1.228139	-11.749169	12.152224	-35.515251	292.045593	134.581589
1133	2274978259	-18.682022	-13.582278	57.602997	-0.222491	-12.101450	17.799177	-18.195963	226.310486	83.171951
1134	2274994926	-18.826017	-11.608512	58.210800	-0.709024	-10.401707	22.047550	-1.884338	99.997978	72.643196
1135	2275011593	-18.359962	-11.924109	59.112366	1.392022	-10.125777	24.228851	37.992882	-35.849789	45.033226
1136	2275028260	-16.952353	-14.149656	59.965126	3.012380	-8.929440	22.487289	95.234360	-143.673935	7.899165
1137	2275044927	-15.018859	-17.883797	60.569065	2.289610	-8.190170	18.074369	125.487869	-226.527954	-27.309536
1138	2275061594	-13.127262	-22.998138	60.799942	0.739684	-7.434060	13.492414	118.016685	-302.556488	-61.178082
1139	2275078261	-11.711071	-29.588913	60.618851	-1.057325	-6.806184	8.585915	80.020119	-386.023926	-93.788696
1140	2275094928	-10.832097	-37.608490	60.112453	-1.556224	-6.106386	2.574851	35.875835	-469.020142	-118.293991
1141	2275111595	-9.736012	-46.701973	59.199867	-0.610151	-4.537851	-3.751106	28.911367	-531.783752	-137.027344
1142	2275128262	-7.247029	-56.060631	57.070068	1.785523	0.069688	-9.583094	49.191998	-545.784790	-161.705597
1143	2275144929	0.213888	-64.528488	51.228489	5.071635	5.164851	-14.083288	142.108475	-498.093842	-204.679733
1144	2275161596	15.147208	-69.279037	39.410610	8.889925	21.240622	-14.459970	242.531631	-320.214203	-237.755966
1145	2275178263	23.302351	-68.478989	32.861732	1.338122	35.348145	-10.939070	122.251671	-2.678455	-149.740448
1146	2275194930	19.344393	-65.162910	35.818302	-2.280917	27.662794	-16.014071	-75.724686	210.114548	-7.286918
1147	2275211597	11.269716	-60.900421	40.445343	1.319256	18.670870	-16.474066	-238.900864	279.757782	54.338692
1148	2275228264	3.834414	-55.664444	43.471752	4.362164	12.864737	-14.978387	-293.898529	324.350647	54.007591
1149	2275244931	-1.576795	-49.931545	44.947903	4.273393	7.965903	-14.312113	-256.622681	345.695404	47.583462
1150	2275261598	-5.435919	-44.243603	45.706966	2.374800	5.810198	-13.365292	-200.868317	339.646210	52.706818
1151	2275278265	-8.748306	-38.768127	46.389088	0.668843	4.959775	-11.688697	-174.380020	323.220825	71.912018
1152	2275294932	-12.138849	-33.282688	47.363987	-0.498598	3.019767	-8.957686	-171.812607	316.128235	107.156219
1153	2275311599	-15.327834	-27.475437	48.665150	-0.628921	-0.585449	-5.467280	-154.603943	323.497131	149.118668
1154	2275328266	-17.892944	-21.020464	50.141003	-1.181703	-5.244391	-0.058723	-120.111404	348.974396	189.029846
1155	2275344933	-19.786018	-14.319289	51.324455	-1.252756	-9.693357	8.377058	-94.354797	359.399353	194.756500
1156	2275361600	-20.553137	-8.452750	52.201752	-0.502222	-11.133365	15.776978	-37.688938	312.989197	170.650421
1157	2275378267	-20.110342	-4.634459	53.224159	-1.901814	-10.422397	22.581051	31.806190	193.637299	137.579758
1158	2275394934	-18.894871	-3.677465	54.795818	-0.914828	-9.407422	25.432812	78.269051	22.331762	108.616241
1159	2275411601	-16.931307	-5.177915	56.677395	0.694694	-9.441195	23.204433	125.255264	-121.023277	80.194344
1160	2275428268	-14.513505	-8.553909	58.457111	2.218200	-9.328701	19.547771	156.781921	-224.790436	47.976589
1161	2275444935	-12.027416	-13.550766	59.869614	2.212448	-9.198260	15.444105	164.598206	-312.290619	12.972655
1162	2275461602	-10.091573	-20.221886	60.800732	1.323050	-9.101991	11.362112	131.805984	-404.750885	-23.509695
1163	2275478269	-9.198504	-28.864513	61.253342	0.140049	-8.766219	6.430159	64.582909	-517.282898	-61.776581
1164	2275494936	-9.405069	-39.337322	61.438278	-1.500786	-6.793474	-0.219598	-6.133319	-623.738770	-91.923981
1165	2275511603	-10.597130	-51.081524	62.089214	-0.486309	-3.727626	-6.986486	-43.474152	-701.051208	-94.921997
1166	2275528270	-10.354166	-63.107494	62.451645	5.174178	0.000306	-12.569803	32.832188	-714.088379	-119.500130
1167	2275544937	-0.333592	-72.695938	54.308681	13.332736	13.143929	-12.695761	146.471573	-556.638184	-236.796326
1168	2275561604	23.055075	-74.847687	33.879425	13.229506	30.037409	-9.042665	224.902954	-193.586884	-309.713531
1169	2275578271	31.407272	-70.633797	27.502008	1.942492	34.985573	-11.244480	134.704041	171.604309	-216.902649
1170	2275594938	24.356718	-66.064590	33.428532	-8.310730	27.059727	-18.846180	-93.770729	303.096985	-12.239651
1171	2275611605	12.309079	-61.708546	41.162800	-2.388664	17.585501	-18.046837	-307.969330	311.958008	112.110977
1172	2275628272	1.890726	-56.479984	46.235458	3.986394	10.343868	-15.732800	-366.179291	330.807098	117.054634
1173	2275644939	-4.873353	-50.605007	48.240650	5.018195	5.754684	-14.353749	-311.552399	351.059967	81.457642
1174	2275661606	-9.432757	-44.788994	49.001625	2.267304	4.451572	-13.533667	-242.349213	343.027039	74.817139
1175	2275678273	-13.421196	-39.096451	49.867016	-0.096797	3.670696	-11.985785	-207.111008	327.715942	106.487419
1176	2275694940	-17.336571	-33.227077	51.173965	-1.055940	0.989436	-9.324145	-191.146622	323.306885	155.407562
1177	2275711607	-20.810282	-26.930498	52.865303	-1.771699	-3.215857	-5.105460	-159.934250	328.802521	207.416092
1178	2275728274	-23.747652	-20.206467	54.970055	-4.176609	-7.652072	1.732331	-127.878311	329.688385	261.011902
1179	2275744941	-26.090919	-13.841991	56.820404	-3.164752	-12.059004	11.454117	-110.046341	301.569427	258.034363
1180	2275761608	-26.705641	-9.027613	58.459446	-1.741869	-13.077429	20.672600	-19.162756	215.482529	215.556137
1181	2275778275	-25.690910	-7.302976	60.558273	-1.167876	-10.595227	27.065681	77.259338	37.001156	158.281235
1182	2275794942	-23.214937	-8.454500	63.228340	2.050798	-10.214869	26.287472	169.208572	-129.738113	116.569832
1183	2275811609	-19.944473	-11.422494	65.887375	3.504757	-9.910217	22.389927	222.682205	-224.891602	81.376404
1184	2275828276	-16.909712	-15.971690	68.279106	3.685675	-9.541697	19.146027	215.246536	-304.844269	46.779366
1185	2275844943	-14.897360	-22.458183	70.266975	3.893934	-9.851035	16.020058	159.415009	-407.206299	2.382749
1186	2275861610	-14.248558	-30.921329	71.978325	2.826715	-10.164221	10.748140	84.920883	-516.870850	-38.178051
1187	2275878277	-15.242286	-40.988598	73.969536	1.489949	-9.303868	3.928349	10.908826	-611.304199	-59.573875
1188	2275894944	-18.002708	-51.707409	76.705261	2.715849	-5.375511	-3.374640	-45.887497	-651.365479	-74.967659
1189	2275911611	-20.093761	-62.200851	79.451118	7.897054	-3.071713	-6.109242	13.543645	-627.209229	-120.482903
1190	2275928278	-13.356991	-71.555267	75.945282	15.016405	4.787356	-6.865387	210.212051	-516.406189	-241.102509
1191	2275944945	16.855776	-76.257164	51.437412	15.144553	16.836016	-9.474707	397.113556	-290.752411	-397.348175
1192	2275961612	45.218967	-72.901260	27.984684	-0.564024	30.920067	-14.460182	343.482788	-24.656166	-421.601593
1193	2275978279	46.038734	-69.193245	26.936861	-17.372826	32.306164	-14.791412	-10.720151	139.670151	-174.303787
1194	2275994946	32.109295	-67.738159	35.618725	-7.493646	25.920988	-19.268135	-352.604462	187.259735	93.084732
1195	2276011613	16.027903	-64.846443	44.996208	7.871163	17.917326	-17.871138	-451.518677	249.893265	135.994308
1196	2276028280	5.322330	-59.569824	49.663807	9.554524	11.387076	-15.763721	-396.462738	335.321472	70.013641
1197	2276044947	-1.290846	-53.278309	51.136219	5.969698	7.278765	-15.468615	-325.162018	379.459930	35.961071
1198	2276061614	-5.969868	-47.048332	51.224537	2.749467	4.221042	-14.395828	-278.755157	373.449249	27.582188
1199	2276078281	-10.005099	-41.187645	51.154499	0.239468	2.278820	-12.391586	-247.202332	349.270630	46.499340
1200	2276094948	-13.975891	-35.418674	51.483185	-1.445874	0.316393	-9.761102	-228.158691	335.931335	87.805855
1201	2276111615	-18.156797	-29.583639	52.663166	-4.202262	-2.153394	-5.998699	-214.876480	320.348907	155.108017
1202	2276128282	-22.774866	-23.414679	55.117611	-5.892985	-6.468481	0.090651	-213.245346	300.925232	253.812012
1203	2276144949	-26.468618	-17.287182	57.356144	-2.752888	-12.448761	11.239534	-176.696091	281.741089	268.546539
1204	2276161616	-27.759008	-13.404595	58.925571	-1.997110	-14.149715	22.834965	-54.169735	165.589050	187.862122
1205	2276178283	-26.918898	-12.657720	60.897564	-1.889753	-11.868163	26.803886	75.680351	-13.929294	123.813614
1206	2276194950	-24.523071	-14.201659	63.487953	1.057723	-11.507601	25.234997	178.642136	-150.224899	96.777603
1207	2276211617	-20.864786	-17.024698	66.190704	3.757581	-10.453228	21.767462	262.181671	-218.059265	79.533165
1208	2276228284	-16.676584	-21.114738	68.515495	5.503772	-9.334463	18.404697	296.186951	-276.632751	46.634846
1209	2276244951	-12.904077	-26.727209	70.135429	4.929804	-8.271123	14.982924	265.402344	-350.390503	0.699107
1210	2276261618	-10.314179	-34.002296	71.061668	4.403995	-7.639815	10.569056	183.432373	-439.515289	-40.204430
1211	2276278285	-8.961578	-42.475311	71.270477	3.122384	-5.272023	3.990277	89.210030	-505.278107	-74.908081
1212	2276294952	-8.149185	-51.287903	70.748497	3.682054	-2.362738	-1.354659	26.292557	-522.162842	-99.656067
1213	2276311619	-5.099563	-59.934521	68.321892	6.860097	0.303585	-4.897174	63.030502	-508.211273	-141.638702
1214	2276328286	5.709622	-66.891632	59.531334	10.965020	6.837431	-7.503444	176.263901	-419.909088	-234.196075
1215	2276344953	26.070719	-69.211411	41.626053	6.327138	19.510189	-12.406060	224.254700	-243.907394	-347.983887
1216	2276361620	37.784565	-67.026909	29.653389	-5.456340	29.948792	-13.826374	35.867107	-32.135963	-296.634888
1217	2276378287	33.779770	-64.785706	29.470432	-8.746099	29.727926	-17.500492	-251.258865	105.572258	-82.772659
1218	2276394954	21.769972	-62.534412	34.815624	0.706297	22.076578	-19.825668	-435.008881	185.271240	63.018742
1219	2276411621	9.994561	-58.559086	39.566868	6.501381	13.954912	-17.318947	-460.399292	267.608704	69.982498
1220	2276428288	1.350412	-53.249329	41.977375	5.545072	7.903240	-16.266571	-401.078064	325.247375	49.810532
1221	2276444955	-4.572264	-47.694767	42.900051	3.066748	4.255831	-14.895353	-315.046295	332.455872	45.304089
1222	2276461622	-8.848615	-42.395367	43.485645	0.652876	3.191272	-12.837791	-234.139374	313.139465	62.632153
1223	2276478289	-12.350652	-37.159302	44.450443	-1.056506	2.629018	-10.295594	-175.529770	300.798859	102.375839
1224	2276494956	-15.623515	-31.742359	46.187634	-3.812799	1.099401	-7.070346	-139.829803	294.703247	162.790497
1225	2276511623	-19.176598	-26.158356	49.506214	-6.554671	-2.293336	-2.623810	-119.105385	267.546967	267.212097
1226	2276528290	-21.954792	-20.406256	53.668362	-5.323374	-9.364962	6.427553	-70.168427	242.294052	336.638489
1227	2276544957	-22.236496	-15.870218	56.685440	-1.240502	-13.602428	17.578590	37.343491	187.048798	262.267944
1228	2276561624	-21.287163	-14.045360	59.012657	-4.740550	-10.633132	22.055239	91.261093	50.925079	166.366409
1229	2276578291	-20.589207	-14.661640	61.431030	-3.699636	-10.380611	23.055283	76.272728	-85.848793	118.512527
1230	2276594958	-20.140434	-16.930393	64.122696	-0.690434	-9.060462	21.971943	69.458725	-183.095261	98.770050
1231	2276611625	-19.238398	-20.471115	66.865959	4.542837	-8.527282	20.886055	105.619476	-254.220047	75.689911
1232	2276628292	-17.289352	-25.271141	69.268311	8.227690	-7.342445	19.381062	171.961060	-317.061249	36.437634
1233	2276644959	-14.520368	-31.532808	70.912460	8.423949	-6.721046	15.054213	212.333145	-387.253143	-18.949429
1234	2276661626	-11.971227	-39.193825	71.708527	4.169435	-5.349102	8.172520	180.249573	-458.680389	-66.848686
1235	2276678293	-10.933140	-47.831810	72.140892	1.384900	-3.497845	0.415193	80.077675	-514.069824	-84.103355
1236	2276694960	-10.466092	-56.759136	71.912155	3.986840	-0.568544	-5.442434	17.202242	-527.185242	-107.530777
1237	2276711627	-5.999545	-64.526711	68.284172	9.796897	5.508725	-7.929143	77.796707	-448.119568	-172.452316
1238	2276728294	7.131765	-68.696053	57.040428	11.668567	17.272915	-11.117534	167.960953	-253.787842	-265.338715
1239	2276744961	20.011854	-67.800194	45.495689	3.191045	26.736784	-15.597969	128.993057	-9.768502	-262.183350
1240	2276761628	20.565411	-64.999435	43.250549	-6.358724	27.891548	-19.821207	-90.980270	137.830811	-109.207947
1241	2276778295	12.712334	-62.201729	46.249870	-0.717572	21.183790	-21.599953	-311.527435	183.102097	28.555582
1242	2276794962	3.913279	-58.233898	48.998173	6.518815	14.554779	-17.906456	-386.707275	247.171051	46.874176
1243	2276811629	-2.728419	-53.070793	50.062084	6.732005	8.638851	-16.809032	-347.786774	310.235382	33.221325
1244	2276828296	-7.450068	-47.524273	50.263165	4.396335	4.717599	-15.487604	-276.055939	331.022491	37.729935
1245	2276844963	-10.963600	-42.152672	50.316319	1.901632	2.651611	-13.578342	-210.612534	318.018829	54.430645
1246	2276861630	-13.993153	-36.893303	50.716610	-0.085074	1.605749	-11.067394	-168.510071	304.304016	86.970406
1247	2276878297	-17.025269	-31.463797	51.762848	-2.546629	-0.176399	-7.687158	-148.608871	300.150970	137.901199
1248	2276894964	-20.479967	-25.901409	54.087379	-6.205941	-2.611132	-3.062017	-142.163483	276.681427	223.919296
1249	2276911631	-23.769886	-19.928457	57.010494	-4.433927	-9.033569	5.097671	-130.833588	270.949768	285.341492
1250	2276928298	-25.403797	-14.785907	58.956570	-1.387766	-12.289109	15.861204	-64.856377	233.788635	230.379990
1251	2276944965	-25.544632	-12.033533	60.494713	-4.496860	-11.013213	22.429310	11.541636	109.697472	152.786850
1252	2276961632	-25.369482	-11.929073	62.610031	-3.025783	-9.652927	25.081043	35.569248	-48.803410	115.439980
1253	2276978299	-24.052294	-13.458526	65.199150	2.555310	-8.844466	24.451984	111.990074	-148.102158	99.927483
1254	2276994966	-20.913279	-15.994162	67.875404	7.472494	-7.788832	22.472584	228.208374	-201.649750	86.026604
1255	2277011633	-16.401514	-19.723961	70.151512	9.148196	-6.788248	18.707312	311.940033	-255.556305	52.325718
1256	2277028300	-11.814000	-25.046705	71.540634	8.336840	-6.376666	14.296154	306.661163	-330.648438	-2.351190
1257	2277044967	-8.661020	-32.331631	71.850090	4.117004	-6.046854	8.593042	198.147202	-435.263672	-60.900883
1258	2277061634	-8.183843	-41.422558	71.622528	0.817114	-4.741751	1.320479	20.926022	-540.245483	-90.126999
1259	2277078301	-9.585773	-51.548885	71.458817	2.859864	-2.013727	-5.512283	-90.451790	-601.592224	-100.276360
1260	2277094968	-9.329090	-61.439766	69.950966	8.815052	3.757853	-9.803589	-59.552795	-579.431885	-146.879623
1261	2277111635	0.084908	-68.193176	60.477520	13.768303	14.299420	-9.596176	49.945248	-385.158783	-273.913391
1262	2277128302	16.714659	-69.050316	44.734104	9.544654	25.305317	-13.246245	117.854248	-102.083008	-332.894257
1263	2277144969	22.819229	-65.490707	37.957836	-2.592363	29.379135	-18.171732	-8.977885	146.721680	-220.506104
1264	2277161636	17.575768	-61.575920	39.462116	-7.390627	23.418961	-22.240086	-234.661591	234.024521	-43.657112
1265	2277178303	8.121608	-57.152451	42.603642	-1.718145	16.292761	-19.490524	-406.541138	280.142639	34.759388
1266	2277194970	-0.737937	-51.633820	44.312630	1.288875	9.866631	-18.169624	-450.046936	334.630157	38.710148
1267	2277211637	-7.673332	-45.388779	44.647472	0.692369	5.467543	-16.938671	-403.210144	373.193726	41.395016
1268	2277228304	-12.965639	-39.065842	44.568054	-1.646194	2.822529	-15.203665	-323.049683	374.293671	65.297699
1269	2277244971	-17.304760	-32.819893	44.964828	-4.113808	1.692828	-12.553942	-248.779099	357.031219	117.359657
1270	2277261638	-21.115442	-26.432627	46.230961	-6.220425	-0.633449	-9.188603	-193.604858	340.376251	189.273911
1271	2277278305	-24.438372	-19.954992	48.697422	-9.430886	-4.044032	-4.383830	-143.560745	305.737213	276.610138
1272	2277294972	-27.110332	-13.292396	52.175831	-10.521979	-9.655597	3.158929	-102.997093	272.876831	354.423370
1273	2277311639	-27.925301	-7.424315	55.453537	-5.086858	-13.778960	15.355883	-15.913350	222.524414	334.479919
1274	2277328306	-26.315229	-3.319045	58.675705	-3.132386	-11.160020	22.705780	112.574089	130.810791	283.769989
1275	2277344973	-23.202324	-1.011116	62.518974	3.082029	-7.679844	26.710968	193.603348	28.244492	267.356079
1276	2277361640	-17.550684	0.341246	66.915054	12.862982	-5.097675	27.636448	338.990723	-17.030632	275.732635
1277	2277378307	-9.186414	1.116649	71.430092	19.462234	-2.014552	24.935440	497.171814	-18.847927	274.943390
1278	2277394974	0.011434	0.611873	75.203819	18.650097	-0.579392	22.720310	547.864441	-49.860287	224.201492
1279	2277411641	6.079263	-3.367403	76.529366	11.168356	-3.588861	22.441021	365.960876	-235.799118	93.084259
1280	2277428308	6.499663	-12.182929	74.597893	4.786071	-7.875149	17.641130	10.004007	-539.830017	-55.244656
1281	2277444975	2.865580	-25.009134	70.789070	1.265321	-8.614812	5.252827	-289.251282	-786.351746	-152.550766
1282	2277461642	-2.911301	-40.263489	67.504997	-1.931974	-5.636372	-7.233277	-450.087799	-917.432434	-166.278763
1283	2277478309	-10.940616	-56.340584	67.153435	-0.244381	-2.337521	-17.127319	-493.461670	-958.655884	-130.261230
1284	2277494976	-15.515921	-71.123024	67.375473	11.992858	-3.494092	-18.845257	-260.344574	-866.837646	-197.585846
1285	2277511643	5.322359	-79.422112	46.572815	21.054434	18.570505	-9.667991	40.033279	-461.585114	-359.050385
1286	2277528310	39.678604	-75.467087	15.619120	10.078074	28.133923	-11.696406	245.872681	57.740330	-457.504364
1287	2277544977	41.352314	-67.574776	14.270933	-15.606277	34.362614	-20.931980	23.510086	343.041962	-328.001923
1288	2277561644	27.337898	-63.086758	22.897760	-22.691257	25.464056	-23.129265	-371.159882	343.621918	26.631624
1289	2277578311	9.207181	-59.508865	32.824455	-7.837809	13.635074	-21.468758	-567.085876	292.845734	205.104111
1290	2277594978	-4.437126	-54.333752	39.296284	2.375455	4.965610	-17.053909	-495.583954	318.634857	199.866135
1291	2277611645	-11.879149	-47.858410	42.045357	1.798075	1.905044	-14.258007	-320.716797	369.723358	158.717514
1292	2277628312	-15.959867	-40.679058	43.443748	-2.558976	1.818870	-12.200337	-188.950897	403.495331	162.885864
1293	2277644979	-18.816860	-33.080780	44.694492	-7.171646	0.694183	-9.779200	-129.114594	416.907166	194.332352
1294	2277661646	-21.245832	-25.066599	46.376705	-10.959298	-2.441865	-7.010908	-99.501839	421.251099	248.119934
1295	2277678313	-23.897648	-16.675213	48.933674	-13.967247	-6.072409	-1.431882	-107.177834	409.454987	325.862061
1296	2277694980	-26.224312	-8.231749	52.785549	-10.168575	-10.269699	7.937849	-92.380646	362.647552	418.914490
1297	2277711647	-24.903463	-0.831400	57.142998	2.284246	-13.030168	25.466717	97.121727	287.242981	426.296844
1298	2277728314	-18.919987	4.761863	62.637802	9.343782	-5.108239	29.244991	345.071106	187.259857	430.689056
1299	2277744981	-9.647641	8.975916	69.378098	16.884750	-2.118540	29.679485	505.530334	144.659927	451.543030
1300	2277761648	0.739335	10.859691	76.067360	17.562141	-1.296549	28.475224	552.356995	80.639771	403.307617
1301	2277778315	7.212647	8.561956	79.894379	12.160535	-2.517218	26.454590	348.944824	-123.240837	235.884689
1302	2277794982	7.363609	1.495639	79.455795	9.146971	-5.054195	20.512896	11.139104	-425.358856	28.237778
1303	2277811649	2.870036	-9.594705	76.584648	6.695108	-7.039887	10.580120	-280.828491	-679.742065	-111.246140
1304	2277828316	-3.667779	-23.733202	73.507355	3.782711	-8.906424	1.796019	-442.924744	-849.160706	-182.550079
1305	2277844983	-11.541204	-40.279854	71.750374	-1.462686	-9.039889	-8.566236	-524.502380	-974.980225	-219.842697
1306	2277861650	-22.331820	-56.763565	74.470490	-0.706145	-5.443385	-18.600096	-519.526855	-980.492004	-184.247528
1307	2277878317	-34.735565	-71.295158	83.761993	8.990684	-7.030621	-20.005257	-236.820755	-882.680847	-200.619614
1308	2277894984	-38.264427	-83.198532	88.259979	15.878006	11.262130	-16.453142	53.527916	-611.155518	-377.337891
1309	2277911651	44.624657	-85.954460	8.926849	8.408024	31.784233	-7.405121	227.929596	-151.663651	-408.657166
1310	2277928318	40.949886	-80.193481	14.373872	-10.006825	40.531898	-11.627670	104.216957	279.391388	-206.439346
1311	2277944985	15.468418	-75.759918	36.336838	-14.172697	24.844971	-25.868599	-239.511215	359.031952	117.107430
1312	2277961652	-6.665528	-70.404976	52.715530	-2.425160	12.476130	-22.127195	-388.054779	339.181458	260.738464
1313	2277978319	-17.767576	-63.491699	58.659443	4.848469	5.523287	-13.865330	-339.381561	375.565521	225.234558
1314	2277994986	-21.269114	-55.745243	58.437706	3.255396	3.079021	-12.350758	-223.654968	440.588470	150.011810
1315	2278011653	-22.771799	-47.454777	57.131504	-1.174887	3.153875	-12.315042	-153.803375	479.639435	142.366318
1316	2278028320	-24.426670	-38.802422	56.195374	-4.091439	0.783637	-10.299015	-139.895035	492.376312	171.231750
1317	2278044987	-25.799721	-29.694548	55.462627	-3.766428	-2.987366	-5.231109	-109.422173	510.433716	199.836426
1318	2278061654	-26.409609	-19.594933	54.847042	-0.991428	-7.091256	1.375104	-54.238220	558.992249	237.166901
1319	2278078321	-25.188473	-8.178813	55.152802	2.581261	-7.963909	10.182356	75.405006	608.833679	314.676605
1320	2278094988	-20.240782	3.163169	56.900391	9.548079	-9.818728	22.562923	298.883698	587.043518	360.070404
1321	2278111655	-12.839966	11.653686	59.764778	2.408413	-2.289759	28.053703	419.931854	439.347778	309.339600
1322	2278128322	-7.346098	14.061609	63.781483	0.113700	-3.059812	34.550224	275.003235	100.335114	257.193054
1323	2278144989	-3.797329	10.497721	66.418671	4.747883	-6.968453	26.768990	178.458527	-228.659088	133.620407
1324	2278161656	-3.192736	2.942431	67.194527	2.463160	-7.550487	18.506861	30.269791	-456.326813	19.254934
1325	2278178323	-5.581805	-7.455878	66.882248	1.342149	-9.646680	11.316536	-144.003616	-621.926880	-65.587502
1326	2278194990	-10.200340	-20.142618	66.680183	-0.505842	-11.539225	4.277277	-278.940369	-754.107605	-115.297150
1327	2278211657	-17.027706	-34.916233	67.942047	-2.849230	-11.748781	-4.512159	-372.048492	-879.601685	-142.445511
1328	2278228324	-26.693329	-50.368011	72.910881	-1.380334	-9.413512	-12.570109	-373.267365	-944.279114	-140.408951
1329	2278244991	-40.778019	-64.335762	85.532295	4.042571	-8.923979	-16.193691	-200.202728	-922.702637	-122.768799
1330	2278261658	-66.174751	-76.556870	113.158394	10.733535	-2.740393	-17.945799	50.558720	-869.418640	-245.423126
1331	2278278325	-124.948616	-83.836365	177.968231	17.384867	15.414399	-11.723372	322.206604	-592.317627	-429.740204
1332	2278294992	170.873184	-84.744392	-110.410614	9.207843	38.943085	3.144397	430.559845	-117.376190	-387.841248
1333	2278311659	90.211388	-85.216026	-26.929249	-4.929375	38.439579	-5.438783	155.755493	317.498962	-245.675323
1334	2278328326	34.058189	-81.944267	27.288450	-7.643274	22.805782	-24.354671	-133.689484	391.515198	8.914906
1335	2278344993	1.389592	-77.499260	55.177177	-2.198232	15.431169	-18.654247	-313.162170	337.070679	203.198853
1336	2278361660	-14.514386	-71.269722	65.645950	7.142271	9.301585	-13.193102	-350.258240	351.244171	211.064957
1337	2278378327	-19.014076	-64.179092	65.933586	9.929379	5.206452	-10.364244	-255.910004	406.406738	129.753494
1338	2278394994	-19.491844	-56.540981	63.574799	6.775589	5.110360	-9.622409	-153.679901	456.714478	85.752907
1339	2278411661	-19.827213	-48.355232	61.740791	4.157506	3.770313	-8.061805	-109.195808	486.198273	102.833488
1340	2278428328	-20.106451	-39.612064	60.368675	4.180305	0.110782	-4.532538	-75.658203	514.491882	124.227730
1341	2278444995	-20.050188	-30.083599	58.989830	3.964419	-4.036560	0.333782	-45.418835	561.442566	133.293610
1342	2278461662	-19.360615	-19.860062	57.068291	3.934081	-8.415391	3.966058	-8.622685	613.725586	109.265587
1343	2278478329	-17.901001	-9.901702	54.855591	1.490779	-10.760402	8.532478	52.366180	607.904968	70.244492
1344	2278494996	-16.451174	-1.975884	53.195633	-2.144286	-9.035503	15.027872	75.898888	483.988037	47.037907
1345	2278511663	-16.070196	1.382977	52.447403	-5.107786	-5.390554	24.404385	22.032715	206.119583	14.787599
1346	2278528330	-16.244263	-0.544288	53.213890	-4.740355	-5.740071	25.119957	-11.409013	-123.994514	13.346024
1347	2278544997	-15.975089	-6.095221	55.023392	-2.634629	-8.430420	17.153437	21.844748	-350.397461	13.012013
1348	2278561664	-15.358389	-13.700333	57.336483	-2.099611	-9.926440	10.980667	60.443329	-476.890137	9.729734
1349	2278578331	-15.408024	-22.585238	60.004635	-2.699967	-9.677395	5.528763	46.852741	-555.270569	6.584248
1350	2278594998	-16.919823	-32.603439	63.159721	-2.702807	-8.977033	1.694030	-2.502979	-625.207886	-5.019153
1351	2278611665	-20.342230	-43.674324	67.394478	-2.291248	-7.576245	-3.296666	-47.086445	-694.626953	-21.737049
1352	2278628332	-25.924749	-54.848114	73.897522	0.105836	-4.857057	-7.478162	-37.061581	-717.669250	-28.177544
1353	2278644999	-34.119488	-65.790039	83.916435	3.284525	-1.981946	-8.931605	33.696400	-717.371094	-69.505783
1354	2278661666	-44.979271	-76.561302	97.764595	8.132347	2.267518	-8.762031	138.825333	-667.361694	-202.508698
1355	2278678333	-59.573109	-85.722504	117.757164	11.769327	16.061880	-5.768342	313.460480	-478.662628	-316.644684
1356	2278695000	77.843193	-87.487526	-14.348129	7.437935	31.976524	0.527790	322.832153	-102.781532	-362.182434
1357	2278711667	55.738560	-82.504181	10.337663	-5.289249	32.840496	-5.680079	149.960007	232.689514	-218.848419
1358	2278728334	28.101246	-78.935265	36.777191	-10.739425	24.038073	-17.411083	-92.949440	325.028748	49.063042
1359	2278745001	2.351368	-74.616310	57.624687	-2.085830	17.477068	-16.847357	-328.252899	321.770599	208.095688
1360	2278761668	-12.412450	-68.400574	66.648293	8.982862	10.426096	-12.665187	-374.366974	356.871002	204.316345
1361	2278778335	-18.194244	-61.139843	67.899590	11.876698	5.957192	-9.993008	-281.527069	413.559296	146.646942
1362	2278795002	-19.706917	-53.348110	66.387947	10.816537	3.528178	-8.334521	-169.561264	460.080505	106.108208
1363	2278811669	-19.504169	-45.258289	64.391556	9.090833	1.223267	-6.641334	-80.829453	485.478333	89.948685
1364	2278828336	-18.541510	-36.855911	62.376835	6.920565	-1.184938	-4.133100	-23.484165	508.347534	78.759216
1365	2278845003	-17.743896	-28.218647	60.441738	4.245435	-4.057956	-0.878923	-16.022215	524.871582	68.999672
1366	2278861670	-16.922268	-19.750608	58.144917	2.774738	-6.992970	2.051779	-7.821834	524.181702	31.959265
1367	2278878337	-17.103889	-12.451464	56.738480	-2.500326	-7.125882	6.450010	-35.032436	443.881439	51.597507
1368	2278895004	-17.925547	-7.442212	55.984444	-1.535059	-9.157533	14.457794	-57.753487	301.023529	49.143944
1369	2278911671	-18.618505	-6.418855	56.215042	-2.447192	-7.703104	21.024384	-40.433388	54.556019	33.655674
1370	2278928338	-18.777943	-9.150894	57.653217	-2.681986	-8.325545	19.110443	1.712294	-182.477570	29.808903
1371	2278945005	-18.432833	-14.529859	59.997528	-2.635239	-9.827712	14.410337	49.316048	-349.938446	28.857468
1372	2278961672	-18.223682	-21.486584	62.902702	-2.873321	-9.984682	8.812410	66.459198	-448.889587	27.450205
1373	2278978339	-18.690914	-29.180365	66.187042	-2.773379	-8.895415	4.737941	56.600338	-495.143707	23.971874
1374	2278995006	-20.053665	-37.205532	69.922646	-2.316746	-7.531563	2.510714	41.566441	-517.639404	18.218916
1375	2279011673	-22.169950	-45.349632	74.331940	-1.466632	-6.084773	0.861528	48.410385	-528.833862	10.245642
1376	2279028340	-25.052359	-53.450924	79.653542	-0.978380	-3.622254	-0.954394	70.522987	-530.071838	-3.744957
1377	2279045007	-28.783289	-61.472084	85.925392	0.058849	-0.212538	-2.961527	94.514099	-522.178162	-37.035259
1378	2279061674	-31.972734	-68.920021	91.833107	3.032577	6.550266	-4.897826	131.261169	-462.257324	-97.599800
1379	2279078341	-30.384407	-74.817528	91.994133	2.550916	17.574936	-5.220924	104.515366	-306.046234	-180.989609
1380	2279095008	-21.550062	-77.416573	83.050705	0.762357	25.409954	-5.151383	8.516349	-84.667542	-184.018951
1381	2279111675	-17.213890	-75.856140	77.441223	2.231617	25.092707	-8.717975	-68.495407	113.450562	-42.329353
1382	2279128342	-21.656261	-71.730324	79.523193	4.259776	21.812593	-13.306038	-148.213486	221.855728	115.520767
1383	2279145009	-25.426786	-65.918701	80.272453	10.075104	16.650961	-12.023514	-186.195679	313.789886	154.661087
1384	2279161676	-25.876055	-59.050095	77.625183	13.718133	11.087523	-10.043306	-169.887100	404.220215	112.739288
1385	2279178343	-23.838104	-51.733532	72.963890	15.241116	6.100831	-9.390193	-109.964775	466.103760	40.750053
1386	2279195010	-20.532112	-44.531620	67.272995	12.589232	2.581772	-9.748019	-57.675339	487.147400	-47.525162
1387	2279211677	-17.781322	-37.667587	61.783234	7.729257	1.137014	-10.399424	-52.796478	471.507355	-98.838814
1388	2279228344	-16.490776	-31.098122	57.289364	4.829964	-0.259912	-9.695828	-75.854523	443.332336	-95.811966
1389	2279245011	-16.429060	-24.474459	53.820534	3.584289	-2.278164	-6.696950	-94.213127	434.390137	-63.098915
1390	2279261678	-16.924889	-17.663099	51.120537	2.435147	-5.132483	-2.347250	-88.772873	435.817078	-26.417856
1391	2279278345	-17.519281	-11.398426	49.334534	-0.233885	-6.480786	3.248267	-63.241222	390.448914	13.565104
1392	2279295012	-17.622108	-6.487199	48.717300	-1.081044	-8.163949	11.313971	-12.591146	292.385742	55.594032
1393	2279311679	-16.579449	-3.960999	49.314583	-1.079982	-8.566622	18.136284	65.258057	134.463074	80.275024
1394	2279328346	-14.575539	-4.260439	50.904411	-0.357963	-8.598108	19.487959	126.675629	-43.071827	88.414001
1395	2279345013	-12.190090	-6.849491	52.717804	0.069062	-9.559958	16.875618	153.459808	-176.688110	70.994705
1396	2279361680	-10.076920	-11.213627	54.220272	-0.499398	-9.592942	14.145254	140.968063	-274.881744	38.328335
1397	2279378347	-9.103965	-17.124531	55.154514	-1.736177	-9.048841	11.003063	72.414688	-359.794250	-3.992585
1398	2279395014	-9.657446	-24.317013	55.705666	-3.112433	-7.930068	7.517853	-20.894007	-432.119507	-38.484249
1399	2279411681	-11.837278	-32.268486	56.378445	-3.615036	-6.300925	3.907167	-110.708260	-476.922272	-52.865421
1400	2279428348	-15.143286	-40.329456	57.696739	-2.388788	-4.130065	1.718987	-150.440491	-486.961792	-49.949646
1401	2279445015	-18.909472	-48.153030	59.707348	-1.143706	-2.110023	1.184308	-140.660446	-476.018555	-54.156071
1402	2279461682	-21.947294	-55.944878	61.724945	0.035857	-0.833886	0.725543	-85.773277	-465.991852	-92.999138
1403	2279478349	-21.810173	-63.909363	61.936882	1.470018	1.264228	-2.957852	19.791416	-447.714478	-172.055511
1404	2279495016	-14.959675	-70.790871	56.393986	3.892327	8.310195	-6.843546	103.808907	-352.760101	-251.744385
1405	2279511683	0.521387	-74.379761	41.321503	3.344976	21.094273	-6.616556	65.228127	-179.414688	-294.821991
1406	2279528350	11.834305	-73.371964	28.879208	2.935455	27.289745	-8.963252	-39.071304	36.390205	-212.125519
1407	2279545017	10.774242	-70.046684	28.134336	2.813143	24.078854	-13.693352	-107.294884	192.160797	-52.406883
1408	2279561684	4.396965	-65.494888	32.027966	3.479869	19.075697	-15.125209	-168.004837	281.795013	52.339382
1409	2279578351	-0.678145	-59.998302	34.508430	6.611890	11.998363	-14.403400	-174.294754	331.531342	58.346661
1410	2279595018	-3.347894	-54.058750	34.807758	6.994849	9.206254	-14.121641	-147.480103	355.736298	23.227621
1411	2279611685	-5.115209	-48.107601	34.328854	5.529001	8.257950	-12.636707	-130.905060	357.475128	9.245422
1412	2279628352	-6.902717	-42.392155	34.034004	4.133193	7.258999	-11.143423	-122.383606	342.479980	24.394135
1413	2279645019	-8.997882	-36.886990	34.445969	3.698160	5.149601	-8.881467	-112.593132	324.697021	65.345551
1414	2279661686	-10.856993	-31.082258	35.614479	3.539505	2.109636	-5.903286	-74.961029	333.275269	118.054169
1415	2279678353	-12.272360	-24.566069	37.294506	1.589550	-1.510616	-2.075755	-40.280235	365.394623	166.428589
1416	2279695020	-13.281104	-18.065039	39.312366	-1.212008	-5.500792	4.301733	-18.720057	355.639465	196.874786
1417	2279711687	-13.299544	-12.439938	41.388618	-0.707005	-8.151040	9.281038	29.658447	300.878418	195.083191
1418	2279728354	-12.914979	-8.909820	43.215385	-4.735742	-10.029538	16.903337	41.674519	181.719391	153.471634
1419	2279745021	-12.736220	-8.697294	45.088741	-5.339709	-8.956589	20.373466	26.443556	-12.646352	111.663773
1420	2279761688	-12.835935	-11.275738	47.030346	-6.391106	-9.021092	17.186241	12.877025	-176.952484	78.185822
1421	2279778355	-13.225944	-15.634030	49.245884	-5.653836	-9.497377	14.255161	6.292900	-284.879272	67.529129
1422	2279795022	-13.708700	-20.991501	51.648312	-3.662001	-9.183505	11.269409	15.230388	-345.729095	58.812771
1423	2279811689	-14.147997	-26.789305	54.086792	-2.438457	-7.872566	8.695574	31.955194	-371.341522	46.708920
1424	2279828356	-14.647363	-33.016083	56.463387	-1.643574	-6.166935	7.205290	40.361610	-394.326477	27.451706
1425	2279845023	-15.109145	-39.774479	58.821072	-0.573920	-3.499993	5.171484	55.592258	-423.022308	6.506017
1426	2279861690	-15.421287	-47.030666	61.197514	1.194448	-1.314978	2.306318	78.675621	-449.243286	-14.182338
1427	2279878357	-14.995284	-55.175213	63.261829	2.434111	-0.302794	-1.355051	121.402145	-493.966400	-52.718849
1428	2279895024	-13.555490	-64.050476	64.333511	4.454900	4.547622	-7.792361	141.223328	-526.131165	-99.513016
1429	2279911691	-7.275969	-71.252625	60.574017	10.553194	16.358892	-8.380277	166.929962	-411.192383	-162.367249
1430	2279928358	3.105781	-73.403175	50.400349	10.690896	28.844231	-7.181251	40.278687	-123.180580	-189.573563
1431	2279945025	7.766501	-70.901367	45.183449	11.802432	22.735233	-9.269533	-19.684620	139.355362	-109.502045
1432	2279961692	7.134969	-66.552414	44.409481	7.221344	18.053432	-15.535009	-82.768776	256.187317	-50.317322
1433	2279978359	4.004751	-61.293961	44.411613	6.436804	14.117733	-15.481872	-189.502853	314.030548	-30.267235
1434	2279995026	0.254908	-55.563374	43.898930	6.972858	9.235456	-14.724663	-253.162979	343.278656	-28.484343
1435	2280011693	-3.081925	-49.664074	42.832569	6.545523	6.025297	-13.652050	-253.119247	355.237427	-29.647209
1436	2280028360	-5.917429	-43.965740	41.514114	4.151406	4.238811	-12.581848	-229.844254	345.590179	-26.553394
1437	2280045027	-8.848499	-38.654278	40.732281	2.289646	3.641958	-10.925648	-208.906418	321.096191	6.684205
1438	2280061694	-11.898805	-33.413445	40.859882	1.911862	1.754521	-7.956785	-180.618271	308.710480	63.446121
1439	2280078361	-14.684086	-27.808910	41.912075	-0.028531	-0.669971	-4.151823	-136.963150	315.242889	130.994263
1440	2280095028	-17.390951	-22.111589	43.740253	-3.612436	-4.845866	1.693038	-117.982368	301.443329	190.820648
1441	2280111695	-18.986597	-17.300484	45.898975	-3.350925	-9.098022	8.767551	-53.831940	236.376068	206.719330
1442	2280128362	-19.264927	-14.115611	48.454086	-4.930669	-10.763363	15.312111	23.247416	132.141037	202.780701
1443	2280145029	-18.922045	-13.755777	51.086796	-5.998393	-10.390936	18.984301	57.280121	-30.073545	152.643585
1444	2280161696	-18.074286	-15.498769	53.929016	-4.712824	-10.617666	17.749971	92.757561	-152.160477	123.987907
1445	2280178363	-16.399469	-18.410799	56.898834	-1.427468	-11.003836	16.308306	151.440842	-218.333237	111.706184
1446	2280195030	-13.895299	-21.995283	59.779327	1.491832	-9.856447	14.390297	209.137070	-251.234848	101.039162
1447	2280211697	-10.623318	-26.236454	62.091030	4.518539	-7.858698	13.505989	252.484070	-277.096710	70.393990
1448	2280228364	-6.847031	-31.438234	63.501976	5.871372	-5.492332	12.483521	267.273682	-321.516846	26.690006
1449	2280245031	-2.818510	-37.627266	63.693565	6.184055	-3.172937	10.081928	248.340729	-372.671021	-21.191145
1450	2280261698	1.317993	-44.583065	62.458378	3.466733	-2.614009	4.695734	199.729507	-418.391937	-60.889061
1451	2280278365	5.364426	-52.467438	59.975269	2.254340	-1.036210	-1.821232	131.499542	-479.722534	-70.748756
1452	2280295032	11.394746	-60.029606	54.251614	7.479655	6.766504	-6.570487	76.282463	-477.952972	-122.841583
1453	2280311699	21.161276	-64.142212	44.324322	10.318196	17.258301	-8.796439	59.710472	-315.611420	-198.889847
1454	2280328366	28.191130	-63.891708	35.736179	7.182751	23.879704	-12.410504	-41.219215	-81.510468	-211.798248
1455	2280345033	27.481359	-61.419331	32.428535	3.200897	21.954866	-15.954821	-219.201767	88.176682	-150.395279
1456	2280361700	21.669844	-57.906700	31.720154	4.705552	16.363146	-16.804958	-386.322754	182.848267	-107.521820
1457	2280378367	14.912848	-53.513962	30.807428	6.064552	10.893387	-15.831980	-452.028687	241.054535	-112.099197
1458	2280395034	8.639405	-48.780201	29.237888	4.425129	8.438491	-14.427359	-451.288757	266.702881	-115.534164
1459	2280411701	2.918470	-44.223911	27.485289	2.726719	7.199775	-12.841288	-421.438538	265.463348	-98.993629
1460	2280428368	-2.359302	-40.169796	26.060787	1.322732	7.361802	-11.611116	-376.266296	243.669815	-63.653042
1461	2280445035	-7.499668	-36.518631	25.621933	0.836861	7.235604	-10.023198	-327.240051	220.711334	-0.652035
1462	2280461702	-12.313713	-33.249149	26.754728	-0.846488	5.545387	-7.689351	-252.726700	184.273254	89.874680
1463	2280478369	-16.648945	-30.157280	30.209826	-3.037599	3.175247	-4.398097	-153.993881	136.073120	218.364136
1464	2280495036	-19.405735	-26.585835	35.271931	-4.272792	-4.349388	2.561147	-23.870754	121.592041	321.481934
1465	2280511703	-18.546900	-23.494501	39.915878	-3.721333	-10.008567	10.226068	166.788132	93.862846	299.936249
1466	2280528370	-15.170099	-22.108915	43.904232	-7.826911	-8.082664	13.192110	293.068115	16.040628	235.963593
1467	2280545037	-12.424513	-22.640387	47.727097	-10.256330	-8.075887	14.504620	249.962189	-81.305008	198.776108
1468	2280561704	-11.051199	-24.754269	51.495502	-8.823877	-8.997837	15.030918	171.293945	-166.336823	177.140869
1469	2280578371	-10.203561	-28.049246	55.136395	-3.302333	-9.161874	15.110830	146.071274	-230.720154	155.963074
1470	2280595038	-9.089463	-32.073650	58.458443	0.713323	-7.389765	14.951536	165.001419	-267.570190	129.779053
1471	2280611705	-7.457762	-36.592922	61.285534	4.165331	-5.716673	14.862587	192.162888	-289.334595	99.807709
1472	2280628372	-5.579467	-41.741329	63.339542	5.797925	-3.605030	14.239851	189.512665	-318.773041	60.122871
1473	2280645039	-3.985115	-47.596542	64.356926	5.457042	-1.959494	11.633814	137.845779	-354.806335	14.129383
1474	2280661706	-2.575541	-54.014099	64.253548	4.838507	-1.036377	6.694555	79.312523	-385.323578	-25.876408
1475	2280678373	0.731015	-60.206669	61.903629	7.963491	1.928959	0.870105	79.527199	-371.323395	-82.645309
1476	2280695040	8.140881	-64.496323	55.758495	9.747708	8.347252	-4.065745	117.580765	-270.498596	-150.957169
1477	2280711707	17.400284	-65.885620	46.860527	6.328318	15.454567	-10.442424	70.627541	-131.218262	-200.413483
1478	2280728374	22.087681	-65.194717	40.165489	1.726366	19.429148	-15.016493	-85.023125	-17.435579	-171.008560
1479	2280745041	19.962955	-63.493404	37.560856	2.828103	18.838345	-16.435822	-269.687103	71.201469	-100.176842
1480	2280761708	14.258906	-60.763596	36.755207	6.351848	15.208623	-15.958072	-386.950287	150.556519	-69.927841
1481	2280778375	8.311823	-57.145374	35.904938	7.255251	10.644141	-15.367593	-402.846344	208.789963	-68.128983
1482	2280795042	3.010263	-53.260853	35.086666	5.577766	8.361603	-14.168976	-360.863373	230.425339	-50.398216
1483	2280811709	-1.550153	-49.600723	34.576344	4.300799	6.904458	-12.968513	-300.230652	220.687744	-21.172070
1484	2280828376	-5.454927	-46.372643	34.704441	3.452006	6.463994	-11.540133	-231.382996	194.378265	17.874674
1485	2280845043	-9.036100	-43.480396	36.042473	2.138803	5.798244	-9.760204	-161.051910	166.373413	79.307671
1486	2280861710	-12.167947	-40.916409	39.228645	0.334900	3.139529	-7.380044	-62.390541	126.563652	168.535477
1487	2280878377	-14.384220	-38.437592	44.524933	-2.235259	-0.213660	-3.688870	67.211456	89.976776	273.099365
1488	2280895044	-14.790662	-35.833576	50.559566	-1.760187	-6.455038	2.169058	191.748199	79.833183	319.405426
1489	2280911711	-13.309147	-34.158897	54.979992	-3.263825	-9.004719	6.849728	238.958435	45.964588	235.656631
1490	2280928378	-12.308735	-33.875614	58.548210	-6.671336	-8.749995	9.953772	178.135971	-21.833443	177.064850
1491	2280945045	-13.072141	-34.652912	62.509071	-4.499457	-10.344616	12.891317	86.599976	-88.094299	181.566620
1492	2280961712	-14.290834	-36.328308	66.605682	2.310817	-11.368035	16.239782	68.452026	-144.844086	170.862915
1493	2280978379	-14.772132	-38.911221	70.115044	9.266828	-9.990088	18.729954	99.061989	-192.130737	122.849236
1494	2280995046	-14.248574	-42.449654	72.306091	11.863984	-7.593282	19.169838	117.192688	-231.168411	43.637447
1495	2281011713	-13.747255	-46.908470	73.035141	8.276934	-5.651187	15.648621	61.612038	-268.035156	-34.265644
1496	2281028380	-13.889096	-51.898029	72.576103	4.858090	-4.233330	11.554684	-28.245420	-287.496613	-88.802460
1497	2281045047	-13.433644	-57.004292	70.822990	4.257076	-3.344002	7.318205	-56.951084	-284.362091	-131.870468
1498	2281061714	-9.572681	-61.593533	66.248894	5.316431	-1.739048	2.033169	-3.099546	-242.795090	-192.449966
1499	2281078381	-0.964146	-64.766045	57.421799	4.779789	3.190181	-4.178292	44.954308	-168.095642	-255.675491
1500	2281095048	9.738287	-65.738541	45.623558	1.990996	9.881134	-10.313374	0.181902	-81.256470	-291.152893
1501	2281111715	17.189648	-65.012619	34.925499	-0.556355	16.449522	-15.492721	-135.849152	-20.398382	-270.391022
1502	2281128382	17.311014	-63.487873	28.725727	-0.883812	19.852045	-15.725790	-327.842224	39.289684	-181.666153
1503	2281145049	11.897047	-61.626537	26.475414	3.613454	15.987904	-15.134761	-445.525818	92.591545	-88.203552
1504	2281161716	5.566307	-59.263477	25.523823	5.845168	11.892605	-13.158194	-430.936188	136.256683	-48.774849
1505	2281178383	0.130705	-56.594563	24.781796	5.039199	11.349475	-12.293182	-365.600311	159.231003	-30.639963
1506	2281195050	-4.774127	-53.838440	24.901337	4.139361	10.857360	-11.581813	-290.419159	165.551117	12.003380
1507	2281211717	-9.190133	-51.310238	26.434731	2.938400	8.951085	-10.899554	-194.161377	144.237137	75.347099
1508	2281228384	-12.732282	-49.097042	29.684813	2.343464	7.083418	-9.267627	-65.134148	107.094734	149.232574
1509	2281245051	-15.030174	-46.938751	34.401329	1.263573	4.660614	-7.715281	70.026817	80.809441	216.195969
1510	2281261718	-16.250967	-44.731400	40.331455	-0.706952	2.309675	-5.029842	179.632767	61.267380	275.627686
1511	2281278385	-16.140455	-42.271648	45.856014	0.013629	-1.492715	-0.046352	232.552612	75.291061	273.038727
1512	2281295052	-15.235961	-40.501663	49.231079	-4.096770	-3.761695	3.348772	186.204697	61.805748	175.807526
1513	2281311719	-16.180956	-39.680809	52.542690	-7.601233	-5.552705	6.514151	69.393784	6.747078	160.230087
1514	2281328386	-18.807484	-39.838737	56.601963	-3.898464	-9.379339	11.750792	-3.556062	-65.090797	176.240311
1515	2281345053	-21.088249	-40.907143	60.427319	2.350789	-10.430495	16.262392	10.369267	-119.985596	143.024231
1516	2281361720	-22.014267	-42.803677	63.357204	6.379454	-9.898172	17.941847	60.750618	-154.328278	80.546616
1517	2281378387	-21.886234	-45.365623	65.193115	7.170492	-7.328656	17.341194	83.841103	-172.829987	16.461205
1518	2281395054	-21.963781	-48.403984	66.060715	5.511582	-5.321707	15.309872	33.338284	-183.291794	-34.577511
1519	2281411721	-22.731218	-51.919060	66.136284	3.240682	-4.483758	12.151461	-42.282749	-197.186646	-77.096954
1520	2281428388	-23.599741	-55.730976	65.454063	2.181831	-3.850219	8.832491	-84.720985	-201.877823	-111.867889
1521	2281445055	-22.936485	-59.548111	63.340797	2.152041	-3.593186	5.533450	-66.820328	-184.722534	-152.567780
1522	2281461722	-18.854441	-63.112129	58.391884	2.078646	-2.422962	1.260461	-15.194069	-149.972290	-209.131027
1523	2281478389	-9.607638	-65.870903	49.056934	2.879561	0.162593	-3.185847	49.506958	-101.829445	-274.109497
1524	2281495056	4.810082	-67.109283	35.027218	1.997224	5.396865	-9.260747	92.884293	-60.682808	-337.902863
1525	2281511723	18.100292	-66.705086	20.732950	-2.620546	16.365652	-14.468349	8.006456	-43.880238	-333.742432
1526	2281528390	21.745064	-65.679611	13.030948	-4.260694	25.428881	-13.618910	-204.799789	-6.500949	-195.999084
1527	2281545057	15.612947	-64.647743	12.963081	-0.311925	23.920792	-12.340603	-373.323822	57.442337	-20.852213
1528	2281561724	5.771620	-63.104820	16.820375	2.599106	18.206900	-13.113492	-385.061249	109.222282	83.975746
1529	2281578391	-3.967935	-60.685768	22.064499	3.815291	14.707455	-12.550815	-309.529388	146.779312	147.162048
1530	2281595058	-11.988450	-57.550190	27.495028	3.381076	10.574347	-12.623585	-204.584198	162.473480	193.024689
1531	2281611725	-17.333910	-54.210262	32.306408	2.593458	7.095023	-11.003823	-84.905380	152.429871	208.671585
1532	2281628392	-20.489168	-50.933376	36.646801	1.740767	6.099464	-9.765585	14.250229	134.434219	214.690750
1533	2281645059	-22.577148	-47.440098	41.151939	0.090746	5.393503	-8.607491	76.103058	130.010956	242.395950
1534	2281661726	-24.101021	-43.624084	45.859119	-1.297965	2.712717	-6.615052	106.977074	131.881195	273.327362
1535	2281678393	-24.789757	-39.400513	50.132690	-1.657606	-1.051810	-2.992866	125.524696	151.429901	280.403198
1536	2281695060	-24.650087	-34.775288	53.347282	-0.826574	-5.001956	2.970280	121.814980	187.997299	256.391815
1537	2281711727	-23.324121	-29.867273	55.264446	3.668105	-8.658323	9.962084	138.462540	229.748932	208.939621
1538	2281728394	-20.048920	-25.050159	56.177597	7.489564	-10.365444	15.533539	219.621155	250.672150	152.312241
1539	2281745061	-15.229808	-20.797670	56.902893	9.350306	-8.850732	18.140287	304.494049	230.864548	115.833427
1540	2281761728	-9.974786	-17.549078	57.451229	8.501168	-7.805207	18.747580	325.094177	183.068893	73.273811
1541	2281778395	-5.772577	-16.326197	57.753033	4.279971	-7.663062	20.024075	256.896240	69.713097	27.762945
1542	2281795062	-3.653425	-18.320377	57.674850	0.469808	-8.950982	18.568707	125.513512	-119.662651	-13.619815
1543	2281811729	-3.576743	-23.375570	57.080261	-1.167620	-9.148070	13.810865	-8.134769	-301.579956	-51.664783
1544	2281828396	-5.088629	-30.855953	56.197460	-2.222799	-8.084780	7.583292	-114.577919	-445.179993	-80.174522
1545	2281845063	-8.120667	-40.198013	55.626518	-2.916456	-6.434938	0.587062	-201.160568	-555.045410	-91.538666
1546	2281861730	-12.367077	-50.823746	56.163574	-2.017675	-4.607365	-5.929992	-230.696503	-633.042358	-90.675491
1547	2281878397	-16.621101	-62.006165	57.794170	1.075919	-3.205179	-10.928576	-172.460632	-664.775513	-115.219818
1548	2281895064	-17.577007	-72.019363	56.978062	9.587238	7.272336	-12.459167	-102.010582	-570.205994	-194.990662
1549	2281911731	-3.704879	-78.086685	43.677845	11.944252	14.479790	-11.256262	60.255177	-318.769592	-268.945343
1550	2281928398	13.239519	-77.912758	27.751766	6.253949	30.995676	-9.853383	81.783958	-7.045215	-198.471466
1551	2281945065	7.515187	-74.808525	31.495632	-3.969059	30.826031	-15.034941	-125.793129	192.233231	18.738104
1552	2281961732	-7.077904	-71.027748	41.409935	-1.243440	18.415829	-17.406746	-308.132172	226.578400	174.470383
1553	2281978399	-17.918676	-66.155304	47.591698	4.982818	9.881874	-12.783734	-306.846863	255.773758	196.444458
1554	2281995066	-22.244232	-60.494083	48.844334	5.541625	6.190939	-11.557703	-194.492432	307.558685	149.508728
1555	2282011733	-23.687971	-54.440536	48.581215	2.614861	6.684600	-12.971361	-102.200958	337.959625	135.070328
1556	2282028400	-25.128582	-48.132404	48.874950	-0.248890	6.891873	-13.122156	-75.031120	340.428162	167.557007
1557	2282045067	-27.339041	-41.567875	50.088024	-1.792524	4.086150	-11.246891	-83.642723	330.878601	221.466232
1558	2282061734	-29.287691	-34.800274	51.828720	-1.373205	-1.416068	-6.946767	-54.734768	318.977783	265.809479
1559	2282078401	-30.003567	-27.318085	54.049274	0.865782	-5.116926	-0.226226	23.539291	334.113708	322.050507
1560	2282095068	-28.651436	-18.957211	55.802429	5.228289	-8.834154	7.874266	120.389008	390.330475	330.740723
1561	2282111735	-25.224203	-10.783038	56.922085	8.653567	-9.738007	15.723335	221.148270	408.021271	280.794312
1562	2282128402	-19.162178	-3.236404	57.886448	10.932142	-9.336276	20.770107	369.413574	397.608978	225.108063
1563	2282145069	-12.579646	2.103404	59.276363	6.237144	-6.985252	24.025528	395.105591	285.116669	169.018860
1564	2282161736	-7.956053	3.433330	60.828663	2.505441	-6.815618	27.917675	272.765839	61.418545	106.978355
1565	2282178403	-6.062204	-0.033587	61.692852	1.742206	-8.808197	25.819988	112.114212	-213.485550	27.410284
1566	2282195070	-6.638533	-7.460698	61.458294	1.236762	-10.310826	18.695147	-35.145519	-442.247406	-61.776226
1567	2282211737	-9.781336	-17.979668	60.754494	-2.410922	-10.400603	10.363897	-196.700912	-620.019104	-129.468643
1568	2282228404	-16.306147	-30.936062	60.971672	-6.227563	-8.857730	0.672000	-383.467072	-761.854553	-162.668900
1569	2282245071	-27.141279	-44.745743	64.718498	-4.996187	-6.596481	-10.337314	-507.543335	-837.731567	-140.559097
1570	2282261738	-41.531670	-56.979977	73.614723	4.000358	-4.828118	-12.522293	-443.579712	-797.241089	-134.145554
1571	2282278405	-52.457661	-67.732948	83.917328	10.955436	-7.561512	-5.492503	-103.616249	-650.055359	-274.499756
1572	2282295072	-40.523869	-77.589737	78.034752	21.230579	3.069967	-5.511446	378.468140	-332.069458	-501.824493
1573	2282311739	18.106514	-79.316551	27.067001	8.913091	29.937757	-13.226220	514.328674	22.390020	-601.519897
1574	2282328406	33.386570	-73.770218	13.528658	-17.829990	41.544731	-17.250206	126.520432	215.427048	-314.400055
1575	2282345073	16.947428	-72.229050	25.211182	-17.719568	31.530043	-21.483389	-316.661377	170.219452	146.188843
1576	2282361740	-7.744683	-70.062462	43.594856	1.645800	16.653107	-17.283644	-438.619690	156.477020	344.707977
1577	2282378407	-20.893309	-64.797562	52.226601	9.410015	8.204204	-10.970768	-312.541534	256.351776	271.630493
1578	2282395074	-24.712919	-58.168789	53.466671	5.517928	6.687284	-11.657233	-166.100128	353.244080	188.071075
1579	2282411741	-25.976667	-51.229515	53.033550	1.217484	6.767692	-13.432606	-99.475235	383.212250	165.772232
1580	2282428408	-27.741919	-44.241043	53.058270	-1.630439	5.675295	-13.098326	-107.300789	374.219452	191.371658
1581	2282445075	-30.118052	-37.319115	53.874077	-1.660252	1.074610	-9.750856	-113.074028	346.198303	234.311371
1582	2282461742	-31.368135	-30.223465	55.361912	2.408616	-3.682333	-2.621479	-27.815048	328.586914	282.228851
1583	2282478409	-30.490528	-22.027988	57.130768	7.276009	-5.866885	5.017035	97.210503	373.343567	335.206055
1584	2282495076	-26.507380	-13.053089	57.913319	13.536005	-9.465097	14.237621	251.129913	452.362030	296.993561
1585	2282511743	-19.788828	-4.407280	58.332172	11.255270	-8.121569	17.872555	405.356598	467.561584	227.707596
1586	2282528410	-12.823288	2.248607	59.159588	4.989404	-7.434121	21.128981	418.039886	369.382904	160.923523
1587	2282545077	-8.809973	4.292449	60.138081	-2.191639	-5.603338	27.947273	237.266922	109.092293	81.765167
1588	2282561744	-8.522983	0.762625	60.796783	-0.683528	-7.890685	27.188881	15.347958	-215.883484	8.264043
1589	2282578411	-10.553028	-6.849186	60.978401	0.083150	-9.983726	19.215004	-121.029205	-453.039246	-63.725338
1590	2282595078	-14.833937	-17.085148	61.545502	-2.646701	-10.081710	10.424486	-248.826935	-607.729553	-101.167458
1591	2282611745	-22.251190	-28.918228	63.630096	-4.698634	-9.110806	1.950033	-393.925415	-711.581482	-115.301025
1592	2282628412	-33.847988	-41.015697	69.133499	-3.896645	-8.000145	-5.123518	-502.631012	-769.914734	-101.053566
1593	2282645079	-48.719055	-51.344246	79.205910	1.561184	-7.286097	-7.397546	-451.390503	-742.948914	-92.523872
1594	2282661746	-60.581776	-60.365116	90.274498	6.911784	-8.679560	-0.985101	-158.603226	-617.938171	-223.995911
1595	2282678413	-62.255474	-70.204857	96.584190	11.463499	-2.391372	-0.424159	245.356277	-423.264679	-442.472687
1596	2282695080	-31.813204	-79.703751	74.862747	16.609356	12.325768	-10.993498	562.367920	-137.032181	-640.831848
1597	2282711747	27.512878	-77.783295	22.340496	-4.377670	34.269386	-15.350847	460.677460	124.687920	-591.711853
1598	2282728414	31.186890	-73.658226	19.117935	-22.651300	38.640385	-19.091297	32.831955	191.660324	-163.287354
1599	2282745081	7.502945	-72.671539	37.681046	-12.577330	28.798170	-21.548061	-355.783142	161.151886	284.292542
1600	2282761748	-15.655116	-68.888069	55.061775	7.256137	12.817030	-17.100422	-405.974091	199.457977	358.403534
1601	2282778415	-25.075970	-62.640026	60.236073	9.931952	8.216074	-11.593337	-284.376129	306.893402	250.930283
1602	2282795082	-27.765245	-55.548260	60.095135	5.694802	5.940721	-13.154743	-171.181061	383.316528	186.454529
1603	2282811749	-28.901136	-48.564964	59.398987	3.190114	3.761785	-13.203957	-103.663918	381.408600	177.162628
1604	2282828416	-29.421631	-41.708019	59.432045	5.149512	1.785544	-8.660099	-32.290432	359.056610	202.511200
1605	2282845083	-28.256468	-34.523846	60.128384	9.470763	-0.692534	-2.482566	93.428543	362.230103	237.429916
1606	2282861750	-25.250526	-26.051598	60.986198	11.878379	-1.626029	1.546352	204.296310	434.448120	269.124054
1607	2282878417	-20.688417	-15.853193	61.213619	13.131477	-5.587614	4.654941	276.764435	558.965637	251.101227
1608	2282895084	-14.824475	-5.330116	60.798466	9.075861	-9.135028	8.674927	345.723724	609.206665	169.957596
1609	2282911751	-10.166576	3.443199	60.310802	-0.408702	-8.781452	14.479618	278.258820	520.272705	86.370422
1610	2282928418	-9.676088	6.934841	60.161133	-4.716830	-7.198843	28.698372	30.064293	207.524643	28.452589
1611	2282945085	-10.280172	4.682889	60.205257	2.171693	-8.495928	27.255516	-36.729126	-134.158997	-19.613585
1612	2282961752	-11.446007	-1.107294	60.453999	1.834992	-9.000087	20.422688	-70.412949	-344.877411	-49.469231
1613	2282978419	-13.183164	-9.410892	61.143333	0.741424	-10.782482	16.042828	-100.057037	-496.696655	-64.521523
1614	2282995086	-16.597931	-19.828892	62.290287	-2.134768	-11.443764	8.778109	-186.397995	-622.720825	-94.756721
1615	2283011753	-22.250076	-31.451761	64.419678	-2.123894	-10.630432	0.796980	-281.727692	-697.921570	-121.890755
1616	2283028420	-30.073473	-43.022923	68.507629	-0.830678	-7.991706	-4.340783	-317.938324	-711.333008	-129.618286
1617	2283045087	-38.025768	-53.363953	74.436821	2.341159	-5.549479	-5.868994	-208.940750	-648.641846	-149.968643
1618	2283061754	-40.210155	-61.819366	77.006325	7.827628	3.280941	-5.863030	0.782414	-447.799255	-255.878693
1619	2283078421	-29.227739	-67.435509	67.521965	7.928790	15.907369	-4.514114	145.097275	-139.065948	-391.888092
1620	2283095088	-6.768816	-67.454788	47.627178	5.921804	17.906914	-11.617323	244.130035	138.592728	-434.182434
1621	2283111755	5.910462	-63.299202	36.058517	-4.697979	23.982059	-17.153019	129.289124	249.539871	-286.998199
1622	2283128422	4.725756	-59.053776	35.095440	-6.505713	23.168074	-17.010992	-122.241753	250.497223	-51.113110
1623	2283145089	-3.173150	-54.729519	38.446266	-2.978422	19.330994	-18.596415	-306.740509	260.451141	106.769753
1624	2283161756	-12.365176	-49.433937	42.071022	0.904196	14.450626	-16.632059	-381.608704	296.439819	176.023605
1625	2283178423	-19.408743	-43.162994	44.055485	3.398727	7.966184	-14.171276	-338.507965	339.288544	182.865112
1626	2283195090	-23.985537	-36.699699	44.894642	3.133445	4.811216	-11.611061	-244.463593	346.072021	179.981674
1627	2283211757	-26.547642	-30.218809	45.690605	5.025631	3.101691	-9.190031	-129.626862	334.703888	202.707108
1628	2283228424	-26.822046	-23.060778	46.927879	7.914125	1.567431	-5.673378	14.648395	354.051025	252.814041
1629	2283245091	-23.812283	-14.484568	48.543262	10.806575	-2.219810	-2.202655	209.603394	426.117065	303.685913
1630	2283261758	-17.998402	-4.523365	50.653412	6.555997	-4.174997	2.450949	367.503906	514.078430	330.763794
1631	2283278425	-11.726274	4.504359	53.290909	1.457290	-6.913933	10.087044	374.555603	483.115234	292.719788
1632	2283295092	-5.624807	11.207407	55.710728	2.687239	-8.504915	18.492737	345.044159	375.834320	203.466583
1633	2283311759	-0.623591	14.246601	57.031044	4.453157	-6.773798	23.265629	281.986145	177.548019	87.827766
1634	2283328426	2.323916	13.136605	57.639988	3.961421	-7.135908	24.552246	167.772705	-66.559166	37.378826
1635	2283345093	2.386484	8.067840	57.711765	4.283861	-8.482836	21.935944	2.682202	-304.309662	17.875652
1636	2283361760	0.444987	-0.245495	57.012207	3.489483	-11.050369	17.366875	-113.444611	-500.480927	-28.190763
1637	2283378427	-3.055502	-11.153680	55.496983	0.056055	-12.180713	10.612471	-218.077713	-653.348328	-103.944351
1638	2283395094	-8.378732	-24.190979	53.971241	-3.412773	-10.843046	2.859954	-345.122162	-771.223083	-163.527725
1639	2283411761	-16.215553	-38.144238	54.342571	-3.881939	-7.277309	-4.516231	-455.261932	-824.257507	-158.583511
1640	2283428428	-25.827774	-50.845001	58.375782	-0.417494	-5.971780	-7.244051	-403.202850	-775.196350	-111.218826
1641	2283445095	-34.453255	-61.216587	64.776863	3.420652	-3.348270	-8.780982	-195.641052	-647.211975	-126.032440
1642	2283461762	-36.055714	-68.313828	65.225075	9.074959	11.187093	-6.794538	-70.361618	-356.098022	-236.578629
1643	2283478429	-22.727238	-71.406715	52.331596	9.053909	15.259691	-3.518414	73.815331	-31.520815	-322.376831
1644	2283495096	-1.914911	-69.286057	33.492184	5.730809	15.132296	-9.091851	183.547546	202.648102	-343.212616
1645	2283511763	8.680083	-64.304283	24.309227	-0.446832	19.701702	-13.454024	128.811737	284.121002	-234.019440
1646	2283528430	8.217994	-59.332031	23.514349	-3.484212	21.693094	-16.005772	-70.215981	291.348816	-65.733627
1647	2283545097	1.091243	-54.691883	26.628958	-2.848654	20.333378	-16.669651	-271.841614	285.311279	79.447762
1648	2283561764	-8.015079	-49.479031	30.197001	0.807991	15.199760	-15.477580	-378.985443	303.882629	151.012421
1649	2283578431	-15.583997	-43.640236	32.496632	3.101173	9.907726	-13.212063	-355.861816	323.285400	165.414627
1650	2283595098	-20.880838	-37.602188	33.651909	2.870256	6.358871	-11.833209	-274.892761	327.480469	164.214722
1651	2283611765	-24.626818	-31.494461	34.652225	1.949590	4.200727	-10.009773	-193.049393	318.709717	188.182251
1652	2283628432	-26.837770	-25.369047	36.287834	1.603221	1.046616	-6.314541	-88.280334	293.511139	238.095474
1653	2283645099	-26.705040	-18.908245	38.843857	2.961776	-2.735733	-0.616475	63.453461	282.017700	302.124695
1654	2283661766	-23.606073	-12.274536	41.983734	3.450052	-6.425505	6.540691	234.371857	283.057953	334.102509
1655	2283678433	-17.851116	-6.245494	45.224819	5.113100	-8.091681	11.161022	374.640930	270.306183	308.217102
1656	2283695100	-11.241398	-1.493387	48.289806	1.996147	-6.500755	14.144344	407.538116	229.708878	249.857147
1657	2283711767	-6.055206	0.943219	51.073891	1.374289	-6.591267	19.385080	310.990356	119.014038	187.678009
1658	2283728434	-3.168013	0.391722	52.969929	2.398554	-7.708011	20.868006	171.215515	-42.711521	111.368774
1659	2283745101	-2.756505	-3.187415	53.797787	3.562152	-8.309684	19.027756	25.426132	-217.766342	39.297798
1660	2283761768	-4.561420	-9.523593	53.676655	2.887399	-8.585876	15.862322	-109.198341	-379.856720	-30.459051
1661	2283778435	-8.560413	-18.234840	53.133007	-0.498228	-7.818460	10.627922	-247.218735	-516.835999	-90.072220
1662	2283795102	-15.243239	-28.614794	53.259518	-3.437654	-5.396180	3.491007	-396.556976	-612.489441	-120.634476
1663	2283811769	-24.611917	-39.318333	55.642807	-1.987095	-4.049610	-1.167813	-479.960236	-646.184509	-106.343185
1664	2283828436	-34.970520	-48.981327	60.966331	0.336499	-5.256181	-1.355862	-396.612183	-618.646484	-88.122780
1665	2283845103	-42.883797	-57.822170	67.327812	1.392429	-6.462609	-1.346905	-166.371552	-556.918152	-155.354584
1666	2283861770	-43.028580	-66.805313	69.403824	5.689225	-1.811844	-4.119038	102.602791	-435.629944	-324.751160
1667	2283878437	-23.471987	-75.085991	53.812069	11.844177	7.509908	-9.405292	286.485992	-246.197510	-525.237366
1668	2283895104	16.238560	-76.395348	17.779453	2.192582	24.220392	-11.839165	283.302460	-42.564831	-528.428284
1669	2283911771	27.477791	-72.429939	8.032192	-1.670800	35.141750	-10.052912	110.447906	160.929291	-234.019928
1670	2283928438	15.783236	-69.474487	18.552942	-7.014564	30.658939	-16.156013	-105.889053	239.556839	126.634811
1671	2283945105	-0.866607	-65.781548	31.911232	-1.740955	19.584675	-19.235104	-259.123657	257.488007	274.278839
1672	2283961772	-12.170139	-60.219177	39.411686	5.215865	10.600405	-14.236722	-279.362366	307.612885	241.820908
1673	2283978439	-17.595657	-53.731785	41.987389	5.296761	6.007577	-13.729245	-198.612213	354.516266	182.410950
1674	2283995106	-20.212252	-47.062286	43.116539	2.449646	4.608098	-14.026525	-107.619957	364.761078	171.432861
1675	2284011773	-21.817543	-40.537018	44.638424	1.769362	2.523795	-12.023136	-35.962177	342.106079	202.701904
1676	2284028440	-22.335390	-33.923904	46.946472	4.083448	-0.293750	-7.713022	49.953281	326.601349	251.901810
1677	2284045107	-21.275944	-26.716381	49.658070	6.150146	-3.393122	-2.825481	143.177643	349.762085	291.489532
1678	2284061774	-18.951040	-18.713034	51.797161	8.646235	-6.582689	3.448516	186.896027	410.667328	276.688812
1679	2284078441	-15.511915	-10.476936	52.851299	11.100632	-7.964614	8.232859	220.586365	454.271667	205.266373
1680	2284095108	-11.292380	-2.115831	53.411514	9.394865	-8.898894	11.319349	255.627899	480.539337	149.451965
1681	2284111775	-8.160565	4.122213	53.896568	3.930246	-8.962772	20.852375	186.815033	364.015961	92.911644
1682	2284128442	-6.610404	5.666020	54.090538	3.335250	-7.106188	27.573414	91.796387	90.165337	24.679848
1683	2284145109	-6.754142	2.470964	53.955547	1.778204	-8.406367	23.665020	-8.094819	-189.825775	-28.796545
1684	2284161776	-7.992035	-3.964752	53.458527	1.281630	-9.313699	17.686363	-74.394531	-379.690613	-77.441254
1685	2284178443	-10.894922	-12.703947	52.899918	-1.813339	-8.625133	11.412056	-178.177933	-512.649902	-117.012970
1686	2284195110	-16.283714	-22.986042	52.904945	-4.104586	-7.100315	5.124876	-321.527893	-601.012878	-143.028503
1687	2284211777	-23.817430	-34.078461	54.412491	-3.920534	-6.762820	0.064651	-406.267731	-654.157654	-152.086746
1688	2284228444	-31.784620	-44.566109	58.173584	-1.143800	-6.875276	-4.186748	-332.216705	-639.660339	-137.800629
1689	2284245111	-35.854599	-54.160366	62.076706	2.707916	-8.400526	-1.495546	-64.221786	-564.617249	-192.777924
1690	2284261778	-30.667143	-64.032234	59.772255	7.875360	-3.736996	-3.662513	193.379166	-457.790100	-384.151001
1691	2284278445	-3.982629	-71.267525	39.211452	10.602961	2.816610	-11.392246	456.746063	-270.284424	-574.053406
1692	2284295112	30.275770	-70.419998	10.676047	0.983790	29.801153	-17.246801	435.510132	-79.207062	-554.268982
1693	2284311779	38.748585	-66.601761	3.415361	-10.427796	39.839134	-9.454586	103.213356	97.893692	-261.399963
1694	2284328446	27.375179	-65.642639	11.629121	-9.849724	32.404354	-13.598182	-232.868057	156.774521	135.983734
1695	2284345113	7.919869	-64.197105	25.723511	0.941100	20.390276	-17.690018	-403.008301	190.518387	315.679749
1696	2284361780	-6.688778	-59.722561	35.502277	8.942294	8.438790	-14.150316	-360.970184	270.808807	273.805847
1697	2284378447	-13.665583	-53.405827	39.235783	7.033655	5.215399	-12.014562	-234.314423	351.589752	189.506714
1698	2284395114	-17.087772	-46.649998	40.614574	2.462208	4.859090	-12.502043	-144.723602	377.424133	159.712799
1699	2284411781	-19.806753	-40.029633	42.085892	0.166222	3.655161	-11.346685	-105.358055	357.283600	187.498138
1700	2284428448	-21.818190	-33.413082	44.195145	2.517065	0.074707	-7.062363	-47.851521	335.925842	236.590546
1701	2284445115	-22.418077	-26.292753	46.682568	4.708004	-3.501217	-1.221977	35.706497	347.986420	281.379303
1702	2284461782	-21.123508	-18.697790	48.476879	9.016450	-7.464315	5.923249	116.590576	387.321228	261.900452
1703	2284478449	-18.198772	-11.241489	49.299686	10.582282	-8.738887	11.713808	186.529846	406.197327	196.084396
1704	2284495116	-13.922722	-4.698077	50.006084	8.781232	-9.091477	16.517025	261.337769	366.470673	149.871216
1705	2284511783	-10.403652	-1.113034	50.829544	2.096119	-7.660005	22.841137	213.239563	200.434875	94.801529
1706	2284528450	-8.803674	-2.402374	51.675007	-0.157457	-8.376883	26.554131	97.445534	-84.380539	38.428497
1707	2284545117	-9.081033	-8.055502	52.213608	-1.169544	-10.268572	21.511513	-13.535269	-339.947601	-19.431408
1708	2284561784	-11.547061	-16.698795	52.684830	-3.484848	-10.162692	13.853605	-141.122314	-515.392151	-64.058189
1709	2284578451	-16.735928	-27.272417	54.081577	-5.193457	-9.494798	7.181862	-278.204193	-634.883728	-78.054443
1710	2284595118	-24.491507	-38.617989	57.891907	-5.165572	-9.671533	1.172603	-338.087463	-705.710449	-58.508240
1711	2284611785	-33.046108	-49.048264	64.534576	0.000113	-9.856942	-1.028666	-233.779373	-687.720764	-47.616024
1712	2284628452	-37.359756	-58.676517	70.075623	6.835356	-8.324443	3.128437	12.352486	-586.117981	-171.989700
1713	2284645119	-28.668377	-67.928337	65.903908	11.382009	-4.238132	-1.524511	298.611298	-405.348175	-396.975067
1714	2284661786	7.360193	-73.791870	37.505974	9.858860	3.703866	-9.593917	547.381714	-234.315796	-608.779053
1715	2284678453	48.547180	-71.440742	2.782210	-8.964241	24.545441	-20.282459	478.244232	-169.074829	-607.166870
1716	2284695120	58.882557	-69.240982	-7.530797	-20.937080	42.041588	-7.293219	37.805977	-89.817467	-230.016510
1717	2284711787	45.817780	-72.054832	1.083557	-8.379805	36.105408	-12.224712	-297.707886	32.574055	238.038086
1718	2284728454	18.306246	-73.324196	24.408634	7.189334	20.191010	-17.276009	-315.979370	156.675873	391.369446
1719	2284745121	-1.363961	-69.228760	41.152760	10.438874	12.714646	-13.799176	-231.044846	288.747131	283.364288
1720	2284761788	-10.123320	-62.639851	47.915840	6.029885	10.347776	-14.286910	-157.941910	377.463043	205.214600
1721	2284778455	-14.935985	-55.520287	51.094307	2.379917	7.574648	-15.539700	-128.481522	397.251587	189.260941
1722	2284795122	-18.671774	-48.780304	53.771126	2.868867	3.671073	-13.922413	-100.751404	360.436798	212.033737
1723	2284811789	-21.063526	-42.415966	56.513016	7.766430	0.037536	-8.850637	-29.281479	321.988983	238.602310
1724	2284828456	-21.076092	-35.834930	58.995037	12.664828	-2.065205	-3.429192	90.425827	329.031311	250.186035
1725	2284845123	-19.324963	-28.139292	60.772915	13.556514	-2.608333	0.339431	159.559143	404.238556	244.703598
1726	2284861790	-16.706848	-19.983856	60.958710	11.986254	-6.936293	4.906417	160.379501	464.260040	161.372772
1727	2284878457	-14.730891	-13.030274	60.373615	5.887625	-9.047024	9.253384	108.225639	412.452881	81.286919
1728	2284895124	-14.338409	-8.610741	60.156387	0.891128	-11.034157	16.247923	21.314627	261.204620	55.213459
1729	2284911791	-16.220932	-8.205606	60.345966	-0.491996	-11.332413	23.570919	-110.816170	21.308317	18.682207
1730	2284928458	-19.288790	-11.725902	61.283722	0.953915	-11.985785	22.820004	-173.562103	-217.767899	-9.927677
1731	2284945125	-21.770056	-17.447308	62.692772	2.623762	-13.520637	19.832363	-126.368599	-350.402191	-41.882175
1732	2284961792	-23.246038	-24.704155	64.548820	0.842933	-13.903545	15.395054	-46.742409	-442.744781	-68.745392
1733	2284978459	-23.646994	-33.155388	66.357559	-0.085461	-13.822159	10.796463	30.632244	-504.125336	-112.953667
1734	2284995126	-22.800943	-42.212070	67.527145	-0.035640	-11.267523	5.651752	96.162827	-522.739868	-162.025360
1735	2285011793	-20.055679	-51.096405	66.914520	0.017633	-7.130778	2.010779	140.511658	-488.596832	-217.633087
1736	2285028460	-13.258390	-59.481842	62.392830	0.379741	-3.956394	-1.182298	186.781235	-438.912109	-292.178680
1737	2285045127	2.146581	-66.055313	50.110985	2.633223	1.404627	-5.304092	269.771515	-359.189606	-373.783661
1738	2285061794	26.771416	-69.011108	28.869270	-2.821257	11.563750	-13.445558	299.353790	-290.926117	-426.758118
1739	2285078461	43.364311	-68.686661	12.472157	-12.160691	30.287636	-12.321833	78.755028	-188.123215	-301.705902
1740	2285095128	39.788418	-69.043678	12.850807	-7.306139	36.018127	-10.784881	-193.598160	-10.966242	19.886797
1741	2285111795	23.845175	-68.663818	24.418144	3.266633	26.607155	-15.641720	-310.777069	150.995346	200.677979
1742	2285128462	9.039276	-65.353195	35.049423	7.977583	17.460953	-15.478569	-303.160980	260.522583	183.186691
1743	2285145129	-0.977148	-60.274254	41.496719	7.112644	12.937612	-14.803705	-259.187805	316.661102	155.445923
1744	2285161796	-7.468098	-54.746395	45.183605	8.223663	8.365694	-13.739489	-205.482773	322.822754	143.491852
1745	2285178463	-11.266803	-49.285606	47.235462	9.941784	5.197895	-11.306122	-133.543915	312.039917	128.618469
1746	2285195130	-13.075682	-44.116745	48.532520	10.637613	3.336620	-9.266692	-54.346447	293.177856	118.038605
1747	2285211797	-13.803052	-39.092194	49.527267	9.392175	2.774749	-7.958241	-6.078200	284.226379	113.945175
1748	2285228464	-14.194790	-33.824516	50.419106	7.805501	1.150138	-6.259909	6.604200	297.701111	118.699524
1749	2285245131	-14.837864	-28.040855	51.241592	5.384605	-2.045982	-3.011668	-14.526688	326.752899	128.491089
1750	2285261798	-16.085642	-22.453243	52.054752	1.822814	-5.689905	1.924974	-54.984276	312.648590	132.565155
1751	2285278465	-17.854101	-17.733284	52.924911	2.155987	-10.142631	9.341125	-88.776649	257.569336	130.421173
1752	2285295132	-18.910435	-15.103276	53.828476	1.938837	-13.467500	19.154886	-48.342129	133.969238	100.236702
1753	2285311799	-18.523357	-15.601204	54.818203	1.760516	-14.006975	24.150810	39.060570	-46.514507	46.030479
1754	2285328466	-16.390476	-18.351044	55.791168	2.221021	-14.298893	21.841604	145.515350	-174.413834	5.291681
1755	2285345133	-12.925363	-22.493397	56.310719	0.786298	-12.998902	17.748386	219.671158	-248.496185	-33.043076
1756	2285361800	-8.731609	-27.844048	56.038048	-0.140351	-12.255554	13.533606	245.834991	-313.456146	-73.376747
1757	2285378467	-4.329830	-34.134628	54.729263	-2.257521	-10.033563	9.211088	225.049637	-368.388580	-108.565643
1758	2285395134	0.316307	-40.881901	52.103374	-3.343734	-7.642855	5.363326	184.312973	-401.300079	-138.126755
1759	2285411801	6.051432	-47.648933	47.807991	-3.623763	-5.381321	1.383357	165.579956	-416.634521	-161.136459
1760	2285428468	14.198698	-54.060658	40.872395	-3.298411	-1.434946	-3.797750	167.009262	-425.532990	-190.843765
1761	2285445135	25.617544	-58.921543	30.467945	-2.350307	7.128117	-8.610591	165.075897	-391.658752	-224.929337
1762	2285461802	35.591064	-61.458424	19.531281	-6.104395	21.760426	-9.053785	29.456909	-297.384674	-203.568710
1763	2285478469	35.676636	-62.982658	15.674229	-2.898212	30.740816	-9.544888	-199.728989	-138.056152	-34.581581
1764	2285495136	26.302681	-63.424610	20.309328	5.734421	26.855228	-13.049467	-315.460541	41.096954	121.236404
1765	2285511803	15.264476	-61.504719	27.054707	9.860310	18.915276	-14.654024	-305.250183	173.517502	134.372787
1766	2285528470	6.558589	-57.812885	32.053490	9.330325	14.751569	-14.195073	-265.555695	245.952515	107.265137
1767	2285545137	0.247603	-53.190037	35.147541	8.896464	11.821423	-14.023195	-227.922028	283.248444	88.935547
1768	2285561804	-4.297797	-48.135166	36.864002	8.142609	9.272668	-13.793176	-195.390213	301.186859	76.429832
1769	2285578471	-7.698668	-43.106094	37.926731	6.846798	6.783913	-13.325413	-160.820709	295.987427	76.362457
1770	2285595138	-10.392371	-38.299786	38.860210	5.560918	5.124101	-12.381101	-127.418495	278.777863	87.731697
1771	2285611805	-12.745802	-33.498875	40.095821	4.589173	3.462080	-10.641502	-99.942238	270.879852	117.070976
1772	2285628472	-14.431313	-28.240191	41.797367	4.587565	-0.041701	-7.820668	-50.799389	286.844391	159.759308
1773	2285645139	-15.070348	-22.189167	43.742947	3.225697	-3.801891	-3.179891	9.603974	324.915009	195.037323
1774	2285661806	-15.130592	-15.994766	45.855492	1.399544	-7.642198	3.302353	36.384399	328.221954	212.965622
1775	2285678473	-14.486085	-10.566763	47.353127	2.578105	-11.831307	11.639151	58.167458	292.922638	168.358917
1776	2285695140	-12.942076	-7.118454	48.481121	1.036983	-12.000041	18.967230	102.296646	185.267715	114.817833
1777	2285711807	-11.572639	-6.504305	49.549000	-0.493963	-10.453040	22.367474	89.347626	22.315992	71.006493
1778	2285728474	-10.778804	-8.408277	50.561649	0.486600	-10.732749	22.157440	55.317776	-124.207207	38.126514
1779	2285745141	-10.036558	-12.244655	51.319202	1.642915	-10.589493	19.344982	52.745598	-235.192291	3.721052
1780	2285761808	-9.052677	-17.501823	51.660580	1.489643	-10.445009	15.955521	64.641380	-315.281006	-31.392441
1781	2285778475	-8.042237	-23.849569	51.515129	-0.651675	-8.588155	12.221876	58.227856	-376.541107	-63.271683
1782	2285795142	-7.204641	-30.862730	50.994957	-2.338726	-6.668088	8.166344	36.853237	-414.647339	-82.021080
1783	2285811809	-6.590950	-38.163300	49.934490	-2.039696	-3.920095	3.917164	1.818570	-429.900940	-103.669197
1784	2285828476	-4.759309	-45.430347	47.934628	-0.751480	-2.954329	0.590117	30.912033	-426.369354	-131.407791
1785	2285845143	0.374964	-52.515450	43.668892	1.102585	0.284323	-4.943717	115.599709	-419.486237	-183.734207
1786	2285861810	9.552335	-58.005028	35.805553	2.776752	10.219736	-10.541320	163.197342	-351.963898	-239.178421
1787	2285878477	18.151669	-60.652325	27.140057	0.377881	24.839838	-12.680504	69.090271	-218.248611	-219.389877
1788	2285895144	17.264931	-60.631691	25.533678	1.767397	32.409458	-12.256083	-137.462692	-13.912743	-45.319504
1789	2285911811	9.584261	-58.654858	29.863281	5.939620	23.408293	-16.465042	-237.918823	145.362244	100.428879
1790	2285928478	2.196285	-54.743931	34.048180	8.079622	15.002883	-15.451651	-235.112045	247.320465	113.434273
1791	2285945145	-3.101499	-49.656799	36.384495	6.230111	11.366574	-14.350293	-208.984512	304.635498	88.772423
1792	2285961812	-7.152660	-44.241089	37.608109	4.337454	8.756138	-13.962788	-191.501083	319.476074	79.400162
1793	2285978479	-10.513393	-39.078918	38.447113	2.988931	6.360113	-13.073405	-170.383698	300.717163	85.170540
1794	2285995146	-13.314627	-34.317348	39.314281	2.299694	4.475641	-11.815258	-139.293716	271.446075	100.182396
1795	2286011813	-15.518463	-29.706038	40.630772	2.272302	2.421451	-9.965178	-92.636124	251.850723	134.122681
1796	2286028480	-16.877329	-24.891777	42.547661	2.102919	0.042168	-7.157615	-30.951403	249.465073	179.042160
1797	2286045147	-17.426115	-19.683947	45.220135	1.022875	-3.133194	-2.516823	25.945238	255.379059	234.212112
1798	2286061814	-17.602985	-14.730107	47.937275	0.569035	-6.905528	4.952501	35.955906	237.083511	238.224213
1799	2286078481	-17.924681	-11.076894	50.027557	0.784015	-9.408864	11.830183	7.387832	171.801697	183.625931
1800	2286095148	-18.486311	-9.389017	51.825741	0.193186	-9.557864	18.470560	-15.508522	63.136711	133.026077
1801	2286111815	-19.244259	-9.999400	53.625500	1.127705	-9.119390	21.648357	-27.995481	-69.241325	89.596466
1802	2286128482	-19.706223	-12.594793	55.383724	2.846761	-9.081698	21.542690	-7.478890	-181.743576	46.513027
1803	2286145149	-19.734621	-16.690006	57.073174	3.325666	-8.499482	19.368219	23.815016	-265.097290	10.484215
1804	2286161816	-19.423288	-21.996084	58.547794	1.956872	-7.607106	16.162374	48.221268	-328.872467	-26.852428
1805	2286178483	-19.456102	-28.124386	59.779114	-0.356538	-5.650249	12.015049	29.874475	-370.127167	-58.125008
1806	2286195150	-20.386114	-34.709698	61.077560	-1.473830	-3.828083	8.140553	-14.389880	-395.372864	-71.107971
1807	2286211817	-21.322939	-41.448582	62.079357	0.493692	-3.553738	5.060368	-18.254412	-396.011383	-98.916206
1808	2286228484	-19.779146	-47.938026	61.611614	4.357497	-2.438626	1.406560	73.675041	-358.931213	-154.795868
1809	2286245151	-13.336660	-53.437592	57.721313	7.003578	1.660635	-3.264366	206.614731	-275.286652	-235.407166
1810	2286261818	-2.211033	-56.989037	50.001503	4.512922	9.440357	-10.848874	287.680206	-176.043869	-290.388153
1811	2286278485	6.351076	-58.258545	43.134689	-3.141913	21.975269	-16.027145	166.405670	-84.669617	-217.615402
1812	2286295152	5.269713	-58.069252	42.227798	-3.581012	26.746067	-17.265560	-111.261742	7.998397	-29.669287
1813	2286311819	-1.507640	-56.416462	45.145329	5.541747	19.482841	-18.606598	-260.656158	102.137543	91.568275
1814	2286328486	-7.526225	-53.048763	47.488216	10.370903	12.694785	-16.258570	-247.975571	195.320511	97.101456
1815	2286345153	-11.400541	-48.569530	48.438721	8.548654	9.085430	-15.271429	-189.911041	259.780487	80.110504
1816	2286361820	-14.071798	-43.775681	48.929688	6.360149	6.496874	-14.575696	-140.638535	276.873627	83.776276
1817	2286378487	-16.127703	-39.072308	49.403244	4.881755	4.539970	-13.329773	-106.173096	267.872040	94.576569
1818	2286395154	-17.836411	-34.443802	50.204861	4.453134	2.816022	-11.464047	-75.246986	255.387527	118.526649
1819	2286411821	-18.987309	-29.538631	51.351082	4.713862	0.605228	-8.694585	-33.992119	261.908813	148.880783
1820	2286428488	-19.305109	-24.112753	52.711792	4.378373	-2.482846	-4.076171	16.652269	284.718689	176.256866
1821	2286445155	-19.371418	-18.611549	53.954720	2.890632	-4.996387	2.008182	22.383854	289.428711	175.587250
1822	2286461822	-20.058800	-13.920902	54.680405	2.760360	-7.992036	8.759995	-29.525808	251.644302	135.194077
1823	2286478489	-21.182064	-10.964026	55.049297	1.506104	-9.566037	17.809477	-62.795181	158.950256	83.892654
1824	2286495156	-22.009943	-10.601432	55.707340	0.754304	-9.526381	23.601429	-42.185375	6.116608	45.525631
1825	2286511823	-22.230007	-12.572447	56.641846	1.503666	-10.056194	23.828796	-1.571280	-130.401184	7.978764
1826	2286528490	-21.535938	-16.105572	57.591759	1.773568	-9.624421	21.249319	56.454208	-217.768158	-26.027168
1827	2286545157	-19.942200	-20.931423	58.287182	1.126575	-8.412498	17.792183	109.905731	-285.528961	-63.766232
1828	2286561824	-18.144812	-26.615551	58.511269	-0.623095	-6.824770	12.660990	114.605019	-327.285797	-97.985382
1829	2286578491	-16.455128	-32.647572	58.195591	-1.033244	-5.356724	8.598249	93.600098	-341.622101	-121.886391
1830	2286595158	-14.209893	-38.690102	57.115627	0.015933	-4.155044	4.684447	98.631912	-336.707184	-145.449966
1831	2286611825	-10.185903	-44.454971	54.625706	1.730550	-2.195866	-0.016539	143.997665	-315.347656	-181.454376
1832	2286628492	-3.287627	-49.234203	49.882782	3.410229	2.668932	-5.497098	207.943451	-262.549561	-226.335251
1833	2286645159	4.448414	-52.512760	43.790642	-0.414858	12.144835	-11.964652	182.227844	-199.314438	-228.291412
1834	2286661826	7.688550	-54.036247	39.439175	-2.178092	22.846510	-15.216179	-13.595105	-107.522392	-145.418457
1835	2286678493	4.653274	-53.729069	38.726234	2.336870	23.653460	-16.903431	-216.514328	15.755012	-26.927998
1836	2286695160	-1.068784	-51.783566	39.942616	6.681443	17.955936	-17.296743	-285.961151	118.586838	40.762115
1837	2286711827	-6.260961	-48.475567	40.884659	7.984003	13.223731	-15.796561	-269.345276	196.658249	49.275726
1838	2286728494	-10.357190	-44.499271	41.328484	6.482707	9.867774	-14.990808	-227.863449	234.614838	53.233513
1839	2286745161	-13.527095	-40.433056	41.574619	5.184637	7.429696	-13.791328	-181.792557	237.828125	61.892231
1840	2286761828	-16.005888	-36.548698	41.889885	3.786601	5.907598	-12.811471	-138.588303	223.100693	74.606705
1841	2286778495	-18.106352	-32.856647	42.608147	2.454719	4.644145	-11.745372	-103.214470	202.989700	99.755867
1842	2286795162	-19.956961	-29.115660	43.976486	1.751657	2.943664	-9.569814	-70.464653	190.875412	140.677963
1843	2286811829	-21.373592	-25.231789	46.242119	0.174741	0.313099	-5.849098	-24.508492	176.992584	196.319962
1844	2286828496	-22.204023	-21.163893	49.514217	-0.214479	-3.380079	0.171315	26.121119	161.198883	259.029022
1845	2286845163	-22.361538	-17.438225	52.133476	2.920016	-7.509423	8.213690	41.397984	152.012863	222.860519
1846	2286861830	-22.235777	-15.074965	53.474617	1.204130	-8.096066	14.864323	29.441332	103.005936	126.303368
1847	2286878497	-22.393105	-14.243838	54.763760	0.490471	-8.135521	18.353369	9.844859	18.502810	89.340187
1848	2286895164	-22.521788	-14.959625	56.155064	3.241770	-9.218127	21.246437	13.318631	-70.117531	59.558384
1849	2286911831	-21.799980	-17.115685	57.225861	4.792689	-8.912554	21.293558	61.439259	-143.032944	9.875971
1850	2286928498	-20.634882	-20.617130	57.917309	4.208047	-7.483657	18.814075	84.113266	-210.291122	-37.830627
1851	2286945165	-19.772669	-25.105856	58.134815	1.802968	-5.837618	14.709888	57.961956	-257.350830	-80.116081
1852	2286961832	-19.834774	-30.129263	58.082836	-0.106804	-4.420391	10.514460	-3.743548	-283.234467	-103.201729
1853	2286978499	-20.562279	-35.460922	57.881947	-0.218541	-3.791800	7.191423	-48.613914	-297.418610	-118.641045
1854	2286995166	-20.607237	-40.981102	57.175762	1.279056	-3.847046	3.602945	-27.328560	-299.097565	-146.520340
1855	2287011833	-18.109659	-46.304806	54.966026	3.791087	-2.005122	-1.240831	59.889305	-270.251862	-195.521652
1856	2287028500	-11.881701	-50.449043	50.145203	5.357259	3.820249	-6.417232	158.904221	-190.915237	-249.219833
1857	2287045167	-4.621853	-52.668983	44.047634	1.733532	14.314702	-13.787634	150.442108	-99.348221	-243.637024
1858	2287061834	-2.598800	-52.904621	40.365696	-1.937423	23.583778	-17.593094	-53.636761	-5.694582	-133.784134
1859	2287078501	-6.525402	-51.852116	39.949818	1.403944	20.690075	-18.057831	-255.568008	64.435722	-9.676673
1860	2287095168	-12.571407	-49.667095	40.664814	5.309625	14.971546	-16.769936	-330.517975	125.298241	49.178558
1861	2287111835	-18.073336	-46.470165	41.111744	6.232396	10.789561	-15.152267	-311.462341	180.953125	68.878120
1862	2287128502	-22.420155	-42.738525	41.254082	4.927210	7.930564	-14.044930	-256.296570	208.751419	84.266151
1863	2287145169	-25.575527	-38.930958	41.425018	3.573400	5.608326	-12.805584	-184.232788	206.377991	101.190926
1864	2287161836	-27.721386	-35.266712	41.969212	2.209427	4.296074	-11.871316	-110.725677	185.642105	123.128120
1865	2287178503	-29.111456	-31.577406	43.218342	1.372057	3.278549	-10.378991	-43.775150	165.719254	161.612366
1866	2287195170	-29.760757	-27.642618	45.372547	0.795355	1.551253	-7.621061	23.292458	151.177322	215.067581
1867	2287211837	-29.285250	-23.375038	48.404327	1.055540	-1.805865	-2.615337	105.363411	142.672073	270.092224
1868	2287228504	-27.470127	-18.941866	51.362091	3.701956	-4.706973	4.981077	171.676270	156.060486	273.001556
1869	2287245171	-24.501331	-15.054654	52.558968	6.087676	-7.031802	11.280039	198.217331	180.130280	164.903854
1870	2287261838	-21.772863	-12.130886	52.926529	2.019067	-5.778126	15.260296	168.412766	153.228104	89.708214
1871	2287278505	-20.376860	-10.925319	53.679535	1.231894	-6.829680	20.173920	92.553864	51.674492	68.471779
1872	2287295172	-19.852882	-11.998482	54.606777	3.358294	-7.695217	22.690823	42.459496	-79.354813	30.296934
1873	2287311839	-20.035585	-15.373904	55.432705	3.625616	-7.571621	21.058193	1.023096	-207.193497	-22.435587
1874	2287328506	-21.339092	-20.602449	56.308334	1.068508	-6.433407	16.382992	-61.337929	-311.774384	-62.576931
1875	2287345173	-24.311146	-26.854523	57.661797	-1.063558	-5.117244	11.078339	-144.615936	-375.449219	-75.545250
1876	2287361840	-28.880922	-33.401215	59.805923	-0.366199	-4.217925	6.970430	-208.272812	-402.116119	-75.036789
1877	2287378507	-33.725086	-39.806446	62.253910	1.955581	-4.302489	4.401647	-201.562897	-390.831268	-97.782341
1878	2287395174	-36.132931	-45.826164	63.511497	5.370994	-3.820751	2.462380	-91.754807	-329.045258	-160.543228
1879	2287411841	-32.554382	-51.141205	60.883991	9.083884	-1.232468	-0.623050	97.991516	-205.465500	-265.494476
1880	2287428508	-21.184704	-54.732979	52.494473	9.102444	4.593943	-7.565732	281.539978	-55.659039	-367.212189
1881	2287445175	-7.695543	-55.415333	42.161041	2.197892	15.451162	-18.811344	301.987457	48.473564	-353.223480
1882	2287461842	-3.870034	-54.012035	37.983162	-7.799710	29.785383	-20.999977	25.884470	98.204727	-135.079102
1883	2287478509	-10.271650	-51.819366	39.631046	-1.449643	23.011166	-20.772457	-305.622528	123.354462	75.947952
1884	2287495176	-18.583767	-48.399849	41.713528	6.191185	12.781307	-17.474297	-403.978119	179.085190	129.563156
1885	2287511843	-24.779083	-43.843555	42.306320	6.633240	7.535923	-15.381783	-347.424683	245.457199	124.933708
1886	2287528510	-28.778879	-38.825314	41.968338	4.230370	4.960700	-14.019742	-254.818787	276.235596	123.231323
1887	2287545177	-31.177040	-33.901287	41.350723	2.302333	3.766001	-12.552616	-167.324631	271.350922	123.079231
1888	2287561844	-32.612068	-29.044441	41.085960	0.239350	3.300223	-11.221731	-95.925819	255.078232	143.794800
1889	2287578511	-33.683533	-24.038830	41.594009	-1.423767	2.728602	-9.456378	-52.257191	237.058792	188.328476
1890	2287595178	-34.178341	-18.823034	43.084454	-3.017175	-0.554184	-5.135730	1.350760	213.710495	244.896790
1891	2287611845	-33.744511	-13.443048	45.350483	-2.906130	-3.439248	2.961082	62.217655	195.245911	289.639801
1892	2287628512	-31.929888	-8.461679	47.394695	0.893561	-7.136466	11.929558	130.699677	186.243073	264.089203
1893	2287645179	-28.431654	-4.330395	48.770748	2.435240	-6.796555	17.973953	217.908615	173.255722	196.418396
1894	2287661846	-24.020679	-1.358130	50.272015	4.239376	-5.584676	21.574268	268.244965	120.254814	160.428940
1895	2287678513	-19.062050	-0.081436	51.820293	6.236862	-5.864322	24.093372	298.094025	37.014153	115.513596
1896	2287695180	-14.786161	-1.118164	53.158287	5.294023	-5.372715	22.665646	257.097778	-83.178246	59.851181
1897	2287711847	-12.566409	-4.689874	53.940674	3.921461	-5.354307	19.773909	135.498291	-219.712723	-3.813487
1898	2287728514	-13.049264	-10.554522	54.137691	1.894310	-4.962967	15.057344	-27.135832	-346.232788	-65.161858
1899	2287745181	-16.192261	-18.039019	54.367302	-0.082189	-4.262390	9.089865	-184.403687	-438.624176	-98.949081
1900	2287761848	-21.207911	-26.190598	55.318695	0.639996	-3.851936	4.131421	-278.251526	-481.183655	-105.361168
1901	2287778515	-26.592459	-34.265850	57.108589	2.323665	-3.827149	0.904140	-267.524200	-481.653351	-110.177635
1902	2287795182	-30.149590	-41.776768	58.831295	5.225044	-3.386588	-1.221391	-148.290070	-436.315735	-141.386749
1903	2287811849	-28.730064	-48.011921	58.041084	9.047060	-0.708872	-3.799465	52.991425	-310.337402	-212.275497
1904	2287828516	-20.848207	-52.111824	52.755062	9.470930	6.160993	-9.630805	230.970169	-138.625565	-287.230072
1905	2287845183	-10.686752	-53.249622	45.169888	4.063314	15.343871	-18.706902	248.968674	8.925375	-283.371246
1906	2287861850	-6.689249	-51.832542	40.978645	-4.056404	25.045300	-21.090191	41.134586	107.034302	-137.747772
1907	2287878517	-10.161892	-49.339039	40.999722	-2.346243	20.355299	-21.079201	-207.572952	148.071945	23.330257
1908	2287895184	-16.059656	-45.888668	42.176384	2.657604	12.447897	-18.166954	-302.662354	191.194305	94.042084
1909	2287911851	-20.972881	-41.629551	42.617138	3.671785	7.547268	-15.367161	-277.780975	236.733398	100.102165
1910	2287928518	-24.510273	-37.065128	42.503155	2.099319	5.422714	-13.852368	-217.956253	255.111832	101.955185
1911	2287945185	-27.278666	-32.335022	42.529301	0.549120	4.744180	-12.120015	-166.704971	255.240341	126.090469
1912	2287961852	-29.584599	-27.365643	43.122398	-0.996352	3.324272	-8.958470	-122.208122	247.981140	170.077118
1913	2287978519	-31.387835	-22.488808	44.981056	-4.046691	0.500161	-5.133193	-62.791138	201.294922	236.492325
1914	2287995186	-32.283878	-17.519026	48.169674	-3.259175	-3.250721	3.062560	10.122397	158.840591	310.774445
1915	2288011853	-31.495543	-13.422572	51.145638	1.461235	-7.082674	13.808664	93.466408	118.051300	276.595184
1916	2288028520	-28.913004	-10.863945	53.252495	3.804837	-6.514545	18.851538	180.407928	70.592773	184.709305
1917	2288045187	-25.648043	-10.020056	55.122532	4.794348	-5.465281	22.011484	215.441956	-5.716044	122.032410
1918	2288061854	-22.584339	-11.228805	57.027035	5.398061	-5.952502	22.675495	204.375259	-112.416893	73.700203
1919	2288078521	-20.571119	-14.710549	58.660172	3.934764	-6.245502	20.104172	142.555725	-229.912582	12.929055
1920	2288095188	-20.865959	-20.157551	60.307209	1.430251	-6.011217	15.267002	12.044103	-339.750702	-26.362459
1921	2288111855	-24.337969	-26.891111	62.681309	-0.713199	-4.759109	9.568083	-150.846573	-424.098907	-33.599159
1922	2288128522	-31.123629	-33.981983	66.536819	-0.219606	-3.876689	4.914303	-288.787476	-470.525604	-20.349718
1923	2288145189	-39.730099	-40.487400	71.875931	2.449444	-4.129175	3.500008	-321.072540	-467.134674	-17.395605
1924	2288161856	-47.102093	-46.219719	77.231339	4.762875	-4.717866	4.216242	-220.363922	-411.696075	-65.855743
