# Supplementary material for: Myorhythmia: A Quantitative Study of Synchrony and Rhythmicity Between the Head and Upper Limbs
Source: Tremor Other Hyperkinet Mov (N Y). 2025 Apr 1;15:9. doi: 10.5334/tohm.986 (PMC11967460; doi:10.5334/tohm.986)
Supplement: Supplementary File 3. — Zip folder containing compressed files of transducer recordings and MATLAB live script with code for all analyses. [file tohm-15-1-986-s3.zip › 20231130_115518 posture/Xsens DOT_20231130_115518_753 posture L hand.csv]

sep=
DeviceTag:	Xsens DOT
FirmwareVersion:	2.0.0
AppVersion:	2023.6.0
SyncStatus:	Un-synced
OutputRate:	60Hz
FilterProfile:	General
Measurement Mode:	Custom modes - custom mode1
StartTime:	2023-11-30_11:55:18_750 CST
© Movella Technologies B. V. 2005-2023
PacketCounter	SampleTimeFine	Euler_X	Euler_Y	Euler_Z	FreeAcc_X	FreeAcc_Y	FreeAcc_Z	Gyr_X	Gyr_Y	Gyr_Z
1	2256141983	-108.224487	-10.361265	-87.210960	7.988676	1.613062	3.848585	-0.055034	0.034220	-0.102950
2	2256158650	-100.700706	-11.080194	-88.631493	11.054832	0.652682	1.610126	-133.048752	11.947090	-150.540726
3	2256175317	-90.450462	-12.355395	-89.970123	13.003155	-0.678419	0.301922	-151.214615	-57.641907	-162.192795
4	2256191984	-80.805992	-14.913894	-91.068588	13.995471	-2.068411	-0.383245	-184.205582	-124.204422	-166.456116
5	2256208651	-72.638969	-18.415743	-92.513573	13.017374	-3.502787	-0.261724	-205.192047	-151.209702	-155.574661
6	2256225318	-66.138817	-22.433773	-94.722000	11.832007	-5.700035	-1.697127	-213.204391	-139.549423	-149.720947
7	2256241985	-61.020447	-26.773876	-97.533554	10.873781	-9.431894	-5.766094	-215.865387	-125.957954	-141.784668
8	2256258652	-56.425163	-31.121761	-100.520042	8.737259	-14.700300	-8.817345	-183.430984	-115.135178	-100.922226
9	2256275319	-52.027088	-35.029949	-103.555206	4.937340	-19.799271	-11.773422	-143.663849	-76.811600	-28.049372
10	2256291986	-48.192993	-37.935860	-106.883492	-0.231902	-21.283693	-12.545786	-143.073029	9.220378	51.705952
11	2256308653	-45.150013	-39.372372	-110.648254	-4.873187	-19.766888	-12.304969	-165.500351	122.117020	111.875290
12	2256325320	-42.228340	-39.492611	-114.777420	-8.309018	-16.571703	-11.095568	-150.004852	219.625107	134.151306
13	2256341987	-38.606686	-38.712097	-119.017799	-9.686983	-12.845187	-10.304190	-79.345779	282.596588	124.372704
14	2256358654	-34.463562	-37.501358	-122.838478	-9.057302	-9.068785	-9.229682	-3.724687	299.517822	102.981514
15	2256375321	-30.735947	-36.689655	-125.181480	-9.304096	-4.949606	-7.623915	49.911598	238.911224	96.857941
16	2256391988	-27.909555	-37.574116	-125.217903	-12.076554	0.320554	-6.561784	104.819313	89.487762	100.756447
17	2256408655	-24.749887	-40.870934	-122.814575	-17.308575	0.616553	-7.062131	250.251938	-95.697372	102.681305
18	2256425322	-20.672094	-45.948414	-118.192162	-22.444380	-0.873920	-9.440882	437.704559	-224.632309	119.651703
19	2256441989	-17.018129	-51.367874	-112.122055	-24.973894	-4.047122	-10.571007	522.598022	-247.426971	131.485626
20	2256458656	-14.750557	-55.920635	-106.480583	-23.358778	-7.221073	-9.778209	455.905518	-180.308670	87.634239
21	2256475323	-13.096174	-58.883560	-103.242325	-19.329700	-6.227185	-7.679581	316.927246	-64.926491	1.181059
22	2256491990	-11.605512	-60.080791	-103.157433	-12.242244	-3.640971	-5.516361	147.989899	54.313923	-83.574600
23	2256508657	-10.730506	-59.902359	-105.411049	-6.179998	0.102368	-3.096055	-14.615920	138.984604	-133.827560
24	2256525324	-10.405635	-58.876347	-108.594299	-0.317129	3.976439	-0.118567	-100.581871	182.146713	-144.866135
25	2256541991	-10.556502	-57.796753	-111.975128	5.018366	6.832175	2.753036	-143.841431	172.534058	-141.805893
26	2256558658	-11.690914	-57.086700	-115.405334	9.591582	7.552546	4.473843	-210.621170	136.772476	-137.386032
27	2256575325	-14.392327	-56.758129	-118.698090	12.724194	6.797271	5.367601	-303.913818	101.651627	-125.763618
28	2256591992	-18.433163	-56.798599	-121.568832	14.290467	5.825426	5.910395	-369.560455	68.083359	-105.870895
29	2256608659	-23.271181	-57.626717	-123.438255	14.516833	3.865466	4.841004	-373.350800	5.694547	-81.356361
30	2256625326	-27.653172	-59.354980	-123.779190	12.507600	1.431647	2.696638	-276.079651	-76.942490	-55.078835
31	2256641993	-31.783329	-61.972351	-121.693398	10.065502	-3.055044	-0.285892	-137.826462	-164.814240	-23.411802
32	2256658660	-36.669624	-64.823540	-116.548355	5.604519	-5.652270	-2.556413	-16.753853	-218.733597	19.740017
33	2256675327	-42.051891	-66.767929	-109.283691	-0.123200	-8.051526	-4.048141	75.131996	-202.831818	65.759033
34	2256691994	-46.291981	-67.344086	-102.191635	-5.367443	-6.368674	-5.417039	138.027054	-139.485809	96.226791
35	2256708661	-47.119843	-66.790184	-97.271828	-9.653956	-0.597005	-5.259770	222.833862	-59.964806	104.181351
36	2256725328	-44.375946	-66.029472	-94.879951	-13.984619	6.176582	-5.554234	296.899139	-8.296503	73.656013
37	2256741995	-40.049168	-66.887512	-93.627502	-18.357882	1.193219	-6.465817	329.295349	-57.365154	-11.797929
38	2256758662	-33.870640	-68.443863	-94.091827	-23.119833	-4.189501	-5.072059	345.815338	-67.265533	-64.200600
39	2256775329	-25.511686	-68.947380	-97.605141	-25.163700	-8.350531	-3.699716	306.015411	12.884757	-81.199348
40	2256791996	-16.982401	-67.367332	-104.183823	-22.172762	-9.487683	-2.401095	146.185455	142.773529	-102.286118
41	2256808663	-10.123651	-64.006241	-112.588699	-19.063486	-5.884954	-1.842606	-47.406593	245.647156	-154.319656
42	2256825330	-5.437465	-59.613235	-121.565346	-15.887727	-1.577596	-2.068390	-192.990173	296.351410	-216.070923
43	2256841997	-2.769839	-55.369064	-129.631088	-12.262757	3.185261	-1.928156	-247.380493	273.506836	-240.801575
44	2256858664	-0.169939	-52.544796	-136.433441	-4.759509	8.159884	-1.225787	-173.212189	176.593338	-235.241745
45	2256875331	2.869064	-52.158070	-141.998596	4.789443	7.977180	0.836366	-81.166283	19.408676	-203.923645
46	2256891998	5.948164	-54.680145	-146.788559	12.359090	5.506894	2.178182	-45.231827	-163.174835	-158.531357
47	2256908665	9.482906	-60.158970	-151.490326	17.085125	3.028793	2.213478	-25.097383	-345.422546	-105.694969
48	2256925332	15.394888	-68.206665	-158.039871	17.554035	-1.817584	2.076909	0.789144	-507.423767	-62.375851
49	2256941999	32.146168	-77.722755	-175.176666	14.841152	-6.978618	1.738611	18.579254	-637.841125	-46.260201
50	2256958666	101.943405	-82.395584	114.999405	10.319808	-9.650092	0.532761	44.963501	-716.223267	-52.006092
51	2256975333	146.778152	-74.431221	70.458397	4.209993	-9.448883	2.464396	61.734898	-682.228760	-68.062737
52	2256992000	156.456711	-65.818703	61.107586	-0.248349	-9.002466	5.161942	52.307945	-543.339966	-75.615044
53	2257008667	159.934799	-60.453323	58.441631	-5.401536	-6.830702	7.360439	66.548782	-325.015411	-50.946819
54	2257025334	162.621002	-59.613838	57.234806	-5.583926	-4.726600	9.733288	99.254143	-58.450916	19.389292
55	2257042001	166.116364	-63.044647	56.120102	-6.331829	-4.202067	7.097296	151.705536	190.558243	87.565544
56	2257058668	172.294037	-70.183403	52.880592	-8.784359	-4.709239	1.026171	192.327667	407.226990	157.116516
57	2257075335	-169.890991	-79.361908	38.002159	-13.923467	-3.347376	-10.306633	204.554794	552.205444	223.591003
58	2257092002	-113.411819	-84.199585	-15.526670	-16.241545	3.524338	-21.971592	203.352478	479.590759	187.283279
59	2257108669	-69.148163	-84.201645	-55.260021	-23.540625	11.162848	-15.651144	283.664673	237.355392	5.598223
60	2257125336	-42.124306	-86.276955	-77.265167	-20.483650	8.496399	-9.671397	306.061005	21.982155	-162.392838
61	2257142003	61.933041	-88.283882	-178.146683	-14.476823	1.481660	-7.282028	194.067642	-117.895187	-234.501053
62	2257158670	108.056183	-84.259834	136.460190	-9.361985	-1.371764	-2.151460	48.157402	-151.372650	-237.108978
63	2257175337	115.271927	-80.689392	127.708977	-4.173582	-0.755024	1.172347	-87.186920	-141.748703	-173.025513
64	2257192004	120.455185	-77.583237	119.173882	-1.462034	2.186197	0.016239	-191.489136	-171.202438	-118.909508
65	2257208671	126.841805	-73.948799	108.663445	1.485659	4.103797	-2.246218	-227.753845	-248.437347	-94.499832
66	2257225338	133.296677	-69.061394	98.088249	5.808084	4.243104	-2.528785	-214.340271	-341.153259	-93.470779
67	2257242005	138.673920	-62.858902	89.141731	9.114468	0.898797	-0.918400	-167.577682	-418.137360	-99.945724
68	2257258672	142.651489	-55.673843	81.920952	10.262921	-6.462852	2.355427	-133.604858	-472.634186	-100.695953
69	2257275339	145.440323	-48.240669	76.401093	7.092988	-13.581368	9.428150	-93.164787	-479.983521	-95.287468
70	2257292006	147.301544	-43.308956	72.979958	0.372110	-14.122414	21.186686	-34.641689	-324.886627	-43.412006
71	2257308673	149.247879	-44.233158	71.901985	-2.182421	-9.683423	26.790516	72.919083	23.466471	70.156914
72	2257325340	152.220947	-50.583912	71.302818	2.554060	-13.180124	16.773174	152.531555	321.484467	208.812546
73	2257342007	157.112473	-60.206909	69.045853	1.903345	-13.756062	4.354746	182.010056	489.915161	317.989227
74	2257358674	165.484985	-70.902901	64.174896	-3.796647	-7.975956	-8.385161	235.101013	569.764038	321.797668
75	2257375341	-177.488907	-80.057999	53.355743	-10.408525	1.814576	-16.810127	390.830841	528.406860	220.408005
76	2257392008	-129.712952	-85.981758	14.779565	-14.733060	8.691581	-16.460680	564.944519	425.051819	99.223457
77	2257408675	-48.355976	-85.864876	-55.740902	-18.726885	15.145730	-15.226712	658.763000	283.662170	1.594572
78	2257425342	-22.761124	-87.904915	-72.731064	-12.820692	12.500609	-17.003317	518.364685	-65.855598	-115.150009
79	2257442009	161.134354	-86.205536	107.541428	-11.787859	4.888958	-13.580293	250.177536	-329.561157	-125.507927
80	2257458676	162.772629	-79.644875	106.261040	-11.900570	-0.444243	-8.321032	22.642328	-376.821045	-112.815269
81	2257475343	157.383179	-74.049950	108.545708	-12.568685	-2.978267	-2.497706	-188.989029	-304.442749	-143.614899
82	2257492010	146.631439	-69.681747	113.054512	-10.120985	-1.566751	-1.589300	-387.142242	-191.148911	-197.301544
83	2257508677	136.499100	-66.033714	116.206108	-7.560625	5.143463	-0.550459	-432.117065	-126.340439	-191.873962
84	2257525344	132.566299	-62.937645	115.137634	-1.026518	9.383460	-1.724257	-293.362549	-149.189545	-112.960884
85	2257542011	134.386734	-59.552685	109.733810	6.312498	8.339170	-1.738896	-174.627838	-252.101440	-39.745293
86	2257558678	137.589462	-55.784698	102.477257	9.721226	3.157379	1.565936	-175.345169	-323.523285	10.944674
87	2257575345	139.583298	-52.169567	94.904686	11.350759	-3.095363	4.234008	-247.307922	-338.638550	57.643169
88	2257592012	140.979263	-49.465199	87.576141	6.930147	-10.513111	11.484394	-256.393097	-301.634888	110.870621
89	2257608679	142.137329	-48.979004	82.309235	-0.431804	-14.357212	21.599737	-168.997711	-150.513000	144.469833
90	2257625346	143.410583	-52.555687	80.223946	-2.923501	-14.324047	23.834930	-19.761940	123.809433	193.970612
91	2257642013	145.442383	-60.130569	80.072182	-0.230488	-14.665032	12.721891	114.865845	367.797302	269.816986
92	2257658680	147.700623	-68.970024	80.837227	1.629691	-12.298408	-0.888331	177.359436	454.771362	277.163086
93	2257675347	150.536636	-76.590828	82.068916	-1.283951	-6.221649	-9.864826	241.127594	405.074127	217.446213
94	2257692014	157.307785	-82.324486	81.023132	-5.004617	-2.437796	-12.277191	344.773132	305.510834	163.023285
95	2257708681	178.859833	-86.198166	66.341461	-7.250226	-2.362692	-11.131713	416.475098	209.052887	134.827393
96	2257725348	-122.547966	-87.146385	15.275123	-10.762061	-0.579344	-9.787657	456.633820	128.002441	128.384903
97	2257742015	-97.996933	-85.583145	-1.493164	-14.854519	1.384451	-9.185403	469.458130	28.899664	109.827278
98	2257758682	-102.129890	-84.334000	9.291972	-18.200775	1.579066	-8.391475	397.258911	-67.645164	63.914761
99	2257775349	-122.417221	-83.796547	33.376347	-18.982454	1.155440	-8.293439	220.797882	-148.019348	-27.043713
100	2257792016	-156.465637	-82.569748	67.563789	-16.571280	-0.008708	-7.883604	-4.694709	-208.379944	-136.776535
101	2257808683	174.638626	-79.550972	93.246452	-12.191710	-1.576128	-5.645451	-209.856735	-210.878296	-207.103516
102	2257825350	153.867935	-76.069374	107.789223	-7.586278	-0.942220	-1.969356	-392.169617	-148.479462	-233.735443
103	2257842017	139.489380	-72.937248	115.032463	-5.686477	3.507208	-0.904397	-443.291229	-91.733253	-200.520279
104	2257858684	133.130402	-70.557190	116.581123	-1.993427	7.049881	-0.365919	-292.987732	-81.884285	-119.992393
105	2257875351	133.093384	-68.938202	114.153381	4.195086	6.807392	0.385633	-138.563736	-102.038673	-36.650303
106	2257892018	134.885452	-67.559723	110.032890	8.354699	5.270595	3.206059	-121.706047	-122.362389	4.101453
107	2257908685	135.948700	-66.728134	105.982704	7.337617	5.114486	4.549702	-159.611206	-100.987282	32.377861
108	2257925352	136.689987	-66.527199	103.128914	4.729830	4.583978	5.743017	-112.065178	-55.002552	41.105782
109	2257942019	137.167618	-67.318306	102.230164	4.980790	-0.940328	8.883156	-20.250698	20.744535	48.246101
110	2257958686	137.140625	-69.329369	102.701065	6.284743	-8.138479	10.786398	25.387526	96.065063	74.944382
111	2257975353	135.537567	-72.752609	104.926544	3.947439	-9.799048	10.679268	30.893490	179.147385	111.203560
112	2257992020	130.415558	-77.411133	111.224960	1.526940	-9.159756	7.177677	58.830803	262.247894	138.929230
113	2258008687	114.300354	-82.406944	129.016754	0.576249	-7.591229	1.156597	85.851952	316.953186	151.620422
114	2258025354	71.785843	-85.918510	175.162994	1.595450	-3.506885	-7.288228	206.600143	285.223877	180.340454
115	2258042021	7.226817	-85.684349	-114.886459	-1.426044	-2.339358	-7.330323	315.407471	193.743073	216.571045
116	2258058688	-19.268446	-82.902733	-83.087036	-7.896482	-4.320025	-6.377707	310.248474	141.391769	204.267731
117	2258075355	-26.281445	-79.908119	-71.104919	-15.176837	-4.080934	-7.917463	290.914856	124.730240	168.978897
118	2258092022	-27.106728	-77.354553	-65.876694	-20.671967	-3.957769	-7.950820	258.757782	110.547348	124.461716
119	2258108689	-25.764961	-75.968544	-64.116760	-22.256357	-3.146571	-7.133824	184.086029	65.189163	58.791920
120	2258125356	-22.665081	-75.971954	-65.593994	-21.151421	-4.546253	-5.849389	100.933006	10.135474	-20.141178
121	2258142023	-15.970813	-76.736122	-71.919853	-18.315294	-4.375401	-5.135387	33.759087	-12.106994	-100.325493
122	2258158690	-6.165011	-77.538483	-82.889381	-15.818600	-4.137347	-5.174533	-52.458832	-17.461897	-153.608673
123	2258175357	5.244896	-77.550911	-97.167961	-11.292712	-2.373486	-4.258141	-151.191360	2.262537	-185.136978
124	2258192024	14.076893	-76.716904	-110.489700	-6.733559	-0.391931	-3.690178	-248.560608	20.765623	-184.137314
125	2258208691	19.111631	-75.637901	-120.413734	-3.150599	1.869304	-2.845965	-275.364075	22.791746	-155.107727
126	2258225358	22.000122	-74.775146	-126.836807	0.481677	4.731196	-1.163714	-198.495270	15.339849	-110.496498
127	2258242025	24.552517	-74.444786	-131.025467	3.536401	7.000719	0.583187	-88.349564	-6.852714	-69.119972
128	2258258692	27.567122	-74.558479	-133.824402	5.143359	7.651748	2.275691	19.855484	-24.758928	-37.169319
129	2258275359	30.957109	-74.984383	-136.222214	6.847504	7.357491	3.966631	65.402084	-39.897003	-20.169014
130	2258292026	34.127872	-75.786499	-138.590652	8.389345	6.932925	5.186749	53.553024	-59.170689	-3.863532
131	2258308693	36.394073	-76.970451	-140.570206	7.771348	5.752570	5.446469	21.355356	-73.604218	18.803392
132	2258325360	37.252159	-78.226746	-141.365280	5.738811	3.146991	4.822918	5.705698	-66.042076	37.749531
133	2258342027	37.654846	-79.398453	-141.842026	2.764953	-0.486777	3.170231	-3.107554	-58.766663	39.198677
134	2258358694	36.939800	-80.261650	-141.171585	-0.876876	-5.505364	2.327518	-2.528543	-36.431213	37.934788
135	2258375361	32.820259	-80.276642	-136.981934	-3.203622	-9.957271	1.863748	1.326209	24.184196	36.247345
136	2258392028	24.358507	-78.914009	-128.768066	-5.849758	-11.812473	-0.287655	-22.222723	115.021286	39.926903
137	2258408695	15.517219	-76.121338	-120.746300	-9.849720	-11.241159	-3.996883	-59.692871	193.696320	41.534985
138	2258425362	9.698896	-72.555199	-115.761787	-14.003975	-8.723707	-6.305305	-60.349277	227.570831	32.805214
139	2258442029	7.090769	-69.162521	-113.366524	-17.106503	-5.051672	-7.196737	-19.981487	209.726852	17.434320
140	2258458696	6.956051	-66.575394	-112.268005	-18.755117	-1.831440	-7.056137	53.762447	158.705307	5.983650
141	2258475363	8.725660	-65.190392	-112.488052	-16.909424	-2.184283	-5.833950	95.004318	83.226181	-16.609112
142	2258492030	12.036457	-64.662758	-114.085785	-14.073973	-5.061563	-5.174660	112.777229	25.465672	-45.782417
143	2258508697	15.693377	-64.178497	-115.767624	-10.525581	-6.552383	-4.451459	129.377960	19.456270	-49.511959
144	2258525364	18.357613	-63.537891	-117.021660	-6.968077	-6.868659	-3.682296	93.288132	28.777588	-43.259834
145	2258542031	20.546473	-62.756065	-117.966087	-3.272809	-5.085646	-2.626513	81.725372	37.481529	-40.061386
146	2258558698	22.516573	-62.284100	-118.343399	0.295860	-1.571698	-1.851923	99.031807	24.270243	-20.361668
147	2258575365	24.492502	-62.452374	-118.158562	3.146607	2.275711	-0.633970	129.254303	-5.543096	8.592436
148	2258592032	26.998344	-63.009296	-118.135132	4.989418	5.282053	0.904789	152.458603	-28.323114	15.086144
149	2258608699	30.102716	-63.623104	-118.800514	6.537541	8.130437	2.697423	151.400177	-39.643127	2.002567
150	2258625366	33.100639	-64.169350	-120.082733	7.044602	10.045608	4.402307	111.592888	-44.609257	-11.299597
151	2258642033	35.224575	-64.511612	-121.754951	6.455007	10.848030	5.798232	37.813026	-40.568962	-23.847048
152	2258658700	36.465679	-64.796158	-123.641045	4.854760	11.068960	6.469469	-26.978355	-41.588619	-28.534458
153	2258675367	37.433983	-65.379471	-125.832550	3.031536	10.326896	5.866683	-60.305347	-60.815170	-22.382158
154	2258692034	38.211769	-66.302322	-128.333038	1.111458	7.815048	4.265450	-89.329048	-81.072258	-13.657440
155	2258708701	38.400875	-67.137978	-130.838181	-0.475047	4.224242	3.010975	-125.807632	-75.919861	-14.658506
156	2258725368	37.655907	-67.743736	-133.518570	-2.155482	-1.145989	1.848063	-192.288605	-66.384705	-25.386038
157	2258742035	35.686539	-68.126045	-135.557541	-4.950751	-7.565837	0.737193	-230.637756	-45.483768	-22.417646
158	2258758702	32.008167	-68.014214	-135.149918	-8.087590	-11.693478	-0.337204	-197.175903	11.259950	4.507603
159	2258775369	26.996431	-67.347778	-132.334122	-10.371632	-12.129587	-3.014737	-143.612213	67.288246	36.724640
160	2258792036	22.054699	-66.358177	-128.439514	-12.876183	-10.549965	-5.361343	-80.868309	93.290306	59.403557
161	2258808703	18.490459	-65.460968	-124.642815	-14.256694	-9.604175	-6.250288	-5.130117	84.092674	68.924004
162	2258825370	16.350147	-64.850281	-120.742256	-14.172349	-9.768164	-5.928071	84.756012	65.971436	83.060516
163	2258842037	15.237187	-64.424896	-117.160576	-12.388409	-10.735009	-4.953259	128.251968	51.349209	81.695091
164	2258858704	14.891759	-64.036392	-114.378014	-10.434188	-11.223735	-4.611246	130.481491	43.241333	63.977295
165	2258875371	15.149107	-63.596043	-112.361649	-8.427145	-11.265233	-4.233207	124.889626	41.339695	44.576080
166	2258892038	16.114208	-62.883907	-110.943764	-5.832300	-10.115708	-3.962315	134.749054	53.542973	25.179342
167	2258908705	17.624798	-61.961494	-109.723183	-3.229755	-8.291903	-3.757088	156.422241	64.923553	16.158466
168	2258925372	19.426842	-60.922878	-108.176285	-1.094058	-4.052446	-4.101936	190.506714	75.301735	22.043762
169	2258942039	21.502483	-60.044502	-106.574203	0.662289	1.295509	-3.875210	209.049942	67.951431	25.743689
170	2258958706	24.112310	-59.491467	-105.615463	1.450650	6.604848	-2.398216	207.150513	43.641350	13.699607
171	2258975373	26.918955	-59.108429	-106.128380	1.908526	10.608876	-0.634510	142.809570	15.537236	-24.101521
172	2258992040	29.333796	-58.598125	-108.080879	1.865425	12.945128	1.981209	45.510067	-0.285217	-67.730293
173	2259008707	31.117741	-58.064388	-111.301682	2.351259	14.508124	5.967058	-56.548122	-22.410999	-103.476418
174	2259025374	32.600704	-58.395386	-115.349510	3.002594	15.948858	9.256832	-116.550735	-83.616554	-97.656563
175	2259042041	34.376064	-60.558533	-120.009064	3.685970	15.629628	10.174339	-133.350204	-186.063110	-46.260063
176	2259058708	36.779911	-64.673065	-125.700439	4.739427	13.628033	8.117027	-158.077942	-291.769989	16.413105
177	2259075375	40.670788	-69.968277	-133.633255	4.463224	10.174732	4.605489	-205.017822	-362.159241	55.900463
178	2259092042	48.106758	-75.428864	-145.890350	4.521909	5.911849	1.291547	-255.690704	-385.884521	72.546310
179	2259108709	61.196079	-80.105484	-163.797379	1.449610	-0.932644	-0.247115	-264.643951	-345.705444	95.577644
180	2259125376	78.065186	-83.409950	175.515457	-1.623863	-8.012117	1.528376	-216.026566	-233.988846	121.883377
181	2259142043	89.613945	-85.851883	161.056839	-4.015355	-14.487972	2.034591	-170.202347	-95.937401	136.439362
182	2259158710	56.304119	-88.035774	-167.835693	-7.344242	-17.544147	-0.229820	-133.547348	57.453487	150.186966
183	2259175377	-13.127991	-85.889915	-100.010391	-10.945768	-18.501390	-4.433189	-99.320396	175.225601	150.135239
184	2259192044	-20.900326	-81.563766	-92.861794	-14.510702	-17.244207	-7.125704	-39.001163	235.601532	121.181190
185	2259208711	-19.082394	-77.236969	-94.059326	-15.471960	-15.179634	-8.387760	39.098129	250.473633	76.793945
186	2259225378	-15.452176	-73.416504	-95.919144	-14.089077	-13.059375	-8.400485	110.585831	229.649597	41.343388
187	2259242045	-12.123469	-70.344597	-96.660797	-11.509996	-11.827724	-7.101034	158.286957	184.974625	30.603230
188	2259258712	-9.906191	-68.019943	-96.091492	-8.393847	-11.117344	-5.710262	165.939804	137.464737	38.514721
189	2259275379	-8.822223	-66.333008	-94.472237	-5.990383	-9.154044	-5.644548	155.649673	96.732780	53.479233
190	2259292046	-8.667538	-65.320663	-91.749687	-6.567258	-6.488727	-5.541880	159.429138	52.921162	75.075455
191	2259308713	-8.119121	-65.024063	-88.646950	-6.499202	-1.667905	-5.366285	203.045715	9.237240	79.514465
192	2259325380	-6.380179	-65.612953	-86.072762	-6.613178	3.840400	-5.443218	245.927933	-40.310581	58.941521
193	2259342047	-3.756928	-67.163986	-84.557152	-5.997883	8.264157	-4.871051	241.984589	-93.366737	27.298254
194	2259358714	-0.432950	-69.413506	-85.356812	-4.286590	10.623081	-1.773355	156.113785	-132.087219	-23.541216
195	2259375381	4.072449	-71.654800	-89.707336	-2.099981	11.994303	2.865186	25.331783	-135.312225	-83.551826
196	2259392048	9.710886	-73.353935	-96.806747	-1.393808	13.696085	6.762873	-66.881920	-114.969681	-115.660522
197	2259408715	15.493283	-74.569412	-104.739960	-0.214728	14.653829	8.917273	-109.455147	-98.608238	-113.095337
198	2259425382	20.758202	-75.784958	-112.443954	1.151359	14.412791	8.159410	-129.895142	-105.200157	-90.315323
199	2259442049	24.649456	-77.150398	-119.187462	2.458584	12.031374	6.799143	-158.794815	-111.570320	-56.293739
200	2259458716	24.971071	-78.295143	-123.121635	2.693016	9.130376	5.926003	-210.219421	-83.206604	-17.251970
201	2259475383	20.536306	-78.873405	-123.412079	4.353187	5.798621	4.396462	-282.029846	-33.304157	9.770139
202	2259492050	10.882433	-78.836037	-120.101540	4.767399	0.017271	1.576227	-383.217194	12.564911	35.936039
203	2259508717	-2.203795	-78.235901	-113.996056	1.832136	-4.675145	-1.400585	-425.016876	41.512836	69.534805
204	2259525384	-15.435161	-76.765091	-107.144600	-1.757364	-9.970798	-1.942574	-391.443390	73.841248	101.141548
205	2259542051	-25.364994	-74.463676	-102.074951	-6.041653	-11.838555	-3.712595	-300.023987	103.769615	118.791023
206	2259558718	-31.877771	-72.033569	-98.257401	-9.999847	-12.137445	-5.524345	-170.389740	97.529808	127.735947
207	2259575385	-35.303932	-69.941986	-95.253525	-11.657953	-11.818456	-5.834130	-34.089878	73.699242	118.373589
208	2259592052	-36.296173	-68.383537	-92.762749	-11.846281	-11.516257	-5.450160	81.263702	46.856087	97.877594
209	2259608719	-36.097782	-67.346619	-90.340408	-10.950017	-11.903602	-5.129065	147.758560	20.376438	80.971542
210	2259625386	-35.613239	-66.738152	-87.631538	-9.984233	-11.992661	-5.127786	180.046890	-4.707164	72.750046
211	2259642053	-34.667095	-66.253548	-84.607185	-9.353631	-11.073133	-4.861242	224.564407	-14.789407	75.822800
212	2259658720	-32.394585	-65.477974	-81.811089	-8.826101	-8.179629	-4.626904	290.914764	4.134832	82.664230
213	2259675387	-28.984188	-64.663536	-79.484932	-8.274819	-4.801182	-4.684955	332.718414	15.229529	75.107376
214	2259692054	-24.300123	-64.034424	-78.206284	-7.907959	-0.383382	-3.813132	351.744080	21.943094	45.940788
215	2259708721	-18.499342	-63.723919	-78.737610	-8.794474	4.051648	-3.250109	321.035706	25.256271	-7.146534
216	2259725388	-11.899823	-63.503529	-82.114349	-7.840878	6.252296	-1.949955	216.049225	38.777939	-84.462082
217	2259742055	-4.788684	-62.745499	-88.945282	-5.533544	7.720686	0.737870	62.562176	73.879410	-177.704117
218	2259758722	2.489477	-60.759541	-98.087021	-4.304547	10.789830	3.966033	-45.235622	125.811951	-257.967743
219	2259775389	9.779190	-57.730957	-108.032021	-3.031365	13.707883	6.001780	-74.243454	149.045547	-323.358032
220	2259792056	16.553122	-54.041050	-117.558090	-1.035642	14.268179	5.420102	-65.713860	143.223709	-363.015625
221	2259808723	21.437124	-50.566730	-125.160515	4.782744	15.542474	6.281519	-66.513893	107.006332	-332.034363
222	2259825390	22.609009	-48.952145	-130.392960	8.930144	13.121115	8.285095	-167.636780	14.441282	-224.761520
223	2259842057	21.339851	-50.269161	-133.778091	10.959922	14.089634	7.093834	-229.138428	-122.013474	-92.781990
224	2259858724	20.631481	-54.673122	-137.039993	10.674567	12.132595	1.828615	-196.080795	-289.163269	-16.895197
225	2259875391	20.827665	-61.241402	-141.965591	11.087202	2.040287	-2.475640	-237.343536	-423.923523	-7.448878
226	2259892058	20.612429	-68.951515	-148.207733	9.612016	-8.825188	-5.688705	-351.548828	-488.192749	15.802759
227	2259908725	17.993980	-77.319206	-153.481964	5.081374	-17.108334	-6.626909	-458.859283	-503.989014	79.251297
228	2259925392	3.353910	-84.801712	-146.027771	-7.949885	-17.337105	-5.521949	-434.155579	-427.273407	151.749451
229	2259942059	-65.801079	-86.576065	-79.591499	-19.606329	-12.479546	-0.362935	-170.626953	-222.082428	196.509689
230	2259958726	-82.790443	-83.431053	-61.243515	-17.224466	-16.456818	0.559813	78.399788	-39.961884	205.807312
231	2259975393	-76.659874	-80.313515	-64.523598	-12.770658	-16.252378	-2.294155	173.671249	62.750923	179.685303
232	2259992060	-67.922806	-77.813515	-69.698021	-13.301674	-13.214440	-2.944032	220.178314	104.116966	125.561295
233	2260008727	-58.519211	-75.705528	-75.080688	-12.510659	-13.093797	-3.663205	250.739136	125.732803	80.123528
234	2260025394	-49.007576	-73.699120	-80.543419	-12.113435	-12.270090	-4.153707	255.501755	143.918045	46.421535
235	2260042061	-40.080959	-71.355347	-85.294350	-12.224875	-9.596346	-5.709469	264.722656	163.533890	37.948166
236	2260058728	-32.061340	-68.249611	-88.434258	-12.288745	-6.108731	-6.070175	305.467224	192.413132	57.250088
237	2260075395	-25.217985	-65.119690	-89.772362	-10.717251	-1.959384	-6.452930	338.139404	183.643906	61.951778
238	2260092062	-18.746178	-62.819786	-90.462616	-11.938328	3.605715	-5.150577	352.550415	138.232422	34.295795
239	2260108729	-11.882229	-61.710678	-92.310257	-11.615160	6.950036	-3.545087	315.336517	80.950813	-33.061829
240	2260125396	-3.915813	-61.652401	-97.259857	-8.651353	9.286402	-1.466118	218.178589	25.585482	-140.189545
241	2260142063	4.972400	-62.014545	-105.366226	-4.614970	11.983035	0.289848	105.962143	-21.380466	-230.518402
242	2260158730	12.876469	-61.902649	-114.030266	1.923537	12.664487	3.335043	16.819647	-29.211452	-243.561874
243	2260175397	18.047907	-61.671513	-121.076088	6.491980	13.814605	6.230892	-60.776070	-38.188240	-197.325470
244	2260192064	21.090273	-62.315216	-126.678345	8.582644	14.869017	7.018265	-112.814026	-87.838997	-136.655670
245	2260208731	23.174143	-64.389099	-131.675858	10.224689	13.942770	6.381330	-141.611633	-164.823853	-78.399216
246	2260225398	24.841463	-67.726067	-136.900116	11.205107	10.612753	4.528310	-185.195938	-233.823639	-35.306263
247	2260242065	26.145588	-72.037651	-142.866013	11.631885	5.445468	1.494413	-256.743927	-285.828613	-0.252916
248	2260258732	25.633223	-76.759865	-148.438858	10.649795	-2.900435	-0.371767	-351.770782	-293.696045	42.493912
249	2260275399	18.220343	-80.885750	-148.761917	6.551227	-12.625110	-0.044869	-462.616089	-230.874405	89.007286
250	2260292066	-2.723443	-83.043282	-135.669479	-1.783367	-16.967978	0.747813	-477.622345	-112.172684	126.255676
251	2260308733	-26.509775	-82.251694	-117.503433	-8.828160	-15.527009	-0.348059	-345.182037	11.318151	146.796768
252	2260325400	-38.533764	-79.400436	-108.102951	-12.099201	-12.475883	-2.719827	-163.660431	96.883896	168.117813
253	2260342067	-41.362724	-75.956757	-104.628006	-14.071746	-10.389999	-3.690221	34.785080	131.534988	167.494431
254	2260358734	-39.356785	-72.573318	-103.781380	-14.046319	-11.742943	-3.539435	170.028366	147.925095	142.732849
255	2260375401	-35.992149	-69.326897	-103.623245	-12.750522	-12.867088	-3.982243	211.692612	154.812531	122.236511
256	2260392068	-33.158970	-66.348900	-102.875114	-11.744671	-11.509931	-4.848292	212.526688	140.370956	116.033699
257	2260408735	-31.072849	-64.077560	-100.824883	-11.431613	-8.317593	-5.902853	237.930222	91.119225	116.716980
258	2260425402	-29.029366	-62.559711	-97.315208	-12.488603	-5.138448	-5.842599	311.971680	34.741287	127.829247
259	2260442069	-26.277363	-61.837639	-93.136421	-13.018231	-2.371402	-5.934188	388.303894	-12.584427	123.765160
260	2260458736	-22.739510	-62.076134	-89.297264	-13.359319	0.135270	-5.850887	417.065521	-54.675068	92.235672
261	2260475403	-18.624199	-63.151669	-87.343262	-10.585052	2.254714	-4.960207	352.659760	-76.335205	26.856428
262	2260492070	-15.072737	-64.802956	-88.120605	-7.148385	4.644239	-3.736436	172.811401	-86.010193	-49.422504
263	2260508737	-12.372562	-66.288429	-91.794830	-4.425992	7.228943	-1.708797	-37.060696	-62.214233	-110.997696
264	2260525404	-9.107841	-67.090492	-97.827286	-4.040351	11.579619	2.136686	-134.978867	-18.039600	-150.838898
265	2260542071	-3.782592	-67.503975	-105.494057	-1.824232	16.706560	4.910371	-103.419647	-2.435947	-180.323792
266	2260558738	2.699850	-68.234001	-113.450523	4.494125	18.369864	6.358021	-51.854702	-40.147327	-181.387985
267	2260575405	8.236691	-69.851646	-120.600990	10.584517	16.381409	7.690018	-67.062340	-109.673157	-144.655090
268	2260592072	11.248913	-72.484192	-126.156616	13.180908	13.244423	7.968275	-133.457993	-172.790161	-80.385826
269	2260608739	12.222298	-76.118156	-130.814301	12.381992	10.400237	5.634780	-209.428329	-228.173096	-30.596994
270	2260625406	12.201322	-80.334602	-135.233597	10.351490	6.922766	3.264326	-259.728485	-258.324738	-0.144550
271	2260642073	9.978983	-84.675461	-138.208694	9.313615	0.637498	0.062136	-309.231781	-259.993866	26.581648
272	2260658740	-17.907591	-88.649544	-116.275368	6.103005	-7.879981	-1.002069	-357.208832	-239.011108	59.203526
273	2260675407	-131.748138	-87.198860	-8.543134	0.678196	-15.434543	-0.180135	-367.644867	-180.149521	101.901016
274	2260692074	-126.159317	-84.290749	-19.193563	-6.682866	-18.464548	0.074285	-301.389130	-71.811409	164.946442
275	2260708741	-108.777321	-81.728020	-39.688652	-13.335471	-17.122351	-0.848412	-177.322037	63.451870	203.274887
276	2260725408	-91.728783	-79.069031	-57.797211	-16.112734	-13.544993	-3.287105	-48.031631	151.286102	187.737701
277	2260742075	-78.941597	-76.531342	-69.715210	-16.307642	-9.957808	-5.418880	68.926834	164.946014	139.337280
278	2260758742	-69.553345	-74.337006	-76.799522	-14.923802	-9.336837	-5.092321	152.846008	141.244431	98.102234
279	2260775409	-63.197556	-72.606010	-80.296783	-13.314223	-9.572426	-4.983000	181.348709	99.436798	71.744423
280	2260792076	-59.886265	-71.605438	-80.753151	-11.953333	-8.662449	-5.271541	173.961716	39.495972	49.220798
281	2260808743	-58.484764	-71.245255	-78.778107	-12.001974	-6.633214	-5.317797	197.873764	-17.569899	38.208099
282	2260825410	-58.130287	-71.515732	-74.884033	-11.586286	-5.396122	-6.218932	244.247620	-67.991470	25.441071
283	2260842077	-58.027847	-72.355087	-70.149673	-11.041352	-3.903230	-5.652303	277.817871	-97.204689	3.562476
284	2260858744	-56.619431	-73.356750	-66.773483	-8.982525	-2.148827	-4.952374	279.714172	-78.462204	-19.022320
285	2260875411	-54.167194	-74.509521	-65.756004	-5.840170	1.319914	-4.173983	207.446930	-48.976772	-48.369667
286	2260892078	-51.007202	-76.058060	-67.313652	-3.246108	7.153694	-1.878851	100.805420	-33.513969	-89.483330
287	2260908745	-46.359127	-77.810181	-71.309776	-1.141684	12.042240	1.562209	46.755905	-24.875368	-116.134705
288	2260925412	-40.234482	-79.718033	-77.121124	1.923113	14.836106	3.649760	26.781719	-33.286724	-129.424576
289	2260942079	-33.399078	-81.795822	-84.234871	5.900827	15.084700	6.008003	-9.982486	-55.736195	-131.097000
290	2260958746	-27.083015	-84.042900	-91.624420	8.324796	15.040759	6.974829	-59.958931	-86.476173	-116.607658
291	2260975413	-24.163738	-86.579033	-96.132362	9.285788	14.042102	6.925518	-93.354088	-125.864586	-87.275986
292	2260992080	-62.107765	-89.222176	-60.323711	10.232241	10.576376	5.033600	-127.276093	-161.992828	-48.497620
293	2261008747	-166.645828	-87.458710	41.180992	8.949319	6.347191	4.539640	-182.974182	-166.925278	-3.627722
294	2261025414	-169.214127	-85.037537	39.659847	7.696047	0.927208	1.926973	-244.300354	-140.319901	35.015701
295	2261042081	-166.048355	-82.908813	31.239025	4.693360	-7.355705	-0.164013	-311.784637	-112.582283	78.031326
296	2261058748	-158.823090	-81.470367	18.238022	-1.358358	-14.353930	0.550119	-338.648041	-49.092518	126.004707
297	2261075415	-145.520721	-80.755760	-0.288340	-7.806410	-16.707771	-0.168674	-299.491730	43.625652	170.611481
298	2261092082	-125.016205	-80.000214	-24.551201	-12.831034	-15.404513	-1.605471	-204.713821	140.343536	202.800308
299	2261108749	-104.813339	-78.498672	-46.879055	-14.857080	-11.432430	-4.391006	-103.630905	190.462006	185.081741
300	2261125416	-91.368866	-76.673546	-60.201206	-15.263448	-6.662854	-5.429883	26.878839	157.482620	132.247101
301	2261142083	-82.633484	-75.239136	-66.929352	-14.354879	-7.794137	-4.164601	133.766953	105.791466	81.012680
302	2261158750	-76.688591	-74.219116	-70.277565	-12.849120	-10.236846	-4.000886	164.376434	67.019760	50.919281
303	2261175417	-72.765343	-73.507652	-71.536758	-11.646776	-10.413549	-3.989381	164.469543	35.960571	35.814831
304	2261192084	-69.718010	-73.046013	-71.323441	-11.046188	-8.172720	-4.026376	196.888870	10.308002	27.488159
305	2261208751	-67.040810	-72.898613	-69.881310	-10.054782	-6.659111	-5.107563	245.266632	-15.061763	17.387400
306	2261225418	-64.098785	-73.210182	-67.774551	-9.171754	-3.868583	-4.955239	299.447205	-35.800308	-2.331388
307	2261242085	-60.873905	-74.024361	-65.618973	-6.741855	-1.109815	-5.388531	319.608368	-49.339962	-27.537550
308	2261258752	-57.144070	-75.053085	-64.591049	-4.288953	2.587348	-4.379691	285.222626	-40.365494	-46.028484
309	2261275419	-52.769764	-76.144516	-65.505264	-2.825406	6.814579	-2.557106	211.236572	-21.167154	-63.454117
310	2261292086	-46.333351	-77.320869	-69.949577	-1.704337	10.026783	0.557957	128.450378	5.673553	-95.695961
311	2261308753	-36.179634	-78.142204	-79.373596	-0.674526	12.149742	3.753774	58.356945	46.626358	-125.172592
312	2261325420	-22.592888	-78.151993	-92.873489	0.528312	13.495520	5.777452	23.977310	84.837906	-147.650192
313	2261342087	-7.634085	-77.236931	-108.159256	2.234569	13.054598	6.716728	2.833569	106.708832	-176.810638
314	2261358754	4.470072	-75.161011	-121.317627	2.586745	10.959155	5.763162	-39.076607	131.731216	-187.322983
315	2261375421	13.686160	-72.243507	-130.926224	4.506001	13.144341	5.000357	1.126825	149.186127	-189.960892
316	2261392088	20.653618	-70.194679	-136.182755	10.993073	13.584702	3.631898	121.271469	89.191597	-136.054688
317	2261408755	24.398779	-70.312546	-140.110504	17.574553	7.187809	4.013497	4.870491	-35.939404	-73.387001
318	2261425422	24.277626	-72.578964	-144.402649	14.196462	-0.111787	0.871732	-249.602219	-157.025513	-20.712362
319	2261442089	22.078690	-76.544250	-149.861969	10.292421	-7.995161	-1.537772	-446.117126	-252.453766	11.731798
320	2261458756	16.848135	-81.223091	-154.179413	3.640827	-14.807278	-2.423031	-566.651489	-280.703613	45.174133
321	2261475423	-3.707732	-85.747894	-142.025070	-5.373259	-16.995939	-3.573666	-506.836823	-257.740265	112.297150
322	2261492090	-70.397720	-86.084236	-80.110069	-14.297493	-13.769017	-1.949558	-293.013824	-163.605652	190.373749
323	2261508757	-89.777985	-82.776016	-62.395077	-16.177122	-13.454107	-1.412354	-103.494110	-64.596184	210.981995
324	2261525424	-89.368568	-79.867836	-62.274639	-16.423674	-11.755875	-1.423574	32.811638	3.919096	174.771805
325	2261542091	-85.087112	-78.061073	-64.718864	-15.107253	-11.797852	-1.563679	114.341995	37.797352	107.221062
326	2261558758	-78.305603	-76.901703	-68.113487	-14.758478	-11.481143	-2.226169	209.658524	59.018963	62.725632
327	2261575425	-70.935432	-75.757309	-71.091072	-12.460484	-12.231954	-3.623904	270.464966	64.954529	55.069115
328	2261592092	-63.372932	-74.211929	-73.653931	-10.329794	-10.831263	-4.027879	307.270386	79.422424	69.766830
329	2261608759	-56.295601	-72.175133	-75.344025	-8.826803	-8.728277	-5.284317	329.880524	93.948410	90.325188
330	2261625426	-49.159599	-69.670677	-76.319008	-9.115200	-4.967938	-4.771807	375.431061	113.658722	106.879723
331	2261642093	-41.396740	-66.721298	-77.468903	-7.303037	-1.619272	-4.476012	404.548370	150.133316	105.884254
332	2261658760	-34.111778	-63.752277	-78.622810	-6.476275	3.352946	-4.369170	377.373749	165.609055	83.652298
333	2261675427	-28.287117	-61.351917	-80.215508	-3.710085	8.298214	-2.763944	268.050354	152.342072	33.896732
334	2261692094	-23.781946	-60.047459	-82.896248	-1.751522	13.242862	0.175047	133.500092	110.396263	-39.620800
335	2261708761	-20.467915	-59.803349	-86.395630	0.427193	17.128286	2.716287	20.488440	57.906700	-95.209488
336	2261725428	-18.229027	-60.614445	-89.862587	2.975887	19.348225	4.945293	-43.081974	-7.787367	-116.831154
337	2261742095	-17.427635	-62.530022	-92.346420	6.268197	18.699196	6.121012	-80.149399	-84.665710	-105.836998
338	2261758762	-18.456844	-65.594521	-93.469635	8.493818	17.220758	5.866205	-119.846313	-163.637238	-87.647888
339	2261775429	-21.387396	-69.316757	-93.191597	8.565430	14.058555	4.250089	-158.234680	-210.647232	-72.868561
340	2261792096	-26.820108	-73.238716	-91.156693	8.618100	10.121647	1.766241	-208.383591	-229.792160	-62.923302
341	2261808763	-35.642551	-76.975807	-86.516762	8.191581	3.818021	-0.387871	-258.546234	-228.007584	-57.424938
342	2261825430	-49.748264	-79.992760	-77.292038	6.455118	-5.065978	-1.413415	-302.412323	-206.860565	-43.408443
343	2261842097	-67.185654	-81.255959	-64.504990	2.516991	-13.622460	0.621810	-288.019775	-144.813309	-0.757351
344	2261858764	-77.729721	-80.296165	-58.008045	-1.922670	-18.819912	1.164385	-246.839218	-40.788441	72.387871
345	2261875431	-78.140320	-77.753975	-61.596573	-6.518651	-19.156317	-0.763479	-235.032852	74.030746	139.837845
346	2261892098	-74.317230	-74.460381	-69.156090	-11.565789	-16.525253	-3.214479	-209.903976	155.366425	165.423218
347	2261908765	-69.535622	-71.170486	-75.744110	-15.345455	-12.072096	-3.501771	-89.581192	175.413818	151.246933
348	2261925432	-64.377785	-68.405380	-79.796082	-15.395475	-10.155182	-2.884512	82.773010	146.005951	119.886719
349	2261942099	-59.789696	-66.445847	-81.158249	-13.240841	-10.520222	-2.707194	201.568222	87.034950	89.293991
350	2261958766	-56.845829	-65.013390	-80.278488	-11.061543	-11.907526	-3.070649	226.732483	31.290665	84.489670
351	2261975433	-55.025169	-63.662170	-78.266319	-10.884142	-10.867714	-3.515855	220.220840	7.005776	96.271660
352	2261992100	-53.216572	-62.252586	-75.988937	-11.809853	-9.209517	-3.884101	232.553543	4.368588	104.559479
353	2262008767	-50.028114	-60.835251	-74.259933	-12.686615	-5.497863	-3.773098	285.065491	19.340664	96.681763
354	2262025434	-45.495880	-59.508678	-73.560440	-10.603447	-1.172487	-4.500960	311.128265	43.345512	71.851395
355	2262042101	-40.424122	-58.346790	-74.208298	-8.766877	3.704440	-4.154800	273.899475	69.811218	31.249584
356	2262058768	-35.452103	-57.296284	-76.340073	-6.309222	8.541752	-2.784701	193.015945	96.349785	-16.903551
357	2262075435	-30.750906	-56.248882	-79.611145	-3.893095	13.149398	-0.309616	120.828606	115.663788	-57.919151
358	2262092102	-26.683556	-55.383984	-83.431320	-0.056934	16.463148	2.844085	57.285755	111.132469	-90.276520
359	2262108769	-23.601652	-55.076443	-87.282906	3.241375	18.583834	5.464134	-2.147485	75.849533	-113.721008
360	2262125436	-21.442417	-55.510735	-91.020439	6.010756	18.825693	7.116360	-52.208214	27.399357	-130.139999
361	2262142103	-20.119919	-56.785290	-94.421051	8.576441	18.215412	7.176434	-87.725166	-29.174177	-135.548004
362	2262158770	-20.070908	-59.030128	-97.231102	10.553933	16.269215	5.603406	-137.762665	-94.255249	-132.483688
363	2262175437	-21.399950	-61.989788	-99.486191	10.956777	12.945511	3.005309	-195.605362	-141.509354	-127.169342
364	2262192104	-24.156826	-65.236290	-101.182022	11.515182	7.984781	0.096130	-254.852646	-161.460175	-119.051224
365	2262208771	-28.881083	-68.646385	-101.733208	10.406748	0.476018	-2.575862	-312.336365	-176.881302	-104.784470
366	2262225438	-35.740204	-71.660156	-100.282486	7.153795	-9.010544	-2.696882	-328.307709	-168.177628	-73.317017
367	2262242105	-44.347954	-73.351517	-96.402374	2.304885	-15.711748	-1.678635	-293.278015	-121.943466	-12.980169
368	2262258772	-53.012348	-73.092796	-91.513779	-3.226129	-18.304296	-1.885819	-238.033325	-52.182190	66.681763
369	2262275439	-59.098587	-71.275810	-88.316597	-9.202649	-17.020966	-2.337666	-181.528137	13.805189	122.760361
370	2262292106	-61.755859	-68.995445	-87.129066	-12.801249	-14.338636	-1.955110	-91.365036	48.616871	130.833511
371	2262308773	-62.041019	-66.982872	-86.484886	-13.742200	-12.256629	-1.701234	19.911619	46.743298	113.420036
372	2262325440	-61.253323	-65.404175	-85.274940	-13.116179	-11.723536	-1.268354	115.038185	22.282471	97.443092
373	2262342107	-60.435947	-64.199219	-83.265953	-12.489604	-12.778343	-1.528557	159.643265	-6.112439	88.318359
374	2262358774	-59.768997	-62.994549	-80.584358	-13.018364	-12.348430	-1.978812	185.854797	-22.145950	98.490265
375	2262375441	-58.933544	-61.519180	-77.318047	-13.567728	-10.879170	-2.501461	225.496857	-29.160786	122.720444
376	2262392108	-56.999332	-59.820560	-73.735718	-14.359286	-7.900730	-2.388778	305.592834	-30.726231	142.077179
377	2262408775	-53.036438	-58.040066	-70.863876	-12.945759	-4.452210	-3.003550	387.762543	-6.977353	137.970505
378	2262425442	-47.991402	-56.447536	-68.991737	-11.354220	0.311373	-3.936746	399.825348	18.457703	111.380699
379	2262442109	-42.895302	-55.322662	-68.419334	-8.905810	4.269689	-3.273659	336.980255	38.034782	60.073631
380	2262458776	-38.190872	-54.888039	-69.697914	-5.626932	8.549549	-1.304140	222.199310	52.403381	-18.290543
381	2262475443	-34.205334	-55.190159	-72.769150	-1.936159	12.876420	0.744666	90.899399	51.408703	-97.970901
382	2262492110	-31.098631	-55.863369	-76.571922	2.137779	16.638885	2.413113	0.935945	38.942829	-132.627579
383	2262508777	-29.396868	-57.020393	-79.796570	5.883445	18.503164	3.826362	-56.688854	-3.291694	-129.448135
384	2262525444	-29.478315	-58.930260	-81.687111	8.838426	18.481226	4.512399	-98.871071	-67.953293	-110.755234
385	2262542111	-31.427534	-61.618668	-82.194710	10.579348	16.755568	4.392062	-141.462173	-129.649338	-96.753677
386	2262558778	-35.471237	-64.789139	-81.217247	11.368896	14.062864	3.182194	-188.569061	-172.008926	-84.688011
387	2262575445	-41.806416	-68.087524	-78.592453	11.662054	10.496781	1.146413	-234.243256	-192.957748	-76.183624
388	2262592112	-50.926590	-71.152061	-73.742401	11.678066	4.750004	-0.799128	-273.084778	-199.488144	-64.768509
389	2262608779	-63.582027	-73.551048	-65.677055	9.636980	-2.856098	-2.099718	-296.976257	-200.500916	-43.035515
390	2262625446	-78.135033	-74.625443	-55.447502	5.825582	-11.265350	-1.321534	-281.913727	-179.269653	-6.874888
391	2262642113	-88.182465	-73.925156	-48.650608	-0.172758	-16.685776	0.502650	-209.479736	-103.833984	53.837795
392	2262658780	-90.311089	-72.032532	-48.915520	-5.563916	-18.788263	0.553101	-142.106476	7.426811	112.886444
393	2262675447	-87.312332	-69.724930	-54.047325	-10.181782	-17.023848	-0.799106	-110.140587	105.489784	135.932999
394	2262692114	-82.166252	-67.367874	-60.696598	-13.363876	-13.584774	-1.438120	-61.543072	160.508881	127.190689
395	2262708781	-76.459328	-65.244308	-66.638519	-14.061902	-10.433790	-1.649086	17.176540	167.153793	98.552849
396	2262725448	-71.454163	-63.530514	-70.523613	-12.899803	-8.693811	-1.453177	91.618233	128.485718	70.996246
397	2262742115	-68.063881	-62.218407	-71.672668	-11.963301	-9.272601	-1.477438	143.791794	60.349449	62.999096
398	2262758782	-66.180511	-61.035126	-70.277908	-12.099199	-8.711051	-1.543512	188.590027	-5.093137	80.789818
399	2262775449	-65.493942	-59.872326	-66.892258	-12.903131	-8.054775	-1.805631	220.106506	-58.612202	104.370430
400	2262792116	-64.031075	-58.667992	-63.034199	-14.260809	-5.699947	-1.222786	289.197937	-71.731522	115.202545
401	2262808783	-60.961414	-57.699581	-60.024414	-13.611291	-2.283880	-1.847042	340.324982	-53.018784	94.459755
402	2262825450	-57.124054	-57.395153	-58.350170	-10.984078	1.144508	-2.990807	317.895081	-32.244675	41.796112
403	2262842117	-52.958607	-57.722202	-58.408234	-8.132646	4.775214	-2.277586	249.966187	-5.287800	-19.238197
404	2262858784	-48.386814	-58.216579	-60.445927	-4.280322	7.791393	-1.266937	173.641663	35.516754	-66.459648
405	2262875451	-43.681667	-58.479450	-64.124748	-0.506139	11.030854	0.207958	97.302773	76.247208	-94.344467
406	2262892118	-39.726254	-58.517448	-68.709930	3.322723	14.158617	1.521394	5.518253	97.372879	-111.442619
407	2262908785	-36.948593	-58.578796	-73.454010	5.978561	16.150993	2.913713	-73.589569	92.265099	-121.318642
408	2262925452	-35.027042	-58.956772	-77.960091	7.774399	16.598522	3.303286	-113.484436	66.596046	-129.187546
409	2262942119	-33.963955	-59.823013	-82.142311	9.903016	15.190602	3.227201	-149.985001	31.646446	-137.086319
410	2262958786	-33.993107	-61.125473	-86.111855	11.452640	12.078147	1.721974	-207.019272	2.499949	-143.268021
411	2262975453	-35.244972	-62.709362	-90.035263	12.227736	7.382492	0.042541	-281.023102	-13.881933	-147.342850
412	2262992120	-37.454800	-64.393158	-93.961479	11.041963	1.425109	-1.363726	-341.967712	-17.998074	-146.433884
413	2263008787	-40.252148	-66.063759	-97.402077	8.214316	-6.036978	-1.465990	-353.874237	-22.685976	-132.097198
414	2263025454	-43.473320	-67.303970	-99.484344	4.166271	-13.069165	-0.714668	-306.725067	-21.201361	-88.037003
415	2263042121	-47.223793	-67.490860	-99.575256	-0.868295	-16.367598	-0.530659	-228.927048	-4.879778	-10.559422
416	2263058788	-51.053101	-66.628609	-98.645287	-5.359488	-16.591255	-0.594539	-177.288483	19.305899	52.718319
417	2263075455	-54.258343	-65.242226	-97.429993	-8.983073	-13.620943	-0.766944	-124.594902	29.176792	83.967964
418	2263092122	-56.605446	-63.773380	-95.549698	-10.302453	-10.598391	-0.471672	-37.753517	12.840179	100.210251
419	2263108789	-58.477970	-62.599880	-92.692001	-10.388056	-9.006649	0.001943	42.086262	-24.231083	101.164337
420	2263125456	-60.251659	-61.829784	-88.754021	-10.960901	-9.056314	-0.287184	104.231956	-67.593857	96.186218
421	2263142123	-61.729237	-61.084785	-83.631210	-12.156389	-8.745965	-0.704682	183.166519	-102.719513	110.561897
422	2263158790	-62.760437	-60.137405	-77.728317	-13.470383	-8.665574	-1.080170	248.848114	-122.939064	131.316925
423	2263175457	-62.422138	-58.996250	-72.135735	-14.967586	-6.626758	-0.977346	312.019043	-114.628937	138.793304
424	2263192124	-60.070374	-57.836029	-68.067619	-14.385834	-3.597965	-1.666386	351.771942	-73.617050	121.845497
425	2263208791	-56.525570	-56.993168	-66.064865	-12.432230	-0.523162	-2.669704	316.993683	-23.449301	75.802071
426	2263225458	-52.161030	-56.459442	-66.469810	-10.296119	2.647537	-2.638335	244.719452	34.490578	16.471758
427	2263242125	-47.304276	-56.004868	-69.298264	-6.614567	5.734721	-2.098556	153.604202	94.362617	-42.288609
428	2263258792	-42.553577	-55.295033	-73.942322	-2.403544	9.622766	-0.699127	58.220207	145.647171	-83.538322
429	2263275459	-38.715542	-54.460430	-78.888588	0.950314	14.023344	0.723721	-9.330642	153.293747	-99.300331
430	2263292126	-35.977291	-54.203625	-82.803116	3.963014	17.638752	2.658376	-23.503851	98.980019	-101.858986
431	2263308793	-34.184784	-55.213398	-85.505272	6.932717	18.977325	3.691619	-22.021708	7.353109	-113.871597
432	2263325460	-33.628067	-57.686066	-87.238670	10.112711	17.644970	2.930878	-50.780094	-88.603798	-132.910919
433	2263342127	-34.990135	-61.173710	-87.947182	12.536614	15.056334	1.513118	-116.155266	-158.791321	-138.262955
434	2263358794	-39.344028	-65.431099	-86.789200	13.930783	11.512752	-0.765349	-197.238113	-221.048340	-131.832123
435	2263375461	-48.385723	-70.237885	-81.892265	14.159847	6.658311	-3.048931	-268.528748	-283.620850	-122.054733
436	2263392128	-64.793228	-74.742378	-70.068695	11.569222	-0.909178	-4.327869	-305.792145	-325.298096	-109.194298
437	2263408795	-89.404015	-77.312141	-49.571220	6.679255	-9.879572	-2.613451	-281.065826	-321.242401	-83.808273
438	2263425462	-111.542328	-76.942749	-30.165731	1.029224	-17.341829	1.670906	-191.852448	-256.948944	-26.850191
439	2263442129	-119.199768	-74.947502	-24.038034	-3.590441	-20.345940	3.762046	-101.888237	-130.506897	68.870361
440	2263458796	-115.941261	-72.872276	-29.100803	-6.959408	-20.227295	2.917292	-95.449699	18.910330	148.793945
441	2263475463	-107.681885	-70.934944	-39.773418	-10.756926	-17.020512	1.368340	-112.174370	143.828766	181.267609
442	2263492130	-97.715996	-68.858498	-51.916420	-13.592132	-11.983703	0.658813	-85.238640	219.575150	176.120239
443	2263508797	-88.250038	-66.750275	-62.794384	-13.982391	-8.350879	-0.238499	-35.154171	242.733337	138.996094
444	2263525464	-81.045311	-64.843887	-70.351341	-12.808355	-4.784780	-1.513734	20.299963	199.360641	96.751190
445	2263542131	-76.780640	-63.221828	-72.964607	-12.844394	-1.655745	-2.196894	116.817589	90.110062	82.617577
446	2263558798	-74.499130	-61.859543	-71.100166	-13.133131	-0.143806	-1.578419	238.282516	-25.451334	92.028717
447	2263575465	-73.527771	-60.973927	-65.975563	-14.104136	-0.368430	-1.637260	330.589813	-122.373878	91.150398
448	2263592132	-72.298988	-60.509228	-59.931477	-14.190825	-0.313505	-0.991530	392.625183	-156.738663	77.710693
449	2263608799	-70.731308	-60.573753	-54.832329	-12.409858	0.421157	-1.439565	363.133392	-139.443100	42.419182
450	2263625466	-69.334251	-61.392979	-51.820633	-9.277038	2.153728	-1.849424	244.503098	-94.712723	-18.422909
451	2263642133	-68.133224	-62.914757	-51.279873	-5.096075	5.113360	-1.555795	103.451546	-42.950676	-82.080498
452	2263658800	-67.008461	-64.726891	-52.581577	-0.666339	8.973432	-0.731304	-0.070733	-5.497208	-116.289764
453	2263675467	-66.728561	-66.508575	-54.060024	4.151806	12.759885	0.179872	-61.659637	-4.449630	-115.363792
454	2263692134	-68.608482	-68.328339	-54.016174	7.973930	14.758415	0.861471	-108.270241	-38.945278	-103.251869
455	2263708801	-73.717560	-70.325134	-51.349323	10.515176	14.598200	0.554237	-155.004120	-89.122818	-97.676048
456	2263725468	-81.932831	-72.350243	-46.094555	11.868027	12.902958	0.734321	-192.625046	-121.645561	-99.817154
457	2263742135	-92.876999	-74.123459	-38.597874	13.007713	10.097015	0.187283	-224.600342	-132.200943	-102.491341
458	2263758802	-106.497841	-75.200539	-28.933638	13.335220	5.691207	-1.625261	-256.920380	-138.428482	-91.373863
459	2263775469	-121.499054	-75.304871	-18.223515	12.568602	-0.958469	-2.221753	-277.657043	-145.215866	-74.015053
460	2263792136	-134.813843	-74.438080	-9.048736	9.613747	-9.093030	-0.666508	-266.608002	-143.549545	-49.461346
461	2263808803	-142.449722	-72.987358	-4.413380	5.579148	-14.650480	2.388953	-190.396057	-115.422874	-2.164472
462	2263825470	-142.131607	-71.602516	-6.655333	1.360933	-16.841196	3.838043	-108.216156	-39.156338	82.536263
463	2263842137	-135.523483	-70.550209	-15.303829	-2.365508	-16.568832	2.868652	-93.476593	65.091583	167.822937
464	2263858804	-125.983650	-69.463966	-27.609236	-6.256979	-14.108251	0.959142	-120.585037	150.675919	213.800674
465	2263875471	-116.890686	-67.821617	-39.085915	-10.409673	-7.747266	-1.591939	-94.760666	164.891174	214.738739
466	2263892138	-109.683876	-65.812271	-46.438416	-13.931048	-1.286930	-0.778632	28.125118	114.547859	179.642502
467	2263908805	-104.353394	-64.105354	-49.073643	-16.431761	2.507660	0.079856	178.078140	37.046566	117.793625
468	2263925472	-101.639175	-63.015423	-47.056404	-17.935123	2.085066	0.032393	272.916107	-63.884987	51.480904
469	2263942139	-101.480995	-62.709854	-41.221287	-18.415314	-0.740302	-0.529280	322.925934	-156.483246	-14.698818
470	2263958806	-102.480759	-62.685699	-33.546459	-19.808275	-2.139883	-0.947358	351.147888	-202.936554	-43.597237
471	2263975473	-102.757210	-62.952278	-26.700794	-18.408302	-4.784853	0.777063	350.869415	-175.458252	-58.364048
472	2263992140	-101.742157	-64.033318	-22.834908	-13.106104	-5.466203	0.757343	270.529449	-83.065376	-87.636093
473	2264008807	-99.881981	-65.881104	-22.540329	-8.736609	-3.557951	0.001115	129.750977	17.908503	-112.912628
474	2264025474	-96.582352	-68.026787	-26.259298	-4.283567	0.420257	-1.033846	-5.262941	109.433075	-117.540314
475	2264042141	-91.263039	-69.995369	-33.768543	1.799845	4.787303	-0.376882	-99.496971	173.564575	-109.197266
476	2264058808	-85.721100	-71.328575	-43.013527	7.873331	8.118276	-1.309978	-188.927490	185.822479	-86.977226
477	2264075475	-82.944572	-72.056664	-50.615601	11.579708	10.771783	-1.464465	-264.558350	142.395844	-59.650352
478	2264092142	-83.840096	-72.434319	-55.066750	13.926866	11.078383	-0.745539	-306.291077	82.076492	-33.715500
479	2264108809	-88.626381	-72.807137	-55.595478	15.082801	10.595496	-0.858109	-315.902130	11.323116	-24.575861
480	2264125476	-97.153206	-73.241951	-51.620373	14.207229	8.321734	-1.456315	-282.135681	-65.383858	-31.043734
481	2264142143	-108.523979	-73.579300	-43.462883	12.232509	4.570158	-1.735633	-211.942169	-129.253571	-52.113556
482	2264158810	-121.800415	-73.362602	-31.499313	9.182235	-1.269029	-1.712366	-107.242317	-187.958435	-76.266037
483	2264175477	-132.932220	-72.181480	-19.268528	5.990830	-5.730437	0.076540	34.134987	-213.350037	-76.749977
484	2264192144	-137.790833	-70.299721	-11.243865	3.128952	-8.954796	0.352886	165.338501	-187.112595	-31.759075
485	2264208811	-136.181366	-68.549446	-9.218395	0.842283	-10.745074	0.702296	211.263519	-104.098000	39.914345
486	2264225478	-129.593124	-67.454269	-12.988441	-2.354241	-10.269294	1.505382	186.534821	19.384184	105.582512
487	2264242145	-119.811668	-66.629028	-21.222706	-6.759760	-8.591910	1.318781	132.971939	132.441605	150.214417
488	2264258812	-108.680687	-65.513512	-31.750759	-13.286756	-3.902696	0.892963	91.441048	208.498901	165.889145
489	2264275479	-98.426102	-64.151108	-41.710011	-20.845129	2.384750	2.012098	75.556129	230.588394	138.505295
490	2264292146	-90.621185	-64.067955	-48.878017	-20.406687	-0.940058	2.788024	82.891174	189.958511	19.107347
491	2264308813	-83.774117	-65.182571	-54.705177	-21.447842	-2.163543	1.146923	96.747604	149.944702	-75.089058
492	2264325480	-76.978951	-66.752106	-60.121826	-18.868338	-2.628226	-0.028445	112.931084	118.777061	-116.309296
493	2264342147	-70.032860	-68.009865	-65.422493	-15.362779	-2.138086	-1.513685	125.443146	100.257568	-108.785881
494	2264358814	-63.819897	-68.569687	-70.098587	-11.201826	-2.468062	-1.536344	114.541306	86.976906	-73.607094
495	2264375481	-58.715271	-68.758415	-74.399506	-6.738388	-1.382443	-1.470927	68.423859	81.728554	-57.288704
496	2264392148	-54.948181	-69.057632	-78.193047	-2.249600	2.852798	-0.992264	16.243357	63.667603	-62.129913
497	2264408815	-53.678673	-70.181114	-80.211220	3.795987	6.482564	-1.665211	-34.814709	-0.205599	-81.687035
498	2264425482	-56.531891	-72.432159	-78.478104	9.040947	9.040090	-2.138816	-70.333946	-99.974602	-94.035019
499	2264442149	-66.275963	-75.580833	-69.887230	13.472572	9.481769	-2.575583	-86.809814	-210.564240	-99.788078
500	2264458816	-88.219658	-78.431999	-48.929451	15.398417	7.881283	-2.607736	-88.555115	-307.751068	-104.217720
501	2264475483	-121.993889	-78.495407	-16.008528	15.263963	5.602984	-2.868597	-87.644211	-372.189575	-107.097389
502	2264492150	-149.637604	-74.722656	10.936304	13.654242	1.586012	-3.036811	-82.420288	-413.949738	-114.410583
503	2264508817	-165.004700	-68.632744	25.898268	11.377368	-3.302412	-2.614487	-67.185059	-440.604919	-121.521576
504	2264525484	-172.714798	-61.925083	33.543968	7.424816	-8.615400	-0.003317	-44.248554	-428.980286	-111.623451
505	2264542151	-174.798035	-56.699055	36.659489	3.105447	-9.697336	5.767173	36.867355	-319.845978	-61.421589
506	2264558818	-172.286362	-54.698498	36.475319	1.384066	-8.562174	10.447176	142.670242	-116.308464	19.311226
507	2264575485	-166.287888	-56.442337	32.782665	1.520681	-8.548453	9.256092	178.334915	128.494324	103.456360
508	2264592152	-156.747528	-60.609699	24.369732	0.427150	-8.744955	3.436559	142.684784	322.693573	170.771759
509	2264608819	-141.996582	-64.720062	9.709203	-4.795569	-6.521076	-2.885911	103.580643	418.783356	222.396179
510	2264625486	-122.508842	-66.272499	-9.490983	-14.038604	-1.554734	-6.789865	120.583641	417.141388	252.217545
511	2264642153	-102.447662	-64.761398	-27.031614	-22.829170	9.586685	-3.960805	245.776108	370.854553	248.979279
512	2264658820	-90.291344	-63.798885	-34.217770	-19.266220	10.314633	-0.745834	342.507324	182.997650	77.017838
513	2264675487	-88.894707	-65.737747	-30.843346	-17.703539	8.297117	-0.384118	268.749847	-83.728737	-117.596870
514	2264692154	-98.984322	-69.798653	-17.402626	-15.130781	5.340876	-1.829188	143.641907	-283.905914	-265.095337
515	2264708821	-120.726738	-72.486954	6.193329	-9.942589	0.257392	-5.641963	38.874485	-370.660614	-306.323547
516	2264725488	-144.195251	-71.179420	29.457312	-2.788270	-3.006330	-4.655322	-78.878143	-367.492950	-238.803009
517	2264742155	-159.702225	-67.184273	42.170555	0.194032	-3.409213	-3.350664	-215.803940	-333.911407	-130.255295
518	2264758822	-170.352921	-62.660702	48.622829	2.376804	0.458465	-0.070753	-287.512390	-300.291534	-91.617821
519	2264775489	-177.704788	-58.291683	51.830162	2.293062	3.639843	0.951064	-273.221832	-266.493042	-69.883324
520	2264792156	177.455688	-54.275558	53.392586	5.976921	4.433166	1.114684	-212.286301	-236.866531	-55.119846
521	2264808823	173.948792	-50.515907	54.142109	9.622730	1.546765	0.713289	-174.829071	-219.120193	-46.540600
522	2264825490	171.635162	-46.957401	53.911449	11.467459	-3.986787	2.019319	-149.235352	-209.445648	-19.641823
523	2264842157	170.855865	-44.075291	52.360477	11.580219	-10.100459	7.180040	-112.969788	-177.454330	36.672333
524	2264858824	172.075333	-43.501659	49.383713	9.983268	-11.798639	13.516769	-49.862610	-49.809155	121.438972
525	2264875491	176.000610	-46.313858	44.581486	7.691202	-10.889347	12.262421	33.031525	149.884064	219.915909
526	2264892158	-176.094971	-51.721371	36.369747	4.035903	-9.858622	4.398765	102.906204	326.885681	323.228302
527	2264908825	-163.514328	-57.378998	24.859207	-1.977573	-3.495445	-4.065411	192.286118	406.978943	334.317749
528	2264925492	-147.155151	-61.503136	13.094582	-8.339517	4.004977	-7.722321	374.069275	377.175018	223.265793
529	2264942159	-128.467346	-64.510811	2.301514	-11.231563	5.695529	-5.371837	544.953552	334.398865	96.628662
530	2264958826	-107.709717	-66.502640	-8.604267	-12.014296	7.499527	-4.885303	650.877075	299.242157	21.603695
531	2264975493	-92.404884	-67.516296	-14.572151	-12.223999	9.298663	-8.969755	590.172302	151.944031	-37.215942
532	2264992160	-91.994461	-69.759506	-8.616030	-10.771193	7.985688	-8.721992	358.988617	-121.829567	-141.842514
533	2265008827	-105.581474	-71.705376	7.466039	-9.274691	3.290546	-5.363159	97.714317	-293.366760	-165.778656
534	2265025494	-124.422035	-71.710007	25.589211	-8.962598	-0.408014	-0.838945	-95.963402	-305.383575	-147.290237
535	2265042161	-142.159760	-70.589798	39.922318	-8.070375	-0.705534	3.700201	-248.995529	-244.685211	-145.144684
536	2265058828	-157.396637	-69.320938	49.787830	-6.229590	1.768422	4.042615	-357.294891	-164.403595	-140.735413
537	2265075495	-168.812683	-67.767830	55.874073	-4.030866	5.329680	0.509281	-344.661652	-124.366447	-104.539017
538	2265092162	-175.748230	-65.481033	58.561481	1.746391	6.724087	-2.346937	-267.970184	-140.909698	-48.774536
539	2265108829	-179.719986	-62.377483	58.722900	6.718464	5.566432	-2.182869	-229.643555	-182.704376	-0.529024
540	2265125496	177.376373	-58.928913	57.355831	9.160707	2.932087	-0.530820	-245.865906	-204.322311	32.668247
541	2265142163	175.098984	-55.619606	54.864635	10.060631	-1.535139	1.867916	-262.548828	-200.188263	64.760651
542	2265158830	174.035980	-53.266453	51.748981	8.294124	-6.773019	7.540565	-215.886902	-147.647385	92.483185
543	2265175497	174.913254	-52.872463	48.546131	6.395775	-10.186578	13.325891	-100.770660	-31.420862	110.758606
544	2265192164	179.284973	-55.441719	44.115475	5.391345	-10.472217	14.276407	47.255024	149.304764	161.798218
545	2265208831	-171.740662	-60.527115	36.396584	4.526667	-10.592816	7.624786	145.998932	323.435028	223.821991
546	2265225498	-157.475372	-66.152695	23.870525	1.652626	-7.479468	-1.129241	183.863068	416.595490	234.921539
547	2265242165	-137.560379	-70.125946	6.880087	-2.138016	-2.858308	-6.541076	248.392349	405.950165	192.017410
548	2265258832	-113.952187	-71.666321	-11.798352	-4.476814	-0.467142	-7.489863	357.603851	353.643372	138.845215
549	2265275499	-91.635590	-70.290298	-27.618334	-3.386085	0.394608	-10.998085	442.281830	286.615540	147.276138
550	2265292166	-75.225433	-67.039154	-35.790260	-6.518440	4.913884	-7.464586	529.089844	203.164764	171.911072
551	2265308833	-64.773361	-64.227913	-37.968269	-10.513820	3.678259	-3.281032	509.738556	111.751595	138.555527
552	2265325500	-59.104774	-63.047962	-37.557499	-12.979115	3.369625	-2.002769	364.074890	26.688437	65.570320
553	2265342167	-57.580551	-63.994858	-36.338505	-13.900531	2.716686	-1.063093	158.896210	-54.798336	-33.797653
554	2265358834	-57.556885	-66.593254	-36.295055	-15.799875	0.413826	-0.451274	5.843335	-81.895996	-133.996353
555	2265375501	-56.579552	-70.232239	-39.785213	-11.310802	0.349706	0.050978	-134.039368	-51.252243	-228.541779
556	2265392168	-53.815952	-74.461609	-47.437962	-7.071199	1.878953	0.921018	-269.854614	-27.259645	-291.150604
557	2265408835	-45.830452	-78.627419	-61.788754	-1.831623	4.227057	2.010819	-356.897736	-3.974464	-322.394073
558	2265425502	-30.135881	-81.718979	-83.712921	3.240141	7.475882	0.725493	-353.269318	-2.712125	-291.751984
559	2265442169	-14.935496	-84.462402	-103.611130	9.753022	10.775498	-1.340807	-272.014374	-91.574211	-197.588501
560	2265458836	-10.260834	-88.664406	-111.573906	13.658884	8.801257	-3.345314	-195.020966	-236.364548	-85.915581
561	2265475503	-179.120132	-85.176514	54.350075	14.546491	4.063906	-4.009231	-175.997833	-364.677216	-7.107907
562	2265492170	179.656174	-78.061829	52.499096	11.355070	-3.217281	-1.373178	-182.333099	-424.540588	15.887506
563	2265508837	179.932922	-71.769318	50.534065	5.540244	-7.558670	6.041849	-96.445595	-375.425934	27.501078
564	2265525504	-176.205536	-67.817184	48.123314	2.540746	-8.669257	12.563643	96.652283	-233.046738	56.198704
565	2265542171	-168.849365	-66.933525	44.470276	4.606939	-9.908813	12.323441	239.921875	-39.143532	89.317688
566	2265558838	-159.224228	-68.570595	38.334969	5.930131	-10.234771	6.728739	237.734955	135.249222	106.101624
567	2265575505	-145.174377	-71.262123	26.783604	4.394367	-9.868447	1.021686	192.741196	255.796509	134.713196
568	2265592172	-124.250351	-73.081871	7.574113	0.886355	-8.975759	-4.060346	158.355011	328.460205	170.359802
569	2265608839	-100.689056	-72.353912	-14.666295	-5.118661	-6.157135	-6.934908	139.342422	351.041962	190.092468
570	2265625506	-82.055229	-69.445740	-31.914742	-10.922510	-2.243248	-7.167447	140.400803	336.701965	180.356720
571	2265642173	-70.699646	-66.284180	-41.841370	-16.254848	2.468469	-5.239265	130.821548	265.947968	130.313263
572	2265658840	-64.323601	-64.308334	-46.448902	-19.753876	5.556218	-2.142556	133.168610	155.602158	64.166710
573	2265675507	-61.643093	-64.621162	-47.609486	-16.361893	4.265881	-1.292135	99.985390	21.730789	-32.119755
574	2265692174	-61.342381	-66.757393	-46.505581	-15.596409	2.328522	-0.601899	80.478256	-81.665787	-101.904350
575	2265708841	-61.850281	-69.536835	-44.605721	-11.538601	1.204995	-0.820971	77.459686	-113.174637	-129.254257
576	2265725508	-64.172722	-72.409180	-42.227833	-6.874982	-0.305765	-0.942670	-2.421517	-116.125267	-135.531982
577	2265742175	-67.854813	-75.154297	-40.128540	-2.114484	0.017276	-0.037322	-97.984726	-95.487846	-139.379807
578	2265758842	-74.051392	-77.796165	-36.085804	0.706230	2.580752	-0.057950	-134.076050	-101.623314	-134.408524
579	2265775509	-86.443069	-80.083092	-25.186535	3.898674	5.007265	-0.958595	-99.851990	-142.948166	-116.478035
580	2265792176	-107.511429	-81.238678	-4.577090	7.228595	5.459843	-1.463906	-42.126408	-186.351395	-94.885757
581	2265808843	-127.031059	-80.841484	15.407723	8.609242	4.926347	0.384998	14.761159	-172.712173	-66.965912
582	2265825510	-137.048553	-79.863159	26.276842	11.024148	4.340321	1.879942	43.008675	-117.275375	-32.110527
583	2265842177	-139.663467	-78.979485	29.465343	11.904720	2.587774	2.686107	32.153164	-60.333420	6.876534
584	2265858844	-137.387283	-78.461601	27.176634	11.381948	-0.487692	4.015216	2.897164	-3.121449	38.965191
585	2265875511	-131.041504	-78.478737	20.228947	9.476073	-4.259975	5.648616	-26.684822	62.653286	55.967953
586	2265892178	-118.790733	-78.873726	6.932517	7.608801	-6.594429	5.603431	-46.238937	143.913361	69.141663
587	2265908845	-100.718079	-78.692619	-12.582165	4.573588	-7.174237	2.916194	-63.414463	212.108093	85.999001
588	2265925512	-81.409615	-77.035896	-33.668671	1.827181	-5.516020	-0.349534	-77.938271	265.204926	102.173706
589	2265942179	-68.764717	-74.103325	-48.410809	-2.187478	-3.060326	-3.175417	-97.249458	260.023682	111.734474
590	2265958846	-63.184700	-71.108353	-55.487732	-6.971550	0.808029	-4.394676	-69.336708	191.640228	111.828293
591	2265975513	-61.393742	-68.796455	-56.965050	-10.346611	3.226938	-3.090273	25.440615	94.187798	108.117905
592	2265992180	-62.047924	-67.596603	-54.326084	-12.086572	4.234591	-1.892519	109.147125	-14.872296	90.358833
593	2266008847	-65.116234	-67.639313	-48.763187	-11.721800	1.978050	-1.213800	126.023766	-112.106422	52.940109
594	2266025514	-70.981033	-68.627396	-40.692665	-11.272236	-2.171093	-1.213914	99.133873	-186.410355	10.841796
595	2266042181	-77.289803	-69.474861	-31.982761	-10.893234	-5.011048	-0.385233	111.153656	-190.431885	0.266924
596	2266058848	-82.103142	-70.031540	-24.972162	-7.465249	-6.665374	0.340292	107.499825	-145.918137	-9.049121
597	2266075515	-85.189018	-70.566498	-20.405834	-4.926860	-6.740777	0.628262	74.510223	-91.953819	-24.084585
598	2266092182	-85.262650	-71.106331	-19.144043	-2.140377	-5.072059	1.122461	68.805367	-23.896019	-32.714066
599	2266108849	-81.634331	-71.607407	-21.741074	0.475334	-2.853400	1.198088	71.789047	49.729504	-38.056782
600	2266125516	-74.871056	-71.943962	-27.842535	2.611723	-0.990419	0.255982	59.830688	111.630501	-45.481285
601	2266142183	-65.588684	-71.729935	-37.381638	4.658252	0.374005	0.202904	14.815047	175.708817	-50.532757
602	2266158850	-55.198017	-70.601471	-49.537766	6.398325	2.231066	-0.022615	-65.316360	241.259521	-59.643379
603	2266175517	-45.966206	-68.409256	-62.515129	7.379451	4.234379	-0.456053	-174.096542	296.790833	-73.576797
604	2266192184	-40.209011	-65.571312	-72.732117	5.976634	8.535364	-1.143234	-217.379028	290.815155	-60.406719
605	2266208851	-38.281136	-63.381752	-77.490082	4.501359	13.168464	-0.244820	-140.367706	182.526138	-13.507058
606	2266225518	-38.590305	-62.966045	-77.317032	3.263347	14.576464	1.077303	-7.806989	19.230852	17.812237
607	2266242185	-40.946125	-64.433517	-73.628464	2.776541	12.570914	0.530239	58.429256	-128.244522	17.575642
608	2266258852	-46.843967	-67.090576	-66.760910	1.307646	8.708480	-0.824048	23.197498	-230.211090	9.894757
609	2266275519	-56.521805	-69.649094	-56.817528	-1.334706	4.395219	-1.281178	-24.675238	-265.768250	14.535196
610	2266292186	-69.272980	-71.375084	-44.383213	-3.188342	0.151462	-1.074893	-60.381878	-266.739380	19.773220
611	2266308853	-84.057732	-72.022522	-30.540176	-4.597419	-4.359513	-0.997861	-97.184669	-260.687225	20.646652
612	2266325520	-96.099922	-71.541611	-19.476233	-6.972118	-8.071636	1.519618	-90.877625	-205.599823	26.543501
613	2266342187	-102.090912	-70.718437	-14.383139	-7.072130	-10.924173	3.526475	-69.315674	-103.295464	31.134645
614	2266358854	-102.278503	-70.270668	-15.453530	-6.968420	-11.656117	3.693708	-70.685913	17.808809	28.794678
615	2266375521	-97.464813	-70.278801	-21.963047	-6.455258	-11.565848	2.935851	-77.535973	132.876556	20.120125
616	2266392188	-88.751587	-70.374596	-32.962311	-5.581682	-11.031338	1.310014	-97.271103	225.306870	4.400537
617	2266408855	-78.106964	-69.892342	-46.326939	-4.846537	-9.536079	-0.186797	-114.043076	277.339722	-4.333582
618	2266425522	-67.915451	-68.634430	-59.466770	-2.499686	-7.218886	-1.037871	-124.174194	292.598969	-11.243183
619	2266442189	-60.078667	-66.959442	-69.406548	-0.393725	-3.714486	-2.923514	-80.063507	250.711105	-10.023728
620	2266458856	-54.713936	-65.180595	-74.426186	0.784451	-0.358394	-3.373139	48.652130	164.890656	22.844038
621	2266475523	-51.352161	-63.712696	-74.630592	2.479233	2.455853	-3.059662	192.801743	61.661385	66.019943
622	2266492190	-49.539051	-62.854919	-71.585747	2.885363	4.222099	-2.094409	274.120972	-26.310411	90.700867
623	2266508857	-48.838009	-62.696949	-66.887238	2.883416	6.710618	-1.782421	294.820923	-87.448517	90.012306
624	2266525524	-49.551846	-63.320415	-60.560917	1.485818	9.614620	-1.934712	297.406525	-151.206223	82.660988
625	2266542191	-52.136169	-64.732002	-52.546082	-0.717676	10.690592	-1.602545	279.148071	-213.473648	65.560417
626	2266558858	-56.405327	-66.839272	-44.128738	-2.051355	9.822949	-0.511328	206.209198	-239.023163	16.463078
627	2266575525	-61.506607	-69.435738	-37.215950	-1.288691	8.538621	1.203263	80.438896	-210.174561	-55.840626
628	2266592192	-66.372864	-72.153557	-32.834938	0.170198	8.417734	2.836679	-42.387386	-147.249710	-110.712502
629	2266608859	-70.577339	-74.577698	-30.540682	1.727444	8.585410	3.713179	-119.186516	-88.274208	-123.179222
630	2266625526	-73.750671	-76.451454	-30.056974	3.425817	7.854165	4.151882	-161.268539	-39.850399	-107.173065
631	2266642193	-76.472809	-77.901428	-30.822325	5.073222	6.362574	3.282555	-207.169724	-11.226822	-89.052063
632	2266658860	-79.006477	-79.066544	-32.836266	5.618816	2.967452	1.973758	-269.543732	9.838553	-75.743973
633	2266675527	-79.672462	-79.890404	-37.944386	5.865273	-1.217665	1.837062	-340.401917	46.922832	-61.140301
634	2266692194	-77.519859	-80.213676	-47.020996	5.979506	-5.605793	1.364815	-406.370728	89.517303	-39.693417
635	2266708861	-73.921448	-79.662827	-57.853897	4.611793	-8.026263	0.398831	-423.193634	119.455582	1.991176
636	2266725528	-73.832642	-78.273209	-64.240829	2.613980	-8.207085	-1.446439	-369.797668	95.190849	57.990437
637	2266742195	-78.242584	-76.501831	-64.102699	-0.117520	-7.412003	-2.101789	-255.511673	25.750265	102.210205
638	2266758862	-84.839783	-74.704216	-59.410633	-2.052264	-6.662720	-1.909210	-122.043915	-51.300758	115.726425
639	2266775529	-92.972252	-73.031670	-51.228668	-2.515064	-6.773540	-1.875930	-15.156349	-132.061310	101.697021
640	2266792196	-102.270760	-71.217957	-40.517632	-2.704331	-7.452952	-1.829572	55.161774	-207.116684	80.447456
641	2266808863	-112.188393	-68.836220	-28.247187	-2.906116	-7.488022	-2.759194	98.614059	-279.134430	60.707630
642	2266825530	-121.241486	-65.612038	-16.103207	-4.448132	-6.665445	-3.020376	130.569534	-335.054199	44.715672
643	2266842197	-127.337196	-62.083607	-5.963524	-7.971423	-5.490186	-0.703428	182.318771	-336.864807	22.781603
644	2266858864	-128.148682	-59.789715	0.177508	-10.830200	-4.072908	5.133562	275.165710	-221.996338	-1.637399
645	2266875531	-125.156021	-59.621677	3.833169	-10.005463	-1.701985	4.762328	370.837250	-90.803833	-59.251053
646	2266892198	-119.757683	-61.380924	5.756796	-8.364458	-0.768524	2.793983	426.113770	12.926044	-121.400383
647	2266908865	-112.246628	-64.424507	4.285407	-6.109931	-1.278687	0.535411	373.689301	120.521477	-148.829147
648	2266925532	-101.896019	-67.888741	-3.027075	-3.280899	-0.477562	0.422549	221.182693	234.636597	-148.916641
649	2266942199	-85.622375	-70.838585	-19.983183	-0.239069	0.839146	1.445105	25.046125	372.386047	-154.051788
650	2266958866	-62.126022	-71.555656	-46.875427	0.680909	5.316162	0.207290	-118.349274	488.132263	-186.097168
651	2266975533	-41.646130	-69.383484	-71.625412	1.541368	13.289110	-1.981564	-171.045059	470.736359	-206.513290
652	2266992200	-29.968039	-66.382347	-87.775162	4.534645	14.046361	-1.049664	-196.086746	361.315460	-193.195648
653	2267008867	-23.492252	-64.622719	-98.682671	6.403193	17.551807	0.659272	-205.287216	219.051880	-197.211075
654	2267025534	-20.740870	-65.725800	-104.743851	10.769453	21.989986	1.034681	-163.082718	-1.241266	-168.802414
655	2267042201	-21.714783	-70.284004	-105.053421	13.488817	18.891989	-0.940369	-73.963959	-250.856537	-108.269241
656	2267058868	-30.213871	-76.944176	-96.977165	13.739958	10.141487	-4.717927	-42.841923	-417.655670	-54.517986
657	2267075535	-69.604309	-83.119041	-59.488285	13.959167	0.505998	-7.478478	-141.494629	-519.010925	-24.727789
658	2267092202	-144.068634	-79.778938	10.602849	12.059792	-8.029904	-9.540429	-295.784302	-610.667969	-15.317210
659	2267108869	-168.189041	-68.457756	29.398586	6.825942	-13.893042	-11.501129	-354.813110	-738.223328	-11.980106
660	2267125536	-176.283447	-54.892132	32.930775	-1.768401	-19.975431	-9.118372	-295.789490	-820.025635	8.791656
661	2267142203	-178.690765	-43.753124	31.488920	-11.450554	-19.690182	8.725302	-208.779022	-664.657471	84.976448
662	2267158870	-176.964859	-39.156101	28.063183	-11.161540	-8.392569	24.639374	-31.339893	-268.120789	163.914200
663	2267175537	-172.884354	-40.454952	24.185335	-3.769954	-11.140325	18.142027	97.256332	95.595924	170.557739
664	2267192204	-167.856003	-45.010971	20.695131	-10.390589	-11.697311	8.117208	161.081650	297.756714	105.623566
665	2267208871	-161.501633	-50.651657	16.100388	-11.834420	-12.204957	-1.084449	178.412430	378.407806	88.939873
666	2267225538	-152.352905	-55.460155	8.833921	-11.041132	-8.024134	-5.389627	201.997101	371.695618	128.032593
667	2267242205	-140.942947	-58.437622	0.195114	-11.407140	-1.124356	-6.875826	251.911148	308.844421	137.840637
668	2267258872	-130.273682	-59.827560	-6.136815	-13.268909	5.042605	-5.770364	316.335205	200.861816	80.329346
669	2267275539	-121.157135	-60.817303	-9.302344	-13.721327	8.058075	-2.759801	384.343811	116.269493	5.227110
670	2267292206	-114.570633	-62.187057	-9.375068	-11.583445	6.647070	-3.167207	393.592865	45.495117	-74.183662
671	2267308873	-112.708076	-64.057480	-6.524713	-6.368624	4.800685	-2.911492	266.368347	-20.757202	-137.131561
672	2267325540	-115.629982	-66.483658	-1.747764	-2.431311	6.366846	-0.709993	86.866600	-44.877975	-185.569992
673	2267342207	-120.960068	-69.094208	3.806834	0.086848	9.632282	0.977389	-9.604548	-32.046429	-201.483566
674	2267358874	-128.377579	-71.376678	10.875447	4.335710	12.317044	0.215156	-44.662575	-35.790112	-198.098068
675	2267375541	-138.517075	-72.305801	20.451105	8.860835	13.990195	-0.963267	-61.503609	-87.895950	-167.471909
676	2267392208	-149.724487	-71.221901	30.764771	12.250361	12.728101	-1.323982	-84.068787	-162.837616	-122.713531
677	2267408875	-158.869263	-68.466606	37.959839	14.598570	9.823277	-0.294878	-143.053970	-210.922180	-66.036758
678	2267425542	-165.595093	-64.913986	41.532204	13.511013	8.413704	-0.261381	-206.560867	-227.216553	-18.935638
679	2267442209	-170.599304	-61.181210	42.668365	12.708603	5.443501	-0.469336	-239.512390	-224.532181	13.126681
680	2267458876	-174.607574	-57.388710	41.640175	13.078199	-1.273642	-1.601523	-293.655121	-221.053726	58.034573
681	2267475543	-177.566772	-53.565857	38.445259	10.507796	-9.021962	0.084208	-335.506531	-221.034515	121.917389
682	2267492210	-178.626541	-50.722076	33.447197	5.558064	-13.634256	6.337978	-300.151093	-163.864792	187.884888
683	2267508877	-177.271149	-49.955921	27.188446	0.781638	-14.928607	9.447495	-207.209930	-36.559311	239.784393
684	2267525544	-172.782867	-51.523376	19.218967	-5.383235	-13.355175	7.824856	-100.215073	120.868271	292.296234
685	2267542211	-165.399124	-54.488361	10.273025	-9.750891	-7.728604	1.814645	15.084391	236.996689	282.789948
686	2267558878	-156.920197	-57.255882	2.805197	-11.273280	-1.756199	-2.767438	138.807205	240.305923	183.825424
687	2267575545	-148.232712	-59.482239	-2.311740	-10.238811	-0.279708	-3.595601	261.082550	195.469849	80.747955
688	2267592212	-140.351547	-61.059174	-5.304208	-8.391758	-2.052872	-3.718986	318.320526	132.069778	16.120411
689	2267608879	-134.650192	-61.866821	-5.951922	-7.602255	-3.333853	-4.593897	309.438049	51.897308	-20.280338
690	2267625546	-131.675140	-61.783035	-4.092582	-7.927154	-3.692932	-4.611535	278.444733	-37.938259	-33.843346
691	2267642213	-130.786850	-61.226582	-0.424985	-8.821155	-2.664308	-2.758608	248.378769	-96.712341	-45.866566
692	2267658880	-131.561813	-60.702888	4.477277	-9.571857	-1.745134	-2.360060	212.393005	-123.599380	-72.509232
693	2267675547	-134.194641	-60.641644	10.144326	-8.328804	-1.486546	-0.379168	140.083435	-119.712097	-113.201553
694	2267692214	-138.235367	-61.436153	15.397799	-5.051448	0.140724	0.964192	34.836296	-66.179497	-146.060608
695	2267708881	-142.090866	-62.914322	19.161758	-1.487850	3.900625	1.935766	-30.229120	5.660898	-140.870193
696	2267725548	-145.266418	-64.787132	21.715521	3.234533	7.735258	1.859763	-51.843067	55.520233	-124.165657
697	2267742215	-148.126419	-66.330956	23.769981	8.017078	10.591512	0.506205	-58.450008	54.007694	-96.665398
698	2267758882	-151.645844	-66.811607	25.904673	12.194148	11.900222	-0.024156	-92.907631	3.354233	-61.568905
699	2267775549	-155.155197	-66.218391	27.231483	13.480616	11.894998	1.233111	-137.010956	-42.855000	-15.220503
700	2267792216	-158.018951	-64.986183	27.133125	13.369942	10.497153	1.720055	-176.819550	-64.523224	29.080467
701	2267808883	-160.620728	-63.471725	26.051922	12.238552	8.963243	0.952098	-214.289230	-73.435562	56.157738
702	2267825550	-163.095932	-61.695957	24.411390	10.574482	6.859911	-0.838914	-235.802826	-86.145554	74.056114
703	2267842217	-165.513275	-59.767490	22.501431	8.125802	3.542175	-1.511779	-245.037003	-95.736389	83.095467
704	2267858884	-168.132751	-57.820866	20.843433	5.921892	-1.342872	-1.819561	-242.387466	-101.759552	74.700684
705	2267875551	-170.292404	-55.694256	19.280087	3.092525	-7.186007	-0.928508	-208.138428	-115.584877	72.387924
706	2267892218	-170.887619	-53.606636	17.054180	-0.550567	-11.445287	1.401344	-144.592422	-110.637131	94.957024
707	2267908885	-169.354141	-52.189377	13.462137	-4.429838	-11.926849	3.499409	-79.540215	-60.795876	141.239502
708	2267925552	-165.961716	-51.917423	8.722834	-8.681242	-9.040831	4.125119	-20.079418	22.574024	173.176071
709	2267942219	-161.202744	-52.606682	4.065635	-11.644219	-4.954702	2.211282	65.411865	89.696777	151.386887
710	2267958886	-156.083176	-53.697975	0.795469	-12.219796	-3.112098	0.447133	151.142670	106.181335	84.764755
711	2267975553	-151.413712	-54.844299	-1.106627	-11.009023	-4.306603	-0.809639	188.673950	94.122360	28.187437
712	2267992220	-147.915848	-55.830223	-1.873998	-9.627729	-5.373632	-1.973009	173.322617	67.784790	-8.585262
713	2268008887	-145.865143	-56.586414	-1.494675	-8.437227	-4.899987	-2.145800	143.466110	35.068913	-36.812519
714	2268025554	-144.658615	-57.379353	-0.329784	-6.880086	-3.877265	-0.986432	132.630249	21.795013	-59.953209
715	2268042221	-144.118301	-58.268822	1.403524	-5.404468	-3.120852	-1.933476	122.168480	15.856016	-77.788605
716	2268058888	-144.350525	-59.092209	3.807454	-2.698686	-1.363588	-2.081375	111.039856	1.218876	-91.528999
717	2268075555	-144.854462	-59.873577	6.101421	0.603119	0.378921	-1.053509	90.051872	2.766438	-86.049751
718	2268092222	-145.364105	-60.661846	7.738380	3.810213	3.045772	-0.632846	56.351109	15.883931	-68.963951
719	2268108889	-145.948700	-61.350285	8.796270	6.530432	6.697498	-0.307296	21.969530	21.418798	-50.638226
720	2268125556	-146.988556	-61.764942	9.885662	8.643229	10.461379	-0.140601	-3.601860	7.739946	-41.588211
721	2268142223	-148.901047	-61.651096	11.671657	10.036479	13.067704	0.215085	-19.346418	-29.207563	-41.318676
722	2268158890	-151.890411	-61.004211	14.434750	10.332676	13.965180	0.828990	-33.197178	-70.277580	-51.908821
723	2268175557	-155.588562	-59.888615	17.698708	10.091108	12.505259	0.724190	-51.150764	-100.800911	-58.976349
724	2268192224	-159.440048	-58.444481	20.633041	9.087356	10.431577	0.222948	-79.806938	-113.355263	-52.219505
725	2268208891	-163.130142	-56.786240	22.865320	7.156042	7.562392	-1.369625	-108.433670	-116.666023	-37.991680
726	2268225558	-166.526962	-55.092194	24.316477	5.339463	3.959421	-0.999490	-131.955627	-110.733208	-22.453049
727	2268242225	-169.561005	-53.656399	24.717260	2.843063	-3.397652	-0.340405	-162.848083	-87.304306	2.155100
728	2268258892	-171.731628	-52.744759	23.612507	0.241863	-9.976412	2.712845	-183.543259	-47.557873	46.173389
729	2268275559	-172.088150	-52.725258	20.357065	-2.911267	-14.020779	5.709263	-176.776947	15.805476	115.558876
730	2268292226	-170.119949	-53.860157	14.398099	-6.790166	-15.892965	6.229668	-168.185822	101.112579	199.182358
731	2268308893	-165.993362	-55.987667	5.907785	-9.854165	-13.579641	4.295839	-168.688278	186.696198	258.847870
732	2268325560	-160.453552	-57.993553	-2.821660	-12.744487	-4.867468	-0.979218	-105.867821	199.474136	237.589767
733	2268342227	-154.788910	-59.088509	-8.265051	-12.257232	1.775121	-2.280779	62.535881	128.445618	131.810196
734	2268358894	-150.373245	-59.654633	-9.830863	-10.104815	-1.686960	-2.075257	185.483719	55.585117	25.765162
735	2268375561	-147.690323	-60.066181	-9.286967	-7.655286	-6.054824	-2.398160	190.659515	16.580446	-28.009512
736	2268392228	-146.051102	-60.338112	-7.907058	-5.391103	-5.490238	-2.514015	171.837250	-4.598297	-44.632664
737	2268408895	-145.087708	-60.501503	-5.516478	-3.340703	-3.631464	-3.579419	184.298889	-27.440348	-65.221596
738	2268425562	-144.921432	-60.331902	-1.670130	-1.177538	-2.291632	-4.929166	212.497864	-69.008987	-88.872017
739	2268442229	-145.293060	-59.854218	3.294961	0.629502	-1.317910	-4.054777	237.709213	-103.737579	-106.913857
740	2268458896	-145.791565	-59.523666	8.394488	2.871350	0.130227	-1.188845	235.968399	-99.049484	-117.698776
741	2268475563	-145.728378	-59.980911	12.650637	4.409654	2.920373	1.512712	226.049454	-45.237827	-123.434357
742	2268492230	-144.044540	-61.622055	14.817166	5.887389	5.304293	3.908589	215.975983	48.247478	-110.194168
743	2268508897	-140.647995	-64.211868	14.586216	6.934649	7.910125	3.461819	192.803391	130.637665	-91.618652
744	2268525564	-135.933777	-67.245483	12.245800	7.761696	9.918972	3.605206	155.955109	177.498962	-79.615242
745	2268542231	-129.350449	-70.385597	7.483717	7.867021	10.871526	3.785491	129.449402	206.092499	-70.092789
746	2268558898	-121.455734	-73.164055	0.589813	8.563534	10.942205	1.779566	81.441757	203.802170	-62.199673
747	2268575565	-117.275467	-75.077164	-4.217926	10.059636	11.490403	-1.262844	-25.998592	126.379318	-62.626053
748	2268592232	-120.631386	-76.047035	-3.251011	9.578045	11.754053	-1.689433	-144.678680	16.226282	-59.185448
749	2268608899	-130.633713	-76.021622	2.885341	7.227068	9.112327	-2.559725	-242.501495	-73.017601	-51.788864
750	2268625566	-144.902512	-74.676102	11.918694	5.869370	4.305262	-4.085089	-331.398895	-152.099945	-48.752129
751	2268642233	-159.876816	-71.523384	19.994761	5.081065	-2.538488	-5.346572	-434.252655	-233.230850	-38.922619
752	2268658900	-172.603714	-66.040871	24.671913	3.566954	-7.900381	-6.372725	-501.047699	-344.301849	-22.197666
753	2268675567	179.777542	-57.894611	24.834219	-1.680457	-11.008227	-8.068818	-447.382629	-488.815826	24.390814
754	2268692234	176.978806	-48.471458	22.314043	-11.687325	-13.811352	-2.931290	-288.184052	-567.714111	73.232323
755	2268708901	177.904343	-42.212837	18.543503	-15.672459	-8.922004	15.869659	-104.798737	-381.211914	140.947708
756	2268725568	-178.287460	-41.547634	15.247914	-11.630239	-6.585373	20.898991	97.305252	-38.666309	145.955383
757	2268742235	-173.292587	-44.745628	12.951894	-10.773900	-9.656960	9.595877	206.350983	201.067261	85.117706
758	2268758902	-167.955917	-49.120800	10.866704	-9.897096	-10.428056	0.033457	229.859222	275.861115	40.593769
759	2268775569	-161.114334	-53.649006	7.916568	-6.939677	-8.384617	-2.665849	273.442657	294.806854	33.206974
760	2268792236	-152.437683	-57.808926	4.044073	-3.964015	-7.585972	-3.850223	330.039429	284.854584	21.036362
761	2268808903	-141.986191	-61.643093	-1.110763	-2.351005	-5.292313	-4.485157	361.576569	281.950134	5.782273
762	2268825570	-128.910461	-64.877335	-8.533992	-1.135668	-2.817616	-5.119625	388.420563	283.038483	5.999287
763	2268842237	-113.232246	-67.157532	-18.010366	0.931359	1.755055	-4.830187	422.863007	272.737640	1.373586
764	2268858904	-98.301857	-68.563896	-27.188667	3.990531	6.088080	-4.993885	387.515228	226.812103	-25.793243
765	2268875571	-87.845734	-69.909943	-33.840229	6.881446	10.979733	-3.602935	256.020508	149.513245	-74.227119
766	2268892238	-83.584969	-72.274811	-36.699280	6.818538	14.629581	-1.767363	94.938301	48.241608	-146.919296
767	2268908905	-84.209236	-75.951538	-36.624638	5.889246	14.792147	1.288634	-31.887135	-21.911785	-220.606812
768	2268925572	-90.984451	-80.821045	-30.917965	5.039204	17.103756	1.396127	-69.727661	-79.002045	-290.153534
769	2268942239	-123.643745	-84.913925	1.737797	6.915266	17.600225	-0.968657	-12.624486	-157.671509	-298.150574
770	2268958906	-175.702835	-82.755760	54.736416	11.749878	15.192762	-1.323196	41.515133	-265.937592	-227.650421
771	2268975573	174.107773	-76.443459	65.371201	15.566341	10.815960	-1.166721	17.733089	-375.789368	-121.849167
772	2268992240	174.068695	-69.078728	63.628460	15.140237	4.490311	-2.825894	-101.581497	-443.680939	-15.845841
773	2269008907	174.349579	-62.097198	58.573059	10.921004	-2.680872	-0.901380	-258.847137	-430.558319	81.705772
774	2269025574	173.771561	-56.638500	51.987984	6.264013	-10.498661	4.190912	-373.854340	-347.809875	165.640747
775	2269042241	174.586761	-53.752293	44.418648	0.140701	-12.487514	11.112068	-323.014893	-199.600830	239.496384
776	2269058908	178.664780	-53.989353	35.364048	-1.043627	-13.671306	12.856783	-193.261322	-5.567020	319.628845
777	2269075575	-173.278671	-56.329994	23.721111	-4.201776	-15.635060	6.678417	-89.489792	157.920898	391.002991
778	2269092242	-162.266830	-59.173214	9.497648	-8.867704	-15.371554	0.657561	-61.001854	261.902252	407.987579
779	2269108909	-149.250992	-61.602226	-5.595740	-14.156233	-9.053452	-1.802557	-6.363494	315.864563	347.673431
780	2269125576	-134.714142	-63.302486	-19.102449	-14.138485	-4.261770	-2.254174	154.145981	311.671021	232.230286
781	2269142243	-120.354652	-64.441391	-29.287441	-12.070121	-4.882926	-3.334292	313.858887	256.768250	109.649094
782	2269158910	-107.743378	-65.111237	-35.970798	-8.399766	-5.474536	-4.617423	395.300598	175.014099	32.707329
783	2269175577	-97.293869	-65.234055	-39.508713	-6.745937	-5.399870	-5.282830	435.991333	91.682159	11.766869
784	2269192244	-87.698418	-64.564766	-41.658535	-6.015896	-6.205514	-4.633007	460.787506	56.328976	42.016460
785	2269208911	-79.156822	-63.358646	-43.121693	-3.934953	-4.311865	-4.543600	435.686066	50.277908	66.835800
786	2269225578	-71.507065	-62.281273	-44.943588	-2.253192	-1.538494	-3.293960	363.927582	68.567093	49.033833
787	2269242245	-65.139603	-61.673229	-47.605354	-0.220423	3.201004	-2.708572	243.310059	87.115768	5.153048
788	2269258912	-60.273121	-61.727352	-51.129391	1.959558	7.787734	-1.318324	107.982498	91.359451	-49.985130
789	2269275579	-56.194172	-62.075970	-55.291470	4.918172	11.316842	0.775540	26.385273	92.466736	-80.883774
790	2269292246	-53.509232	-62.621128	-58.810116	9.065767	14.080347	2.708478	-24.290571	64.354805	-84.355438
791	2269308913	-52.942505	-63.513622	-60.513824	11.468409	15.433434	3.777813	-55.872700	7.526545	-71.752556
792	2269325580	-55.335278	-64.832962	-59.788853	13.515067	14.597411	3.895238	-103.569725	-59.881245	-54.100212
793	2269342247	-60.136250	-66.157539	-56.988461	12.280162	12.962567	3.640633	-134.708466	-100.147079	-30.871223
794	2269358914	-66.030472	-67.268486	-53.549904	10.766169	9.889107	2.144768	-164.009766	-102.277664	-23.262590
795	2269375581	-72.195091	-68.093407	-50.508076	9.080743	6.563849	0.552011	-201.150879	-82.262352	-22.223614
796	2269392248	-78.170570	-68.585518	-48.334251	8.230668	1.632124	-0.777901	-237.587036	-54.306087	-16.914230
797	2269408915	-83.155693	-68.667427	-47.435772	5.474599	-4.329057	-0.715104	-249.282623	-20.582445	-2.305024
798	2269425582	-85.614014	-68.149879	-48.578880	2.076999	-9.530471	0.003344	-211.536163	27.753641	27.881647
799	2269442249	-84.788460	-66.952011	-52.254662	-2.600259	-11.574079	0.158264	-154.438385	89.739037	64.134254
800	2269458916	-81.697960	-65.188744	-57.274277	-6.916145	-10.586355	-0.492151	-89.855438	133.901794	90.326324
801	2269475583	-78.024895	-63.298798	-61.578335	-9.730009	-8.255425	-0.128797	-11.981503	131.019897	91.590553
802	2269492250	-74.668083	-61.690010	-64.050049	-9.789824	-6.270062	0.243920	70.344963	90.427834	77.387894
803	2269508917	-72.224190	-60.557686	-64.530853	-9.144110	-6.021690	-0.161785	122.057762	34.238869	60.887791
804	2269525584	-71.067650	-59.902267	-63.393349	-7.989523	-7.567670	-0.762362	129.562576	-17.872213	47.680473
805	2269542251	-70.135590	-59.439495	-61.650284	-7.782780	-8.756812	-0.923723	147.390518	-38.319641	43.429756
806	2269558918	-68.245720	-58.855995	-60.326916	-6.638436	-8.388379	-1.669426	182.977097	-22.945671	46.894596
807	2269575585	-65.838188	-58.195461	-59.586597	-5.235627	-6.822940	-2.265523	184.028885	-2.886238	45.242805
808	2269592252	-62.741230	-57.487202	-59.818939	-2.982228	-3.541219	-2.354098	175.920288	28.393955	34.737022
809	2269608919	-59.279541	-56.707523	-60.993309	-0.264555	0.818325	-2.505993	150.537659	59.564648	21.984085
810	2269625586	-55.839401	-55.908863	-62.692383	2.013678	5.677824	-1.885530	123.541748	76.822670	9.655285
811	2269642253	-52.911880	-55.309006	-64.303680	4.173682	9.917603	-0.136735	97.682114	68.556206	-3.087997
812	2269658920	-50.746864	-55.141308	-65.572090	6.459562	12.714441	1.784222	68.939964	43.230076	-19.557095
813	2269675587	-49.394302	-55.492256	-66.259041	8.354687	14.051820	3.242074	48.474243	6.939709	-31.931616
814	2269692254	-49.015274	-56.308880	-66.196388	9.647471	14.287374	3.929935	26.698038	-31.619165	-36.492340
815	2269708921	-49.870922	-57.510098	-65.267448	10.073514	13.576589	3.857984	-4.167006	-68.492561	-35.744392
816	2269725588	-52.180584	-59.017338	-63.354588	9.698129	12.463770	2.748931	-40.855438	-102.790627	-33.065147
817	2269742255	-55.975544	-60.685253	-60.455486	8.174186	11.019398	0.968008	-77.439377	-128.878357	-30.447166
818	2269758922	-60.815617	-62.321678	-57.187981	7.515105	8.270963	-0.571057	-118.518181	-130.911240	-35.241795
819	2269775589	-67.232109	-63.944279	-53.550831	5.954994	4.203179	-2.120703	-190.870438	-131.418243	-44.936752
820	2269792256	-74.729248	-65.337318	-49.927345	3.648000	-2.295850	-2.300573	-253.985855	-115.598206	-49.315815
821	2269808923	-81.566895	-66.169014	-47.417988	-0.131389	-8.868895	-0.639506	-273.546875	-71.105911	-36.806446
822	2269825590	-85.449516	-66.181709	-47.610611	-3.571251	-12.997046	0.967120	-243.882477	4.425228	-1.929425
823	2269842257	-86.431702	-65.478378	-50.674976	-6.758466	-14.233532	1.322019	-226.745682	78.328835	36.160679
824	2269858924	-85.405388	-64.383934	-55.420948	-9.559746	-12.308629	1.196794	-196.074112	125.667549	56.340618
825	2269875591	-82.950592	-63.142311	-60.101505	-10.641376	-8.800492	0.839093	-104.084793	132.173660	60.966652
826	2269892258	-80.052315	-61.924114	-63.062454	-9.552028	-6.533006	0.174850	16.998219	93.411606	59.646381
827	2269908925	-77.418861	-60.904232	-63.844505	-7.856178	-6.251968	-0.361532	117.796875	35.886787	55.114285
828	2269925592	-74.907959	-60.067753	-63.182938	-6.365689	-7.474850	-0.616879	186.378098	-4.760020	52.910137
829	2269942259	-72.113861	-59.253284	-61.805367	-4.883168	-7.738553	-1.422035	240.402740	-23.675474	58.270004
830	2269958926	-69.089111	-58.329967	-59.943645	-3.508781	-6.797424	-2.611845	278.571167	-33.408352	71.074242
831	2269975593	-65.730560	-57.317650	-57.998840	-1.542842	-4.883102	-2.671276	302.062744	-31.076399	79.580048
832	2269992260	-61.721817	-56.355877	-56.754326	0.462111	-1.301057	-2.579265	304.912384	-7.959305	69.441444
833	2270008927	-57.550812	-55.602764	-56.529423	2.208834	2.918339	-2.289852	263.325256	19.504694	42.365910
834	2270025594	-53.860901	-55.223156	-57.375393	3.423189	7.177487	-1.147264	181.468979	39.692249	2.118998
835	2270042261	-50.879562	-55.246403	-59.318035	5.565893	10.362745	0.749672	84.734512	54.665848	-42.218792
836	2270058928	-48.594749	-55.592148	-62.132851	7.071000	12.870982	2.304830	-0.634372	62.315792	-78.327950
837	2270075595	-47.119022	-56.064919	-65.145744	8.784168	14.319195	3.672332	-60.044540	58.457150	-89.743721
838	2270092262	-46.704956	-56.799431	-67.620903	9.300112	14.876019	4.215917	-98.261818	31.622564	-88.894424
839	2270108929	-47.256966	-57.941711	-69.329277	9.126831	14.280481	3.780275	-119.170181	-5.050461	-88.508736
840	2270125596	-48.929451	-59.564701	-70.221924	8.356044	12.914418	2.140492	-146.149628	-43.532940	-91.805717
841	2270142263	-51.355457	-61.444279	-70.841904	8.124119	10.547049	0.733151	-178.178177	-57.807804	-99.201950
842	2270158930	-55.138027	-63.594868	-71.138214	7.238726	6.884052	-1.145424	-243.156265	-70.587448	-109.326050
843	2270175597	-60.125916	-65.839149	-70.949242	5.255845	1.513875	-2.151984	-289.498291	-76.411003	-112.302231
844	2270192264	-65.917038	-67.895737	-70.017052	2.514069	-5.207848	-1.737724	-296.477417	-75.904366	-101.246979
845	2270208931	-71.370369	-69.132866	-68.330559	-1.141639	-10.376377	-0.438095	-233.352753	-61.810692	-56.830750
846	2270225598	-75.282181	-69.159706	-66.432739	-4.888756	-13.093390	0.267563	-128.425262	-39.303516	9.034630
847	2270242265	-76.811386	-68.154968	-65.283028	-7.596834	-13.091220	1.087464	-27.398468	-9.472163	63.710979
848	2270258932	-76.297035	-66.711838	-64.803574	-8.716868	-11.852060	0.871078	57.782459	10.168534	86.140709
849	2270275599	-75.076134	-65.247696	-64.193825	-7.899203	-11.044494	0.395773	107.259171	8.481373	88.322044
850	2270292266	-73.926430	-63.941021	-63.177490	-6.944111	-10.186101	-0.111963	124.888397	-2.688213	82.200905
851	2270308933	-72.614792	-62.746075	-61.995953	-6.228305	-9.985919	-0.238603	143.105423	-7.909648	77.596008
852	2270325600	-70.757027	-61.682442	-61.024975	-5.149224	-9.253450	-0.929036	164.303680	-3.512752	69.004814
853	2270342267	-67.853035	-60.573956	-60.746296	-3.852537	-7.587851	-2.053278	190.389069	18.448641	65.040932
854	2270358934	-64.442123	-59.435146	-61.198830	-2.117005	-5.169627	-2.897152	182.819321	42.771542	57.021793
855	2270375601	-60.413509	-58.259453	-62.510281	-0.056973	-1.760063	-2.900781	176.140259	71.618301	43.727913
856	2270392268	-55.690018	-56.982204	-64.430855	2.189952	3.144290	-2.357351	187.874115	95.849327	32.415310
857	2270408935	-51.260494	-55.797802	-66.166351	4.948163	8.036778	-1.430543	180.722931	91.495750	22.806370
858	2270425602	-47.961460	-55.129116	-67.165718	6.896095	12.488454	0.609173	150.008987	54.585674	8.472388
859	2270442269	-46.015594	-55.264706	-67.395584	8.129429	15.211102	2.625412	106.575035	2.600480	-11.464659
860	2270458936	-45.368828	-56.327312	-66.825150	9.162856	17.307060	3.765249	67.921188	-56.293324	-32.407364
861	2270475603	-46.531643	-58.361767	-65.033524	9.916042	17.330404	3.915615	21.182579	-124.984200	-47.676754
862	2270492270	-49.650436	-60.941673	-61.793678	10.042585	16.197729	3.054759	-19.276352	-175.325577	-49.855747
863	2270508937	-55.405083	-63.690372	-56.610603	9.550716	13.991891	0.807096	-70.016548	-214.211517	-43.134815
864	2270525604	-63.320675	-66.108208	-49.980415	8.531555	11.243746	-0.640459	-115.036751	-218.674454	-38.848225
865	2270542271	-73.685364	-68.040627	-42.093376	7.636321	6.624173	-2.669937	-186.498260	-213.882019	-40.256790
866	2270558938	-86.294792	-69.284988	-33.472210	5.765484	-0.999379	-3.035106	-275.287384	-198.503387	-40.740948
867	2270575605	-98.741287	-69.676003	-26.447100	2.713335	-10.037334	-0.814342	-352.570129	-146.979828	-29.994431
868	2270592272	-106.069427	-69.285027	-25.047338	-1.761677	-16.206884	2.971825	-361.420624	-34.136082	16.471985
869	2270608939	-106.432053	-68.535690	-30.952335	-5.707545	-18.624479	4.049363	-352.410889	109.776871	78.644226
870	2270625606	-101.531082	-67.693718	-42.745041	-9.633314	-17.092165	3.030831	-362.300446	243.773987	112.245209
871	2270642273	-94.247231	-66.613472	-56.811661	-12.126634	-12.786097	1.123498	-340.630737	315.905457	108.443268
872	2270658940	-86.670006	-65.242477	-69.202606	-11.363264	-7.395018	-0.444880	-223.800354	303.230774	83.986107
873	2270675607	-80.193596	-63.689655	-76.590599	-8.268814	-4.221416	-1.006469	-10.623579	201.728897	70.270813
874	2270692274	-75.191490	-62.214733	-78.497620	-4.408420	-4.997547	-0.955555	199.200851	71.336723	75.136421
875	2270708941	-72.142235	-60.945248	-76.153809	-2.514781	-7.209181	-1.734028	307.742004	-41.000965	91.807266
876	2270725608	-70.500351	-59.554832	-71.522614	-1.071247	-7.250387	-2.859266	341.029388	-101.935463	123.218117
877	2270742275	-69.573196	-57.982269	-65.964165	-0.758447	-4.875426	-3.530118	342.185852	-128.146378	147.859436
878	2270758942	-68.276749	-56.578911	-60.530235	0.182116	-1.276017	-2.982880	353.604065	-131.835678	142.155640
879	2270775609	-65.961250	-55.662163	-56.121475	1.419277	3.164875	-1.796791	360.098633	-112.023285	108.245895
880	2270792276	-63.303658	-55.384632	-53.062996	3.090957	7.979733	-1.081081	312.287323	-84.256783	59.718552
881	2270808943	-61.423832	-55.927101	-51.544441	4.773703	11.206386	0.074215	189.376328	-58.216129	-4.944896
882	2270825610	-60.223438	-57.075340	-51.870991	5.848394	13.581151	1.629696	56.807888	-21.929296	-65.450432
883	2270842277	-59.356804	-58.351624	-53.441479	7.293878	15.698517	2.947579	-26.860176	6.911868	-91.598923
884	2270858944	-59.336571	-59.606079	-54.957771	8.268052	16.506939	3.389870	-76.323364	3.569391	-88.843994
885	2270875611	-60.455330	-61.054688	-55.712009	7.889897	15.943958	3.141877	-106.385048	-22.983541	-86.722687
886	2270892278	-63.149738	-62.922791	-55.607018	7.430723	14.147312	1.823704	-156.343842	-54.723213	-97.803864
887	2270908945	-67.012878	-65.063164	-55.058544	7.220819	11.589038	0.344170	-202.710983	-66.701111	-110.933731
888	2270925612	-72.429184	-67.366722	-54.127327	7.196438	7.258715	-1.584211	-274.490448	-68.882401	-122.546188
889	2270942279	-79.910690	-69.625870	-52.494511	6.479084	-0.212476	-2.060833	-358.454681	-67.370140	-123.904602
890	2270958946	-87.822807	-71.407906	-51.142925	3.716887	-7.860098	0.241831	-398.942780	-38.530350	-104.404503
891	2270975613	-93.398781	-72.125603	-51.632710	1.064614	-12.616896	1.591415	-363.034485	9.525982	-43.956898
892	2270992280	-96.638069	-71.700226	-53.735249	-2.234503	-13.922820	0.794085	-314.505341	36.786144	27.928772
893	2271008947	-98.220467	-70.438080	-55.928272	-6.099633	-11.465158	0.692719	-219.329636	32.735931	79.784157
894	2271025614	-98.179573	-68.844933	-57.116104	-7.826850	-8.839337	1.425196	-64.139938	11.378179	97.421417
895	2271042281	-97.481728	-67.315132	-56.319874	-6.942304	-8.715214	1.026007	86.539772	-29.414421	87.897697
896	2271058948	-97.167175	-65.824394	-53.256405	-5.813807	-9.982482	0.554630	188.078537	-82.893646	78.947746
897	2271075615	-97.080109	-64.190643	-48.900318	-4.840321	-11.463029	0.354173	242.904861	-120.484047	83.306229
898	2271092282	-96.027115	-62.419167	-44.841236	-4.157432	-11.060172	0.121841	281.786560	-119.335266	93.077759
899	2271108949	-92.973907	-60.758900	-42.326794	-3.310399	-9.233510	-0.790082	317.187866	-77.656929	93.867493
900	2271125616	-88.298119	-59.411964	-41.648975	-2.455507	-5.759264	-1.740983	317.294617	-19.192163	80.905586
901	2271142283	-82.223854	-58.515400	-42.796879	-0.896585	-1.024040	-2.725312	307.085358	42.015842	51.030895
902	2271158950	-75.306969	-57.868465	-45.376850	0.397517	4.361326	-3.710477	285.093994	89.892906	22.503267
903	2271175617	-68.767136	-57.353352	-48.865231	2.456918	9.155466	-3.038368	217.160065	118.477654	-4.915049
904	2271192284	-63.736115	-57.164864	-53.087170	3.783360	12.523457	-1.341076	90.038811	132.143570	-44.648102
905	2271208951	-60.289440	-57.428123	-57.796803	4.757896	15.207192	1.084980	-30.057350	129.407394	-85.527435
906	2271225618	-58.015053	-58.209641	-62.161629	6.643243	17.393353	2.552513	-84.568771	97.440735	-111.870995
907	2271242285	-57.202621	-59.708191	-64.897324	8.390866	18.210741	2.943624	-91.725929	24.775225	-121.609993
908	2271258952	-58.495804	-62.126316	-65.009911	9.966022	17.562435	1.859045	-83.615044	-73.363419	-125.120354
909	2271275619	-63.699528	-65.455185	-61.318810	11.156204	14.560755	-0.862637	-113.863762	-181.439224	-128.138931
910	2271292286	-73.998032	-68.873352	-52.924580	10.409957	10.452949	-3.041622	-154.034958	-255.709061	-120.947502
911	2271308953	-91.141769	-71.396103	-38.643856	11.499330	2.854995	-4.660077	-222.788116	-307.571381	-111.995232
912	2271325620	-116.033424	-71.616959	-18.013210	11.474765	-4.735074	-5.291736	-318.800568	-377.124481	-104.909302
913	2271342287	-139.126129	-68.083916	0.303899	7.972738	-11.636683	-4.327110	-352.424530	-427.273010	-64.323746
914	2271358954	-149.524689	-62.949177	6.900673	0.174494	-13.973257	2.727418	-263.297760	-346.088348	46.173901
915	2271375621	-150.919250	-59.222500	5.219371	-4.496427	-16.579805	7.471581	-171.836273	-170.179489	153.447266
916	2271392288	-148.590576	-57.868568	-0.279244	-7.834183	-16.475393	8.343472	-141.327026	16.519526	189.640060
917	2271408955	-143.806473	-58.358967	-7.862453	-10.080972	-14.321230	6.851757	-98.738770	158.279785	183.348755
918	2271425622	-136.791855	-59.810486	-16.863564	-10.143222	-12.769313	4.587983	-41.753746	244.440094	157.872955
919	2271442289	-127.987663	-61.511864	-26.946762	-9.470229	-11.932146	2.264695	1.578438	288.106506	124.611557
920	2271458956	-117.538788	-62.757259	-37.984154	-8.623197	-10.619168	-0.023455	42.297741	301.296295	104.917114
921	2271475623	-106.372375	-62.658463	-48.477375	-8.046975	-7.072628	-3.044306	111.587021	266.500641	113.582260
922	2271492290	-96.065865	-60.940834	-55.793110	-6.922442	-2.264889	-4.133719	232.856506	184.867218	141.650421
923	2271508957	-87.437866	-58.389996	-59.084450	-5.627021	1.415080	-4.084661	348.673737	96.756561	156.444717
924	2271525624	-80.344002	-55.905483	-59.113907	-5.108366	4.917285	-4.008512	425.625702	18.746767	148.556351
925	2271542291	-74.879883	-54.207260	-57.252029	-4.098497	8.091528	-3.227088	420.908844	-38.596943	113.494576
926	2271558958	-71.407959	-53.763992	-54.824554	-2.611400	10.580068	-1.442762	327.438568	-72.063202	50.245178
927	2271575625	-69.819740	-54.757305	-53.016319	-0.721132	12.302181	0.563519	184.568741	-77.405617	-35.454895
928	2271592292	-69.809517	-56.981884	-52.210392	2.706656	13.632968	1.459242	41.659416	-69.466461	-116.388390
929	2271608959	-70.752487	-59.688156	-51.755306	6.228128	15.411462	1.871074	-32.638050	-66.361931	-148.662628
930	2271625626	-73.518303	-62.573589	-49.851360	9.822900	16.029898	0.862736	-65.513382	-103.916534	-148.599884
931	2271642293	-79.935997	-65.616455	-44.676445	12.272884	15.538395	-0.872403	-105.613449	-172.496658	-147.191223
932	2271658960	-91.433121	-68.368050	-34.887302	13.030804	13.800469	-2.720802	-149.105820	-240.058640	-147.560577
933	2271675627	-108.637482	-69.953453	-20.114374	13.539723	9.710513	-4.630147	-203.725616	-292.652893	-148.405273
934	2271692294	-128.762833	-69.337112	-3.462176	13.394050	2.861175	-5.376354	-270.497009	-321.214661	-134.784988
935	2271708961	-145.198273	-66.612534	8.712721	12.920527	-4.958699	-2.738180	-308.913055	-305.532440	-89.379898
936	2271725628	-154.874084	-63.086525	13.968115	11.070037	-11.566630	1.648217	-295.333466	-250.236603	-10.654381
937	2271742295	-158.155640	-60.324879	12.843998	7.755641	-15.000606	5.583944	-256.435364	-139.460587	95.368973
938	2271758962	-157.173477	-59.257835	6.791823	3.578956	-16.445948	5.696067	-254.778793	10.077337	193.325180
939	2271775629	-154.152161	-59.748493	-2.543540	-2.151742	-16.192577	4.489716	-301.075226	143.708435	246.765610
940	2271792296	-149.545258	-61.293400	-13.706986	-7.294087	-12.767441	3.555415	-306.307526	236.766739	246.715042
941	2271808963	-143.171753	-62.998638	-24.413715	-10.346423	-6.190703	1.779712	-185.156326	251.135757	193.005066
942	2271825630	-135.254593	-64.444824	-32.643696	-9.159889	-3.343218	1.463767	32.750881	208.691925	108.682442
943	2271842297	-127.000252	-65.363594	-37.514786	-7.465397	-4.092821	-0.291661	231.356049	130.232742	39.855064
944	2271858964	-119.615395	-65.228905	-39.110165	-5.856193	-4.598039	-2.012962	357.075439	29.862417	28.674078
945	2271875631	-114.359497	-63.909870	-37.677937	-5.296475	-4.986261	-2.688754	394.005737	-67.753456	53.892910
946	2271892298	-111.033966	-61.644417	-34.828857	-5.604865	-4.854965	-2.249013	352.662506	-123.307236	95.447586
947	2271908965	-108.870331	-58.816029	-31.474072	-5.290262	-1.573591	-1.722866	305.960388	-150.414352	125.630470
948	2271925632	-108.115288	-56.112873	-27.217281	-5.088405	1.914035	-1.406580	261.991638	-179.998566	110.412910
949	2271942299	-109.361862	-54.354530	-22.419367	-3.501619	5.016611	-0.562668	163.125381	-187.490067	47.235992
950	2271958966	-112.522469	-53.968281	-17.482067	-2.083589	8.854658	1.615016	51.959164	-168.402496	-40.360493
951	2271975633	-117.307190	-54.834694	-12.422359	0.625501	11.164968	2.482100	-38.945950	-136.518387	-121.662323
952	2271992300	-123.169487	-56.250427	-7.264912	3.090604	13.343355	1.803027	-95.462341	-106.751137	-161.705078
953	2272008967	-128.946701	-57.430443	-2.533119	5.814770	13.214267	0.104337	-108.211823	-82.243675	-148.850555
954	2272025634	-135.066162	-57.881886	2.197070	8.532021	13.280753	-2.573592	-126.940392	-93.254738	-121.979149
955	2272042301	-141.205124	-57.266792	6.500968	10.494847	11.998190	-3.049488	-150.223663	-118.662148	-78.715225
956	2272058968	-146.927460	-55.914970	9.522487	11.156304	9.004509	-2.605556	-192.138596	-123.293465	-33.381653
957	2272075635	-152.260056	-54.303261	11.065980	11.389722	5.780236	-2.350560	-244.318634	-109.531433	3.178014
958	2272092302	-157.464218	-52.649647	11.132398	10.468635	-0.838725	-2.219745	-309.499939	-90.394112	39.974136
959	2272108969	-162.002930	-51.528297	9.456138	8.221790	-6.367007	0.889440	-352.090424	-41.443356	81.231812
960	2272125636	-165.061600	-51.396168	6.033274	5.420987	-11.215819	3.325203	-344.460236	28.857386	124.829239
961	2272142303	-165.487671	-52.319126	0.460310	1.021637	-11.080823	3.418675	-288.635986	106.168518	185.382523
962	2272158970	-163.357498	-53.723087	-6.055845	-2.909416	-7.162110	1.002971	-184.621765	144.416443	203.566269
963	2272175637	-159.929535	-54.738750	-11.185213	-4.558774	-2.352611	0.205317	-43.927460	114.769730	151.053268
964	2272192304	-156.055862	-55.334614	-13.972167	-5.129628	-1.878095	1.484882	95.511444	69.532532	74.974213
965	2272208971	-152.639435	-55.600533	-14.641646	-5.592026	-4.577616	1.426535	172.114883	24.861883	13.172031
966	2272225638	-150.107315	-55.333187	-13.695973	-5.738134	-6.609986	0.501102	199.040436	-28.738644	-20.921301
967	2272242305	-147.965332	-54.298096	-11.871480	-6.365569	-6.931029	-0.162825	218.549423	-84.817307	-22.406950
968	2272258972	-145.685989	-52.657291	-9.634575	-6.729498	-5.240181	0.191227	245.386978	-125.055290	-13.177052
969	2272275639	-143.841156	-50.701099	-6.671162	-7.304156	-4.019387	0.567741	251.180695	-158.263763	-22.517796
970	2272292306	-142.532135	-49.049824	-3.303741	-8.144437	-2.636460	2.281734	234.145721	-155.925980	-45.043934
971	2272308973	-141.243866	-48.469231	-0.206330	-8.281635	-1.415560	3.335672	218.263580	-101.439293	-75.100479
972	2272325640	-139.786057	-49.284138	1.809266	-6.364283	-0.980134	3.296765	179.882462	-11.107388	-92.774887
973	2272342307	-138.044083	-51.447159	2.341545	-4.167322	1.101897	2.448102	130.464706	86.284790	-101.019363
974	2272358974	-135.301834	-54.619682	1.193932	-1.331319	3.958392	1.370445	110.818474	168.795410	-100.911781
975	2272375641	-131.277710	-58.363262	-1.652206	1.868639	6.173728	0.041270	100.169800	224.535233	-99.251564
976	2272392308	-125.765160	-62.117554	-6.375459	5.149130	8.426318	-1.654500	85.552742	252.134354	-88.927734
977	2272408975	-120.004295	-65.339661	-11.935064	8.499919	10.741296	-3.517953	47.161884	230.604050	-82.448357
978	2272425642	-117.458626	-67.825844	-15.297761	11.869186	12.412109	-4.726496	-31.987972	143.623932	-92.616264
979	2272442309	-120.063782	-69.349747	-14.566987	13.814031	12.299081	-4.536172	-115.365692	31.364325	-88.241653
980	2272458976	-127.364838	-69.679733	-9.912024	13.765838	10.776559	-4.655661	-176.547089	-69.205437	-71.056328
981	2272475643	-137.053558	-68.716835	-3.271990	12.589534	7.448814	-5.135294	-209.212830	-142.694153	-52.590893
982	2272492310	-147.909409	-66.518028	3.920882	11.411811	1.606674	-5.547287	-252.650345	-203.944733	-50.320267
983	2272508977	-158.465271	-62.783695	10.242161	9.623059	-5.227820	-5.523134	-290.748383	-272.633118	-44.110683
984	2272525644	-166.204468	-57.579628	14.055492	6.268769	-10.331167	-3.386515	-265.752380	-331.774353	-13.756501
985	2272542311	-170.235992	-52.000912	14.909929	1.832665	-13.222013	1.452396	-199.793701	-333.591156	39.443439
986	2272558978	-171.331528	-48.088085	13.283923	-2.699573	-12.430806	9.434166	-140.125107	-221.493652	99.519257
987	2272575645	-169.925903	-47.306171	10.126034	-7.446002	-8.114915	12.867817	-55.109459	-25.185875	133.435730
988	2272592312	-166.303574	-49.244556	6.861808	-9.459794	-4.479726	9.387100	72.004105	141.118240	103.489975
989	2272608979	-160.667618	-52.370346	3.702217	-8.621899	-4.932276	4.183864	191.977341	214.561401	61.482563
990	2272625646	-153.390823	-55.646351	0.030983	-7.357111	-6.609607	1.330315	259.178619	232.398941	42.420067
991	2272642313	-144.820831	-58.546635	-4.664733	-6.572242	-7.113215	-0.280005	278.550873	228.976898	41.988304
992	2272658980	-135.104034	-60.798603	-10.480961	-6.079210	-5.552887	-0.960941	282.842590	218.017380	48.049438
993	2272675647	-124.456406	-62.338463	-17.154716	-5.607659	-3.185834	-1.246766	287.901459	206.997757	51.073032
994	2272692314	-113.404274	-63.250816	-24.189501	-4.505268	-0.451739	-1.686022	288.986267	196.903244	45.521282
995	2272708981	-104.456589	-63.830387	-29.700924	-2.497072	2.515212	-2.303495	242.151276	152.347214	14.963997
996	2272725648	-98.685570	-64.688576	-32.931416	-0.150331	5.696911	-1.792090	172.993988	94.582443	-33.552921
997	2272742315	-95.781776	-66.093559	-34.244846	3.306849	8.105643	-1.875093	103.763733	44.975811	-79.548813
998	2272758982	-95.672241	-67.502052	-33.426411	6.356262	10.162601	-2.398412	52.678963	-9.059937	-86.113251
999	2272775649	-99.832367	-68.648483	-28.999798	8.803324	11.402834	-3.267576	-2.505368	-87.314926	-81.601639
1000	2272792316	-109.197098	-68.988472	-20.437572	11.443305	11.293073	-4.114150	-82.266136	-172.982010	-66.288506
1001	2272808983	-121.672005	-67.872025	-9.812740	11.540037	10.589053	-3.723485	-155.210602	-238.768524	-40.315922
1002	2272825650	-133.980576	-65.491890	-0.101951	10.333394	9.785553	-2.588793	-203.175613	-268.244293	-28.820099
1003	2272842317	-144.535248	-62.506901	7.349499	9.473375	7.887797	-1.857446	-231.427200	-262.478912	-31.600792
1004	2272858984	-153.134109	-59.444557	12.474847	8.615049	4.632651	-1.629966	-247.246490	-233.702744	-32.408577
1005	2272875651	-159.787033	-56.687313	15.491745	7.122566	-0.680525	-0.948143	-245.940170	-189.468475	-21.421566
1006	2272892318	-164.328186	-54.611149	16.520416	5.181299	-7.473286	2.103841	-221.893494	-128.972168	5.567003
1007	2272908985	-165.819595	-53.913513	15.263880	2.454084	-11.351325	6.081778	-150.860046	-28.869179	53.629658
1008	2272925652	-163.571884	-55.057713	11.101665	-0.365436	-12.835706	7.093409	-68.353989	104.743042	122.037453
1009	2272942319	-157.361649	-57.649673	3.313927	-3.174698	-11.024726	4.894454	-16.243589	233.155151	192.126495
1010	2272958986	-148.476028	-60.425797	-6.768608	-5.616364	-5.425441	0.653024	14.379379	289.854858	201.417633
1011	2272975653	-138.465607	-62.358147	-16.341623	-6.943878	1.159515	-0.753112	96.492264	257.090485	152.091660
1012	2272992320	-128.454926	-63.417557	-23.804361	-6.749214	1.822431	-0.215410	202.307724	192.525208	94.269196
1013	2273008987	-119.715759	-63.814621	-28.885580	-6.124939	-0.474070	-0.156590	251.530869	126.528931	56.189541
1014	2273025654	-113.228844	-63.800373	-31.667868	-5.587877	-2.156209	-0.058805	239.799835	66.717880	33.590347
1015	2273042321	-108.925140	-63.618259	-32.597794	-5.327457	-2.714818	0.689471	208.675644	20.394218	19.067055
1016	2273058988	-106.043457	-63.496376	-32.619938	-4.555869	-2.723865	1.074393	172.285126	-0.256756	7.140846
1017	2273075655	-104.184624	-63.658195	-32.454639	-3.052553	-2.170131	1.005719	121.080742	-0.259112	-10.539907
1018	2273092322	-104.444031	-64.195572	-31.379557	-0.411172	-0.310074	0.205954	43.146049	-17.980373	-38.272808
1019	2273108989	-107.552208	-65.054329	-28.667595	2.408509	1.947850	-1.367907	-38.654675	-51.302315	-68.767555
1020	2273125656	-112.484215	-65.736084	-25.037626	4.365096	3.486770	-2.754399	-97.092682	-69.716049	-69.492249
1021	2273142323	-118.608421	-65.773041	-20.791079	6.744135	5.328815	-3.761314	-134.421082	-92.018761	-47.153130
1022	2273158990	-125.334053	-64.995033	-15.980036	7.574469	6.993879	-3.704965	-140.521957	-125.369858	-24.115089
1023	2273175657	-131.674042	-63.572750	-11.336090	7.170026	7.397832	-2.420362	-128.942047	-146.503677	-8.540257
1024	2273192324	-136.462006	-62.119049	-8.065652	5.907896	6.918081	-0.194027	-112.498848	-123.905014	0.375731
1025	2273208991	-139.577347	-61.395863	-6.202506	5.304281	6.473872	1.529950	-88.475372	-66.642471	-10.278646
1026	2273225658	-141.611496	-61.544575	-4.948190	5.282428	4.487721	1.073793	-56.150154	-15.011902	-33.403530
1027	2273242325	-142.459641	-62.365849	-4.293916	4.564351	1.103620	1.315268	-16.583351	28.323483	-44.817894
1028	2273258992	-141.578064	-63.719322	-4.728766	3.551109	-3.146922	1.760976	29.266165	72.061195	-40.592339
1029	2273275659	-138.064117	-65.447136	-7.177681	2.556517	-6.000467	2.175244	77.814316	120.632454	-18.605349
1030	2273292326	-131.393234	-67.113564	-12.475513	1.381673	-6.919105	0.882356	109.047997	161.886826	19.108845
1031	2273308993	-121.848991	-68.126884	-20.609068	-0.370505	-5.612578	-0.321549	121.257294	186.041077	62.242874
1032	2273325660	-111.424957	-68.135063	-29.714363	-2.824316	-4.686679	-0.889687	118.413651	182.860321	90.893173
1033	2273342327	-102.005669	-67.283386	-37.690063	-5.715358	-3.562117	0.047598	122.429596	160.089203	101.188576
1034	2273358994	-94.668762	-66.068314	-43.416519	-7.362676	-2.354377	1.126915	124.945145	125.130600	91.929893
1035	2273375661	-90.051102	-65.071487	-46.468197	-7.315352	-1.251777	1.846482	110.687004	74.471252	62.968151
1036	2273392328	-87.771042	-64.681236	-47.101791	-6.795963	-1.380119	2.622229	102.837296	17.954706	23.154177
1037	2273408995	-87.238426	-64.894577	-46.070930	-5.082449	-1.539800	2.278862	88.443382	-25.411757	-11.636676
1038	2273425662	-88.195862	-65.524727	-43.913723	-2.683069	-1.158235	1.735404	60.666103	-54.190975	-35.634861
1039	2273442329	-90.504959	-66.330620	-40.939911	0.404223	-0.827525	0.307647	25.068914	-71.748466	-47.546108
1040	2273458996	-94.054390	-67.025269	-36.932091	3.296921	0.346481	-0.849177	8.602825	-91.876846	-45.427708
1041	2273475663	-99.166473	-67.363335	-31.516867	6.232880	1.308787	-2.157085	-6.418070	-121.183937	-34.608318
1042	2273492330	-105.617172	-67.158089	-25.068247	7.737154	2.733259	-2.738431	-29.407492	-147.158600	-19.994349
1043	2273508997	-112.124504	-66.492790	-18.643835	7.867874	3.600701	-2.529598	-35.357922	-154.952927	-11.178215
1044	2273525664	-116.451820	-65.746078	-13.947050	6.907575	4.159943	-1.016406	-1.347836	-121.042664	-5.894633
1045	2273542331	-117.959457	-65.331306	-11.234084	6.622778	4.144512	-0.435230	58.151543	-70.026779	-8.397140
1046	2273558998	-116.670769	-65.413589	-10.655435	6.483213	3.574476	-0.026472	109.228386	-9.347639	-10.666379
1047	2273575665	-112.739548	-65.903046	-12.427826	6.363548	3.195543	0.412137	139.182358	53.329865	-7.918097
1048	2273592332	-106.510040	-66.672020	-16.849400	5.929017	1.175560	0.662427	130.918106	117.189064	-7.105224
1049	2273608999	-98.141335	-67.277794	-24.261614	4.478449	-0.441649	0.225991	92.688477	178.816879	2.212664
1050	2273625666	-89.058273	-67.375198	-33.497280	3.375062	-1.580503	-1.086871	33.385784	214.598190	8.129275
1051	2273642333	-80.640320	-66.878342	-42.465450	0.268059	-1.121728	-1.531895	9.029999	212.027435	11.365838
1052	2273659000	-73.790535	-65.907188	-49.671230	-2.096085	0.215566	-1.429728	14.620307	182.864075	18.898474
1053	2273675667	-69.421974	-64.852959	-53.899158	-4.309457	1.489864	-0.883089	31.310036	121.497169	27.021553
1054	2273692334	-67.505730	-64.243408	-55.381527	-5.391167	1.703592	0.541888	34.450127	50.324734	20.259048
1055	2273709001	-67.726959	-64.477615	-55.038677	-5.668660	1.246229	2.022386	5.061913	-12.192641	-9.430361
1056	2273725668	-69.969337	-65.648651	-53.470371	-4.016191	0.065267	2.596813	-49.402081	-60.934460	-51.121227
1057	2273742335	-74.342995	-67.456032	-50.741032	-1.682181	-0.894960	1.608487	-112.266533	-93.838120	-83.194427
1058	2273759002	-81.125954	-69.286476	-46.076427	0.866740	-1.615709	0.299685	-146.776016	-122.724815	-85.295097
1059	2273775669	-91.459038	-70.640724	-38.121738	3.656691	-1.892046	-0.912522	-171.371246	-166.995712	-70.275955
1060	2273792336	-105.022301	-70.896095	-26.663801	5.180090	-1.579001	-1.855047	-164.228271	-220.340103	-47.373566
1061	2273809003	-116.927017	-69.747215	-15.879902	4.450652	-1.295584	-0.206818	-104.478050	-226.567093	-13.595061
1062	2273825670	-123.505188	-68.053406	-8.802112	4.169407	-0.770012	2.156656	1.987682	-181.943130	11.044895
1063	2273842337	-125.665398	-66.727371	-4.607532	4.919940	-1.470900	2.442748	103.183350	-123.645508	10.904737
1064	2273859004	-124.633827	-66.010605	-2.466494	4.844663	-2.055246	1.720949	180.105576	-65.711021	5.968347
1065	2273875671	-120.642273	-65.674973	-2.447200	4.709362	-2.422384	1.174152	241.143570	-10.061759	17.268694
1066	2273892338	-113.368683	-65.641205	-5.256452	5.116610	-2.122039	1.078753	283.508942	62.265602	34.023468
1067	2273909005	-103.609276	-65.650810	-11.072051	5.899158	-1.923516	-0.357773	268.273285	138.006439	45.852047
1068	2273925672	-92.844490	-65.194641	-19.337803	5.344965	-0.713962	-1.960664	195.369690	201.562469	57.389286
1069	2273942339	-82.429077	-63.835316	-28.670610	2.914711	1.197435	-2.836584	119.730637	245.390610	72.240547
1070	2273959006	-73.863503	-61.673557	-36.925514	-0.482522	4.102579	-3.028354	73.756378	249.899551	81.005821
1071	2273975673	-68.537376	-59.475254	-41.796066	-4.357067	8.414267	-2.408532	65.129471	179.962769	79.321098
1072	2273992340	-66.394836	-58.215336	-42.487076	-7.728012	11.509424	-0.585994	92.940559	50.474464	62.228672
1073	2274009007	-66.776398	-58.429470	-39.678143	-9.126574	11.302576	0.786219	120.098595	-84.540726	23.775017
1074	2274025674	-70.673981	-60.274063	-33.919228	-6.917582	7.040962	0.273782	62.810497	-202.378891	-38.906693
1075	2274042341	-78.160286	-62.923195	-25.944506	-5.918929	3.407408	0.092801	-28.862535	-259.862427	-91.505219
1076	2274059008	-89.137970	-65.604454	-16.008911	-2.408704	1.302705	-0.849220	-121.961540	-273.030121	-130.536316
1077	2274075675	-104.038025	-67.532684	-3.835619	2.146822	-0.271960	-2.303637	-224.038849	-273.233124	-147.346390
1078	2274092342	-121.504967	-67.788017	9.885206	5.671300	-1.050360	-3.174741	-286.472687	-280.608734	-134.552460
1079	2274109009	-136.250214	-65.924133	21.009043	7.110547	-2.648390	-1.769830	-270.988434	-272.533875	-77.262817
1080	2274125676	-144.578842	-63.182461	26.712606	7.537106	-3.873906	2.036912	-190.792755	-219.087814	-7.958570
1081	2274142343	-148.606415	-60.755913	28.894323	9.264544	-6.358046	3.928268	-126.116997	-154.235153	29.505867
1082	2274159010	-149.836304	-59.165565	28.987293	9.190213	-8.347898	5.655089	-68.723785	-82.303368	47.189373
1083	2274175677	-147.688065	-58.713230	26.702999	8.177514	-8.976721	6.837429	12.035629	14.550465	75.312393
1084	2274192344	-142.012634	-59.345470	21.555380	7.773893	-8.124428	4.774652	76.501945	123.549355	108.889954
1085	2274209011	-133.382858	-60.510326	13.705088	6.373038	-6.161339	1.980191	110.979492	211.448090	128.370773
1086	2274225678	-122.407440	-61.429268	3.779949	4.016493	-3.501200	-0.712930	138.587921	262.701660	134.878998
1087	2274242345	-110.223114	-61.311523	-6.336559	0.557728	0.334351	-3.081745	198.969070	258.505737	136.113586
1088	2274259012	-98.311302	-59.962765	-14.454405	-2.578629	3.451015	-3.332809	290.824432	212.771225	138.150146
1089	2274275679	-88.252808	-58.043385	-19.210787	-4.578857	6.307314	-2.665721	359.451416	141.654709	124.384491
1090	2274292346	-81.042618	-56.309357	-20.270174	-7.368560	8.960763	-1.894931	379.615051	45.745358	101.378014
1091	2274309013	-77.649239	-55.358704	-17.993832	-9.715555	10.508873	-1.666535	316.710327	-62.878223	71.056854
1092	2274325680	-79.256508	-55.733994	-12.448274	-9.086611	7.929084	-2.660038	177.887268	-186.820831	16.281517
1093	2274342347	-84.598465	-56.928165	-4.748754	-10.611284	4.801853	-1.808035	63.765091	-261.257019	-34.312824
1094	2274359014	-92.093239	-58.517208	3.722638	-8.370249	2.423340	0.070632	-19.982241	-271.728210	-86.754913
1095	2274375681	-101.485626	-60.358589	12.341023	-4.649387	2.502941	0.266385	-118.304482	-245.761795	-140.030960
1096	2274392348	-112.643669	-62.051311	20.906639	-0.910241	3.161208	0.069649	-219.109726	-204.776001	-168.978424
1097	2274409015	-124.620857	-63.287071	28.970930	2.713006	4.230797	-0.117282	-288.954712	-157.570999	-170.806122
1098	2274425682	-135.863510	-63.632050	36.099697	6.116990	5.223849	-1.224392	-292.231476	-130.799713	-138.573105
1099	2274442349	-144.839218	-62.794479	41.303284	9.751294	3.751704	-2.447942	-260.354706	-126.925995	-75.513985
1100	2274459016	-151.331802	-61.032562	44.067516	12.572050	0.798857	-2.289011	-243.790466	-129.676575	-9.485232
1101	2274475683	-155.781754	-58.941357	44.835888	13.319208	-2.636178	-0.264337	-227.539246	-121.458069	36.283630
1102	2274492350	-158.146103	-57.152973	43.902740	12.828363	-5.143276	2.615817	-189.670059	-86.106888	70.411736
1103	2274509017	-158.302963	-56.176987	41.515446	11.826030	-6.947165	4.630320	-129.081665	-24.223148	95.958855
1104	2274525684	-155.806061	-56.521610	37.354755	9.785875	-6.612957	5.380850	-57.802292	73.863510	120.460930
1105	2274542351	-150.809723	-57.856930	31.526648	7.653891	-5.577548	3.142320	6.225334	157.474304	134.394882
1106	2274559018	-143.935562	-59.360077	24.761282	4.559452	-3.546164	0.388415	66.320206	190.691635	130.547729
1107	2274575685	-135.623398	-60.363655	18.081259	0.881663	-1.477495	-0.591830	152.493393	176.767014	115.897285
1108	2274592352	-126.494408	-60.624180	12.116300	-2.053504	-0.340907	-0.928774	236.644852	144.220001	105.116020
1109	2274609019	-117.915169	-60.019672	7.805775	-4.749272	0.832242	-1.234761	290.418884	90.279289	100.068176
1110	2274625686	-111.286995	-58.793232	5.872313	-6.608669	1.431032	-0.681043	298.162598	24.489273	92.615517
1111	2274642353	-107.083000	-57.464363	6.184866	-9.248343	1.122505	0.005243	268.414886	-33.917992	73.127518
1112	2274659020	-105.015556	-56.458076	7.989625	-11.119128	0.723309	0.512008	215.070221	-71.641869	42.662476
1113	2274675687	-105.263893	-56.084423	10.925511	-11.470170	0.508162	0.180929	131.880173	-98.375847	-3.081233
1114	2274692354	-108.019981	-56.578766	14.627564	-9.563406	0.094744	0.386086	19.745535	-107.503922	-62.964439
1115	2274709021	-112.809090	-58.009796	18.735998	-7.135052	1.008856	0.344290	-79.559181	-92.954155	-126.298477
1116	2274725688	-119.581764	-59.861549	23.308191	-4.174882	1.291129	-0.840899	-171.006470	-76.104622	-161.611557
1117	2274742355	-127.774498	-61.746037	28.052652	-0.349151	2.144662	-1.049909	-242.686127	-51.097969	-170.591965
1118	2274759022	-136.112183	-63.416721	32.485432	3.352659	3.361206	-1.263780	-263.914062	-22.435188	-155.940247
1119	2274775689	-143.529449	-64.531654	36.125759	7.198800	3.014722	-1.700950	-248.649628	-9.169847	-115.893425
1120	2274792356	-149.339432	-64.928673	38.195438	10.275022	0.809503	-1.926498	-236.238358	-8.042924	-56.821995
1121	2274809023	-153.814590	-64.556602	39.157570	11.384787	-0.655077	-1.642176	-216.207977	-30.082912	-10.446664
1122	2274825690	-156.880096	-63.631004	39.303997	11.368979	-2.218210	-0.415290	-175.840668	-50.923759	20.335594
1123	2274842357	-158.104889	-62.556099	38.764942	9.949182	-3.009027	1.102815	-101.965637	-52.922844	38.910568
1124	2274859024	-157.244614	-61.970554	37.568546	8.593235	-3.514112	2.799775	-11.372704	-18.808405	44.983158
1125	2274875691	-154.165543	-62.131077	35.644081	7.534074	-3.409809	2.933727	83.456505	32.027519	46.139534
1126	2274892358	-149.011734	-62.723507	32.877647	6.379694	-3.174037	1.739382	162.922546	68.829056	51.505653
1127	2274909025	-142.109512	-63.468166	29.047522	4.871724	-2.877370	1.170774	210.123184	96.714066	61.406330
1128	2274925692	-133.803528	-64.006424	24.114738	2.051976	-2.134675	0.545129	233.915863	112.820831	76.607391
1129	2274942359	-124.779907	-64.104805	18.435104	-0.960371	-1.876651	0.405471	235.978088	120.351624	90.850479
1130	2274959026	-116.012749	-63.751614	12.728990	-4.833835	-1.312224	0.643536	219.476166	120.420959	95.410851
1131	2274975693	-108.500992	-63.207615	7.959125	-8.176773	-0.693769	1.280676	195.623825	107.375793	79.570465
1132	2274992360	-102.914680	-63.007908	4.606263	-9.744094	-0.326336	1.323528	156.749435	85.928886	37.063595
1133	2275009027	-99.935898	-63.631901	2.962303	-10.763052	0.580857	1.231109	91.551498	52.490524	-27.139711
1134	2275025694	-99.974854	-65.415672	2.897164	-8.704122	0.819495	1.217187	-4.953310	21.869099	-104.479134
1135	2275042361	-102.535378	-68.138222	3.692468	-5.630200	0.539470	0.394756	-108.885704	15.142603	-163.361877
1136	2275059028	-106.958710	-70.960251	4.884636	-2.429040	0.866241	-0.865147	-197.470688	20.612967	-169.692734
1137	2275075695	-111.853004	-73.255653	6.068555	1.001569	2.572221	-1.340158	-225.212357	26.804073	-136.796799
1138	2275092362	-117.090523	-74.700684	8.089821	3.937747	4.618016	-1.993819	-196.949020	6.997975	-92.431732
1139	2275109029	-124.267906	-74.748894	12.861848	7.589593	5.093533	-3.453223	-153.861694	-61.921928	-40.607067
1140	2275125696	-133.807053	-73.005867	20.735291	10.925484	3.986887	-4.015763	-117.950386	-166.183731	-1.099497
1141	2275142363	-143.240814	-69.465378	28.892384	12.013624	1.451622	-3.937640	-101.869560	-261.726593	23.007177
1142	2275159030	-149.937073	-65.146736	34.755142	9.742317	-0.991915	-1.005616	-76.347450	-289.608398	29.880835
1143	2275175697	-153.167282	-61.644650	38.340973	7.128453	-1.853795	2.705077	-0.625054	-229.468979	16.075436
1144	2275192364	-152.944595	-59.818218	40.430038	5.726087	-2.960100	4.095190	123.614120	-124.358253	-4.189705
1145	2275209031	-149.544281	-59.678082	40.835045	6.160028	-4.055637	3.565146	226.128998	-12.121980	-5.869469
1146	2275225698	-143.374573	-60.772156	38.923450	6.335990	-3.669026	2.174069	271.926636	87.420532	12.071818
1147	2275242365	-134.214935	-62.636665	33.933258	5.154578	-2.484779	1.258614	287.247803	178.941559	34.074100
1148	2275259032	-121.448616	-64.788834	24.871601	4.082770	-1.765375	0.785626	279.559326	270.492493	46.920582
1149	2275275699	-105.208572	-66.308578	10.977803	1.394176	-2.111578	-0.959049	216.080750	353.637238	54.352085
1150	2275292366	-87.869057	-66.129517	-5.933270	-4.079952	-1.426811	-2.414158	111.925545	405.650757	58.209290
1151	2275309033	-72.813957	-64.288231	-21.818678	-10.945840	1.621826	-2.329843	38.070801	412.941193	42.229160
1152	2275325700	-61.901924	-62.235878	-34.272964	-12.437551	3.605941	-0.534925	-12.386439	358.615662	-15.178275
1153	2275342367	-54.270767	-61.549294	-44.098198	-10.838031	5.498743	1.368293	-61.756939	258.904999	-111.029503
1154	2275359034	-49.467236	-62.901814	-51.570526	-8.037909	7.635383	2.211806	-108.226265	115.904785	-192.097733
1155	2275375701	-47.679359	-65.662872	-56.101669	-1.554883	8.562799	0.522986	-137.653885	-19.469788	-201.888168
1156	2275392368	-50.422562	-68.973068	-55.179665	1.769597	9.064545	-1.201749	-113.644295	-144.761063	-135.860291
1157	2275409035	-59.798431	-71.993111	-46.578003	5.924654	7.194388	-1.760288	-76.262489	-243.240204	-49.574890
1158	2275425702	-79.514717	-73.896194	-27.782661	10.010972	5.131110	-3.538145	-104.414635	-346.661316	9.060999
1159	2275442369	-108.390099	-72.880318	-0.728516	10.568975	2.526979	-5.779786	-175.115143	-461.814392	27.899025
1160	2275459036	-133.593735	-67.577698	22.508585	9.029319	-0.862913	-7.233995	-196.837830	-561.430847	26.634455
1161	2275475703	-148.176804	-59.882954	35.601425	6.297615	-6.249185	-3.880203	-168.213791	-574.108398	20.972378
1162	2275492370	-153.763031	-53.778465	40.962116	3.687613	-7.583077	8.035391	-65.206497	-404.308167	24.735373
1163	2275509037	-153.338501	-51.281986	42.727810	4.976043	-6.715198	12.024891	110.276100	-161.774124	9.975724
1164	2275525704	-149.841263	-51.814125	42.625874	7.224883	-8.124751	5.814783	206.138870	30.966272	-10.969426
1165	2275542371	-143.451935	-54.505142	39.651043	4.580110	-6.735242	4.131955	241.828293	194.826477	1.485766
1166	2275559038	-133.216751	-58.358532	32.297764	4.414726	-6.273086	0.734101	247.576294	335.768127	29.623436
1167	2275575705	-117.786095	-62.005714	18.848881	2.439285	-4.868538	-1.948457	226.025955	453.712982	56.566048
1168	2275592372	-97.743744	-63.703167	-0.480277	-1.332694	-2.904258	-5.340742	169.720047	534.038452	66.228622
1169	2275609039	-78.374451	-62.293732	-19.506840	-9.896854	2.411802	-6.469971	144.292999	520.307251	67.143509
1170	2275625706	-65.240257	-59.575043	-31.975426	-14.696264	7.126883	-3.206939	134.310501	396.941925	41.928215
1171	2275642373	-58.018223	-58.238777	-39.059853	-9.637974	8.137981	-0.709358	69.925964	232.659409	-32.953671
1172	2275659040	-55.437141	-59.582691	-41.431702	-9.498167	11.595235	2.247869	33.397991	18.854002	-107.081673
1173	2275675707	-57.097477	-63.148945	-39.551891	-4.305063	8.626108	1.375870	-0.615475	-162.051697	-147.565491
1174	2275692374	-63.533428	-67.487129	-33.008926	-1.519588	9.053032	0.361959	-29.381998	-269.406158	-144.371780
1175	2275709041	-77.754341	-71.324776	-19.069925	2.995113	7.068433	-2.227222	-69.974312	-351.127167	-118.152916
1176	2275725708	-101.881813	-72.771927	3.352169	8.309196	4.541199	-4.716675	-166.726929	-410.996826	-83.524559
1177	2275742375	-128.547287	-69.824905	26.896931	9.602183	2.574196	-6.868978	-259.678253	-479.748383	-34.401981
1178	2275759042	-146.947449	-62.911160	41.845882	9.315140	0.505719	-7.096313	-280.037964	-544.758118	11.979006
1179	2275775709	-157.541840	-54.506081	49.204067	7.738552	-3.490188	-3.239894	-256.887970	-551.273926	32.560856
1180	2275792376	-163.073837	-47.590832	52.168118	6.375083	-5.944939	6.629971	-192.851242	-427.290192	35.635040
1181	2275809043	-164.794815	-43.868034	53.057274	6.796185	-6.482391	13.830317	-64.322334	-224.023926	27.082163
1182	2275825710	-163.875458	-43.457439	52.521355	10.752086	-8.943578	12.889654	34.039413	-16.541790	29.920938
1183	2275842377	-160.532837	-45.882664	49.969326	9.060342	-9.173235	9.170746	94.334579	172.690643	59.915287
1184	2275859044	-153.748199	-50.372055	43.931011	8.104048	-8.203925	5.610898	138.668472	342.736938	118.899651
1185	2275875711	-143.011108	-55.668251	33.165657	5.544387	-7.619169	0.197993	128.836823	474.003662	165.389145
1186	2275892378	-126.933739	-60.073555	16.668098	0.577845	-5.067225	-4.678627	125.957962	557.417847	186.758881
1187	2275909045	-106.672897	-61.446396	-2.464671	-7.204896	0.894345	-9.031740	213.234863	536.214966	180.376556
1188	2275925712	-87.390114	-59.699520	-17.819830	-12.828696	7.895482	-6.724614	354.459351	436.561096	159.627075
1189	2275942379	-72.874191	-56.943855	-26.483795	-15.624834	14.159789	-3.648216	429.041260	298.409363	116.858612
1190	2275959046	-67.115013	-56.455761	-26.918947	-8.128150	15.163257	-4.648714	324.134705	25.057714	23.400824
1191	2275975713	-69.302910	-58.892254	-20.423981	-11.120747	11.810262	-2.112451	197.899399	-245.824738	-57.686420
1192	2275992380	-77.056458	-62.177513	-9.122271	-8.898503	7.894251	-1.806211	125.125023	-373.769806	-91.023766
1193	2276009047	-89.718384	-64.986343	5.608280	-6.157175	4.479394	-0.939995	32.128300	-407.101318	-120.481972
1194	2276025714	-106.765465	-67.037590	21.541166	0.485132	3.295318	-0.918132	-149.075317	-364.252655	-175.711868
1195	2276042381	-127.664635	-67.676506	37.955582	5.086481	4.279009	-2.289725	-344.662018	-317.226532	-205.991745
1196	2276059048	-146.516739	-65.719582	51.756599	7.563290	6.150712	-3.709843	-370.539398	-306.634613	-159.165100
1197	2276075715	-157.239014	-61.309631	58.759949	10.581397	5.425103	-4.038173	-267.595703	-320.091492	-39.552219
1198	2276092382	-161.838760	-56.356915	60.418385	11.857348	1.924092	-1.142984	-191.451462	-295.361786	57.027596
1199	2276109049	-164.475403	-52.173882	59.730953	14.132317	-4.015123	2.586967	-192.210999	-232.318146	97.355194
1200	2276125716	-166.322891	-49.391632	57.692425	14.620606	-10.268798	8.566959	-205.744827	-141.227783	118.440041
1201	2276142383	-165.829147	-49.062038	53.650127	13.014406	-10.677410	12.635727	-153.673615	19.663212	159.771515
1202	2276159050	-161.947159	-51.192776	46.895184	11.388686	-10.319860	9.995386	-77.379417	195.379105	215.096710
1203	2276175717	-155.058655	-54.874458	37.305664	8.467508	-9.658637	4.580351	-45.717926	332.189178	241.825470
1204	2276192384	-145.270767	-58.623222	25.392031	2.615888	-7.047970	-1.243279	-10.001042	389.431305	228.988510
1205	2276209051	-132.125992	-60.931789	12.281851	-2.748394	-3.171390	-4.327915	109.524506	364.805939	206.855164
1206	2276225718	-117.433983	-61.229813	0.581614	-5.454104	0.031744	-4.635950	267.770966	289.168610	179.644348
1207	2276242385	-104.468102	-60.032547	-6.957707	-6.204434	2.133722	-4.100062	384.742523	182.151794	147.229111
1208	2276259052	-95.509460	-58.216850	-9.503700	-7.894670	3.950728	-2.906969	407.414093	59.206860	121.924095
1209	2276275719	-91.106895	-56.525574	-7.709647	-9.712314	4.747389	-1.579590	355.623444	-62.689568	98.976402
1210	2276292386	-90.511459	-55.581596	-3.342996	-11.382710	2.569762	0.112142	253.633560	-145.677536	55.457298
1211	2276309053	-91.958221	-55.684048	1.586768	-11.647791	-0.785122	1.130032	157.927124	-165.246124	-8.927985
1212	2276325720	-94.002182	-56.855049	5.367499	-9.721684	-1.668489	1.622623	66.410568	-120.390404	-75.981262
1213	2276342387	-96.907364	-58.954540	7.658816	-5.826918	-1.156794	1.015422	-57.236980	-59.086525	-131.733246
1214	2276359054	-100.424423	-61.509651	8.097898	-1.811785	1.136129	0.848220	-187.565582	11.813609	-153.032120
1215	2276375721	-103.660461	-63.996449	6.771146	1.964455	3.857159	0.434953	-264.444214	68.381462	-137.877243
1216	2276392388	-106.029129	-66.067337	4.185899	5.474771	5.987412	-0.132566	-282.303558	96.607552	-102.897629
1217	2276409055	-107.612289	-67.608818	1.100907	7.233897	6.880966	-1.301015	-265.100067	97.891754	-67.010468
1218	2276425722	-108.551582	-68.712616	-1.942325	8.625586	6.832744	-1.826916	-226.016129	86.449265	-41.421333
1219	2276442389	-108.960182	-69.558403	-4.709653	10.213932	5.817377	-2.135970	-180.021744	73.519707	-28.591562
1220	2276459056	-109.107193	-70.206299	-6.936600	11.447208	3.566327	-2.260776	-134.657516	57.176289	-21.311985
1221	2276475723	-109.127083	-70.537621	-8.455066	11.873608	0.032665	-1.179576	-87.509956	36.396786	-8.267248
1222	2276492390	-108.710320	-70.375565	-9.575264	11.624097	-2.925440	-0.031991	-38.674099	18.967545	17.041391
1223	2276509057	-106.880943	-69.634163	-11.330809	10.500065	-4.378565	0.627519	10.677533	21.451788	54.005577
1224	2276525724	-103.763466	-68.357361	-13.986917	7.998076	-4.983959	0.248357	38.441307	35.526482	89.704796
1225	2276542391	-100.297707	-66.523605	-16.634628	4.355121	-4.283583	-0.040355	61.683331	37.289234	121.120262
1226	2276559058	-97.455673	-64.251183	-18.121469	1.309916	-2.570529	-0.408894	90.008530	16.279156	141.346359
1227	2276575725	-95.656258	-61.764221	-17.964024	-2.332259	-1.440104	-0.093501	117.096176	-20.680979	148.716873
1228	2276592392	-94.698822	-59.245335	-16.298666	-6.531478	-1.478881	1.246972	145.116302	-61.923985	147.051239
1229	2276609059	-94.047249	-57.038147	-14.004704	-10.474566	-2.380377	3.358141	156.740997	-81.725456	127.449776
1230	2276625726	-93.130325	-55.560276	-12.119199	-13.280332	-3.864023	4.726770	149.872086	-67.239799	85.459145
1231	2276642393	-92.140785	-55.128704	-11.129391	-13.780553	-4.951397	4.583117	109.032272	-33.845280	25.106810
1232	2276659060	-90.744812	-55.799904	-11.586673	-11.982235	-4.880671	3.507736	62.111713	17.696367	-39.193558
1233	2276675727	-88.782677	-57.155739	-13.698836	-8.925748	-3.912009	1.602503	13.101637	70.848335	-81.058815
1234	2276692394	-86.157562	-58.764442	-17.493372	-5.457510	-1.518657	-0.133759	-34.413456	117.628975	-101.230057
1235	2276709061	-82.848747	-60.367214	-22.703129	-1.878882	0.921903	-1.202347	-69.919510	149.621811	-110.374657
1236	2276725728	-78.737396	-61.772308	-28.653183	0.947225	3.667913	-1.925077	-64.846504	158.236710	-110.359444
1237	2276742395	-74.359848	-62.796268	-33.882919	3.604236	6.283642	-2.648020	-14.292274	128.899643	-93.279671
1238	2276759062	-70.588661	-63.544495	-37.256618	6.775382	8.029807	-2.888625	46.224167	74.923454	-69.987862
1239	2276775729	-68.459251	-64.225212	-38.170101	9.848355	9.285110	-3.259145	78.912590	9.640965	-46.396648
1240	2276792396	-69.277069	-64.961510	-36.149410	12.564912	10.201249	-3.584990	60.523251	-63.117104	-22.125807
1241	2276809063	-73.273254	-65.593796	-31.439850	13.181763	9.946980	-3.132459	16.754656	-122.776268	2.416977
1242	2276825730	-78.996475	-65.871315	-25.302113	11.791973	9.065793	-2.241460	-8.083763	-149.592438	20.595760
1243	2276842397	-84.983253	-65.860703	-19.092896	9.676218	7.356729	-1.547250	-19.824110	-149.447708	22.449326
1244	2276859064	-91.008476	-65.737839	-13.356816	7.969421	4.971233	-1.477286	-48.327980	-139.490295	13.005376
1245	2276875731	-96.896408	-65.549934	-8.575193	5.756652	1.067691	-0.578997	-92.757675	-117.620979	3.900041
1246	2276892398	-101.708633	-65.363213	-5.828522	3.346780	-3.640028	1.149744	-139.610199	-68.280914	0.868786
1247	2276909065	-104.436165	-65.316124	-6.037960	0.518320	-7.354907	2.880596	-175.625351	5.434870	4.818626
1248	2276925732	-103.909004	-65.450401	-10.044683	-2.570851	-9.307707	4.630551	-187.157074	99.906906	17.525972
1249	2276942399	-100.607475	-65.906677	-17.827900	-4.595372	-9.871480	4.607665	-227.396942	194.397583	14.822177
1250	2276959066	-95.159859	-66.537827	-28.812857	-7.232412	-8.563084	3.919311	-276.183014	268.825958	-0.369644
1251	2276975733	-88.516296	-66.890526	-40.806377	-9.013206	-5.337164	2.598113	-261.851318	285.160278	-11.494207
1252	2276992400	-82.136772	-66.659073	-50.222279	-9.330112	-1.243163	1.740582	-135.837845	223.575897	-4.019859
1253	2277009067	-77.044762	-66.011543	-54.733017	-7.061182	0.216235	1.231690	58.236523	114.533379	18.785439
1254	2277025734	-73.639061	-65.357483	-54.927078	-3.616240	-1.240975	0.681475	194.309479	15.373486	36.947765
1255	2277042401	-72.125816	-64.851921	-52.347366	-0.776701	-3.479447	-0.398355	231.792328	-52.465626	48.396210
1256	2277059068	-72.703598	-64.434174	-48.139835	2.754768	-3.451073	-2.078196	194.188431	-94.555183	56.866863
1257	2277075735	-74.676758	-63.899754	-42.862171	3.785766	-1.847462	-3.206134	167.560150	-122.484444	69.934219
1258	2277092402	-76.796036	-63.130791	-36.981331	3.847800	0.664322	-3.704959	189.797409	-140.215103	83.977364
1259	2277109069	-78.258575	-62.355850	-31.269224	4.016384	3.168286	-3.275028	217.981262	-142.221802	79.857262
1260	2277125736	-78.600426	-61.988098	-26.974459	4.881667	5.887732	-2.422097	208.392502	-112.397133	46.397755
1261	2277142403	-77.749496	-62.116932	-24.766693	5.032712	8.733400	-1.785364	168.980713	-61.283558	5.863396
1262	2277159070	-76.144791	-62.647980	-24.714760	5.251935	10.540235	-1.277738	99.568336	-7.413751	-30.017033
1263	2277175737	-74.489479	-63.377796	-26.295788	5.026099	11.925899	-0.927615	14.971851	31.768898	-52.591988
1264	2277192404	-72.983521	-64.144073	-29.217117	4.053002	12.057113	0.237898	-67.156845	62.782261	-65.228905
1265	2277209071	-71.669502	-64.996933	-33.010113	2.216272	11.302884	0.684408	-127.432701	78.825577	-77.925636
1266	2277225738	-70.571991	-66.030876	-37.410187	0.757072	9.748855	1.411151	-175.647476	84.704880	-93.758270
1267	2277242405	-69.678413	-67.503212	-42.439651	0.282799	7.474420	1.706016	-225.389740	83.136398	-123.389961
1268	2277259072	-69.596626	-69.547379	-47.804230	1.349907	3.929610	0.971519	-296.563538	68.916016	-155.999680
1269	2277275739	-71.050949	-71.985413	-52.373623	2.171625	0.497358	0.667928	-348.064972	36.737919	-168.351303
1270	2277292406	-74.990707	-74.260445	-53.887108	2.379359	-3.263824	0.702498	-325.243134	-13.855989	-138.627396
1271	2277309073	-82.336845	-75.613457	-50.457127	2.292036	-6.305451	0.884101	-243.673279	-67.742355	-69.394371
1272	2277325740	-93.558395	-75.408043	-41.771770	2.238276	-8.506583	1.051291	-170.008942	-129.150009	16.704710
1273	2277342407	-105.364502	-73.507896	-31.571577	1.924679	-9.242386	0.856101	-119.449425	-179.658966	84.993248
1274	2277359074	-115.874992	-70.403847	-21.927870	1.377442	-9.227601	0.182721	-80.612633	-232.395630	110.677994
1275	2277375741	-124.354042	-66.486755	-13.364940	-1.216074	-9.118208	0.460726	-30.514441	-280.271179	108.224937
1276	2277392408	-127.961029	-62.846584	-7.703070	-4.146715	-8.700273	4.378481	91.134705	-245.568741	90.564430
1277	2277409075	-127.732437	-60.642532	-4.096007	-3.925365	-9.877749	5.578138	205.009201	-161.486481	41.738121
1278	2277425742	-124.795006	-60.095852	-2.294064	-1.837278	-10.227472	3.016265	271.323303	-61.989998	-4.953953
1279	2277442409	-118.950706	-60.673908	-3.255124	0.578881	-8.106280	-0.270455	302.086334	43.028076	-14.152071
1280	2277459076	-110.067085	-61.756290	-7.955536	2.384770	-5.769712	-3.013326	287.592346	151.018585	-2.338387
1281	2277475743	-98.068977	-62.651085	-16.972364	3.430308	-1.238969	-4.228807	243.117172	258.058075	9.896532
1282	2277492410	-83.090157	-62.583187	-29.331593	1.538231	4.005817	-5.473293	241.646118	341.064423	8.278753
1283	2277509077	-68.366119	-61.002251	-41.515526	0.133923	8.743564	-6.301792	240.169342	358.379395	7.337533
1284	2277525744	-57.575222	-58.907978	-50.399014	0.572908	14.067675	-4.437987	187.011307	295.316284	-8.585773
1285	2277542411	-51.279709	-58.015175	-55.393970	2.279133	18.084866	-1.074193	122.852455	159.631012	-46.885975
1286	2277559078	-49.132683	-59.184376	-56.737125	4.498752	20.248550	1.860226	59.960430	-11.500450	-80.324898
1287	2277575745	-51.521343	-62.181702	-53.808342	6.379121	20.155205	2.834638	9.150914	-179.797729	-83.293762
1288	2277592412	-59.371391	-66.015610	-45.810223	7.709468	17.280008	1.129150	-40.417000	-301.524078	-70.146759
1289	2277609079	-74.343025	-69.274918	-31.794281	9.170133	13.396935	-2.088421	-121.673363	-368.652191	-52.961487
1290	2277625746	-98.990181	-70.585815	-10.217529	10.841800	8.989202	-6.265195	-263.144775	-444.711121	-51.055958
1291	2277642413	-128.698822	-67.766197	14.631479	10.641676	2.571116	-8.662134	-387.519897	-547.757141	-60.662586
1292	2277659080	-149.597748	-61.162903	30.165096	8.267833	-7.322202	-3.950030	-411.856903	-559.142639	-45.043472
1293	2277675747	-157.908524	-55.035976	34.551582	4.781642	-10.895671	8.496664	-276.058258	-390.802155	39.243443
1294	2277692414	-158.513687	-52.002510	32.090828	5.425449	-15.127795	13.490589	-155.779648	-136.210938	150.420410
1295	2277709081	-156.049530	-52.014713	25.227806	3.405879	-18.680653	9.269119	-176.875931	98.649513	234.451935
1296	2277725748	-152.094543	-53.666451	15.182379	-2.617255	-18.335278	4.970439	-242.658844	247.897614	284.474701
1297	2277742415	-145.940247	-55.914082	2.912415	-7.626667	-15.084307	3.050776	-231.841568	333.242096	294.608734
1298	2277759082	-136.575500	-58.019493	-10.389733	-11.183872	-10.204495	1.787934	-106.637650	369.602386	260.129028
1299	2277775749	-124.726166	-59.193027	-22.139238	-12.458743	-5.888587	-0.104270	109.980728	323.765778	185.654800
1300	2277792416	-112.367226	-59.361012	-30.282085	-10.098879	-4.216307	-2.199612	322.808746	223.902084	110.404343
1301	2277809083	-101.317261	-58.637337	-34.326698	-8.111570	-3.029871	-4.104845	456.447113	107.171021	78.004173
1302	2277825750	-92.528419	-57.348469	-35.172993	-6.947322	-2.690479	-5.347616	485.720917	17.670057	80.480103
1303	2277842417	-86.415314	-56.010784	-34.170536	-6.046309	-1.182277	-5.550148	418.611542	-31.956003	81.160881
1304	2277859084	-81.825600	-55.343674	-32.754684	-6.393101	2.199927	-4.022423	346.962799	-42.950401	45.362473
1305	2277875751	-78.439346	-55.793915	-31.617203	-5.572249	5.152852	-2.587253	260.867584	-41.909492	-19.373833
1306	2277892418	-76.489059	-57.409348	-31.217321	-2.174455	8.016177	-1.157684	138.193314	-32.973824	-91.201485
1307	2277909085	-75.790329	-59.707787	-31.425123	2.454168	11.182308	0.450082	32.091560	-25.595064	-135.003372
1308	2277925752	-76.893700	-62.177605	-31.007406	7.510747	14.494179	1.758784	-43.898666	-45.591618	-140.767639
1309	2277942419	-81.140625	-64.586975	-27.893524	10.540969	17.268728	2.056413	-87.840691	-108.438286	-125.624390
1310	2277959086	-90.078392	-66.730339	-20.380175	12.338772	17.788019	1.495664	-125.996513	-193.746017	-113.446938
1311	2277975753	-103.880249	-67.981026	-8.294576	13.560675	17.177509	-0.609950	-159.645920	-266.433044	-107.541832
1312	2277992420	-120.089073	-67.447296	5.760308	14.294940	14.507042	-2.768471	-193.194916	-306.803223	-89.327858
1313	2278009087	-134.156357	-64.986221	16.817133	13.568514	9.289956	-3.410039	-238.373749	-300.967041	-43.077808
1314	2278025754	-143.766068	-61.770840	22.405600	13.451383	2.944088	-1.741594	-278.641632	-243.376221	14.474502
1315	2278042421	-150.249725	-58.610058	23.870792	12.904933	-5.096052	-0.212383	-314.508698	-182.479004	67.986374
1316	2278059088	-152.829575	-56.250923	21.542875	9.933628	-9.622898	4.155934	-273.892517	-88.386978	134.850372
1317	2278075755	-151.555435	-55.285847	15.646953	6.375310	-13.504938	4.983369	-216.958694	41.731007	204.002075
1318	2278092422	-147.670685	-55.642479	6.597250	0.430122	-14.122457	3.295468	-214.619919	173.949509	255.199310
1319	2278109089	-142.093933	-56.537533	-3.877526	-6.771783	-10.799597	0.574682	-187.278946	245.188522	256.124390
1320	2278125756	-135.501907	-57.243179	-12.916112	-11.172112	-5.426743	-0.144960	-58.777199	226.671066	195.043259
1321	2278142423	-128.583237	-57.932079	-18.980555	-10.357968	-4.155233	0.583911	108.120110	172.447891	99.944740
1322	2278159090	-122.399902	-58.547119	-21.962683	-8.807397	-5.196613	-0.544730	219.125305	98.258820	24.709478
1323	2278175757	-117.428001	-58.692341	-22.353935	-7.003399	-5.921778	-1.711043	278.691559	15.187563	-1.327909
1324	2278192424	-113.506218	-58.099720	-20.870420	-6.800779	-6.217588	-1.963566	311.734833	-57.114109	12.263823
1325	2278209091	-110.216362	-57.044277	-18.788799	-6.592466	-5.429699	-1.085235	303.521423	-85.325584	34.162964
1326	2278225758	-108.701523	-55.993706	-15.998332	-5.741080	-3.486148	-1.764282	231.497437	-107.627991	29.022051
1327	2278242425	-108.667343	-55.346600	-13.083947	-4.884871	-0.079145	-0.630932	147.554306	-105.331009	5.561053
1328	2278259092	-110.287506	-55.280087	-10.196874	-2.870073	3.574451	-0.521118	46.270863	-93.623375	-28.728786
1329	2278275759	-113.637901	-55.561768	-7.050109	-0.139760	7.173582	-0.654846	-44.658707	-92.318367	-55.386982
1330	2278292426	-118.299782	-55.979797	-3.657154	3.819417	10.224031	1.765615	-110.743752	-91.135643	-72.327866
1331	2278309093	-123.784828	-56.482929	0.079582	4.779061	12.581868	4.032032	-142.417786	-90.312790	-89.716583
1332	2278325760	-130.048279	-56.820724	5.126207	4.713989	15.030980	2.302361	-122.950111	-119.955414	-115.664299
1333	2278342427	-136.506699	-56.520374	10.265298	5.924470	15.644878	-1.617053	-130.494751	-134.680923	-102.359184
1334	2278359094	-142.008652	-55.177658	15.102436	7.319053	13.338422	-3.787919	-91.037537	-166.341309	-70.012878
1335	2278375761	-147.124313	-53.207424	18.798037	9.258127	12.071910	-3.924495	-128.637436	-170.554764	-36.046825
1336	2278392428	-151.822723	-50.831257	21.483383	10.762503	9.114386	-2.187397	-156.694946	-172.330811	-11.607097
1337	2278409095	-156.238403	-48.762989	22.732895	9.757208	3.141369	-1.125107	-209.618439	-132.105911	12.438888
1338	2278425762	-160.063141	-47.620918	22.309341	7.547420	-1.119550	0.541194	-250.306961	-56.843792	42.858322
1339	2278442429	-162.614349	-47.667385	20.400841	5.592985	-6.823813	2.602912	-239.394165	27.615980	73.668968
1340	2278459096	-162.909714	-48.823357	16.594194	3.368641	-11.954267	3.417920	-189.556183	111.473999	125.891396
1341	2278475763	-160.976089	-50.837864	10.395429	-0.090714	-14.208739	2.787543	-169.294144	189.264801	191.382004
1342	2278492430	-157.579315	-53.180180	2.479693	-4.247191	-10.997050	1.113772	-171.217224	234.699966	223.994980
1343	2278509097	-153.663147	-54.972244	-4.617289	-7.282086	-3.461964	-0.688185	-110.279587	201.015640	183.180603
1344	2278525764	-149.698334	-55.896713	-8.912190	-7.076735	0.309333	-0.008191	25.376421	118.403542	102.290253
1345	2278542431	-146.343933	-56.181622	-10.272808	-5.042892	-2.191531	0.970159	133.194458	39.036716	29.548489
1346	2278559098	-144.169724	-55.930134	-9.343586	-4.376041	-5.519690	1.018476	176.377869	-29.681923	-17.015720
1347	2278575765	-142.532990	-55.198742	-7.412723	-4.582133	-6.509577	0.639709	193.614517	-73.827904	-26.363045
1348	2278592432	-141.284348	-53.895245	-4.808018	-4.396023	-6.004580	-0.378379	202.375046	-116.988449	-23.088974
1349	2278609099	-141.055283	-52.105782	-1.302827	-4.122384	-3.485070	-0.995577	182.076889	-162.457779	-31.250050
1350	2278625766	-141.623566	-50.111454	3.087457	-4.652289	-0.456060	-0.906305	171.401321	-196.113419	-54.312714
1351	2278642433	-142.503433	-48.309246	7.313395	-4.075244	1.871696	-0.136353	139.668427	-186.400314	-64.020699
1352	2278659100	-143.254364	-47.364704	10.988312	-3.325755	3.729939	2.571317	118.911041	-133.780792	-83.645729
1353	2278675767	-144.164749	-47.977051	13.932587	-1.744153	5.095033	4.061436	76.199600	-39.916508	-117.244446
1354	2278692434	-144.752029	-50.194664	15.648938	0.463360	6.829370	3.762553	42.671627	69.975906	-131.788254
1355	2278709101	-144.482590	-53.693840	15.993059	2.863554	8.962338	2.680666	32.233715	164.764328	-131.436325
1356	2278725768	-143.178833	-57.772568	15.076866	5.363474	9.948916	-0.504357	32.201508	216.796844	-118.854553
1357	2278742435	-140.128159	-61.891212	12.255657	6.947975	10.061025	-1.262268	35.584202	247.501053	-85.927155
1358	2278759102	-134.217972	-65.923508	6.449730	7.896334	8.998038	-2.264623	40.103172	282.294098	-51.341282
1359	2278775769	-125.850952	-69.551880	-2.519235	9.067136	8.032316	-4.094206	1.967712	296.455963	-34.723328
1360	2278792436	-117.193710	-72.486343	-12.925218	9.689133	7.635878	-6.004577	-73.397606	265.411682	-43.143410
1361	2278809103	-114.451218	-75.018097	-18.858553	11.240140	5.448595	-6.081641	-179.418915	156.355698	-93.100838
1362	2278825770	-122.349655	-77.125191	-15.974657	13.005036	-1.442846	-4.104799	-308.202606	23.932985	-131.029846
1363	2278842437	-139.397476	-77.437119	-5.732621	13.002069	-8.953129	-2.201606	-425.114929	-89.865517	-102.647339
1364	2278859104	-155.685974	-74.321205	3.462405	9.997439	-9.308434	-3.938369	-443.041077	-229.614731	-13.546841
1365	2278875771	-165.248505	-67.277634	7.828977	3.874757	-6.274809	-8.176335	-325.961304	-427.147888	59.841747
1366	2278892438	-170.097336	-57.450520	10.140551	-3.130819	-5.318270	-8.889827	-167.388397	-589.909241	62.785866
1367	2278909105	-172.959534	-46.598114	12.332616	-8.610630	-7.382126	-3.116652	-67.247284	-656.033386	15.543781
1368	2278925772	-174.672058	-36.883499	14.452398	-10.228718	-7.500023	6.457106	-17.550009	-589.670410	-31.721851
1369	2278942439	-175.440659	-30.749680	16.411818	-8.438311	-4.563818	17.070681	19.803682	-374.969635	-65.756927
1370	2278959106	-174.301346	-29.566107	18.909069	-6.090461	-0.707284	19.342480	144.213730	-82.150200	-122.893181
1371	2278975773	-170.955933	-32.284752	21.500677	-6.770009	-4.533392	11.939955	281.195099	144.897934	-153.350357
1372	2278992440	-166.198929	-36.916782	22.509180	-7.203605	-9.407551	4.036824	320.367859	262.962982	-103.982407
1373	2279009107	-160.045441	-42.226097	20.979013	-5.388587	-7.820279	1.341403	311.442627	325.878235	-24.933599
1374	2279025774	-152.294357	-47.841194	16.479565	-4.307882	-5.561329	0.407495	274.704620	385.634521	38.348572
1375	2279042441	-142.136627	-53.626289	8.138582	-4.241270	-1.084596	-0.607656	222.194183	463.199951	78.639656
1376	2279059108	-128.125061	-59.122707	-4.482909	-6.832068	4.647701	-0.868090	209.411255	528.619324	65.528458
1377	2279075775	-109.681503	-63.468098	-21.244020	-6.849054	9.383732	-3.120092	222.776154	547.377136	7.008957
1378	2279092442	-90.715347	-66.399483	-38.799961	0.411219	14.842950	-6.829153	182.043381	469.671844	-92.346382
1379	2279109109	-76.557976	-69.160736	-52.775860	7.184709	18.556025	-6.330147	71.793175	297.384399	-198.673660
1380	2279125776	-69.495850	-73.235977	-61.563980	11.214476	21.149307	-5.193023	-76.944801	92.281006	-283.125549
1381	2279142443	-72.771957	-79.181915	-61.234455	13.485811	20.865656	-8.794162	-179.028671	-119.030075	-336.637085
1382	2279159110	-110.573128	-84.159744	-25.551735	16.323032	20.960241	-11.361826	-148.763489	-296.451447	-293.747192
1383	2279175777	-171.102631	-79.890747	33.638344	17.217030	14.058437	-14.587793	-109.852470	-470.610199	-225.046356
1384	2279192444	173.958466	-69.619141	45.939049	18.890818	1.377403	-15.444984	-184.064636	-617.990662	-178.273041
1385	2279209111	167.602509	-56.623741	47.136337	17.336010	-13.764701	-12.569332	-318.061798	-765.478149	-156.181458
1386	2279225778	164.150345	-41.388454	44.560265	9.998906	-22.561434	-5.942614	-324.089996	-912.395325	-123.422066
1387	2279242445	162.478851	-26.620089	40.133400	0.039472	-21.634876	8.042566	-248.543045	-912.705444	-42.208305
1388	2279259112	162.376724	-16.927101	34.958359	-3.630860	-7.548290	26.450924	-120.458282	-641.634094	99.383049
1389	2279275779	163.950912	-16.005438	29.708874	1.014837	0.197686	31.022282	6.165104	-140.583557	272.232330
1390	2279292446	167.818222	-20.043129	24.724224	0.382568	-12.750217	14.707773	140.127060	165.181854	334.135284
1391	2279309113	172.085526	-25.745714	19.491486	-4.314182	-14.413164	7.590435	134.454376	286.014404	343.619629
1392	2279325780	177.085922	-31.754595	14.568121	-9.855341	-7.523503	3.212086	158.785660	334.181030	290.570679
1393	2279342447	-176.470490	-37.566532	10.681547	-12.125813	-4.863734	0.610497	254.894379	349.607605	188.808167
1394	2279359114	-168.700912	-42.713242	8.046747	-12.700908	-3.502527	-1.240252	365.389130	321.871002	78.949417
1395	2279375781	-159.944748	-46.930584	6.062342	-12.136559	-3.698713	-1.995629	442.643188	266.643829	12.163214
1396	2279392448	-150.288239	-50.420593	3.936902	-11.204542	-3.136942	-1.315858	484.899841	225.688202	-12.247980
1397	2279409115	-139.548416	-53.379158	0.910794	-10.238248	-3.077517	-1.947086	502.770325	210.059540	-10.613565
1398	2279425782	-128.131805	-55.749649	-3.369149	-7.862308	-1.646480	-3.280460	476.998077	206.395630	0.506083
1399	2279442449	-118.526825	-57.602894	-7.366617	-2.939576	1.803581	-5.458756	377.192505	171.745544	-20.421078
1400	2279459116	-113.041481	-59.462509	-9.369805	0.924221	8.239845	-4.423768	227.820419	105.706718	-72.996872
1401	2279475783	-112.163742	-61.940212	-8.558217	3.703054	12.089469	-2.853576	96.045647	35.937908	-146.154373
1402	2279492450	-115.206238	-64.687126	-5.171795	6.220296	14.819946	-2.555462	-0.474176	-16.481108	-187.231735
1403	2279509117	-122.089821	-66.555573	1.456628	8.239950	16.788269	-4.764223	-50.717968	-89.398476	-176.544220
1404	2279525784	-131.750916	-66.613548	10.923295	12.204317	16.389940	-5.527467	-58.927231	-177.281143	-137.755310
1405	2279542451	-142.120926	-64.614197	20.759964	14.596640	13.745490	-5.339355	-85.466461	-252.767059	-95.533737
1406	2279559118	-151.157852	-61.052830	28.431442	14.931121	10.827379	-5.181313	-133.665878	-293.009521	-57.226425
1407	2279575785	-158.501282	-56.491489	33.429947	14.886219	7.356057	-5.421579	-185.221176	-313.222015	-23.178650
1408	2279592452	-164.576477	-51.117737	36.287476	14.057174	1.222512	-5.322544	-227.162506	-337.672791	7.492986
1409	2279609119	-169.700912	-45.681557	37.429073	11.764724	-6.930848	-1.051444	-256.899933	-328.214661	29.726404
1410	2279625786	-172.499863	-41.381149	36.883823	8.941140	-9.766300	5.834377	-190.675232	-251.490402	64.563858
1411	2279642453	-171.943756	-39.756004	33.755806	8.313239	-12.509219	11.808554	-88.396332	-77.588242	155.211441
1412	2279659120	-168.714447	-41.508659	26.888765	5.855132	-15.343873	11.546974	-73.870499	155.661179	290.778015
1413	2279675787	-163.632996	-45.535473	16.262707	0.201861	-17.004848	5.439329	-133.530090	343.738464	390.935791
1414	2279692454	-156.786179	-49.721409	3.595545	-8.566391	-9.763341	-2.275292	-150.122421	407.791473	396.433105
1415	2279709121	-148.037445	-52.376297	-6.650888	-12.996963	6.763515	-2.799192	48.148502	318.795044	268.003662
1416	2279725788	-139.480835	-54.080532	-11.445625	-11.238647	8.475592	1.006385	284.055145	183.799942	78.141281
1417	2279742455	-133.002686	-55.220921	-12.011118	-10.023612	0.755819	-0.595041	361.742950	62.861919	-33.220772
1418	2279759122	-130.049805	-55.147373	-9.412868	-7.689222	-4.560538	-2.371463	305.696381	-69.505203	-55.589634
1419	2279775789	-129.463470	-53.772411	-5.239052	-8.122985	-5.090112	-0.751047	239.717590	-164.526474	-29.530716
1420	2279792456	-129.152359	-51.734962	-1.077625	-8.654341	-4.541322	0.242929	218.308731	-194.116455	-0.970520
1421	2279809123	-128.925125	-50.025219	2.594491	-7.458040	-3.178036	2.781371	185.457779	-172.185822	-7.638997
1422	2279825790	-129.667328	-49.449059	5.655194	-3.909535	-1.285055	2.407495	96.577774	-113.268677	-48.170246
1423	2279842457	-131.667694	-49.820183	8.141038	-0.609967	3.141811	0.681212	-5.358348	-58.245510	-79.604927
1424	2279859124	-134.446564	-50.532173	10.237305	2.765134	7.195650	-0.507698	-69.161118	-29.151812	-85.983849
1425	2279875791	-137.890884	-51.145710	12.152118	5.569139	10.112005	-1.453397	-116.857079	-23.093897	-77.535828
1426	2279892458	-141.751343	-51.218658	14.043534	7.525187	12.460769	-3.061333	-142.820389	-41.924927	-56.771973
1427	2279909125	-145.650177	-50.339657	15.767275	9.675958	12.942985	-4.391736	-153.815063	-80.592033	-20.922928
1428	2279925792	-149.780334	-48.800411	17.121031	10.496552	10.937106	-3.888614	-186.354324	-105.628990	5.535435
1429	2279942459	-153.818329	-47.157269	17.583086	10.435452	9.616114	-2.893581	-222.317627	-95.177063	31.119104
1430	2279959126	-157.661087	-45.692822	17.314287	10.635166	7.187786	-2.586496	-243.074966	-75.185326	47.209625
1431	2279975793	-161.488678	-44.517719	16.519150	9.217155	3.072305	-2.704313	-264.419525	-54.105301	57.183506
1432	2279992460	-165.139725	-43.606255	15.725537	7.015881	-0.550937	-1.948970	-253.067688	-42.514874	49.364452
1433	2280009127	-167.515549	-43.145134	14.984662	5.160705	-4.469293	1.162241	-173.851471	-19.317900	38.659718
1434	2280025794	-167.633606	-43.594593	13.374869	2.729381	-9.512229	3.741876	-73.908646	41.280067	63.228218
1435	2280042461	-165.142822	-45.198368	9.632008	-0.212538	-12.029647	4.675383	-7.800927	131.031097	133.435181
1436	2280059128	-160.924973	-47.533157	4.104392	-3.323619	-9.911402	2.760818	13.262271	200.375122	177.813538
1437	2280075795	-156.050323	-49.450993	-1.128712	-6.480401	-4.195126	0.798536	57.869797	182.989761	151.024933
1438	2280092462	-151.264999	-50.564125	-4.695367	-6.955301	-1.878277	1.615782	123.829826	120.638382	93.232498
1439	2280109129	-147.308167	-50.963913	-6.427853	-7.013741	-2.977403	2.125445	157.514465	54.092068	43.985710
1440	2280125796	-144.950592	-50.791363	-6.349823	-7.145207	-4.850563	2.070247	145.737946	-10.276421	3.081535
1441	2280142463	-143.947433	-50.351673	-4.893677	-7.534469	-5.534732	2.848386	128.429901	-53.696846	-30.015413
1442	2280159130	-143.032898	-49.800079	-2.957755	-7.743274	-5.789221	2.606613	144.881439	-70.879814	-40.446045
1443	2280175797	-142.481644	-49.314137	-0.720045	-6.084009	-6.322418	2.260205	136.307938	-75.770378	-51.894257
1444	2280192464	-141.872131	-49.215534	1.086394	-3.432491	-5.123091	1.464488	119.982277	-47.888256	-52.492363
1445	2280209131	-141.463989	-49.426739	2.452719	-0.566240	-2.596568	-0.734281	88.155769	-23.050310	-50.070946
1446	2280225798	-140.902924	-49.759636	2.974360	2.630551	0.575866	-1.813460	59.095303	2.997327	-28.623756
1447	2280242465	-139.980667	-50.086445	2.348531	5.781097	3.726095	-3.147409	28.238327	30.635984	5.868417
1448	2280259132	-139.370667	-49.959385	1.577226	6.110445	8.994400	-4.656486	2.700221	13.513605	27.368164
1449	2280275799	-139.201187	-49.360016	1.541112	7.050713	12.710415	-3.558671	9.774703	-26.218948	24.400455
1450	2280292466	-139.728668	-48.646717	2.170600	7.722507	13.677341	-2.156624	-2.360000	-48.409981	9.048860
1451	2280309133	-140.583527	-48.265228	2.938060	7.202216	13.778764	0.364137	-16.519100	-36.827583	-8.525739
1452	2280325800	-141.324921	-48.629406	3.545089	6.879953	13.466974	1.499506	-17.409136	2.161728	-32.065857
1453	2280342467	-142.027115	-49.635216	4.200918	6.568347	11.429811	-0.592266	-13.020330	31.865814	-56.976906
1454	2280359134	-143.474686	-50.652206	5.347412	6.362926	6.949750	-3.041088	-35.086128	22.404203	-71.230728
1455	2280375801	-145.375290	-51.291580	6.383705	5.912399	1.161517	-3.040728	-66.945518	8.891232	-53.312660
1456	2280392468	-147.115356	-51.572681	6.542471	5.602314	-4.756110	-1.731604	-98.067162	11.066417	-13.514744
1457	2280409135	-148.467270	-51.496002	5.411756	4.834353	-10.055390	-0.446601	-135.018997	18.791235	38.794926
1458	2280425802	-148.624710	-51.182392	2.362404	0.978741	-11.698105	1.584388	-152.543686	43.588524	107.665848
1459	2280442469	-147.078842	-51.209496	-2.896783	-2.703872	-11.512171	3.828049	-152.859482	106.408340	166.555374
1460	2280459136	-144.503403	-51.811554	-9.559494	-5.764880	-8.968247	3.849306	-157.785675	169.423553	185.208878
1461	2280475803	-141.663696	-52.428539	-15.521870	-8.185678	-2.521260	2.430815	-111.092468	161.156525	152.950256
1462	2280492470	-138.521896	-52.691845	-18.916843	-8.330317	2.115786	2.264077	27.567530	91.372322	84.454422
1463	2280509137	-134.929749	-52.696564	-20.068558	-6.269011	-0.403088	1.589655	161.164444	28.907017	29.986685
1464	2280525804	-132.062912	-52.415386	-19.592962	-4.324020	-5.266556	0.478403	195.160934	-24.080374	0.088510
1465	2280542471	-129.933517	-51.829376	-18.436085	-2.990821	-6.772905	0.012662	183.244690	-55.135410	-1.597888
1466	2280559138	-127.371361	-51.235973	-17.564150	-1.847296	-5.798770	1.200600	195.625015	-47.606670	7.339211
1467	2280575805	-123.524574	-50.919971	-17.487246	-0.831405	-4.562434	2.022210	235.561340	-13.371027	13.676826
1468	2280592472	-118.010490	-51.129665	-18.636177	0.724255	-2.484651	1.584652	278.665436	43.597183	11.349916
1469	2280609139	-111.461815	-51.853817	-20.824896	3.040332	0.717919	0.489528	291.614410	92.362244	-5.109889
1470	2280625806	-105.396652	-52.825459	-23.444736	5.235042	5.820827	-2.420387	240.958282	109.447891	-24.649206
1471	2280642473	-100.702873	-53.355606	-25.383394	6.503234	13.497161	-5.854306	189.948730	75.210587	-14.780355
1472	2280659140	-98.312019	-53.491215	-25.414150	7.676286	16.879097	-3.496368	142.771729	2.638074	-7.336493
1473	2280675807	-99.294594	-53.902054	-23.669056	7.321504	16.373671	-2.041769	25.544525	-56.991234	-33.313305
1474	2280692474	-102.998863	-54.618874	-20.700605	5.371081	16.514568	-0.809098	-78.149757	-93.055458	-61.760429
1475	2280709141	-108.322853	-55.606365	-16.771484	4.245504	15.219524	-0.057364	-127.140450	-112.942719	-92.856598
1476	2280725808	-115.169365	-56.802200	-11.665761	3.962630	11.908788	-0.759096	-157.838104	-130.672836	-129.072327
1477	2280742475	-123.896317	-58.044418	-5.320681	3.108709	6.986528	-2.052433	-204.802994	-140.613464	-165.016403
1478	2280759142	-134.506241	-59.123928	1.788605	3.009441	1.188064	-2.016506	-274.683777	-130.556473	-189.732269
1479	2280775809	-145.886307	-59.608093	8.322045	3.514552	-6.422008	-1.922932	-347.556885	-105.038185	-171.120468
1480	2280792476	-154.631729	-59.437695	11.338284	3.232787	-12.061145	0.567024	-370.443451	-54.209305	-73.913445
1481	2280809143	-157.847839	-59.062435	8.737412	0.883540	-14.109943	2.447564	-328.112762	11.579756	82.561295
1482	2280825810	-156.378799	-59.152225	2.023058	-2.337407	-12.486155	4.549245	-258.002411	85.350403	188.532684
1483	2280842477	-151.999420	-60.025719	-6.374548	-4.940938	-8.583787	5.174911	-171.674179	157.967819	206.469513
1484	2280859144	-145.305054	-61.187553	-14.681552	-5.181665	-4.491411	3.467914	-32.299843	186.496323	172.218109
1485	2280875811	-137.341690	-61.676334	-21.687090	-2.508601	-5.002542	0.328284	109.007507	148.400330	138.178574
1486	2280892478	-129.664978	-61.018280	-26.326689	-0.026800	-6.081683	-0.861703	216.871353	69.629227	120.189789
1487	2280909145	-123.612030	-59.378250	-28.126518	0.669307	-6.892494	-0.993947	270.327484	-15.771397	110.777008
1488	2280925812	-119.229095	-57.589924	-27.604200	0.297356	-6.589107	0.022008	290.890015	-70.191277	82.933876
1489	2280942479	-115.159637	-56.115616	-26.297840	-0.190748	-4.736534	0.305262	311.259827	-78.919914	59.133751
1490	2280959146	-111.452888	-54.895714	-24.800863	0.196804	-3.729639	-1.025692	298.152466	-76.134422	47.265339
1491	2280975813	-107.953217	-53.874130	-23.530201	0.027640	-1.441410	-0.641212	273.784424	-62.919552	43.056400
1492	2280992480	-104.266838	-53.183178	-22.822639	-0.387519	1.691967	-0.342373	257.283905	-36.232059	33.263546
1493	2281009147	-100.774551	-53.019466	-22.572109	-0.940397	5.154677	-0.376256	223.386795	-11.287268	8.186899
1494	2281025814	-98.010567	-53.514359	-22.987219	-0.033109	7.816728	0.106105	147.441376	19.392172	-26.241077
1495	2281042481	-96.214462	-54.589954	-24.044485	0.624978	10.103132	0.244422	57.616367	45.001785	-58.784420
1496	2281059148	-94.864952	-55.935776	-25.977110	1.265031	10.941052	0.461974	-13.600769	73.848831	-73.377426
1497	2281075815	-93.733101	-57.309475	-28.301435	2.061820	13.790702	0.446912	-48.337543	83.169487	-75.890541
1498	2281092482	-94.474403	-58.503937	-29.133343	5.057209	15.060374	-0.680039	-87.217834	32.301464	-69.161263
1499	2281109149	-97.987976	-59.499397	-27.567097	6.226797	14.193194	-1.185613	-131.342361	-40.754150	-64.278709
1500	2281125816	-103.913948	-60.300995	-23.922531	6.027991	11.539783	-1.953243	-167.964722	-97.571526	-67.701492
1501	2281142483	-111.639717	-60.833511	-18.768291	5.512125	7.328633	-2.733284	-196.189316	-133.962143	-76.396118
1502	2281159150	-120.417656	-61.038990	-12.783555	5.907953	1.121640	-2.829587	-214.960236	-150.402222	-87.096771
1503	2281175817	-129.232529	-60.749794	-6.919997	5.979127	-5.651394	-2.138778	-223.492828	-149.656631	-82.891464
1504	2281192484	-135.514877	-59.921791	-3.104000	5.022328	-9.425411	0.089125	-179.542297	-116.744339	-39.088902
1505	2281209151	-137.989120	-58.807568	-2.767579	4.265850	-12.150913	1.285348	-132.032120	-55.541668	38.806183
1506	2281225818	-137.307129	-57.893818	-5.813170	2.293565	-12.673767	2.525265	-114.859306	24.071842	108.082588
1507	2281242485	-134.809509	-57.567722	-11.070964	-0.017258	-11.902681	3.113000	-116.498878	102.566750	134.915604
1508	2281259152	-131.436768	-57.806103	-17.052309	-2.304368	-9.367476	3.138278	-100.013153	149.338974	120.589943
1509	2281275819	-127.084564	-58.367744	-22.686193	-3.725799	-7.247683	2.919730	-24.470106	159.067978	86.810242
1510	2281292486	-122.000214	-58.911106	-27.330614	-3.850892	-6.787813	1.897491	68.623535	137.326080	55.232716
1511	2281309153	-116.699852	-58.906933	-30.473722	-3.113611	-6.168702	0.379216	158.297821	84.125511	47.885040
1512	2281325820	-111.613182	-58.033890	-31.872990	-2.532225	-5.463692	-0.700131	235.648468	17.928280	65.828651
1513	2281342487	-106.713295	-56.386841	-32.028381	-2.330417	-3.775226	-0.653378	288.315338	-28.426844	95.252327
1514	2281359154	-102.241745	-54.329765	-31.406515	-2.489114	-2.334843	-0.699611	301.211609	-52.176258	114.631966
1515	2281375821	-98.402985	-52.443848	-30.338911	-2.570312	0.704173	-0.379681	283.928619	-58.589993	105.054031
1516	2281392488	-95.048592	-51.154770	-29.364988	-2.910935	3.777604	-0.125132	249.345627	-45.626984	73.263176
1517	2281409155	-92.703758	-50.602005	-28.752836	-1.739513	7.309910	-0.379092	170.960144	-25.728712	32.256210
1518	2281425822	-91.668526	-50.833794	-28.424061	-0.161532	10.692123	-0.129499	78.843620	-12.098463	-13.655315
1519	2281442489	-92.125954	-51.690639	-27.979237	1.975177	12.677431	-0.253733	-5.699665	-14.816917	-51.284584
1520	2281459156	-93.836349	-52.827156	-27.109451	3.853728	14.470368	-0.014282	-60.971657	-27.905987	-69.193367
1521	2281475823	-97.157349	-54.027630	-25.149574	5.715125	14.602625	-0.641426	-105.039467	-62.147354	-77.906624
1522	2281492490	-102.275955	-55.156567	-21.869925	6.779713	13.387369	-1.008201	-147.508011	-100.061043	-85.510147
1523	2281509157	-108.893898	-56.091404	-17.473774	7.262082	11.660070	-1.740078	-180.598923	-127.412689	-93.484962
1524	2281525824	-116.458389	-56.698792	-12.497653	7.235232	9.012197	-2.663718	-206.822998	-137.425339	-96.675041
1525	2281542491	-124.688560	-56.891312	-7.340440	6.804395	4.415482	-3.751235	-236.737991	-139.118546	-95.382866
1526	2281559158	-133.249619	-56.648811	-2.394070	6.320174	-1.904898	-3.378066	-267.264862	-134.871628	-90.144829
1527	2281575825	-140.612320	-56.147503	1.449135	5.638827	-7.766438	-0.409406	-251.269409	-108.667381	-71.888168
1528	2281592492	-144.938034	-55.498516	3.187172	4.940992	-11.385962	1.592549	-174.280090	-66.274147	-22.442255
1529	2281609159	-145.151627	-54.901894	1.532373	3.132063	-12.641220	3.357780	-94.655945	3.067939	67.356606
1530	2281625826	-142.627182	-54.524368	-3.391039	1.728199	-13.581418	2.753767	-89.332329	82.012199	151.311234
1531	2281642493	-139.574188	-54.390266	-10.089787	-0.852112	-11.904705	1.899935	-142.887451	139.921082	186.662262
1532	2281659160	-136.363327	-54.334084	-16.987974	-3.986079	-7.548703	1.510306	-142.357178	158.251953	180.977859
1533	2281675827	-132.590393	-54.080372	-22.545963	-5.436301	-3.515411	1.939642	-42.443020	127.677002	146.981537
1534	2281692494	-128.388016	-53.629528	-25.743965	-4.966499	-2.361276	2.035813	98.898529	67.725319	93.601990
1535	2281709161	-124.250923	-52.950474	-26.371780	-4.289254	-2.603876	1.180956	219.651657	-6.697604	45.861851
1536	2281725828	-120.244240	-51.955219	-25.108524	-4.063298	-2.678565	0.590636	302.112122	-71.609093	25.707676
1537	2281742495	-116.271622	-50.710342	-23.004025	-3.792818	-3.057779	0.292211	338.636261	-105.532158	28.430105
1538	2281759162	-112.812111	-49.466484	-20.654066	-3.825719	-2.836328	-0.078304	317.348358	-113.836983	30.484631
1539	2281775829	-109.820236	-48.623207	-18.625826	-3.170358	-1.614717	-0.038094	273.266541	-93.295761	18.388128
1540	2281792496	-107.284676	-48.409840	-17.497522	-2.025800	1.260201	0.094113	204.627243	-47.018574	-1.763363
1541	2281809163	-105.348236	-48.847969	-17.415453	-0.895783	4.544098	-0.037230	121.571564	3.957282	-25.705101
1542	2281825830	-103.777641	-49.790203	-18.186079	0.193184	8.020385	0.090837	60.684471	43.218369	-46.661980
1543	2281842497	-102.709114	-50.941475	-19.322670	2.050817	10.437751	-0.449943	12.696346	58.253326	-56.763195
1544	2281859164	-102.724586	-52.118488	-19.989109	3.879276	12.540505	-0.667020	-31.624590	40.156139	-62.896229
1545	2281875831	-104.168381	-53.293800	-19.500145	4.919861	13.311650	-0.837558	-63.194973	-0.331785	-72.207764
1546	2281892498	-106.908386	-54.437653	-17.675297	5.347207	12.708879	-1.077413	-76.433784	-43.056133	-82.886024
1547	2281909165	-110.771957	-55.514275	-14.753015	5.787903	11.363129	-1.482376	-89.188980	-73.472977	-93.042015
1548	2281925832	-115.685143	-56.480610	-11.096594	6.256898	9.143644	-2.277055	-114.286072	-88.904869	-100.989235
1549	2281942499	-121.772278	-57.240021	-6.818506	6.459973	5.672208	-3.485882	-151.927673	-100.219925	-106.624680
1550	2281959166	-129.139160	-57.529961	-1.907213	6.416258	-0.299876	-3.694353	-195.499084	-118.478264	-105.441078
1551	2281975833	-136.610794	-57.140289	2.824410	5.587090	-6.452828	-1.288510	-210.780029	-127.605637	-86.252548
1552	2281992500	-141.373627	-56.267128	5.520803	4.582630	-10.285909	2.618600	-151.527985	-97.492905	-31.871283
1553	2282009167	-142.183441	-55.375233	4.784711	3.099241	-12.078948	4.211241	-85.453529	-26.597755	53.186565
1554	2282025834	-140.142548	-54.956608	0.711504	1.215564	-12.434175	3.995986	-77.819969	67.872284	124.807053
1555	2282042501	-136.945175	-55.078342	-5.477244	-1.570225	-11.700053	2.838027	-111.531593	146.076111	154.786331
1556	2282059168	-133.363754	-55.393677	-12.331050	-3.968331	-8.502588	1.769268	-121.644020	178.230164	152.796112
1557	2282075835	-129.634415	-55.590340	-18.141754	-5.197802	-4.762976	1.120320	-61.850506	155.082886	121.798096
1558	2282092502	-125.535835	-55.580936	-22.066124	-5.162856	-3.448090	1.207821	53.420902	104.486992	81.411125
1559	2282109169	-121.767097	-55.257580	-23.580908	-3.802536	-3.225904	0.045843	153.058838	31.626017	44.621967
1560	2282125836	-118.343040	-54.657200	-23.076830	-3.184103	-2.984200	-0.425189	232.019455	-33.615170	22.470562
1561	2282142503	-114.629425	-53.914654	-21.768879	-2.547076	-2.822374	-0.286664	288.432068	-61.407970	19.545849
1562	2282159170	-110.888596	-53.248882	-20.429298	-1.922014	-2.552795	-0.795097	291.085022	-59.952751	18.606430
1563	2282175837	-107.062866	-52.941551	-19.592995	-1.028274	-0.774204	-0.509597	271.651917	-34.913448	8.005838
1564	2282192504	-103.198723	-53.069798	-19.635572	0.173165	1.694638	-0.162583	231.900467	3.078007	-6.560362
1565	2282209171	-99.684235	-53.619534	-20.600798	2.155813	4.527124	-0.486135	166.374451	40.143734	-24.892174
1566	2282225838	-96.878952	-54.445301	-22.121834	3.636132	7.975803	-0.810530	96.237534	60.003593	-40.646675
1567	2282242505	-95.107414	-55.276379	-23.583941	5.144690	10.361707	-0.893322	35.984444	55.417343	-43.618855
1568	2282259172	-94.714478	-55.993160	-24.206757	6.261634	12.501944	-0.770211	-6.295320	24.873941	-40.342209
1569	2282275839	-96.310272	-56.586826	-23.384619	7.195167	12.679211	-1.005093	-54.233448	-23.490295	-37.408459
1570	2282292506	-99.734154	-57.118835	-21.216965	6.989825	12.724690	-0.955208	-96.558327	-65.484833	-40.870335
1571	2282309173	-104.498940	-57.594807	-18.182083	6.867179	11.334709	-1.066702	-133.050308	-89.449219	-47.869217
1572	2282325840	-110.566193	-57.964809	-14.582421	6.920170	9.093307	-2.085781	-182.231567	-102.459534	-55.153282
1573	2282342507	-117.991135	-58.075520	-10.565409	6.594815	5.218082	-3.197688	-242.217697	-113.006538	-57.797287
1574	2282359174	-126.306686	-57.812851	-6.424856	5.597848	0.309719	-2.759942	-289.636566	-119.507607	-56.044197
1575	2282375841	-133.882370	-57.136211	-3.026225	4.543533	-5.341322	-0.489032	-283.695618	-109.705124	-38.814281
1576	2282392508	-138.907547	-56.055103	-1.346634	2.953076	-9.284080	1.920381	-218.092819	-85.130348	5.204783
1577	2282409175	-140.231171	-54.815910	-2.418017	0.802613	-11.341720	3.224481	-132.517761	-33.028442	76.429596
1578	2282425842	-138.854156	-53.838135	-6.164753	-1.133160	-11.747571	3.079608	-99.578270	40.162193	137.992569
1579	2282442509	-136.160934	-53.361568	-11.595700	-3.530516	-10.694544	2.716226	-99.795876	109.078247	161.830444
1580	2282459176	-132.701477	-53.251064	-17.381376	-5.586766	-7.353466	2.137315	-69.552704	142.865891	149.727310
1581	2282475843	-128.370026	-53.233688	-22.297882	-6.592965	-4.746942	2.207203	25.018366	132.788834	115.249809
1582	2282492510	-123.525383	-53.203850	-25.747530	-5.736344	-4.254097	1.821398	126.404549	98.642090	74.010323
1583	2282509177	-119.007950	-52.974289	-27.261374	-4.876538	-4.091917	0.509215	200.010864	38.870228	39.994793
1584	2282525844	-114.828529	-52.446907	-27.310425	-4.043711	-3.987083	-0.049202	250.096100	-13.326994	29.049955
1585	2282542511	-110.697891	-51.662724	-26.740358	-3.016554	-3.703126	-0.886494	276.602722	-38.202690	35.400002
1586	2282559178	-107.166588	-50.846703	-26.083286	-1.942875	-2.737267	-1.095110	244.464462	-39.786766	38.589691
1587	2282575845	-104.215042	-50.355183	-25.782686	-0.950577	-0.276745	-0.591586	192.973557	-19.563677	25.672752
1588	2282592512	-101.631477	-50.323742	-26.088509	-0.050481	2.962490	0.008967	142.811050	10.481404	4.917949
1589	2282609179	-99.729095	-50.691936	-26.666084	1.005128	6.528053	-0.628945	89.146225	25.378119	-17.104298
1590	2282625846	-98.725403	-51.393131	-26.952045	2.183010	9.536684	-0.511330	48.341171	17.202709	-39.254963
1591	2282642513	-98.782616	-52.313862	-26.528931	3.974771	11.157594	-0.612579	17.567968	-7.043234	-56.446583
1592	2282659180	-99.905289	-53.293903	-25.208986	5.270414	12.250052	-0.268720	-3.721715	-37.405308	-65.260048
1593	2282675847	-102.064537	-54.228878	-23.031509	5.864385	12.179291	-0.332821	-24.118931	-64.626328	-69.244278
1594	2282692514	-105.209991	-55.106541	-20.268311	6.170277	11.244701	-0.477309	-53.903408	-80.081146	-73.207397
1595	2282709181	-109.182846	-55.975178	-17.232290	6.168669	9.856494	-1.099820	-89.009842	-82.271393	-79.638367
1596	2282725848	-113.928093	-56.806068	-13.990539	6.088622	7.326779	-1.931764	-123.909950	-80.991554	-85.232414
1597	2282742515	-119.465828	-57.478104	-10.594735	5.751650	2.827367	-2.385587	-162.531662	-79.845764	-84.931023
1598	2282759182	-125.541832	-57.877365	-7.221649	4.789213	-3.140358	-1.385673	-194.936340	-77.724411	-77.565048
1599	2282775849	-130.653870	-58.058712	-4.997835	3.774216	-8.172340	1.511708	-194.708069	-48.535625	-51.494865
1600	2282792516	-133.337219	-58.115566	-5.229629	2.229875	-11.242800	2.549285	-173.371613	7.957666	2.978657
1601	2282809183	-133.125031	-58.035099	-8.791016	0.529227	-12.664140	2.608685	-168.565353	79.008240	81.299011
1602	2282825850	-131.291199	-57.959332	-15.037915	-1.211468	-12.319131	1.801918	-207.153656	143.819702	136.941437
1603	2282842517	-129.008865	-57.963772	-22.599955	-3.412193	-9.854292	1.175329	-246.505020	183.658447	154.891129
1604	2282859184	-126.487999	-57.964565	-29.922386	-4.884032	-6.399991	1.018414	-219.640747	183.652405	142.365616
1605	2282875851	-123.796524	-57.795559	-35.352886	-4.655319	-3.400739	0.742846	-112.684990	135.121735	107.656982
1606	2282892518	-120.840515	-57.328381	-38.107948	-3.689521	-2.471238	0.465829	39.549660	59.336510	70.801636
1607	2282909185	-117.801254	-56.527248	-38.272263	-1.951938	-2.426132	-0.772965	175.872833	-19.475311	44.316956
1608	2282925852	-114.490875	-55.397655	-36.736050	-1.136124	-2.229719	-1.144500	276.844086	-76.842384	37.990601
1609	2282942519	-111.056900	-54.089958	-34.457417	-0.430613	-2.564461	-1.755065	319.449799	-103.750038	41.850517
1610	2282959186	-107.528915	-52.893616	-32.341549	0.248418	-1.277293	-0.638728	315.684937	-95.704178	42.981983
1611	2282975853	-103.579819	-52.100754	-31.153875	0.864125	0.627741	0.067468	295.553131	-55.270668	34.529289
1612	2282992520	-99.295357	-51.731369	-31.244768	1.465265	3.391897	0.272968	254.640137	-1.624347	22.896549
1613	2283009187	-95.219620	-51.694336	-32.266777	1.798101	6.060738	0.182492	198.261703	36.904224	7.617472
1614	2283025854	-91.796318	-51.827343	-33.806583	2.430884	7.940268	0.298771	134.340363	57.276463	-3.777735
1615	2283042521	-89.391937	-52.140945	-35.444050	3.545557	10.491267	0.464998	67.989113	60.622528	-17.481518
1616	2283059188	-87.873596	-52.654461	-36.797295	4.041538	11.899536	0.931654	27.426289	48.958122	-31.323778
1617	2283075855	-87.569771	-53.406544	-37.527237	4.684091	12.295500	0.758076	-16.635586	24.937586	-45.560081
1618	2283092522	-88.730309	-54.438793	-37.540314	4.746946	11.746068	0.395823	-70.677032	-0.900122	-61.436646
1619	2283109189	-91.403389	-55.757050	-36.862881	4.717244	10.378122	-0.592435	-127.951218	-22.360077	-78.726768
1620	2283125856	-95.733582	-57.316853	-35.374310	4.452752	7.731176	-1.819601	-186.626328	-42.416351	-96.131561
1621	2283142523	-101.829269	-58.956146	-32.976009	4.089638	3.310926	-2.188519	-245.102264	-59.157677	-108.476974
1622	2283159190	-109.527702	-60.562313	-29.738695	3.484958	-2.647146	-1.635801	-295.720184	-67.360916	-118.883705
1623	2283175857	-117.031075	-61.768932	-26.729753	2.082377	-7.996242	-0.014146	-293.448975	-50.795803	-100.594566
1624	2283192524	-122.165855	-62.088619	-25.254747	0.685994	-10.892943	0.886061	-230.982651	-26.374886	-36.975811
1625	2283209191	-123.831535	-61.400833	-26.515432	-0.315029	-12.368464	1.355873	-166.890244	7.688058	54.276184
1626	2283225858	-122.580803	-60.253777	-30.343071	-1.894418	-11.495065	1.803943	-125.169678	55.898018	118.902298
1627	2283242525	-119.558189	-59.152054	-35.256878	-3.400611	-9.101324	1.505286	-72.463707	93.047791	133.283829
1628	2283259192	-115.827881	-58.125172	-39.444649	-4.211739	-6.245210	1.014011	10.393701	86.763596	115.207085
1629	2283275859	-111.599312	-57.111633	-42.067390	-3.696031	-4.778800	0.990746	122.153290	52.251907	89.517799
1630	2283292526	-107.243134	-56.026966	-42.830345	-2.624947	-4.445675	0.150867	224.637741	1.653603	69.825485
1631	2283309193	-103.019829	-54.840073	-42.003883	-1.741153	-4.361479	-0.936212	295.789917	-46.263065	61.617268
1632	2283325860	-98.751488	-53.481640	-40.505501	-1.118905	-3.705740	-1.400272	330.745636	-67.688766	70.475525
1633	2283342527	-94.648682	-52.121159	-39.118843	0.114559	-2.835646	-1.263490	314.239563	-60.038422	75.754562
1634	2283359194	-90.807388	-51.016281	-38.281506	-0.019346	-0.184968	-0.112561	271.735168	-34.909626	65.441727
1635	2283375861	-87.138214	-50.337177	-38.156395	-0.215592	2.378250	0.269090	227.916031	-4.577882	41.658314
1636	2283392528	-83.672646	-50.214371	-38.722885	-0.338650	5.741684	0.539909	183.542648	21.883234	6.505821
1637	2283409195	-80.670708	-50.715145	-39.935982	1.039476	7.895815	0.734763	125.454063	41.663597	-35.172626
1638	2283425862	-78.460457	-51.667439	-41.513855	2.804098	10.205960	0.692888	59.933907	48.105011	-66.086479
1639	2283442529	-77.223045	-52.748615	-42.955635	4.697962	11.987898	0.865241	6.534364	38.492119	-73.836182
1640	2283459196	-77.297661	-53.852970	-43.690605	6.006587	12.748937	0.912332	-39.713997	11.656886	-69.839615
1641	2283475863	-79.183281	-55.094711	-43.358223	6.565912	12.392249	0.515476	-97.310364	-25.780264	-70.118256
1642	2283492530	-82.870094	-56.509399	-41.917450	6.419060	11.525433	0.009246	-150.590439	-60.350788	-75.905678
1643	2283509197	-88.042435	-58.050159	-39.512455	6.127344	9.325842	-0.905331	-190.266785	-84.102020	-85.668030
1644	2283525864	-94.710068	-59.621098	-36.157597	5.818459	5.402619	-2.023051	-229.467178	-100.876724	-96.412521
1645	2283542531	-102.626228	-61.029228	-32.072514	5.609306	-0.215198	-2.292909	-263.806488	-106.307060	-101.433899
1646	2283559198	-111.121719	-61.939728	-27.519991	5.097805	-6.693755	-2.096599	-271.365601	-108.202240	-89.692451
1647	2283575865	-117.540451	-61.873947	-24.152536	3.162654	-10.433187	0.243152	-208.076965	-87.858086	-35.173981
1648	2283592532	-119.760132	-60.848942	-23.974924	1.299545	-12.597631	1.348922	-124.414886	-33.753292	51.918625
1649	2283609199	-118.617668	-59.456108	-26.967382	-0.713959	-12.489365	1.244480	-87.109589	37.250626	116.822014
1650	2283625866	-115.740547	-58.118210	-31.795340	-2.638245	-10.818315	1.049394	-74.483536	96.636940	140.127686
1651	2283642533	-112.610023	-56.876446	-36.728428	-3.393811	-8.233693	0.514284	-60.717827	114.145271	133.191162
1652	2283659200	-109.585327	-55.766113	-40.467617	-3.712802	-5.216813	0.775540	-3.847630	91.518173	107.041290
1653	2283675867	-106.509338	-54.765316	-42.584435	-3.108611	-4.227539	0.468448	81.693459	49.577419	79.673203
1654	2283692534	-103.526009	-53.667736	-42.949917	-2.535857	-3.198582	-0.454342	162.831833	-5.345239	67.174362
1655	2283709201	-100.495239	-52.283661	-41.922344	-2.426902	-2.712413	-1.118362	232.737518	-54.269482	73.862213
1656	2283725868	-97.161636	-50.729366	-40.398643	-2.173416	-1.671734	-0.534920	273.232483	-71.180786	83.915009
1657	2283742535	-93.918800	-49.349476	-38.804871	-1.800009	0.027333	-0.102077	269.554962	-69.726219	77.093124
1658	2283759202	-90.830490	-48.455769	-37.641735	-1.360632	2.165486	0.630278	239.579163	-48.602474	52.395161
1659	2283775869	-88.208893	-48.107338	-37.092823	-0.601331	4.858850	0.687944	183.342072	-22.051266	21.867073
1660	2283792536	-86.472107	-48.276688	-36.893761	0.337572	7.794109	0.899086	114.414917	-8.594896	-8.987916
1661	2283809203	-85.450279	-48.901844	-36.873535	1.386603	9.936543	1.357656	63.122593	-3.317816	-36.613983
1662	2283825870	-85.110817	-49.809967	-36.757339	2.715107	11.675822	1.471331	26.095591	-8.583474	-53.266365
1663	2283842537	-85.608383	-50.886848	-36.154381	3.799905	12.586724	1.368609	-2.058155	-27.538465	-61.961441
1664	2283859204	-87.202492	-52.104179	-34.922688	4.683146	12.316165	0.896145	-38.424911	-49.526199	-69.519554
1665	2283875871	-90.076668	-53.461838	-33.123798	5.202555	11.235535	-0.069885	-87.632080	-66.008369	-79.439667
1666	2283892538	-94.373566	-54.911808	-30.724903	5.446064	8.958628	-1.589423	-142.670944	-79.467003	-89.749359
1667	2283909205	-100.099442	-56.319298	-27.762623	5.331775	4.930131	-2.645475	-198.798904	-87.580833	-95.912468
1668	2283925872	-106.915703	-57.477974	-24.410738	4.688166	-0.412261	-2.813772	-242.543655	-89.297897	-92.665047
1669	2283942539	-113.519310	-58.256187	-21.576914	4.297084	-6.200031	-1.152069	-254.188797	-67.652458	-74.423744
1670	2283959206	-118.353371	-58.494976	-20.347960	2.647751	-10.341354	0.525800	-228.846573	-27.678974	-29.150995
1671	2283975873	-120.208229	-58.227501	-21.719240	0.943700	-12.439145	1.718519	-182.301697	30.332344	35.660271
1672	2283992540	-119.412392	-57.749653	-25.706459	-0.518560	-12.589396	1.689412	-155.418610	96.052422	88.308327
1673	2284009207	-117.153183	-57.257950	-31.280859	-1.901286	-10.608229	0.857759	-146.305389	144.277252	111.345474
1674	2284025874	-114.375183	-56.698116	-36.975250	-2.808497	-7.583391	0.199633	-119.140633	152.917938	111.296410
1675	2284042541	-111.486023	-56.008312	-41.479195	-2.922245	-5.106901	0.341585	-50.602470	121.449272	96.516129
1676	2284059208	-108.681702	-55.200844	-43.991398	-2.163135	-3.799729	0.411604	45.025135	62.977779	74.835464
1677	2284075875	-106.187897	-54.255058	-44.222279	-1.360582	-3.273413	-0.089906	139.574890	-9.764678	56.694363
1678	2284092542	-103.769409	-53.073399	-42.667400	-1.329147	-3.135027	-0.829719	221.598663	-72.149033	54.447922
1679	2284109209	-101.057747	-51.644634	-40.220356	-1.339990	-2.669043	-1.026962	280.380554	-106.450531	64.803017
1680	2284125876	-98.169601	-50.178146	-37.593525	-1.433616	-1.611223	-0.463604	297.082489	-113.100105	70.637634
1681	2284142543	-95.032562	-49.025181	-35.463436	-0.651457	-0.021391	0.340582	287.098755	-90.649574	59.799507
1682	2284159210	-91.861015	-48.335419	-34.337528	-0.292700	2.423782	0.687604	242.574387	-47.349720	39.334408
1683	2284175877	-89.360085	-48.199917	-34.180878	0.676722	4.752223	0.676028	158.470642	-6.520626	8.825199
1684	2284192544	-87.759712	-48.611111	-34.816799	1.563811	7.210668	0.869967	68.676582	24.685837	-24.525238
1685	2284209211	-87.125702	-49.344109	-35.802593	2.278645	9.146502	0.809880	-5.749096	37.037498	-44.931572
1686	2284225878	-87.329353	-50.202049	-36.574219	3.256893	11.054987	0.873446	-47.129025	27.814770	-52.202896
1687	2284242545	-88.489555	-51.129299	-36.644665	4.052731	11.286396	0.754037	-72.953003	1.350361	-55.126812
1688	2284259212	-90.797119	-52.167130	-35.925896	4.552144	10.899829	0.608919	-105.173775	-26.239405	-61.605938
1689	2284275879	-94.331184	-53.371811	-34.519588	4.805718	9.713115	-0.028579	-145.863922	-46.676273	-74.037231
1690	2284292546	-99.089668	-54.696842	-32.542503	4.945675	7.545358	-1.009953	-190.905121	-58.699673	-86.639481
1691	2284309213	-105.286674	-56.013653	-29.833782	5.003550	3.996558	-2.363695	-239.794479	-72.416115	-96.236725
1692	2284325880	-113.014374	-57.066738	-26.063152	4.421710	-0.790035	-3.010424	-276.673309	-96.001114	-100.036514
1693	2284342547	-121.171822	-57.536415	-21.675364	3.721760	-6.061804	-1.844324	-269.511200	-112.861900	-89.236603
1694	2284359214	-127.310135	-57.058899	-18.038403	1.878093	-8.765755	0.136733	-185.921097	-112.899994	-42.035374
1695	2284375881	-130.008286	-55.723606	-16.584013	0.492678	-11.017973	1.272280	-89.969131	-87.303963	32.940243
1696	2284392548	-129.784988	-54.161545	-17.664547	-0.537180	-11.547178	1.818922	-39.880020	-31.276382	96.225571
1697	2284409215	-127.540466	-52.988682	-20.816671	-1.701821	-10.308791	2.293323	-17.185167	43.792088	125.372726
1698	2284425882	-124.287010	-52.250587	-24.943293	-2.633557	-8.467193	0.990213	-0.833663	95.662582	124.188507
1699	2284442549	-120.604111	-51.667629	-28.906580	-3.170710	-5.979067	0.540298	34.741844	104.621460	108.217583
1700	2284459216	-116.683662	-51.113987	-32.037117	-2.707390	-4.449263	0.431490	89.683121	86.593689	85.434143
1701	2284475883	-112.571487	-50.488724	-33.996437	-2.327430	-2.754761	-0.406209	157.009583	51.495178	65.213814
1702	2284492550	-108.401360	-49.618263	-34.589195	-2.063992	-1.330070	-1.241050	224.386063	2.684507	57.165276
1703	2284509217	-104.113922	-48.610168	-34.229992	-1.595556	0.207260	-0.608278	274.948669	-30.849964	54.490753
1704	2284525884	-99.706802	-47.753723	-33.526970	-1.177664	1.880377	-0.104682	297.181274	-38.388493	44.973579
1705	2284542551	-95.740410	-47.267677	-32.899685	-0.382271	3.785039	0.549211	266.969269	-29.251461	26.075510
1706	2284559218	-93.080185	-47.363346	-32.372143	0.650625	5.809323	0.646528	183.991180	-20.960693	-6.720728
1707	2284575885	-91.944565	-48.099781	-31.828461	1.386009	8.715564	1.262482	93.017418	-19.680922	-44.432522
1708	2284592552	-92.308723	-49.355999	-30.815905	2.564087	10.731587	1.094932	24.252970	-36.749435	-76.156212
1709	2284609219	-94.220169	-50.818089	-28.901741	3.625246	12.094685	0.546765	-26.645514	-67.776161	-91.149529
1710	2284625886	-97.922180	-52.286438	-25.608278	4.571955	12.864011	-0.183517	-67.874832	-111.832886	-99.956123
1711	2284642553	-103.772743	-53.552773	-20.653902	5.342085	12.392076	-1.067755	-114.894669	-160.469116	-107.610268
1712	2284659220	-111.486237	-54.355286	-14.473279	5.654894	11.016019	-1.617288	-164.407547	-191.986786	-111.081215
1713	2284675887	-120.575882	-54.452663	-7.639221	5.765249	8.561550	-2.786017	-213.777206	-210.427231	-108.900650
1714	2284692554	-130.656158	-53.585472	-0.542141	5.747340	4.446156	-4.286748	-262.274261	-232.246902	-102.078705
1715	2284709221	-141.331604	-51.408009	6.418342	5.887989	-1.948614	-5.432457	-311.140350	-269.353394	-90.611366
1716	2284725888	-151.178162	-47.875725	11.918091	4.834507	-9.380311	-3.401282	-340.894989	-294.052155	-58.320583
1717	2284742555	-158.003036	-44.089672	14.313731	1.829521	-13.294904	2.947466	-307.242126	-247.623260	8.850431
1718	2284759222	-160.712646	-41.816193	12.844145	-0.124753	-14.365210	8.797071	-223.247543	-104.669739	109.725235
1719	2284775889	-159.743011	-42.004230	7.942427	-0.760065	-13.960486	9.468679	-138.295120	84.743820	202.840317
1720	2284792556	-156.167206	-44.085140	0.676193	-2.607880	-12.950538	5.547694	-82.724068	235.082794	248.687607
1721	2284809223	-151.023834	-46.695019	-7.372815	-5.597555	-8.575809	0.223843	-34.641834	290.625854	234.081589
1722	2284825890	-144.747437	-48.799370	-14.315720	-6.220751	-2.821020	-1.556997	69.195610	255.422638	169.871338
1723	2284842557	-138.014404	-50.383762	-19.228813	-4.588651	-1.353424	-1.249746	180.515915	193.331772	89.827721
1724	2284859224	-131.443680	-51.317501	-22.234783	-3.527149	-2.139744	-2.322004	255.485962	120.196075	40.257771
1725	2284875891	-125.500877	-51.471386	-23.608232	-2.361250	-2.598641	-2.822185	293.357544	45.898262	24.784775
1726	2284892558	-120.228149	-51.151829	-23.880894	-1.695978	-2.083242	-1.834137	304.860565	-1.926863	21.782560
1727	2284909225	-115.736534	-50.767811	-23.482168	-1.360028	-0.862921	-1.462311	289.366760	-24.194036	13.517338
1728	2284925892	-112.416107	-50.620819	-22.471533	-0.619187	1.888516	-0.605275	247.496826	-38.733147	-7.301505
1729	2284942559	-111.022774	-50.944695	-20.344057	0.861542	4.794815	-0.441016	183.733688	-67.723701	-47.518986
1730	2284959226	-111.908043	-51.665287	-16.857439	2.134650	7.367461	0.522795	111.220039	-105.672775	-87.609886
1731	2284975893	-115.035950	-52.701668	-12.391205	2.865568	7.840988	0.791007	24.846371	-125.550598	-121.905014
1732	2284992560	-119.696693	-53.858517	-7.467154	2.485766	8.850042	1.319773	-42.258430	-124.443398	-142.188370
1733	2285009227	-125.045998	-55.020985	-2.716993	2.797224	9.196102	1.294440	-88.971725	-101.960625	-146.889511
1734	2285025894	-130.817520	-55.876102	2.675890	2.544896	12.487083	0.313334	-80.002434	-112.437149	-152.392807
1735	2285042561	-136.962021	-55.962433	8.469801	4.934308	9.919200	-1.110476	-81.453705	-135.913803	-137.731827
1736	2285059228	-143.334274	-55.065395	13.097700	5.963030	7.074423	-2.413406	-154.551331	-141.201141	-85.002670
1737	2285075895	-148.821625	-53.441010	15.963540	6.240757	4.262079	-2.520577	-191.069260	-136.150726	-27.554054
1738	2285092562	-153.511551	-51.499371	17.071041	7.516584	-2.563530	-0.061881	-230.153397	-120.935387	22.265793
1739	2285109229	-157.164871	-50.025166	15.735305	5.856528	-9.621706	2.697772	-282.487946	-58.756779	84.458885
1740	2285125896	-158.615952	-49.553921	11.712319	2.339495	-11.929024	4.226278	-272.067810	32.770603	156.138382
1741	2285142563	-156.796249	-50.373894	5.130577	-0.613850	-11.208289	4.425167	-193.413101	141.996323	217.072021
1742	2285159230	-152.681320	-51.833488	-2.637832	-3.151479	-7.571553	0.619008	-115.891602	204.031845	227.711487
1743	2285175897	-147.435822	-53.189075	-9.405964	-4.027110	-1.047063	-1.253381	-7.146204	193.752029	173.719620
1744	2285192564	-141.747559	-54.304096	-14.029497	-3.007991	-0.674039	-1.258887	117.882034	149.680496	95.160789
1745	2285209231	-136.584961	-55.150894	-16.653093	-2.055730	-3.197675	-1.537148	181.582077	98.071884	35.790268
1746	2285225898	-132.870621	-55.681629	-17.552231	-1.478349	-4.657228	-2.225135	178.936935	44.362118	-0.837034
1747	2285242565	-130.401489	-55.749161	-16.947155	-2.002047	-4.014572	-2.443836	178.843384	-12.431571	-16.371767
1748	2285259232	-128.299713	-55.391228	-15.268686	-2.625063	-3.152707	-2.021860	210.049179	-57.508846	-19.233204
1749	2285275899	-126.652695	-54.918224	-12.554997	-2.258633	-2.138974	-1.633473	233.458603	-90.944809	-33.788952
1750	2285292566	-125.697884	-54.452713	-9.183564	-1.624290	-1.135025	-0.956441	223.486465	-110.701118	-46.157585
1751	2285309233	-125.533539	-54.213909	-5.643065	-0.304097	0.353129	-0.273715	183.550598	-108.762405	-60.090065
1752	2285325900	-125.986122	-54.327492	-2.622385	0.985068	1.962804	1.823097	121.163322	-81.616089	-66.972855
1753	2285342567	-126.431870	-54.897266	-0.691344	2.203664	4.036957	3.444392	68.860374	-33.618866	-66.779930
1754	2285359234	-126.421951	-55.878769	0.159583	3.362249	6.458499	2.985740	43.562618	12.052707	-64.087784
1755	2285375901	-126.143074	-56.871548	0.172510	5.102226	7.619112	1.590072	18.051748	35.403599	-47.669323
1756	2285392568	-125.700874	-57.585857	-0.716881	6.352086	8.210854	0.818857	-18.021070	49.124439	-17.056307
1757	2285409235	-125.261436	-57.934429	-2.310817	6.585655	8.604361	0.155298	-54.568130	54.335682	13.374028
1758	2285425902	-124.547737	-58.036938	-4.939696	6.157794	8.086870	0.821110	-91.372284	72.817062	43.671272
1759	2285442569	-123.059044	-58.151516	-9.092959	5.317327	6.816938	0.838096	-123.093872	114.055122	68.470680
1760	2285459236	-121.617378	-58.445671	-14.142846	4.769817	4.637220	-0.346523	-172.422958	144.766068	71.133987
1761	2285475903	-121.494644	-58.847427	-18.793837	4.117103	2.174900	-1.747106	-232.407211	137.226669	56.301361
1762	2285492570	-123.155701	-59.062332	-21.646172	3.237704	0.981483	-2.890482	-247.737274	82.296188	37.043037
1763	2285509237	-125.829964	-58.635742	-21.857008	1.655939	-0.112301	-3.015359	-172.822937	-8.304405	25.518347
1764	2285525904	-127.993843	-57.475880	-20.448284	0.267854	-2.139174	-1.928070	-59.613873	-76.772675	29.505686
1765	2285542571	-129.755386	-55.874512	-18.225155	-0.571272	-4.203442	-1.274921	4.421830	-116.596306	29.548222
1766	2285559238	-131.552963	-54.105911	-15.604450	-2.185075	-5.280473	-1.061772	19.829872	-136.852753	22.494825
1767	2285575905	-133.251297	-52.518227	-12.789474	-3.436283	-5.480768	0.438284	32.734169	-138.095993	3.054909
1768	2285592572	-134.216339	-51.453594	-10.186172	-4.373024	-6.237678	2.366858	64.605568	-113.058380	-19.597090
1769	2285609239	-133.739670	-51.208111	-8.589965	-5.109781	-7.819547	3.430547	103.078484	-52.731213	-30.239925
1770	2285625906	-131.510132	-51.842426	-8.459762	-5.345005	-8.960981	3.102291	139.989578	22.662460	-30.705772
1771	2285642573	-127.620407	-52.928696	-10.124439	-4.394468	-9.533708	1.346110	154.720734	88.899841	-10.918515
1772	2285659240	-122.133698	-53.982338	-13.943517	-2.854682	-8.012733	0.310310	145.927872	148.343048	26.583183
1773	2285675907	-115.316902	-54.690109	-19.735033	-1.596465	-5.669379	-0.135561	127.761574	198.178513	60.532280
1774	2285692574	-107.525032	-55.070152	-27.523596	-0.502427	-2.875705	0.765038	86.443420	258.524567	77.369904
1775	2285709241	-99.007187	-55.145523	-36.233822	-1.052913	2.817911	0.786911	83.524864	291.859192	64.672493
1776	2285725908	-89.511177	-54.854256	-44.784473	-1.440961	6.933395	1.604228	150.354721	292.140900	39.809601
1777	2285742575	-79.840233	-54.438782	-51.980766	1.395385	8.934376	0.587986	228.645172	251.360992	2.199560
1778	2285759242	-72.240608	-54.460770	-57.192455	4.734220	8.454352	-0.275165	201.821594	176.697189	-44.602863
1779	2285775909	-68.476067	-55.475258	-59.713810	7.890461	10.691262	-1.133494	101.938690	62.107395	-86.078201
1780	2285792576	-68.420990	-57.373974	-58.536415	8.223632	13.702287	-1.789895	61.684776	-77.272583	-91.285324
1781	2285809243	-71.797386	-59.791382	-53.119034	7.931845	13.772597	-2.058489	73.851204	-207.526169	-78.407288
1782	2285825910	-80.045898	-62.052319	-43.907402	7.908448	9.539510	-3.757449	-13.124553	-292.058319	-65.668861
1783	2285842577	-93.005920	-63.304863	-31.888432	6.294762	6.664707	-4.112986	-138.362839	-333.168671	-54.203468
1784	2285859244	-109.095291	-62.970177	-18.170317	4.379673	3.763350	-4.273163	-232.370392	-366.986023	-50.884090
1785	2285875911	-125.257080	-60.943653	-5.181378	1.691592	-2.255369	-3.350971	-283.070709	-379.595520	-58.535267
1786	2285892578	-137.156113	-58.345264	3.478006	-2.441238	-8.257813	2.600174	-267.149231	-298.964172	-54.605602
1787	2285909245	-141.811020	-57.002651	6.635297	-4.736705	-7.639627	8.434963	-120.678513	-126.271828	-23.417189
1788	2285925912	-140.126968	-57.251450	5.466140	-3.221264	-9.761150	6.391705	40.992165	36.274990	21.333811
1789	2285942579	-134.991470	-58.227699	1.154674	-0.290538	-11.115113	1.516513	88.622589	137.028183	63.350662
1790	2285959246	-127.654175	-59.142834	-5.662773	-0.856492	-8.871664	0.690697	90.407066	196.375931	99.942070
1791	2285975913	-119.535675	-59.606003	-13.702383	-1.432676	-8.237736	-0.730783	72.012184	220.391556	113.452667
1792	2285992580	-111.526146	-59.619507	-22.127819	-2.689179	-6.544581	-0.735486	44.761398	231.346466	110.015373
1793	2286009247	-104.287865	-59.291630	-29.480520	-3.615948	-3.709767	-0.967463	54.989017	207.498199	88.156639
1794	2286025914	-98.147057	-58.879387	-34.629795	-3.569744	-1.763053	-0.550402	104.117416	151.190582	55.703033
1795	2286042581	-93.405334	-58.820202	-37.365437	-1.890916	-0.583838	-1.079466	144.882568	84.460197	12.690750
1796	2286059248	-90.144814	-59.212067	-38.006210	-0.323429	0.863218	-1.145036	163.530884	20.905418	-22.243343
1797	2286075915	-88.068047	-59.872604	-37.067883	1.459339	2.692037	-1.037503	173.950989	-28.691809	-38.515038
1798	2286092582	-87.850395	-60.763454	-34.572193	3.935545	3.978004	-0.885401	143.839310	-75.447678	-50.080204
1799	2286109249	-89.875603	-61.744263	-30.471704	4.811075	5.727305	-0.372269	94.789246	-118.839088	-55.742382
1800	2286125916	-94.379921	-62.641235	-24.672121	6.033859	7.306107	-0.515656	37.912407	-159.457886	-59.015190
1801	2286142583	-101.144554	-63.234467	-17.217196	5.438713	8.587942	-0.379798	-7.330050	-195.969666	-61.901569
1802	2286159250	-108.896317	-63.292877	-9.216572	4.797702	8.621282	0.118823	-36.531052	-206.685471	-58.475285
1803	2286175917	-116.057594	-63.033386	-2.077052	4.066826	8.314780	1.319864	-47.953087	-183.641006	-58.596066
1804	2286192584	-121.565331	-62.724182	3.117534	4.081721	7.548658	1.888540	-53.967144	-132.442947	-51.157177
1805	2286209251	-125.431931	-62.516792	6.170039	4.662737	6.538740	1.368102	-70.621094	-76.122276	-34.927223
1806	2286225918	-128.480118	-62.536900	7.358969	5.318373	2.809094	0.754524	-121.135223	-24.607933	-19.470678
1807	2286242585	-130.871201	-62.805428	6.518701	5.115135	-1.733711	0.648092	-189.882172	29.002104	3.680480
1808	2286259252	-132.161041	-63.141869	3.323524	4.060708	-6.958534	0.712746	-249.675705	79.390594	43.875000
1809	2286275919	-131.077271	-63.649059	-2.907592	2.437219	-9.950549	2.088607	-270.502747	145.986969	89.554276
1810	2286292586	-126.919479	-64.214851	-12.488442	-0.299240	-10.111997	1.046029	-267.593079	217.909409	133.370560
1811	2286309253	-121.147583	-64.254501	-23.013273	-3.470439	-6.514119	-1.754699	-222.945450	228.967499	152.191208
1812	2286325920	-115.948784	-63.620487	-30.451654	-6.602985	-1.081106	-2.276846	-89.060562	154.280197	127.522583
1813	2286342587	-111.626747	-63.157093	-34.178032	-6.268929	-0.256493	-0.002778	59.326790	80.792259	66.294991
1814	2286359254	-109.437157	-63.118988	-34.432640	-3.583535	-2.136094	-1.344328	117.656364	6.104670	5.021801
1815	2286375921	-110.228493	-63.128448	-31.360165	-1.367813	-2.936437	-2.184656	116.957603	-77.728249	-28.327978
1816	2286392588	-113.914070	-62.714886	-25.313187	-0.962661	-2.848333	-3.305970	102.091400	-161.848389	-38.548534
1817	2286409255	-118.984207	-61.451382	-17.483202	-0.777209	-2.417903	-3.369197	111.411896	-230.086594	-29.636707
1818	2286425922	-123.984489	-59.330536	-9.650498	-0.031924	-3.016048	-2.670523	109.209663	-263.775543	-12.332043
1819	2286442589	-128.286697	-56.832115	-3.187296	0.677500	-3.027391	-0.843561	71.898865	-253.407700	0.587744
1820	2286459256	-131.295914	-54.856796	1.125870	0.997849	-1.487967	2.828367	34.468529	-187.011688	-1.393765
1821	2286475923	-132.186218	-54.161877	2.475060	1.671823	0.010894	6.782692	13.472631	-62.460434	0.343350
1822	2286492590	-130.676331	-54.952320	0.294531	1.627105	1.037892	7.794563	-15.003140	88.607262	15.167253
1823	2286509257	-126.729500	-56.659565	-4.773584	2.411761	4.960738	4.693069	-13.869837	197.690216	27.511524
1824	2286525924	-122.262489	-58.604156	-10.783938	3.175838	6.858736	0.214369	-36.064838	225.493530	13.880578
1825	2286542591	-119.326508	-60.342255	-15.785072	3.934050	8.747412	-1.183908	-82.115532	184.757782	-10.841975
1826	2286559258	-118.315804	-61.650723	-19.225349	4.596177	10.452537	-2.005531	-120.074387	126.104897	-19.850916
1827	2286575925	-119.915024	-62.223969	-19.936312	4.664745	11.712829	-3.625119	-134.274536	34.958832	-19.611300
1828	2286592592	-124.078857	-62.079346	-17.293531	3.492463	11.925522	-3.670952	-110.863617	-66.613091	-31.152414
1829	2286609259	-130.141678	-61.216404	-11.994263	2.608036	7.787924	-2.819662	-85.651581	-150.701004	-48.958122
1830	2286625926	-137.366882	-59.572037	-5.656323	2.698248	1.181156	-3.192269	-104.797340	-202.884125	-57.652794
1831	2286642593	-144.719696	-56.888126	0.137901	2.385543	-6.297341	-3.451799	-147.402267	-239.329498	-39.945435
1832	2286659260	-149.888870	-53.648277	3.176660	-0.499989	-10.154070	0.934565	-161.783096	-218.994904	18.830746
1833	2286675927	-151.019531	-51.481361	2.877867	-4.359355	-9.122906	6.685963	-83.106361	-107.188843	74.735435
1834	2286692594	-148.163239	-51.507980	0.117107	-5.842917	-7.810916	7.968235	41.135784	54.075558	89.058617
1835	2286709261	-142.730240	-53.030296	-4.130608	-5.570667	-7.332113	3.683862	123.982018	164.152908	77.436836
1836	2286725928	-135.824539	-55.157852	-9.589367	-4.622650	-7.198941	0.709714	148.789246	222.471024	62.970371
1837	2286742595	-127.657249	-57.318287	-16.186176	-3.283041	-6.175741	-0.929738	160.922180	250.754272	50.324265
1838	2286759262	-118.912109	-58.988323	-23.243164	-2.342600	-5.170156	-1.635460	165.205124	242.051147	39.389950
1839	2286775929	-109.877441	-60.106827	-30.542244	-2.403288	-3.590121	-1.671178	164.922440	230.149460	31.072767
1840	2286792596	-100.072899	-60.523079	-38.030956	-1.870435	-2.740632	-2.008516	198.439514	221.707321	33.866722
1841	2286809263	-90.187325	-60.191666	-44.870491	-1.010447	-1.425449	-1.955320	237.082123	200.729630	38.455505
1842	2286825930	-81.128029	-59.497887	-50.518677	0.054492	0.117505	-1.152155	251.226898	173.318314	29.183271
1843	2286842597	-73.365944	-58.896503	-55.239468	1.395576	2.048178	-0.298669	223.130173	149.912262	3.813159
1844	2286859264	-66.761246	-58.533867	-59.605770	2.296044	4.409696	0.798229	172.993378	135.857529	-25.260048
1845	2286875931	-61.289070	-58.493824	-63.449383	3.142772	7.384089	1.441379	132.063553	109.985550	-49.952030
1846	2286892598	-57.853992	-59.149960	-65.690407	5.781734	9.634073	1.150451	91.160263	40.854752	-68.659775
1847	2286909265	-57.565449	-60.770611	-65.124947	8.751924	12.194124	0.413219	46.353676	-65.423897	-72.736549
1848	2286925932	-60.854904	-63.244057	-60.836285	8.273008	13.246359	-0.483485	29.090466	-178.698669	-65.307411
1849	2286942599	-68.675156	-65.790802	-51.800484	8.469032	11.888473	-1.971361	19.085892	-274.731750	-38.212090
1850	2286959266	-81.924019	-67.509033	-38.305233	8.328742	9.577783	-3.127318	-52.732529	-334.715240	-17.424423
1851	2286975933	-98.087738	-67.632080	-23.051367	6.311642	6.741998	-2.908151	-125.380051	-347.136841	-6.756584
1852	2286992600	-112.219612	-66.305206	-10.681350	3.858649	2.234725	-0.646082	-166.798737	-299.389679	1.535368
1853	2287009267	-121.763657	-64.715904	-3.321858	2.389243	-3.584823	2.120344	-173.086319	-205.128357	2.917060
1854	2287025934	-126.544678	-63.790211	-0.583743	1.260229	-8.711883	3.960336	-141.083344	-89.232864	7.131873
1855	2287042601	-126.832176	-63.547932	-1.826187	0.268869	-11.092265	3.922265	-85.803543	18.697594	32.606884
1856	2287059268	-122.557518	-63.750492	-7.629506	-0.036095	-11.435810	2.864322	-56.771248	134.688934	79.007889
1857	2287075935	-115.172615	-63.950531	-17.424061	-1.227263	-11.242947	0.419088	-85.380188	233.031937	115.330055
1858	2287092602	-106.094452	-63.737961	-29.802847	-3.682388	-9.010690	-1.452553	-122.534439	301.943970	127.795235
1859	2287109269	-97.208733	-62.805798	-41.402180	-5.883153	-4.326056	-2.268744	-88.761528	295.336670	118.295746
1860	2287125936	-89.518959	-61.490963	-49.284271	-6.696318	-1.148466	-1.296735	43.154476	216.273865	92.129303
1861	2287142603	-83.184052	-60.394672	-53.238525	-4.530878	-1.226233	-0.773022	172.926376	119.609085	58.850857
1862	2287159270	-78.996262	-59.837292	-53.443192	-2.229376	-1.543260	-1.044283	240.827774	11.766388	32.684387
1863	2287175937	-77.039711	-59.717384	-50.779297	-1.298282	-2.148219	-1.247037	255.785782	-76.638245	24.379511
1864	2287192604	-76.556152	-59.817375	-46.821342	-0.575383	-2.934031	-1.385286	234.644943	-117.205803	22.184345
1865	2287209271	-77.766426	-60.104851	-42.335732	1.555003	-2.450455	-1.710419	160.829819	-134.497635	13.880003
1866	2287225938	-80.091110	-60.544083	-38.120865	2.231645	-0.310402	-0.362595	80.954781	-127.304253	-0.987475
1867	2287242605	-82.818794	-61.083729	-34.460247	3.807619	2.598406	0.265871	28.901682	-110.123817	-15.252470
1868	2287259272	-86.567673	-61.683392	-30.451374	5.394517	6.019186	0.078620	-13.136709	-117.354095	-24.315445
1869	2287275939	-91.779381	-62.147194	-25.222626	5.726138	8.689567	0.216322	-35.421162	-147.343094	-24.837561
1870	2287292606	-97.811760	-62.291443	-19.036669	5.398966	9.626734	1.020294	-33.415314	-170.795486	-22.227228
1871	2287309273	-103.946121	-62.155830	-12.687790	4.896344	9.374263	1.685492	-31.273146	-174.885071	-24.613253
1872	2287325940	-109.238091	-61.841408	-7.430622	4.096650	8.357306	2.470625	-39.669548	-146.264053	-23.233503
1873	2287342607	-113.151932	-61.602139	-4.072534	3.848377	7.584785	2.600093	-58.408154	-93.107468	-20.050425
1874	2287359274	-115.901497	-61.691444	-2.512085	3.913191	5.588790	1.958188	-83.928406	-37.107101	-22.171074
1875	2287375941	-117.648872	-62.176552	-2.902466	3.153140	1.562522	1.270235	-127.090836	24.074795	-19.816010
1876	2287392608	-117.766823	-62.990784	-5.817995	1.774601	-2.445282	1.390183	-164.023880	95.087120	-4.603877
1877	2287409275	-116.560692	-63.954498	-11.192696	1.302296	-7.372267	0.290650	-217.788788	155.486786	15.433468
1878	2287425942	-113.719429	-64.638573	-18.676458	-1.867227	-8.242965	-0.035386	-235.369995	194.437012	46.532249
1879	2287442609	-109.169670	-64.613747	-27.142845	-4.231621	-6.343455	-0.719319	-186.983948	202.638321	81.688408
1880	2287459276	-104.210304	-63.915443	-34.380398	-5.110383	-2.759444	-1.519382	-94.326904	169.154938	94.826256
1881	2287475943	-100.942207	-63.044827	-38.154327	-4.613259	-1.038281	-1.601107	-7.178229	87.997177	73.544983
1882	2287492610	-100.205307	-62.543526	-38.367805	-3.524401	-1.139144	-1.565797	32.286900	0.948170	31.175367
1883	2287509277	-102.367683	-62.420956	-35.022987	-2.175661	-1.094380	-2.123568	47.740204	-91.611603	-10.394989
1884	2287525944	-107.166672	-62.346085	-28.658609	-1.912517	-2.023247	-1.853601	50.037514	-171.485764	-40.181393
1885	2287542611	-113.476494	-62.037121	-20.563162	-1.056037	-3.280477	-2.553916	50.894714	-218.051346	-60.673035
1886	2287559278	-120.621979	-61.318405	-11.892760	-0.017006	-4.125093	-3.065732	29.338200	-238.523239	-73.183762
1887	2287575945	-127.260445	-60.078850	-4.250814	1.403618	-4.439014	-1.742824	1.874095	-226.870041	-62.964706
1888	2287592612	-132.385208	-58.704910	1.308239	1.698806	-3.817540	0.911658	-19.882711	-182.577805	-44.829178
1889	2287609279	-134.712402	-57.940086	3.627069	1.589203	-1.462535	3.722957	-20.608477	-84.044846	-16.447454
1890	2287625946	-134.321991	-58.049889	3.111566	3.508335	0.800543	4.266707	-2.063080	16.778086	7.391737
1891	2287642613	-132.068771	-58.910389	0.498845	3.368385	3.544704	4.704216	2.252399	95.537460	19.081081
1892	2287659280	-127.445145	-60.432907	-4.378519	2.088879	5.748256	4.676407	25.265766	172.448761	24.988245
1893	2287675947	-120.849327	-62.384155	-10.963351	2.080915	7.559866	3.157966	48.904148	222.594788	10.061099
1894	2287692614	-113.031601	-64.118713	-18.588421	2.598849	8.963186	0.819885	60.090279	231.202179	1.396474
1895	2287709281	-105.538597	-65.186989	-25.922361	3.702338	9.454334	-0.733430	51.085705	199.639832	2.511362
1896	2287725948	-100.160843	-65.809631	-31.346611	3.717128	9.394501	-1.740570	25.327816	140.755112	-5.725583
1897	2287742615	-97.023094	-66.285217	-34.736465	3.114435	7.432354	-1.152328	0.851191	86.873405	-15.290253
1898	2287759282	-95.872864	-66.858612	-36.764431	2.585159	5.658761	-0.775330	-44.550278	52.987068	-28.229683
1899	2287775949	-98.144348	-67.439537	-36.002964	4.652708	2.270019	-2.807264	-96.375450	-12.271637	-36.272762
1900	2287792616	-105.022888	-67.595505	-31.779150	5.037255	-1.481470	-3.328475	-180.725494	-92.031998	-28.081778
1901	2287809283	-115.419296	-66.731262	-24.857653	3.314617	-4.176036	-3.542725	-243.003983	-168.165634	-6.459425
1902	2287825950	-126.853813	-64.419586	-16.879358	0.890226	-4.969390	-4.191150	-251.723785	-240.121613	16.945417
1903	2287842617	-137.663315	-60.702106	-8.667332	-1.595456	-4.099513	-4.693742	-212.226273	-316.954285	12.982897
1904	2287859284	-146.375580	-55.919907	-1.273016	-4.619348	-3.797116	-3.275898	-145.828751	-368.528717	-6.396485
1905	2287875951	-152.299393	-51.364811	4.410348	-5.746833	-5.125914	1.123467	-81.455452	-337.338470	-33.523052
1906	2287892618	-155.195419	-48.391384	7.958438	-5.825188	-7.130745	7.590002	-11.526085	-220.076111	-43.075165
1907	2287909285	-155.303177	-48.399963	9.439046	-5.851728	-8.306343	11.316614	59.644409	-23.705669	-52.820415
1908	2287925952	-153.325912	-51.094120	9.309712	-4.518157	-8.881603	5.751778	112.730499	148.347626	-64.801781
1909	2287942619	-149.227707	-54.664005	7.448988	-1.758724	-8.048014	-0.599201	157.136490	220.694916	-43.268036
1910	2287959286	-142.728516	-57.953835	3.340001	0.798049	-6.351321	-1.567572	185.315964	240.496872	3.422137
1911	2287975953	-133.391724	-60.642689	-3.618232	2.519504	-4.063443	-1.193478	201.842133	262.660980	51.290180
1912	2287992620	-121.845520	-62.223064	-12.848926	3.252709	-0.336483	-1.925148	207.020081	267.722778	87.133011
1913	2288009287	-109.929649	-62.594109	-22.551836	2.501746	3.251832	-1.145128	199.613617	252.455933	98.243210
1914	2288025954	-98.199440	-62.427547	-32.012035	1.314482	6.012891	0.842313	200.801178	251.938522	73.935547
1915	2288042621	-86.384026	-62.164837	-40.995449	1.511741	8.539676	1.634393	231.868530	250.160873	26.412870
1916	2288059288	-75.953735	-62.130299	-48.607967	3.774062	9.145030	0.804987	221.813324	211.829865	-30.052118
1917	2288075955	-68.810799	-62.525253	-54.171143	6.269286	11.428364	-1.800770	132.491196	141.420975	-68.916168
1918	2288092622	-67.282623	-64.014290	-54.460510	10.029667	14.858052	-1.100365	75.296455	-25.178526	-85.346024
1919	2288109289	-72.689728	-66.305908	-48.064983	9.840736	13.674607	-2.683517	22.432953	-197.329468	-73.474968
1920	2288125956	-85.836105	-68.049049	-35.009178	8.842008	10.466396	-3.839440	-68.200844	-316.231903	-45.137497
1921	2288142623	-104.817093	-67.786606	-17.616705	6.910867	7.243990	-4.986507	-173.070938	-389.662079	-20.029831
1922	2288159290	-124.266663	-64.913994	-1.158135	4.650969	1.740597	-5.478005	-263.426117	-429.220428	-7.655449
1923	2288175957	-140.254913	-60.202072	10.598425	2.496743	-5.749419	-3.882112	-334.322845	-428.725983	-8.606332
1924	2288192624	-150.289032	-55.466057	16.467449	-2.397224	-11.057819	3.563977	-305.432678	-339.409607	9.417036
1925	2288209291	-152.958954	-52.899033	17.070612	-4.302276	-10.270465	11.045433	-132.219849	-145.002472	56.253109
1926	2288225958	-149.982849	-52.808067	14.217578	-1.398296	-13.024530	9.014589	41.146641	45.126713	94.897026
